# Supplementary material for: Reference-free NOE NMR analysis
Source: Chem Sci. 2020 Aug 31;11(36):9930–6. doi: 10.1039/d0sc02970j (PMC8162118; doi:10.1039/d0sc02970j)
Supplement: SC-011-D0SC02970J-s006 [file SC-011-D0SC02970J-s006.piz › taxol_structures/2_3epi_structures/2_3-EpiTaxol_confelin_3kcal.mae]

{ 
 s_m_m2io_version
 :::
 2.0.0 
} 

f_m_ct { 
 s_m_title
 s_m_entry_id
 s_m_entry_name
 s_m_Source_Path
 s_m_Source_File
 i_m_Source_File_Index
 i_f3d_flags
 r_f3d_energy
 r_mmod_Potential_Energy-MMFF94s
 b_mmod_Minimization_Converged-MMFF94s
 r_mmod_RMS_Derivative-MMFF94s
 s_m_job_name
 i_mmod_Times_Found-MMFF94s
 r_mmod_Relative_Potential_Energy-MMFF94s
 i_mmod_Conformation-MMFF94s
 i_mmod_Serial_Number-MMFF94s
 s_m_subgroup_title
 s_m_subgroupid
 b_m_subgroup_collapsed
 i_m_ct_format
 :::
 Taxol 
  33 
  entry 
  /Users/rgil/Documents/Matthias_Niemitz/Taxol 
  Taxol_Template.mae 
  1
  0
  0
  888.942016601562
  1
  0.0324598774313927
  mmod_csearch_2_3-EpiTaxol 
  2064
  0
  1
  1
  mmod_csearch_2_3-EpiTaxol-out1 
  mmod_csearch_2_3-EpiTaxol-out1 
  0
  2
 m_depend[8] { 
  # First column is dependency index #
  i_m_depend_dependency
  s_m_depend_property
  :::
  1 20 r_mmod_Potential_Energy-MMFF94s 
  2 20 b_mmod_Minimization_Converged-MMFF94s 
  3 20 r_mmod_RMS_Derivative-MMFF94s 
  4 30 s_m_job_name 
  5 20 i_mmod_Times_Found-MMFF94s 
  6 20 r_mmod_Relative_Potential_Energy-MMFF94s 
  7 20 i_mmod_Conformation-MMFF94s 
  8 10 i_mmod_Serial_Number-MMFF94s 
  :::
 } 
 m_atom[113] { 
  # First column is atom index #
  i_m_mmod_type
  r_m_x_coord
  r_m_y_coord
  r_m_z_coord
  i_m_residue_number
  i_m_color
  r_m_charge1
  r_m_charge2
  i_m_atomic_number
  s_m_color_rgb
  s_m_atom_name
  i_m_Hcount
  i_m_sculpting_atom_index
  i_m_sculpting_constraint
  i_sd_original_parity
  b_st_NoSrcChirality
  :::
  1 16 1.585848 2.313369 1.187285 900 70 -0.51580 -0.51580 8 FF2F2F  O1  0 1 2 <> <>
  2 3 1.405541 3.675857 0.728882 900 2 0.25790 0.25790 6 A0A0A0  C2  2 2 2 <> <>
  3 3 0.133882 3.262997 -0.101666 900 2 0.25790 0.25790 6 A0A0A0  C3  0 3 2 2 1
  4 3 0.718967 1.828337 0.130632 900 2 0.25790 0.25790 6 A0A0A0  C4  1 4 2 1 1
  5 3 1.564421 1.141323 -0.914642 900 2 0.00000 0.00000 6 A0A0A0  C5  2 5 2 <> <>
  6 3 1.020156 1.442827 -2.299246 900 2 0.28000 0.28000 6 A0A0A0  C6  1 6 2 1 1
  7 3 0.937469 2.952153 -2.639179 900 2 0.06100 0.06100 6 A0A0A0  C7  0 7 2 2 1
  8 3 0.024363 3.755793 -1.603124 900 2 0.00000 0.00000 6 A0A0A0  C8  1 8 2 2 1
  9 3 -1.445159 4.205242 -2.022306 900 2 0.28000 0.28000 6 A0A0A0  C9  1 9 2 1 1
  10 3 -2.591697 3.269585 -2.633782 900 2 0.28000 0.28000 6 A0A0A0  C10  0 10 2 2 1
  11 3 -2.705868 1.922775 -1.839178 900 2 0.00000 0.00000 6 A0A0A0  C11  2 11 2 <> <>
  12 3 -2.795841 0.608025 -2.662409 900 2 0.41820 0.41820 6 A0A0A0  C12  1 12 2 1 1
  13 2 -1.839584 0.663367 -3.848407 900 2 -0.27640 -0.27640 6 A0A0A0  C13  0 13 2 <> <>
  14 2 -1.546912 1.875955 -4.387174 900 2 -0.27640 -0.27640 6 A0A0A0  C14  0 14 2 <> <>
  15 3 -2.564134 3.014428 -4.182586 900 2 0.13820 0.13820 6 A0A0A0  C15  0 15 2 <> <>
  16 2 0.550903 3.233030 -4.134599 900 2 0.44800 0.44800 6 A0A0A0  C16  0 16 2 <> <>
  17 3 -0.193716 2.167151 -5.009178 900 2 0.47920 0.47920 6 A0A0A0  C17  1 17 2 2 1
  18 16 -1.119488 3.439739 0.630855 900 70 -0.40790 -0.40790 8 FF2F2F  O18  0 18 2 <> <>
  19 2 -1.350037 4.657355 1.201847 900 2 0.65900 0.65900 6 A0A0A0  C19  0 19 2 <> <>
  20 15 -0.670384 5.656534 1.014534 900 70 -0.57000 -0.57000 8 FF2F2F  O20  0 20 2 <> <>
  21 16 1.847244 0.774000 -3.245497 900 70 -0.68000 -0.68000 8 FF2F2F  O21  1 21 2 <> <>
  22 3 2.398443 3.528565 -2.589830 900 2 0.00000 0.00000 6 A0A0A0  C22  3 22 2 <> <>
  23 16 -1.224348 5.409764 -2.823360 900 70 -0.43000 -0.43000 8 FF2F2F  O23  0 23 2 <> <>
  24 2 -2.031079 6.481983 -2.632908 900 2 0.63380 0.63380 6 A0A0A0  C24  0 24 2 <> <>
  25 15 -3.057359 6.466631 -1.969936 900 70 -0.57000 -0.57000 8 FF2F2F  O25  0 25 2 <> <>
  26 16 -3.867435 3.918272 -2.362195 900 70 -0.68000 -0.68000 8 FF2F2F  O26  1 26 2 <> <>
  27 16 -2.361550 -0.467529 -1.794559 900 70 -0.43000 -0.43000 8 FF2F2F  O27  0 27 2 <> <>
  28 2 -3.331459 -1.039365 -1.026846 900 2 0.65900 0.65900 6 A0A0A0  C28  0 28 2 <> <>
  29 15 -4.511442 -0.706757 -1.005376 900 70 -0.57000 -0.57000 8 FF2F2F  O29  0 29 2 <> <>
  30 3 -1.192743 -0.636753 -4.257392 900 2 0.13820 0.13820 6 A0A0A0  C30  3 30 2 <> <>
  31 3 -3.982895 2.546159 -4.699109 900 2 0.00000 0.00000 6 A0A0A0  C31  3 31 2 <> <>
  32 3 -2.372019 4.269138 -5.073440 900 2 0.00000 0.00000 6 A0A0A0  C32  3 32 2 <> <>
  33 15 0.843485 4.333267 -4.630565 900 70 -0.57000 -0.57000 8 FF2F2F  O33  0 33 2 <> <>
  34 16 -0.420563 2.586702 -6.355913 900 70 -0.43000 -0.43000 8 FF2F2F  O34  0 34 2 <> <>
  35 2 0.686099 2.595046 -7.145483 900 2 0.65900 0.65900 6 A0A0A0  C35  0 35 2 <> <>
  36 15 1.795769 2.196604 -6.821102 900 70 -0.57000 -0.57000 8 FF2F2F  O36  0 36 2 <> <>
  37 3 -2.575099 4.601439 2.060183 900 2 0.06100 0.06100 6 A0A0A0  C37  3 37 2 <> <>
  38 2 -1.539085 7.673078 -3.373719 900 2 0.08620 0.08620 6 A0A0A0  C38  0 38 2 <> <>
  39 2 -2.320763 8.836972 -3.347523 900 2 -0.15000 -0.15000 6 A0A0A0  C39  1 39 2 <> <>
  40 2 -1.903157 9.981389 -4.030603 900 2 -0.15000 -0.15000 6 A0A0A0  C40  1 40 2 <> <>
  41 2 -0.703510 9.969844 -4.741247 900 2 -0.15000 -0.15000 6 A0A0A0  C41  1 41 2 <> <>
  42 2 0.080826 8.816990 -4.769618 900 2 -0.15000 -0.15000 6 A0A0A0  C42  1 42 2 <> <>
  43 2 -0.333230 7.670194 -4.087142 900 2 -0.15000 -0.15000 6 A0A0A0  C43  1 43 2 <> <>
  44 3 -2.773586 -2.218666 -0.226929 900 2 0.34100 0.34100 6 A0A0A0  C44  1 44 2 2 1
  45 16 -3.849533 -2.965935 0.370239 900 70 -0.68000 -0.68000 8 FF2F2F  O45  1 45 2 <> <>
  46 3 0.345335 3.144080 -8.497046 900 2 0.06100 0.06100 6 A0A0A0  C46  3 46 2 <> <>
  47 3 -1.758436 -1.740622 0.843575 900 2 0.44360 0.44360 6 A0A0A0  C47  1 47 2 1 1
  48 25 -2.419105 -1.239427 2.045996 900 43 -0.73010 -0.73010 7 5757FF  N48  1 48 2 <> <>
  49 2 -2.837824 0.064225 2.155377 900 2 0.54380 0.54380 6 A0A0A0  C49  0 49 2 <> <>
  50 15 -2.699221 0.880487 1.251744 900 70 -0.57000 -0.57000 8 FF2F2F  O50  0 50 2 <> <>
  51 2 -0.737712 -2.792339 1.263503 900 2 -0.14350 -0.14350 6 A0A0A0  C51  0 51 2 <> <>
  52 2 -1.048082 -4.157946 1.356415 900 2 -0.15000 -0.15000 6 A0A0A0  C52  1 52 2 <> <>
  53 2 -0.084165 -5.082756 1.766847 900 2 -0.15000 -0.15000 6 A0A0A0  C53  1 53 2 <> <>
  54 2 1.198274 -4.655950 2.103735 900 2 -0.15000 -0.15000 6 A0A0A0  C54  1 54 2 <> <>
  55 2 1.518059 -3.302483 2.038891 900 2 -0.15000 -0.15000 6 A0A0A0  C55  1 55 2 <> <>
  56 2 0.556769 -2.377105 1.627711 900 2 -0.15000 -0.15000 6 A0A0A0  C56  1 56 2 <> <>
  57 2 -3.514972 0.442763 3.421639 900 2 0.08620 0.08620 6 A0A0A0  C57  0 57 2 <> <>
  58 2 -4.511150 1.426371 3.373105 900 2 -0.15000 -0.15000 6 A0A0A0  C58  1 58 2 <> <>
  59 2 -5.170571 1.812540 4.540980 900 2 -0.15000 -0.15000 6 A0A0A0  C59  1 59 2 <> <>
  60 2 -4.831090 1.223837 5.759192 900 2 -0.15000 -0.15000 6 A0A0A0  C60  1 60 2 <> <>
  61 2 -3.829881 0.253089 5.814188 900 2 -0.15000 -0.15000 6 A0A0A0  C61  1 61 2 <> <>
  62 2 -3.167731 -0.137956 4.648036 900 2 -0.15000 -0.15000 6 A0A0A0  C62  1 62 2 <> <>
  63 41 0.526906 4.735946 -1.546623 900 21 0.00000 0.00000 1 FFFFFF  H63  0 63 1 <> <>
  64 41 2.275103 4.038873 0.179070 900 21 0.00000 0.00000 1 FFFFFF  H64  0 64 2 <> <>
  65 41 1.258675 4.336200 1.586785 900 21 0.00000 0.00000 1 FFFFFF  H65  0 65 2 <> <>
  66 41 -0.028780 1.140281 0.541185 900 21 0.00000 0.00000 1 FFFFFF  H66  0 66 2 <> <>
  67 41 1.558601 0.057198 -0.740174 900 21 0.00000 0.00000 1 FFFFFF  H67  0 67 2 <> <>
  68 41 2.623000 1.415137 -0.841903 900 21 0.00000 0.00000 1 FFFFFF  H68  0 68 2 <> <>
  69 41 0.036203 0.995527 -2.343324 900 21 0.00000 0.00000 1 FFFFFF  H69  0 69 2 <> <>
  70 41 -1.908415 4.591523 -1.117462 900 21 0.00000 0.00000 1 FFFFFF  H70  0 70 2 <> <>
  71 41 -3.563964 1.954421 -1.154580 900 21 0.00000 0.00000 1 FFFFFF  H71  0 71 2 <> <>
  72 41 -1.841783 1.818149 -1.180907 900 21 0.00000 0.00000 1 FFFFFF  H72  0 72 2 <> <>
  73 41 -3.803432 0.381481 -3.018667 900 21 0.00000 0.00000 1 FFFFFF  H73  0 73 2 <> <>
  74 41 0.429266 1.272514 -5.041718 900 21 0.00000 0.00000 1 FFFFFF  H74  0 74 2 <> <>
  75 42 2.010653 -0.138600 -2.942585 900 21 0.40000 0.40000 1 FFFFFF  H75  0 75 2 <> <>
  76 41 2.920796 3.321596 -1.657222 900 21 0.00000 0.00000 1 FFFFFF  H76  0 76 2 <> <>
  77 41 3.014924 3.111891 -3.396487 900 21 0.00000 0.00000 1 FFFFFF  H77  0 77 2 <> <>
  78 41 2.406343 4.617813 -2.719442 900 21 0.00000 0.00000 1 FFFFFF  H78  0 78 2 <> <>
  79 42 -3.743723 4.886028 -2.272870 900 21 0.40000 0.40000 1 FFFFFF  H79  0 79 2 <> <>
  80 41 -1.960800 -1.410034 -4.370642 900 21 0.00000 0.00000 1 FFFFFF  H80  0 80 2 <> <>
  81 41 -0.687791 -0.564605 -5.225069 900 21 0.00000 0.00000 1 FFFFFF  H81  0 81 2 <> <>
  82 41 -0.468279 -0.978201 -3.512945 900 21 0.00000 0.00000 1 FFFFFF  H82  0 82 2 <> <>
  83 41 -4.535525 1.915378 -4.004251 900 21 0.00000 0.00000 1 FFFFFF  H83  0 83 2 <> <>
  84 41 -4.647924 3.402606 -4.873534 900 21 0.00000 0.00000 1 FFFFFF  H84  0 84 2 <> <>
  85 41 -3.897171 2.009169 -5.651917 900 21 0.00000 0.00000 1 FFFFFF  H85  0 85 2 <> <>
  86 41 -2.538771 4.030324 -6.132083 900 21 0.00000 0.00000 1 FFFFFF  H86  0 86 2 <> <>
  87 41 -3.098173 5.049053 -4.815495 900 21 0.00000 0.00000 1 FFFFFF  H87  0 87 2 <> <>
  88 41 -1.388789 4.722746 -5.028481 900 21 0.00000 0.00000 1 FFFFFF  H88  0 88 2 <> <>
  89 41 -3.437986 4.310905 1.455598 900 21 0.00000 0.00000 1 FFFFFF  H89  0 89 2 <> <>
  90 41 -2.419935 3.893094 2.877493 900 21 0.00000 0.00000 1 FFFFFF  H90  0 90 2 <> <>
  91 41 -2.764517 5.590686 2.486115 900 21 0.00000 0.00000 1 FFFFFF  H91  0 91 2 <> <>
  92 41 -3.258853 8.859125 -2.796169 900 21 0.15000 0.15000 1 FFFFFF  H92  0 92 2 <> <>
  93 41 -2.513289 10.881371 -4.008358 900 21 0.15000 0.15000 1 FFFFFF  H93  0 93 2 <> <>
  94 41 -0.378653 10.860924 -5.273692 900 21 0.15000 0.15000 1 FFFFFF  H94  0 94 2 <> <>
  95 41 1.016372 8.808922 -5.324414 900 21 0.15000 0.15000 1 FFFFFF  H95  0 95 2 <> <>
  96 41 0.296084 6.784291 -4.125842 900 21 0.15000 0.15000 1 FFFFFF  H96  0 96 2 <> <>
  97 41 -2.295170 -2.886010 -0.953960 900 21 0.00000 0.00000 1 FFFFFF  H97  0 97 2 <> <>
  98 42 -4.499280 -2.298456 0.669325 900 21 0.40000 0.40000 1 FFFFFF  H98  0 98 2 <> <>
  99 41 1.253238 3.201775 -9.104149 900 21 0.00000 0.00000 1 FFFFFF  H99  0 99 2 <> <>
  100 41 -0.369916 2.484785 -8.994826 900 21 0.00000 0.00000 1 FFFFFF  H100  0 100 2 <> <>
  101 41 -0.066125 4.151570 -8.394569 900 21 0.00000 0.00000 1 FFFFFF  H101  0 101 2 <> <>
  102 41 -1.184791 -0.913203 0.407728 900 21 0.00000 0.00000 1 FFFFFF  H102  0 102 2 <> <>
  103 43 -2.630064 -1.913108 2.772106 900 21 0.37000 0.37000 1 FFFFFF  H103  0 103 2 <> <>
  104 41 -2.043850 -4.526378 1.117892 900 21 0.15000 0.15000 1 FFFFFF  H104  0 104 2 <> <>
  105 41 -0.337849 -6.138539 1.828910 900 21 0.15000 0.15000 1 FFFFFF  H105  0 105 2 <> <>
  106 41 1.945053 -5.377513 2.425661 900 21 0.15000 0.15000 1 FFFFFF  H106  0 106 2 <> <>
  107 41 2.514399 -2.965956 2.315398 900 21 0.15000 0.15000 1 FFFFFF  H107  0 107 2 <> <>
  108 41 0.824187 -1.321847 1.604089 900 21 0.15000 0.15000 1 FFFFFF  H108  0 108 2 <> <>
  109 41 -4.780343 1.887741 2.425009 900 21 0.15000 0.15000 1 FFFFFF  H109  0 109 2 <> <>
  110 41 -5.948255 2.571618 4.501548 900 21 0.15000 0.15000 1 FFFFFF  H110  0 110 2 <> <>
  111 41 -5.344257 1.526158 6.669486 900 21 0.15000 0.15000 1 FFFFFF  H111  0 111 2 <> <>
  112 41 -3.560939 -0.193706 6.768811 900 21 0.15000 0.15000 1 FFFFFF  H112  0 112 2 <> <>
  113 41 -2.371159 -0.873400 4.718898 900 21 0.15000 0.15000 1 FFFFFF  H113  0 113 2 <> <>
  :::
 } 
 m_bond[130] { 
  # First column is bond index #
  i_m_from
  i_m_to
  i_m_order
  i_sd_original_parity
  :::
  1 1 4 1 1
  2 1 2 1 <>
  3 2 3 1 <>
  4 2 64 1 <>
  5 2 65 1 <>
  6 3 8 1 <>
  7 3 4 1 <>
  8 3 18 1 6
  9 4 1 1 1
  10 4 5 1 <>
  11 4 66 1 <>
  12 5 6 1 <>
  13 5 67 1 <>
  14 5 68 1 <>
  15 6 7 1 <>
  16 6 21 1 1
  17 6 69 1 <>
  18 7 16 1 <>
  19 7 8 1 <>
  20 7 22 1 1
  21 8 9 1 <>
  22 8 63 1 6
  23 9 10 1 <>
  24 9 23 1 6
  25 9 70 1 <>
  26 10 15 1 1
  27 10 11 1 <>
  28 10 26 1 <>
  29 11 12 1 <>
  30 11 71 1 <>
  31 11 72 1 <>
  32 12 13 1 <>
  33 12 27 1 6
  34 12 73 1 <>
  35 13 14 2 <>
  36 13 30 1 <>
  37 14 15 1 <>
  38 14 17 1 <>
  39 15 10 1 1
  40 15 31 1 <>
  41 15 32 1 <>
  42 16 17 1 <>
  43 16 33 2 <>
  44 17 34 1 1
  45 17 74 1 <>
  46 18 3 1 6
  47 18 19 1 <>
  48 19 20 2 <>
  49 19 37 1 <>
  50 21 6 1 1
  51 21 75 1 <>
  52 22 7 1 1
  53 22 76 1 <>
  54 22 77 1 <>
  55 22 78 1 <>
  56 23 9 1 6
  57 23 24 1 <>
  58 24 25 2 <>
  59 24 38 1 <>
  60 26 79 1 <>
  61 27 12 1 6
  62 27 28 1 <>
  63 28 44 1 <>
  64 28 29 2 <>
  65 30 80 1 <>
  66 30 81 1 <>
  67 30 82 1 <>
  68 31 83 1 <>
  69 31 84 1 <>
  70 31 85 1 <>
  71 32 86 1 <>
  72 32 87 1 <>
  73 32 88 1 <>
  74 34 17 1 1
  75 34 35 1 <>
  76 35 36 2 <>
  77 35 46 1 <>
  78 37 89 1 <>
  79 37 90 1 <>
  80 37 91 1 <>
  81 38 43 2 <>
  82 38 39 1 <>
  83 39 40 2 <>
  84 39 92 1 <>
  85 40 41 1 <>
  86 40 93 1 <>
  87 41 42 2 <>
  88 41 94 1 <>
  89 42 43 1 <>
  90 42 95 1 <>
  91 43 96 1 <>
  92 44 47 1 <>
  93 44 45 1 1
  94 44 97 1 <>
  95 45 44 1 1
  96 45 98 1 <>
  97 46 99 1 <>
  98 46 100 1 <>
  99 46 101 1 <>
  100 47 48 1 6
  101 47 51 1 <>
  102 47 102 1 <>
  103 48 47 1 6
  104 48 49 1 <>
  105 48 103 1 <>
  106 49 50 2 <>
  107 49 57 1 <>
  108 51 52 2 <>
  109 51 56 1 <>
  110 52 53 1 <>
  111 52 104 1 <>
  112 53 54 2 <>
  113 53 105 1 <>
  114 54 55 1 <>
  115 54 106 1 <>
  116 55 56 2 <>
  117 55 107 1 <>
  118 56 108 1 <>
  119 57 62 2 <>
  120 57 58 1 <>
  121 58 59 2 <>
  122 58 109 1 <>
  123 59 60 1 <>
  124 59 110 1 <>
  125 60 61 2 <>
  126 60 111 1 <>
  127 61 62 1 <>
  128 61 112 1 <>
  129 62 113 1 <>
  130 63 8 1 6
  :::
 } 
} 

f_m_ct { 
 s_m_title
 s_m_entry_id
 s_m_entry_name
 s_m_Source_Path
 s_m_Source_File
 i_m_Source_File_Index
 i_f3d_flags
 r_f3d_energy
 r_mmod_Potential_Energy-MMFF94s
 b_mmod_Minimization_Converged-MMFF94s
 r_mmod_RMS_Derivative-MMFF94s
 s_m_job_name
 i_mmod_Times_Found-MMFF94s
 r_mmod_Relative_Potential_Energy-MMFF94s
 i_mmod_Conformation-MMFF94s
 i_mmod_Serial_Number-MMFF94s
 s_m_subgroup_title
 s_m_subgroupid
 b_m_subgroup_collapsed
 i_m_ct_format
 :::
 Taxol 
  34 
  entry 
  /Users/rgil/Documents/Matthias_Niemitz/Taxol 
  Taxol_Template.mae 
  1
  0
  0
  893.831604003906
  0
  0.0587576404213905
  mmod_csearch_2_3-EpiTaxol 
  672
  4.88958740234375
  2
  1
  mmod_csearch_2_3-EpiTaxol-out1 
  mmod_csearch_2_3-EpiTaxol-out1 
  0
  2
 m_depend[8] { 
  # First column is dependency index #
  i_m_depend_dependency
  s_m_depend_property
  :::
  1 20 r_mmod_Potential_Energy-MMFF94s 
  2 20 b_mmod_Minimization_Converged-MMFF94s 
  3 20 r_mmod_RMS_Derivative-MMFF94s 
  4 30 s_m_job_name 
  5 20 i_mmod_Times_Found-MMFF94s 
  6 20 r_mmod_Relative_Potential_Energy-MMFF94s 
  7 20 i_mmod_Conformation-MMFF94s 
  8 10 i_mmod_Serial_Number-MMFF94s 
  :::
 } 
 m_atom[113] { 
  # First column is atom index #
  i_m_mmod_type
  r_m_x_coord
  r_m_y_coord
  r_m_z_coord
  i_m_residue_number
  i_m_color
  r_m_charge1
  r_m_charge2
  i_m_atomic_number
  s_m_color_rgb
  s_m_atom_name
  i_m_Hcount
  i_m_sculpting_atom_index
  i_m_sculpting_constraint
  i_sd_original_parity
  b_st_NoSrcChirality
  :::
  1 16 1.706028 3.634299 1.009000 900 70 -0.51580 -0.51580 8 FF2F2F  O1  0 1 2 <> <>
  2 3 0.701239 4.663913 0.925508 900 2 0.25790 0.25790 6 A0A0A0  C2  2 2 2 <> <>
  3 3 -0.237720 3.746487 0.061041 900 2 0.25790 0.25790 6 A0A0A0  C3  0 3 2 2 1
  4 3 0.739092 2.636090 0.590314 900 2 0.25790 0.25790 6 A0A0A0  C4  1 4 2 1 1
  5 3 1.397050 1.627369 -0.322161 900 2 0.00000 0.00000 6 A0A0A0  C5  2 5 2 <> <>
  6 3 0.957804 1.767276 -1.774660 900 2 0.28000 0.28000 6 A0A0A0  C6  1 6 2 1 1
  7 3 0.865969 3.214598 -2.305115 900 2 0.06100 0.06100 6 A0A0A0  C7  0 7 2 2 1
  8 3 -0.204981 4.061088 -1.490145 900 2 0.00000 0.00000 6 A0A0A0  C8  1 8 2 2 1
  9 3 -1.639373 4.366928 -2.094414 900 2 0.28000 0.28000 6 A0A0A0  C9  1 9 2 1 1
  10 3 -2.638745 3.295597 -2.742536 900 2 0.28000 0.28000 6 A0A0A0  C10  0 10 2 2 1
  11 3 -2.755307 1.998823 -1.858137 900 2 0.00000 0.00000 6 A0A0A0  C11  2 11 2 <> <>
  12 3 -2.736057 0.633112 -2.601055 900 2 0.41820 0.41820 6 A0A0A0  C12  1 12 2 1 1
  13 2 -1.625894 0.648864 -3.647058 900 2 -0.27640 -0.27640 6 A0A0A0  C13  0 13 2 <> <>
  14 2 -1.323275 1.832918 -4.241398 900 2 -0.27640 -0.27640 6 A0A0A0  C14  0 14 2 <> <>
  15 3 -2.411543 2.926496 -4.255814 900 2 0.13820 0.13820 6 A0A0A0  C15  0 15 2 <> <>
  16 2 0.658429 3.332487 -3.854892 900 2 0.44800 0.44800 6 A0A0A0  C16  0 16 2 <> <>
  17 3 0.085077 2.152535 -4.708354 900 2 0.47920 0.47920 6 A0A0A0  C17  1 17 2 2 1
  18 16 -1.590310 3.549075 0.569199 900 70 -0.40790 -0.40790 8 FF2F2F  O18  0 18 2 <> <>
  19 2 -2.242847 4.616620 1.112318 900 2 0.65900 0.65900 6 A0A0A0  C19  0 19 2 <> <>
  20 15 -1.815505 5.761475 1.141958 900 70 -0.57000 -0.57000 8 FF2F2F  O20  0 20 2 <> <>
  21 16 1.874220 1.016810 -2.570143 900 70 -0.68000 -0.68000 8 FF2F2F  O21  1 21 2 <> <>
  22 3 2.286501 3.868242 -2.141365 900 2 0.00000 0.00000 6 A0A0A0  C22  3 22 2 <> <>
  23 16 -1.406348 5.514465 -2.973289 900 70 -0.43000 -0.43000 8 FF2F2F  O23  0 23 2 <> <>
  24 2 -2.301630 6.530776 -2.984900 900 2 0.63380 0.63380 6 A0A0A0  C24  0 24 2 <> <>
  25 15 -3.405855 6.486232 -2.464648 900 70 -0.57000 -0.57000 8 FF2F2F  O25  0 25 2 <> <>
  26 16 -3.978468 3.860216 -2.661612 900 70 -0.68000 -0.68000 8 FF2F2F  O26  1 26 2 <> <>
  27 16 -2.432946 -0.415498 -1.651067 900 70 -0.43000 -0.43000 8 FF2F2F  O27  0 27 2 <> <>
  28 2 -3.481219 -0.876244 -0.919450 900 2 0.65900 0.65900 6 A0A0A0  C28  0 28 2 <> <>
  29 15 -4.612572 -0.398959 -0.923677 900 70 -0.57000 -0.57000 8 FF2F2F  O29  0 29 2 <> <>
  30 3 -0.853434 -0.631872 -3.840059 900 2 0.13820 0.13820 6 A0A0A0  C30  3 30 2 <> <>
  31 3 -3.735956 2.347337 -4.898146 900 2 0.00000 0.00000 6 A0A0A0  C31  3 31 2 <> <>
  32 3 -2.164994 4.112246 -5.223842 900 2 0.00000 0.00000 6 A0A0A0  C32  3 32 2 <> <>
  33 15 0.952679 4.401760 -4.415380 900 70 -0.57000 -0.57000 8 FF2F2F  O33  0 33 2 <> <>
  34 16 0.013776 2.442278 -6.106796 900 70 -0.43000 -0.43000 8 FF2F2F  O34  0 34 2 <> <>
  35 2 1.210165 2.447439 -6.752246 900 2 0.65900 0.65900 6 A0A0A0  C35  0 35 2 <> <>
  36 15 2.287538 2.143793 -6.259903 900 70 -0.57000 -0.57000 8 FF2F2F  O36  0 36 2 <> <>
  37 3 -3.592834 4.198558 1.607675 900 2 0.06100 0.06100 6 A0A0A0  C37  3 37 2 <> <>
  38 2 -1.785868 7.698894 -3.746001 900 2 0.08620 0.08620 6 A0A0A0  C38  0 38 2 <> <>
  39 2 -2.614454 8.822852 -3.873298 900 2 -0.15000 -0.15000 6 A0A0A0  C39  1 39 2 <> <>
  40 2 -2.174752 9.945307 -4.578558 900 2 -0.15000 -0.15000 6 A0A0A0  C40  1 40 2 <> <>
  41 2 -0.906902 9.951080 -5.159119 900 2 -0.15000 -0.15000 6 A0A0A0  C41  1 41 2 <> <>
  42 2 -0.076443 8.837405 -5.035649 900 2 -0.15000 -0.15000 6 A0A0A0  C42  1 42 2 <> <>
  43 2 -0.512080 7.712901 -4.330144 900 2 -0.15000 -0.15000 6 A0A0A0  C43  1 43 2 <> <>
  44 3 -3.148471 -2.183204 -0.196482 900 2 0.34100 0.34100 6 A0A0A0  C44  1 44 2 2 1
  45 16 -4.286485 -2.608407 0.584655 900 70 -0.68000 -0.68000 8 FF2F2F  O45  1 45 2 <> <>
  46 3 1.017537 2.853906 -8.181273 900 2 0.06100 0.06100 6 A0A0A0  C46  3 46 2 <> <>
  47 3 -1.877295 -2.075159 0.682848 900 2 0.44360 0.44360 6 A0A0A0  C47  1 47 2 1 1
  48 25 -2.159110 -1.457099 1.973159 900 43 -0.73010 -0.73010 7 5757FF  N48  1 48 2 <> <>
  49 2 -2.088537 -0.101823 2.167367 900 2 0.54380 0.54380 6 A0A0A0  C49  0 49 2 <> <>
  50 15 -1.706470 0.677898 1.302045 900 70 -0.57000 -0.57000 8 FF2F2F  O50  0 50 2 <> <>
  51 2 -1.186752 -3.413785 0.926270 900 2 -0.14350 -0.14350 6 A0A0A0  C51  0 51 2 <> <>
  52 2 -1.897124 -4.574138 1.274015 900 2 -0.15000 -0.15000 6 A0A0A0  C52  1 52 2 <> <>
  53 2 -1.228150 -5.777979 1.509331 900 2 -0.15000 -0.15000 6 A0A0A0  C53  1 53 2 <> <>
  54 2 0.160065 -5.837756 1.412708 900 2 -0.15000 -0.15000 6 A0A0A0  C54  1 54 2 <> <>
  55 2 0.882664 -4.692694 1.087487 900 2 -0.15000 -0.15000 6 A0A0A0  C55  1 55 2 <> <>
  56 2 0.215513 -3.488775 0.851427 900 2 -0.15000 -0.15000 6 A0A0A0  C56  1 56 2 <> <>
  57 2 -2.482460 0.386834 3.513229 900 2 0.08620 0.08620 6 A0A0A0  C57  0 57 2 <> <>
  58 2 -3.539769 -0.198190 4.221934 900 2 -0.15000 -0.15000 6 A0A0A0  C58  1 58 2 <> <>
  59 2 -3.887152 0.292905 5.482282 900 2 -0.15000 -0.15000 6 A0A0A0  C59  1 59 2 <> <>
  60 2 -3.185914 1.366905 6.032299 900 2 -0.15000 -0.15000 6 A0A0A0  C60  1 60 2 <> <>
  61 2 -2.140007 1.958516 5.323376 900 2 -0.15000 -0.15000 6 A0A0A0  C61  1 61 2 <> <>
  62 2 -1.790272 1.472689 4.062538 900 2 -0.15000 -0.15000 6 A0A0A0  C62  1 62 2 <> <>
  63 41 0.237011 5.070025 -1.516541 900 21 0.00000 0.00000 1 FFFFFF  H63  0 63 1 <> <>
  64 41 1.085908 5.566756 0.443280 900 21 0.00000 0.00000 1 FFFFFF  H64  0 64 2 <> <>
  65 41 0.357129 4.920950 1.932558 900 21 0.00000 0.00000 1 FFFFFF  H65  0 65 2 <> <>
  66 41 0.366967 2.128476 1.489432 900 21 0.00000 0.00000 1 FFFFFF  H66  0 66 2 <> <>
  67 41 1.146107 0.611412 0.012826 900 21 0.00000 0.00000 1 FFFFFF  H67  0 67 2 <> <>
  68 41 2.490870 1.671664 -0.237560 900 21 0.00000 0.00000 1 FFFFFF  H68  0 68 2 <> <>
  69 41 -0.007410 1.281933 -1.853784 900 21 0.00000 0.00000 1 FFFFFF  H69  0 69 2 <> <>
  70 41 -2.216480 4.799033 -1.278423 900 21 0.00000 0.00000 1 FFFFFF  H70  0 70 2 <> <>
  71 41 -3.653091 2.044985 -1.228356 900 21 0.00000 0.00000 1 FFFFFF  H71  0 71 2 <> <>
  72 41 -1.929823 1.963998 -1.147603 900 21 0.00000 0.00000 1 FFFFFF  H72  0 72 2 <> <>
  73 41 -3.684520 0.375584 -3.076461 900 21 0.00000 0.00000 1 FFFFFF  H73  0 73 2 <> <>
  74 41 0.751691 1.299207 -4.582360 900 21 0.00000 0.00000 1 FFFFFF  H74  0 74 2 <> <>
  75 42 2.048398 0.164086 -2.130484 900 21 0.40000 0.40000 1 FFFFFF  H75  0 75 2 <> <>
  76 41 2.689470 3.806387 -1.132122 900 21 0.00000 0.00000 1 FFFFFF  H76  0 76 2 <> <>
  77 41 3.017688 3.388468 -2.804314 900 21 0.00000 0.00000 1 FFFFFF  H77  0 77 2 <> <>
  78 41 2.273536 4.933164 -2.404389 900 21 0.00000 0.00000 1 FFFFFF  H78  0 78 2 <> <>
  79 42 -3.934783 4.838647 -2.694833 900 21 0.40000 0.40000 1 FFFFFF  H79  0 79 2 <> <>
  80 41 -1.550298 -1.463952 -3.991072 900 21 0.00000 0.00000 1 FFFFFF  H80  0 80 2 <> <>
  81 41 -0.215511 -0.606282 -4.728123 900 21 0.00000 0.00000 1 FFFFFF  H81  0 81 2 <> <>
  82 41 -0.229782 -0.857778 -2.970644 900 21 0.00000 0.00000 1 FFFFFF  H82  0 82 2 <> <>
  83 41 -4.369583 1.788545 -4.210830 900 21 0.00000 0.00000 1 FFFFFF  H83  0 83 2 <> <>
  84 41 -4.389540 3.150797 -5.263840 900 21 0.00000 0.00000 1 FFFFFF  H84  0 84 2 <> <>
  85 41 -3.509800 1.704708 -5.757841 900 21 0.00000 0.00000 1 FFFFFF  H85  0 85 2 <> <>
  86 41 -2.181804 3.776766 -6.269290 900 21 0.00000 0.00000 1 FFFFFF  H86  0 86 2 <> <>
  87 41 -2.954599 4.867036 -5.130015 900 21 0.00000 0.00000 1 FFFFFF  H87  0 87 2 <> <>
  88 41 -1.218943 4.624972 -5.098558 900 21 0.00000 0.00000 1 FFFFFF  H88  0 88 2 <> <>
  89 41 -4.048014 5.025933 2.159189 900 21 0.00000 0.00000 1 FFFFFF  H89  0 89 2 <> <>
  90 41 -4.231947 3.940542 0.759874 900 21 0.00000 0.00000 1 FFFFFF  H90  0 90 2 <> <>
  91 41 -3.495818 3.348440 2.286261 900 21 0.00000 0.00000 1 FFFFFF  H91  0 91 2 <> <>
  92 41 -3.605698 8.831334 -3.423939 900 21 0.15000 0.15000 1 FFFFFF  H92  0 92 2 <> <>
  93 41 -2.820720 10.814930 -4.674799 900 21 0.15000 0.15000 1 FFFFFF  H93  0 93 2 <> <>
  94 41 -0.564852 10.825189 -5.708679 900 21 0.15000 0.15000 1 FFFFFF  H94  0 94 2 <> <>
  95 41 0.912083 8.842782 -5.489464 900 21 0.15000 0.15000 1 FFFFFF  H95  0 95 2 <> <>
  96 41 0.154431 6.857178 -4.249843 900 21 0.15000 0.15000 1 FFFFFF  H96  0 96 2 <> <>
  97 41 -3.011762 -2.932750 -0.985915 900 21 0.00000 0.00000 1 FFFFFF  H97  0 97 2 <> <>
  98 42 -5.066800 -2.168790 0.188566 900 21 0.40000 0.40000 1 FFFFFF  H98  0 98 2 <> <>
  99 41 0.523676 3.828053 -8.226450 900 21 0.00000 0.00000 1 FFFFFF  H99  0 99 2 <> <>
  100 41 1.993045 2.939772 -8.668238 900 21 0.00000 0.00000 1 FFFFFF  H100  0 100 2 <> <>
  101 41 0.426565 2.098224 -8.704350 900 21 0.00000 0.00000 1 FFFFFF  H101  0 101 2 <> <>
  102 41 -1.151976 -1.439298 0.159899 900 21 0.00000 0.00000 1 FFFFFF  H102  0 102 2 <> <>
  103 43 -2.455712 -2.071006 2.721142 900 21 0.37000 0.37000 1 FFFFFF  H103  0 103 2 <> <>
  104 41 -2.980565 -4.557930 1.372921 900 21 0.15000 0.15000 1 FFFFFF  H104  0 104 2 <> <>
  105 41 -1.792451 -6.669220 1.773567 900 21 0.15000 0.15000 1 FFFFFF  H105  0 105 2 <> <>
  106 41 0.678871 -6.774814 1.598768 900 21 0.15000 0.15000 1 FFFFFF  H106  0 106 2 <> <>
  107 41 1.967245 -4.735638 1.023553 900 21 0.15000 0.15000 1 FFFFFF  H107  0 107 2 <> <>
  108 41 0.802946 -2.603833 0.614545 900 21 0.15000 0.15000 1 FFFFFF  H108  0 108 2 <> <>
  109 41 -4.116356 -1.016109 3.797740 900 21 0.15000 0.15000 1 FFFFFF  H109  0 109 2 <> <>
  110 41 -4.709511 -0.156932 6.034127 900 21 0.15000 0.15000 1 FFFFFF  H110  0 110 2 <> <>
  111 41 -3.458933 1.746807 7.014439 900 21 0.15000 0.15000 1 FFFFFF  H111  0 111 2 <> <>
  112 41 -1.597752 2.796905 5.754294 900 21 0.15000 0.15000 1 FFFFFF  H112  0 112 2 <> <>
  113 41 -0.973698 1.936656 3.516011 900 21 0.15000 0.15000 1 FFFFFF  H113  0 113 2 <> <>
  :::
 } 
 m_bond[130] { 
  # First column is bond index #
  i_m_from
  i_m_to
  i_m_order
  i_sd_original_parity
  :::
  1 1 4 1 1
  2 1 2 1 <>
  3 2 3 1 <>
  4 2 64 1 <>
  5 2 65 1 <>
  6 3 8 1 <>
  7 3 4 1 <>
  8 3 18 1 6
  9 4 1 1 1
  10 4 5 1 <>
  11 4 66 1 <>
  12 5 6 1 <>
  13 5 67 1 <>
  14 5 68 1 <>
  15 6 7 1 <>
  16 6 21 1 1
  17 6 69 1 <>
  18 7 16 1 <>
  19 7 8 1 <>
  20 7 22 1 1
  21 8 9 1 <>
  22 8 63 1 6
  23 9 10 1 <>
  24 9 23 1 6
  25 9 70 1 <>
  26 10 15 1 1
  27 10 11 1 <>
  28 10 26 1 <>
  29 11 12 1 <>
  30 11 71 1 <>
  31 11 72 1 <>
  32 12 13 1 <>
  33 12 27 1 6
  34 12 73 1 <>
  35 13 14 2 <>
  36 13 30 1 <>
  37 14 15 1 <>
  38 14 17 1 <>
  39 15 10 1 1
  40 15 31 1 <>
  41 15 32 1 <>
  42 16 17 1 <>
  43 16 33 2 <>
  44 17 34 1 1
  45 17 74 1 <>
  46 18 3 1 6
  47 18 19 1 <>
  48 19 20 2 <>
  49 19 37 1 <>
  50 21 6 1 1
  51 21 75 1 <>
  52 22 7 1 1
  53 22 76 1 <>
  54 22 77 1 <>
  55 22 78 1 <>
  56 23 9 1 6
  57 23 24 1 <>
  58 24 25 2 <>
  59 24 38 1 <>
  60 26 79 1 <>
  61 27 12 1 6
  62 27 28 1 <>
  63 28 44 1 <>
  64 28 29 2 <>
  65 30 80 1 <>
  66 30 81 1 <>
  67 30 82 1 <>
  68 31 83 1 <>
  69 31 84 1 <>
  70 31 85 1 <>
  71 32 86 1 <>
  72 32 87 1 <>
  73 32 88 1 <>
  74 34 17 1 1
  75 34 35 1 <>
  76 35 36 2 <>
  77 35 46 1 <>
  78 37 89 1 <>
  79 37 90 1 <>
  80 37 91 1 <>
  81 38 43 2 <>
  82 38 39 1 <>
  83 39 40 2 <>
  84 39 92 1 <>
  85 40 41 1 <>
  86 40 93 1 <>
  87 41 42 2 <>
  88 41 94 1 <>
  89 42 43 1 <>
  90 42 95 1 <>
  91 43 96 1 <>
  92 44 47 1 <>
  93 44 45 1 1
  94 44 97 1 <>
  95 45 44 1 1
  96 45 98 1 <>
  97 46 99 1 <>
  98 46 100 1 <>
  99 46 101 1 <>
  100 47 48 1 6
  101 47 51 1 <>
  102 47 102 1 <>
  103 48 47 1 6
  104 48 49 1 <>
  105 48 103 1 <>
  106 49 50 2 <>
  107 49 57 1 <>
  108 51 52 2 <>
  109 51 56 1 <>
  110 52 53 1 <>
  111 52 104 1 <>
  112 53 54 2 <>
  113 53 105 1 <>
  114 54 55 1 <>
  115 54 106 1 <>
  116 55 56 2 <>
  117 55 107 1 <>
  118 56 108 1 <>
  119 57 62 2 <>
  120 57 58 1 <>
  121 58 59 2 <>
  122 58 109 1 <>
  123 59 60 1 <>
  124 59 110 1 <>
  125 60 61 2 <>
  126 60 111 1 <>
  127 61 62 1 <>
  128 61 112 1 <>
  129 62 113 1 <>
  130 63 8 1 6
  :::
 } 
} 

f_m_ct { 
 s_m_title
 s_m_entry_id
 s_m_entry_name
 s_m_Source_Path
 s_m_Source_File
 i_m_Source_File_Index
 i_f3d_flags
 r_f3d_energy
 r_mmod_Potential_Energy-MMFF94s
 b_mmod_Minimization_Converged-MMFF94s
 r_mmod_RMS_Derivative-MMFF94s
 s_m_job_name
 i_mmod_Times_Found-MMFF94s
 r_mmod_Relative_Potential_Energy-MMFF94s
 i_mmod_Conformation-MMFF94s
 i_mmod_Serial_Number-MMFF94s
 s_m_subgroup_title
 s_m_subgroupid
 b_m_subgroup_collapsed
 i_m_ct_format
 :::
 Taxol 
  35 
  entry 
  /Users/rgil/Documents/Matthias_Niemitz/Taxol 
  Taxol_Template.mae 
  1
  0
  0
  894.991088867188
  1
  0.0489370971918106
  mmod_csearch_2_3-EpiTaxol 
  828
  6.049072265625
  3
  1
  mmod_csearch_2_3-EpiTaxol-out1 
  mmod_csearch_2_3-EpiTaxol-out1 
  0
  2
 m_depend[8] { 
  # First column is dependency index #
  i_m_depend_dependency
  s_m_depend_property
  :::
  1 20 r_mmod_Potential_Energy-MMFF94s 
  2 20 b_mmod_Minimization_Converged-MMFF94s 
  3 20 r_mmod_RMS_Derivative-MMFF94s 
  4 30 s_m_job_name 
  5 20 i_mmod_Times_Found-MMFF94s 
  6 20 r_mmod_Relative_Potential_Energy-MMFF94s 
  7 20 i_mmod_Conformation-MMFF94s 
  8 10 i_mmod_Serial_Number-MMFF94s 
  :::
 } 
 m_atom[113] { 
  # First column is atom index #
  i_m_mmod_type
  r_m_x_coord
  r_m_y_coord
  r_m_z_coord
  i_m_residue_number
  i_m_color
  r_m_charge1
  r_m_charge2
  i_m_atomic_number
  s_m_color_rgb
  s_m_atom_name
  i_m_Hcount
  i_m_sculpting_atom_index
  i_m_sculpting_constraint
  i_sd_original_parity
  b_st_NoSrcChirality
  :::
  1 16 1.418468 2.544816 1.312384 900 70 -0.51580 -0.51580 8 FF2F2F  O1  0 1 2 <> <>
  2 3 1.267696 3.884466 0.781245 900 2 0.25790 0.25790 6 A0A0A0  C2  2 2 2 <> <>
  3 3 0.019353 3.439751 -0.068606 900 2 0.25790 0.25790 6 A0A0A0  C3  0 3 2 2 1
  4 3 0.589570 2.014411 0.245620 900 2 0.25790 0.25790 6 A0A0A0  C4  1 4 2 1 1
  5 3 1.474981 1.284390 -0.737332 900 2 0.00000 0.00000 6 A0A0A0  C5  2 5 2 <> <>
  6 3 0.991163 1.527465 -2.156047 900 2 0.28000 0.28000 6 A0A0A0  C6  1 6 2 1 1
  7 3 0.915549 3.021091 -2.559528 900 2 0.06100 0.06100 6 A0A0A0  C7  0 7 2 2 1
  8 3 -0.044232 3.858363 -1.595800 900 2 0.00000 0.00000 6 A0A0A0  C8  1 8 2 2 1
  9 3 -1.507444 4.256952 -2.086051 900 2 0.28000 0.28000 6 A0A0A0  C9  1 9 2 1 1
  10 3 -2.610714 3.279805 -2.706811 900 2 0.28000 0.28000 6 A0A0A0  C10  0 10 2 2 1
  11 3 -2.729568 1.958284 -1.868802 900 2 0.00000 0.00000 6 A0A0A0  C11  2 11 2 <> <>
  12 3 -2.779167 0.620141 -2.657909 900 2 0.41820 0.41820 6 A0A0A0  C12  1 12 2 1 1
  13 2 -1.778680 0.650326 -3.808735 900 2 -0.27640 -0.27640 6 A0A0A0  C13  0 13 2 <> <>
  14 2 -1.479636 1.849379 -4.373065 900 2 -0.27640 -0.27640 6 A0A0A0  C14  0 14 2 <> <>
  15 3 -2.519307 2.977731 -4.244998 900 2 0.13820 0.13820 6 A0A0A0  C15  0 15 2 <> <>
  16 2 0.586385 3.246161 -4.077584 900 2 0.44800 0.44800 6 A0A0A0  C16  0 16 2 <> <>
  17 3 -0.104836 2.140517 -4.946096 900 2 0.47920 0.47920 6 A0A0A0  C17  1 17 2 2 1
  18 16 -1.250644 3.674589 0.622595 900 70 -0.40790 -0.40790 8 FF2F2F  O18  0 18 2 <> <>
  19 2 -1.491518 4.944031 1.066849 900 2 0.65900 0.65900 6 A0A0A0  C19  0 19 2 <> <>
  20 15 -0.778189 5.910680 0.837125 900 70 -0.57000 -0.57000 8 FF2F2F  O20  0 20 2 <> <>
  21 16 1.863300 0.828276 -3.037975 900 70 -0.68000 -0.68000 8 FF2F2F  O21  1 21 2 <> <>
  22 3 2.371185 3.606940 -2.477739 900 2 0.00000 0.00000 6 A0A0A0  C22  3 22 2 <> <>
  23 16 -1.285204 5.442904 -2.913605 900 70 -0.43000 -0.43000 8 FF2F2F  O23  0 23 2 <> <>
  24 2 -2.111350 6.507485 -2.768699 900 2 0.63380 0.63380 6 A0A0A0  C24  0 24 2 <> <>
  25 15 -3.156036 6.490486 -2.135045 900 70 -0.57000 -0.57000 8 FF2F2F  O25  0 25 2 <> <>
  26 16 -3.907991 3.911352 -2.505334 900 70 -0.68000 -0.68000 8 FF2F2F  O26  1 26 2 <> <>
  27 16 -2.374534 -0.435479 -1.754052 900 70 -0.43000 -0.43000 8 FF2F2F  O27  0 27 2 <> <>
  28 2 -3.367871 -0.981982 -0.998695 900 2 0.65900 0.65900 6 A0A0A0  C28  0 28 2 <> <>
  29 15 -4.533929 -0.604076 -0.975285 900 70 -0.57000 -0.57000 8 FF2F2F  O29  0 29 2 <> <>
  30 3 -1.097267 -0.651500 -4.150716 900 2 0.13820 0.13820 6 A0A0A0  C30  3 30 2 <> <>
  31 3 -3.909885 2.473439 -4.802871 900 2 0.00000 0.00000 6 A0A0A0  C31  3 31 2 <> <>
  32 3 -2.308063 4.206639 -5.167000 900 2 0.00000 0.00000 6 A0A0A0  C32  3 32 2 <> <>
  33 15 0.881992 4.334988 -4.596607 900 70 -0.57000 -0.57000 8 FF2F2F  O33  0 33 2 <> <>
  34 16 -0.279204 2.511247 -6.314788 900 70 -0.43000 -0.43000 8 FF2F2F  O34  0 34 2 <> <>
  35 2 0.860749 2.510264 -7.055656 900 2 0.65900 0.65900 6 A0A0A0  C35  0 35 2 <> <>
  36 15 1.960966 2.141882 -6.669365 900 70 -0.57000 -0.57000 8 FF2F2F  O36  0 36 2 <> <>
  37 3 -2.754995 4.990297 1.868771 900 2 0.06100 0.06100 6 A0A0A0  C37  3 37 2 <> <>
  38 2 -1.610410 7.692617 -3.512939 900 2 0.08620 0.08620 6 A0A0A0  C38  0 38 2 <> <>
  39 2 -2.388340 8.859244 -3.497992 900 2 -0.15000 -0.15000 6 A0A0A0  C39  1 39 2 <> <>
  40 2 -1.961042 9.999537 -4.181924 900 2 -0.15000 -0.15000 6 A0A0A0  C40  1 40 2 <> <>
  41 2 -0.755753 9.980917 -4.882809 900 2 -0.15000 -0.15000 6 A0A0A0  C41  1 41 2 <> <>
  42 2 0.024382 8.824982 -4.900878 900 2 -0.15000 -0.15000 6 A0A0A0  C42  1 42 2 <> <>
  43 2 -0.399231 7.682320 -4.217348 900 2 -0.15000 -0.15000 6 A0A0A0  C43  1 43 2 <> <>
  44 3 -2.862895 -2.206690 -0.233901 900 2 0.34100 0.34100 6 A0A0A0  C44  1 44 2 2 1
  45 16 -3.967043 -2.907125 0.369041 900 70 -0.68000 -0.68000 8 FF2F2F  O45  1 45 2 <> <>
  46 3 0.571547 3.005442 -8.439646 900 2 0.06100 0.06100 6 A0A0A0  C46  3 46 2 <> <>
  47 3 -1.795818 -1.817281 0.820581 900 2 0.44360 0.44360 6 A0A0A0  C47  1 47 2 1 1
  48 25 -2.394201 -1.346758 2.066541 900 43 -0.73010 -0.73010 7 5757FF  N48  1 48 2 <> <>
  49 2 -2.761690 -0.036568 2.251026 900 2 0.54380 0.54380 6 A0A0A0  C49  0 49 2 <> <>
  50 15 -2.598160 0.824177 1.393538 900 70 -0.57000 -0.57000 8 FF2F2F  O50  0 50 2 <> <>
  51 2 -0.814228 -2.935896 1.154729 900 2 -0.14350 -0.14350 6 A0A0A0  C51  0 51 2 <> <>
  52 2 -1.203712 -4.281552 1.246485 900 2 -0.15000 -0.15000 6 A0A0A0  C52  1 52 2 <> <>
  53 2 -0.275643 -5.272267 1.577381 900 2 -0.15000 -0.15000 6 A0A0A0  C53  1 53 2 <> <>
  54 2 1.050378 -4.932128 1.834807 900 2 -0.15000 -0.15000 6 A0A0A0  C54  1 54 2 <> <>
  55 2 1.449777 -3.599744 1.770841 900 2 -0.15000 -0.15000 6 A0A0A0  C55  1 55 2 <> <>
  56 2 0.523941 -2.608366 1.439910 900 2 -0.15000 -0.15000 6 A0A0A0  C56  1 56 2 <> <>
  57 2 -3.347202 0.304327 3.573786 900 2 0.08620 0.08620 6 A0A0A0  C57  0 57 2 <> <>
  58 2 -3.107192 1.581055 4.095439 900 2 -0.15000 -0.15000 6 A0A0A0  C58  1 58 2 <> <>
  59 2 -3.637061 1.943293 5.334780 900 2 -0.15000 -0.15000 6 A0A0A0  C59  1 59 2 <> <>
  60 2 -4.414621 1.033825 6.051530 900 2 -0.15000 -0.15000 6 A0A0A0  C60  1 60 2 <> <>
  61 2 -4.667076 -0.235958 5.530466 900 2 -0.15000 -0.15000 6 A0A0A0  C61  1 61 2 <> <>
  62 2 -4.136755 -0.603629 4.291347 900 2 -0.15000 -0.15000 6 A0A0A0  C62  1 62 2 <> <>
  63 41 0.440698 4.848509 -1.570206 900 21 0.00000 0.00000 1 FFFFFF  H63  0 63 1 <> <>
  64 41 2.158738 4.214063 0.245728 900 21 0.00000 0.00000 1 FFFFFF  H64  0 64 2 <> <>
  65 41 1.095859 4.587388 1.600099 900 21 0.00000 0.00000 1 FFFFFF  H65  0 65 2 <> <>
  66 41 -0.171429 1.341608 0.655609 900 21 0.00000 0.00000 1 FFFFFF  H66  0 66 2 <> <>
  67 41 1.459901 0.208389 -0.519093 900 21 0.00000 0.00000 1 FFFFFF  H67  0 67 2 <> <>
  68 41 2.530385 1.560166 -0.632082 900 21 0.00000 0.00000 1 FFFFFF  H68  0 68 2 <> <>
  69 41 0.013600 1.070372 -2.226368 900 21 0.00000 0.00000 1 FFFFFF  H69  0 69 2 <> <>
  70 41 -2.017570 4.656002 -1.214112 900 21 0.00000 0.00000 1 FFFFFF  H70  0 70 2 <> <>
  71 41 -3.607978 1.999542 -1.210711 900 21 0.00000 0.00000 1 FFFFFF  H71  0 71 2 <> <>
  72 41 -1.886837 1.887905 -1.178069 900 21 0.00000 0.00000 1 FFFFFF  H72  0 72 2 <> <>
  73 41 -3.771224 0.377324 -3.045663 900 21 0.00000 0.00000 1 FFFFFF  H73  0 73 2 <> <>
  74 41 0.531891 1.255255 -4.920985 900 21 0.00000 0.00000 1 FFFFFF  H74  0 74 2 <> <>
  75 42 2.019645 -0.069940 -2.691546 900 21 0.40000 0.40000 1 FFFFFF  H75  0 75 2 <> <>
  76 41 2.866230 3.424277 -1.525544 900 21 0.00000 0.00000 1 FFFFFF  H76  0 76 2 <> <>
  77 41 3.014985 3.173987 -3.254071 900 21 0.00000 0.00000 1 FFFFFF  H77  0 77 2 <> <>
  78 41 2.378102 4.692625 -2.634106 900 21 0.00000 0.00000 1 FFFFFF  H78  0 78 2 <> <>
  79 42 -3.806719 4.883719 -2.442933 900 21 0.40000 0.40000 1 FFFFFF  H79  0 79 2 <> <>
  80 41 -1.848603 -1.440169 -4.269772 900 21 0.00000 0.00000 1 FFFFFF  H80  0 80 2 <> <>
  81 41 -0.555153 -0.601337 -5.099531 900 21 0.00000 0.00000 1 FFFFFF  H81  0 81 2 <> <>
  82 41 -0.398013 -0.957646 -3.367750 900 21 0.00000 0.00000 1 FFFFFF  H82  0 82 2 <> <>
  83 41 -4.483867 1.859979 -4.109909 900 21 0.00000 0.00000 1 FFFFFF  H83  0 83 2 <> <>
  84 41 -4.577150 3.314543 -5.034226 900 21 0.00000 0.00000 1 FFFFFF  H84  0 84 2 <> <>
  85 41 -3.778438 1.905410 -5.732187 900 21 0.00000 0.00000 1 FFFFFF  H85  0 85 2 <> <>
  86 41 -2.428535 3.932271 -6.223304 900 21 0.00000 0.00000 1 FFFFFF  H86  0 86 2 <> <>
  87 41 -3.054096 4.983806 -4.962926 900 21 0.00000 0.00000 1 FFFFFF  H87  0 87 2 <> <>
  88 41 -1.333658 4.675724 -5.097367 900 21 0.00000 0.00000 1 FFFFFF  H88  0 88 2 <> <>
  89 41 -3.504803 4.324775 1.431837 900 21 0.00000 0.00000 1 FFFFFF  H89  0 89 2 <> <>
  90 41 -2.545232 4.701226 2.900414 900 21 0.00000 0.00000 1 FFFFFF  H90  0 90 2 <> <>
  91 41 -3.157841 6.006737 1.846801 900 21 0.00000 0.00000 1 FFFFFF  H91  0 91 2 <> <>
  92 41 -3.330395 8.887173 -2.953699 900 21 0.15000 0.15000 1 FFFFFF  H92  0 92 2 <> <>
  93 41 -2.567766 10.901981 -4.167502 900 21 0.15000 0.15000 1 FFFFFF  H93  0 93 2 <> <>
  94 41 -0.423086 10.868984 -5.415477 900 21 0.15000 0.15000 1 FFFFFF  H94  0 94 2 <> <>
  95 41 0.964474 8.811561 -5.447837 900 21 0.15000 0.15000 1 FFFFFF  H95  0 95 2 <> <>
  96 41 0.227467 6.794151 -4.247198 900 21 0.15000 0.15000 1 FFFFFF  H96  0 96 2 <> <>
  97 41 -2.441264 -2.882486 -0.988108 900 21 0.00000 0.00000 1 FFFFFF  H97  0 97 2 <> <>
  98 42 -4.580085 -2.211409 0.680345 900 21 0.40000 0.40000 1 FFFFFF  H98  0 98 2 <> <>
  99 41 -0.109047 2.315853 -8.944896 900 21 0.00000 0.00000 1 FFFFFF  H99  0 99 2 <> <>
  100 41 0.138616 4.007972 -8.391549 900 21 0.00000 0.00000 1 FFFFFF  H100  0 100 2 <> <>
  101 41 1.504727 3.059145 -9.007517 900 21 0.00000 0.00000 1 FFFFFF  H101  0 101 2 <> <>
  102 41 -1.198286 -0.994378 0.406968 900 21 0.00000 0.00000 1 FFFFFF  H102  0 102 2 <> <>
  103 43 -2.482746 -2.017835 2.819767 900 21 0.37000 0.37000 1 FFFFFF  H103  0 103 2 <> <>
  104 41 -2.234622 -4.581439 1.068331 900 21 0.15000 0.15000 1 FFFFFF  H104  0 104 2 <> <>
  105 41 -0.590808 -6.311322 1.639715 900 21 0.15000 0.15000 1 FFFFFF  H105  0 105 2 <> <>
  106 41 1.769750 -5.704726 2.094837 900 21 0.15000 0.15000 1 FFFFFF  H106  0 106 2 <> <>
  107 41 2.481231 -3.331509 1.986516 900 21 0.15000 0.15000 1 FFFFFF  H107  0 107 2 <> <>
  108 41 0.854558 -1.571455 1.416849 900 21 0.15000 0.15000 1 FFFFFF  H108  0 108 2 <> <>
  109 41 -2.497301 2.289707 3.541141 900 21 0.15000 0.15000 1 FFFFFF  H109  0 109 2 <> <>
  110 41 -3.444226 2.932931 5.741883 900 21 0.15000 0.15000 1 FFFFFF  H110  0 110 2 <> <>
  111 41 -4.829346 1.316697 7.016593 900 21 0.15000 0.15000 1 FFFFFF  H111  0 111 2 <> <>
  112 41 -5.283587 -0.937079 6.088663 900 21 0.15000 0.15000 1 FFFFFF  H112  0 112 2 <> <>
  113 41 -4.369276 -1.587585 3.894489 900 21 0.15000 0.15000 1 FFFFFF  H113  0 113 2 <> <>
  :::
 } 
 m_bond[130] { 
  # First column is bond index #
  i_m_from
  i_m_to
  i_m_order
  i_sd_original_parity
  :::
  1 1 4 1 1
  2 1 2 1 <>
  3 2 3 1 <>
  4 2 64 1 <>
  5 2 65 1 <>
  6 3 8 1 <>
  7 3 4 1 <>
  8 3 18 1 6
  9 4 1 1 1
  10 4 5 1 <>
  11 4 66 1 <>
  12 5 6 1 <>
  13 5 67 1 <>
  14 5 68 1 <>
  15 6 7 1 <>
  16 6 21 1 1
  17 6 69 1 <>
  18 7 16 1 <>
  19 7 8 1 <>
  20 7 22 1 1
  21 8 9 1 <>
  22 8 63 1 6
  23 9 10 1 <>
  24 9 23 1 6
  25 9 70 1 <>
  26 10 15 1 1
  27 10 11 1 <>
  28 10 26 1 <>
  29 11 12 1 <>
  30 11 71 1 <>
  31 11 72 1 <>
  32 12 13 1 <>
  33 12 27 1 6
  34 12 73 1 <>
  35 13 14 2 <>
  36 13 30 1 <>
  37 14 15 1 <>
  38 14 17 1 <>
  39 15 10 1 1
  40 15 31 1 <>
  41 15 32 1 <>
  42 16 17 1 <>
  43 16 33 2 <>
  44 17 34 1 1
  45 17 74 1 <>
  46 18 3 1 6
  47 18 19 1 <>
  48 19 20 2 <>
  49 19 37 1 <>
  50 21 6 1 1
  51 21 75 1 <>
  52 22 7 1 1
  53 22 76 1 <>
  54 22 77 1 <>
  55 22 78 1 <>
  56 23 9 1 6
  57 23 24 1 <>
  58 24 25 2 <>
  59 24 38 1 <>
  60 26 79 1 <>
  61 27 12 1 6
  62 27 28 1 <>
  63 28 44 1 <>
  64 28 29 2 <>
  65 30 80 1 <>
  66 30 81 1 <>
  67 30 82 1 <>
  68 31 83 1 <>
  69 31 84 1 <>
  70 31 85 1 <>
  71 32 86 1 <>
  72 32 87 1 <>
  73 32 88 1 <>
  74 34 17 1 1
  75 34 35 1 <>
  76 35 36 2 <>
  77 35 46 1 <>
  78 37 89 1 <>
  79 37 90 1 <>
  80 37 91 1 <>
  81 38 43 2 <>
  82 38 39 1 <>
  83 39 40 2 <>
  84 39 92 1 <>
  85 40 41 1 <>
  86 40 93 1 <>
  87 41 42 2 <>
  88 41 94 1 <>
  89 42 43 1 <>
  90 42 95 1 <>
  91 43 96 1 <>
  92 44 47 1 <>
  93 44 45 1 1
  94 44 97 1 <>
  95 45 44 1 1
  96 45 98 1 <>
  97 46 99 1 <>
  98 46 100 1 <>
  99 46 101 1 <>
  100 47 48 1 6
  101 47 51 1 <>
  102 47 102 1 <>
  103 48 47 1 6
  104 48 49 1 <>
  105 48 103 1 <>
  106 49 50 2 <>
  107 49 57 1 <>
  108 51 52 2 <>
  109 51 56 1 <>
  110 52 53 1 <>
  111 52 104 1 <>
  112 53 54 2 <>
  113 53 105 1 <>
  114 54 55 1 <>
  115 54 106 1 <>
  116 55 56 2 <>
  117 55 107 1 <>
  118 56 108 1 <>
  119 57 62 2 <>
  120 57 58 1 <>
  121 58 59 2 <>
  122 58 109 1 <>
  123 59 60 1 <>
  124 59 110 1 <>
  125 60 61 2 <>
  126 60 111 1 <>
  127 61 62 1 <>
  128 61 112 1 <>
  129 62 113 1 <>
  130 63 8 1 6
  :::
 } 
} 

f_m_ct { 
 s_m_title
 s_m_entry_id
 s_m_entry_name
 s_m_Source_Path
 s_m_Source_File
 i_m_Source_File_Index
 i_f3d_flags
 r_f3d_energy
 r_mmod_Potential_Energy-MMFF94s
 b_mmod_Minimization_Converged-MMFF94s
 r_mmod_RMS_Derivative-MMFF94s
 s_m_job_name
 i_mmod_Times_Found-MMFF94s
 r_mmod_Relative_Potential_Energy-MMFF94s
 i_mmod_Conformation-MMFF94s
 i_mmod_Serial_Number-MMFF94s
 s_m_subgroup_title
 s_m_subgroupid
 b_m_subgroup_collapsed
 i_m_ct_format
 :::
 Taxol 
  36 
  entry 
  /Users/rgil/Documents/Matthias_Niemitz/Taxol 
  Taxol_Template.mae 
  1
  0
  0
  895.274230957031
  1
  0.0456807613372803
  mmod_csearch_2_3-EpiTaxol 
  444
  6.33221435546875
  4
  1
  mmod_csearch_2_3-EpiTaxol-out1 
  mmod_csearch_2_3-EpiTaxol-out1 
  0
  2
 m_depend[8] { 
  # First column is dependency index #
  i_m_depend_dependency
  s_m_depend_property
  :::
  1 20 r_mmod_Potential_Energy-MMFF94s 
  2 20 b_mmod_Minimization_Converged-MMFF94s 
  3 20 r_mmod_RMS_Derivative-MMFF94s 
  4 30 s_m_job_name 
  5 20 i_mmod_Times_Found-MMFF94s 
  6 20 r_mmod_Relative_Potential_Energy-MMFF94s 
  7 20 i_mmod_Conformation-MMFF94s 
  8 10 i_mmod_Serial_Number-MMFF94s 
  :::
 } 
 m_atom[113] { 
  # First column is atom index #
  i_m_mmod_type
  r_m_x_coord
  r_m_y_coord
  r_m_z_coord
  i_m_residue_number
  i_m_color
  r_m_charge1
  r_m_charge2
  i_m_atomic_number
  s_m_color_rgb
  s_m_atom_name
  i_m_Hcount
  i_m_sculpting_atom_index
  i_m_sculpting_constraint
  i_sd_original_parity
  b_st_NoSrcChirality
  :::
  1 16 1.994382 2.872933 0.957151 900 70 -0.51580 -0.51580 8 FF2F2F  O1  0 1 2 <> <>
  2 3 1.538574 4.173488 0.556539 900 2 0.25790 0.25790 6 A0A0A0  C2  2 2 2 <> <>
  3 3 0.229268 3.595570 -0.082108 900 2 0.25790 0.25790 6 A0A0A0  C3  0 3 2 2 1
  4 3 0.830556 2.225745 0.384159 900 2 0.25790 0.25790 6 A0A0A0  C4  1 4 2 1 1
  5 3 1.308550 1.148683 -0.567308 900 2 0.00000 0.00000 6 A0A0A0  C5  2 5 2 <> <>
  6 3 0.894343 1.388861 -2.012978 900 2 0.28000 0.28000 6 A0A0A0  C6  1 6 2 1 1
  7 3 0.992627 2.847732 -2.501520 900 2 0.06100 0.06100 6 A0A0A0  C7  0 7 2 2 1
  8 3 0.048584 3.801249 -1.649767 900 2 0.00000 0.00000 6 A0A0A0  C8  1 8 2 2 1
  9 3 -1.486247 4.066084 -2.057406 900 2 0.28000 0.28000 6 A0A0A0  C9  1 9 2 1 1
  10 3 -2.525591 3.134874 -2.835700 900 2 0.28000 0.28000 6 A0A0A0  C10  0 10 2 2 1
  11 3 -2.738004 1.811149 -2.043801 900 2 0.00000 0.00000 6 A0A0A0  C11  2 11 2 <> <>
  12 3 -2.741230 0.491504 -2.858747 900 2 0.41820 0.41820 6 A0A0A0  C12  1 12 2 1 1
  13 2 -1.651670 0.529502 -3.929199 900 2 -0.27640 -0.27640 6 A0A0A0  C13  0 13 2 <> <>
  14 2 -1.280051 1.731390 -4.446826 900 2 -0.27640 -0.27640 6 A0A0A0  C14  0 14 2 <> <>
  15 3 -2.285165 2.891957 -4.362394 900 2 0.13820 0.13820 6 A0A0A0  C15  0 15 2 <> <>
  16 2 0.770061 3.080559 -4.028702 900 2 0.44800 0.44800 6 A0A0A0  C16  0 16 2 <> <>
  17 3 0.127128 1.993346 -4.942814 900 2 0.47920 0.47920 6 A0A0A0  C17  1 17 2 2 1
  18 16 -0.964739 3.953777 0.685327 900 70 -0.40790 -0.40790 8 FF2F2F  O18  0 18 2 <> <>
  19 2 -1.156668 5.284516 0.936548 900 2 0.65900 0.65900 6 A0A0A0  C19  0 19 2 <> <>
  20 15 -0.462432 6.186706 0.490196 900 70 -0.57000 -0.57000 8 FF2F2F  O20  0 20 2 <> <>
  21 16 1.707987 0.551053 -2.832667 900 70 -0.68000 -0.68000 8 FF2F2F  O21  1 21 2 <> <>
  22 3 2.498546 3.276044 -2.373735 900 2 0.00000 0.00000 6 A0A0A0  C22  3 22 2 <> <>
  23 16 -1.467486 5.392937 -2.676660 900 70 -0.43000 -0.43000 8 FF2F2F  O23  0 23 2 <> <>
  24 2 -2.359815 6.320186 -2.249403 900 2 0.63380 0.63380 6 A0A0A0  C24  0 24 2 <> <>
  25 15 -3.236886 6.120387 -1.420779 900 70 -0.57000 -0.57000 8 FF2F2F  O25  0 25 2 <> <>
  26 16 -3.826638 3.794530 -2.775683 900 70 -0.68000 -0.68000 8 FF2F2F  O26  1 26 2 <> <>
  27 16 -2.430021 -0.594953 -1.950794 900 70 -0.43000 -0.43000 8 FF2F2F  O27  0 27 2 <> <>
  28 2 -3.452863 -1.026669 -1.164200 900 2 0.65900 0.65900 6 A0A0A0  C28  0 28 2 <> <>
  29 15 -4.580566 -0.544175 -1.138591 900 70 -0.57000 -0.57000 8 FF2F2F  O29  0 29 2 <> <>
  30 3 -0.978592 -0.782566 -4.246473 900 2 0.13820 0.13820 6 A0A0A0  C30  3 30 2 <> <>
  31 3 -3.608521 2.446559 -5.099231 900 2 0.00000 0.00000 6 A0A0A0  C31  3 31 2 <> <>
  32 3 -1.961388 4.183094 -5.159925 900 2 0.00000 0.00000 6 A0A0A0  C32  3 32 2 <> <>
  33 15 1.117003 4.169921 -4.515668 900 70 -0.57000 -0.57000 8 FF2F2F  O33  0 33 2 <> <>
  34 16 0.036900 2.380536 -6.314618 900 70 -0.43000 -0.43000 8 FF2F2F  O34  0 34 2 <> <>
  35 2 1.218877 2.370196 -6.986612 900 2 0.65900 0.65900 6 A0A0A0  C35  0 35 2 <> <>
  36 15 2.289149 1.981972 -6.539850 900 70 -0.57000 -0.57000 8 FF2F2F  O36  0 36 2 <> <>
  37 3 -2.341932 5.476605 1.830971 900 2 0.06100 0.06100 6 A0A0A0  C37  3 37 2 <> <>
  38 2 -2.152131 7.613055 -2.953176 900 2 0.08620 0.08620 6 A0A0A0  C38  0 38 2 <> <>
  39 2 -3.085340 8.638273 -2.744805 900 2 -0.15000 -0.15000 6 A0A0A0  C39  1 39 2 <> <>
  40 2 -2.933666 9.868788 -3.387681 900 2 -0.15000 -0.15000 6 A0A0A0  C40  1 40 2 <> <>
  41 2 -1.849969 10.081514 -4.239400 900 2 -0.15000 -0.15000 6 A0A0A0  C41  1 41 2 <> <>
  42 2 -0.915602 9.067329 -4.449616 900 2 -0.15000 -0.15000 6 A0A0A0  C42  1 42 2 <> <>
  43 2 -1.063220 7.834766 -3.808593 900 2 -0.15000 -0.15000 6 A0A0A0  C43  1 43 2 <> <>
  44 3 -3.052891 -2.254692 -0.343787 900 2 0.34100 0.34100 6 A0A0A0  C44  1 44 2 2 1
  45 16 -4.208890 -2.778258 0.340312 900 70 -0.68000 -0.68000 8 FF2F2F  O45  1 45 2 <> <>
  46 3 1.019783 2.884065 -8.379600 900 2 0.06100 0.06100 6 A0A0A0  C46  3 46 2 <> <>
  47 3 -1.908113 -1.934672 0.651622 900 2 0.44360 0.44360 6 A0A0A0  C47  1 47 2 1 1
  48 25 -2.392295 -1.241029 1.842829 900 43 -0.73010 -0.73010 7 5757FF  N48  1 48 2 <> <>
  49 2 -2.472895 0.128127 1.907107 900 2 0.54380 0.54380 6 A0A0A0  C49  0 49 2 <> <>
  50 15 -2.163870 0.852480 0.967241 900 70 -0.57000 -0.57000 8 FF2F2F  O50  0 50 2 <> <>
  51 2 -1.101340 -3.148381 1.103021 900 2 -0.14350 -0.14350 6 A0A0A0  C51  0 51 2 <> <>
  52 2 -1.676393 -4.412799 1.305399 900 2 -0.15000 -0.15000 6 A0A0A0  C52  1 52 2 <> <>
  53 2 -0.900506 -5.489504 1.743523 900 2 -0.15000 -0.15000 6 A0A0A0  C53  1 53 2 <> <>
  54 2 0.457792 -5.316907 1.998222 900 2 -0.15000 -0.15000 6 A0A0A0  C54  1 54 2 <> <>
  55 2 1.042111 -4.065559 1.822785 900 2 -0.15000 -0.15000 6 A0A0A0  C55  1 55 2 <> <>
  56 2 0.268274 -2.988925 1.384602 900 2 -0.15000 -0.15000 6 A0A0A0  C56  1 56 2 <> <>
  57 2 -2.989991 0.710931 3.171623 900 2 0.08620 0.08620 6 A0A0A0  C57  0 57 2 <> <>
  58 2 -3.687289 1.924251 3.105741 900 2 -0.15000 -0.15000 6 A0A0A0  C58  1 58 2 <> <>
  59 2 -4.186886 2.508973 4.270380 900 2 -0.15000 -0.15000 6 A0A0A0  C59  1 59 2 <> <>
  60 2 -3.982899 1.888940 5.503054 900 2 -0.15000 -0.15000 6 A0A0A0  C60  1 60 2 <> <>
  61 2 -3.276424 0.687572 5.575289 900 2 -0.15000 -0.15000 6 A0A0A0  C61  1 61 2 <> <>
  62 2 -2.776222 0.097116 4.412275 900 2 -0.15000 -0.15000 6 A0A0A0  C62  1 62 2 <> <>
  63 41 0.498077 4.794954 -1.809339 900 21 0.00000 0.00000 1 FFFFFF  H63  0 63 1 <> <>
  64 41 2.239979 4.678902 -0.110599 900 21 0.00000 0.00000 1 FFFFFF  H64  0 64 2 <> <>
  65 41 1.414769 4.803589 1.443139 900 21 0.00000 0.00000 1 FFFFFF  H65  0 65 2 <> <>
  66 41 0.250631 1.771924 1.197919 900 21 0.00000 0.00000 1 FFFFFF  H66  0 66 2 <> <>
  67 41 0.910396 0.175653 -0.249641 900 21 0.00000 0.00000 1 FFFFFF  H67  0 67 2 <> <>
  68 41 2.396940 1.016827 -0.499726 900 21 0.00000 0.00000 1 FFFFFF  H68  0 68 2 <> <>
  69 41 -0.121646 1.033503 -2.096548 900 21 0.00000 0.00000 1 FFFFFF  H69  0 69 2 <> <>
  70 41 -2.020014 4.204549 -1.122838 900 21 0.00000 0.00000 1 FFFFFF  H70  0 70 2 <> <>
  71 41 -3.668285 1.863255 -1.463131 900 21 0.00000 0.00000 1 FFFFFF  H71  0 71 2 <> <>
  72 41 -1.956324 1.732845 -1.283039 900 21 0.00000 0.00000 1 FFFFFF  H72  0 72 2 <> <>
  73 41 -3.706108 0.271878 -3.323197 900 21 0.00000 0.00000 1 FFFFFF  H73  0 73 2 <> <>
  74 41 0.750268 1.100006 -4.886900 900 21 0.00000 0.00000 1 FFFFFF  H74  0 74 2 <> <>
  75 42 1.770329 -0.330789 -2.420871 900 21 0.40000 0.40000 1 FFFFFF  H75  0 75 2 <> <>
  76 41 2.958028 3.005386 -1.423252 900 21 0.00000 0.00000 1 FFFFFF  H76  0 76 2 <> <>
  77 41 3.110123 2.798921 -3.151061 900 21 0.00000 0.00000 1 FFFFFF  H77  0 77 2 <> <>
  78 41 2.621303 4.358627 -2.498006 900 21 0.00000 0.00000 1 FFFFFF  H78  0 78 2 <> <>
  79 42 -3.875345 4.372180 -1.986839 900 21 0.40000 0.40000 1 FFFFFF  H79  0 79 2 <> <>
  80 41 -1.738290 -1.545133 -4.451778 900 21 0.00000 0.00000 1 FFFFFF  H80  0 80 2 <> <>
  81 41 -0.352897 -0.727543 -5.141792 900 21 0.00000 0.00000 1 FFFFFF  H81  0 81 2 <> <>
  82 41 -0.362097 -1.128046 -3.412301 900 21 0.00000 0.00000 1 FFFFFF  H82  0 82 2 <> <>
  83 41 -4.221550 1.737344 -4.545584 900 21 0.00000 0.00000 1 FFFFFF  H83  0 83 2 <> <>
  84 41 -4.271323 3.301084 -5.288805 900 21 0.00000 0.00000 1 FFFFFF  H84  0 84 2 <> <>
  85 41 -3.379814 1.999617 -6.075075 900 21 0.00000 0.00000 1 FFFFFF  H85  0 85 2 <> <>
  86 41 -1.895694 3.983927 -6.236349 900 21 0.00000 0.00000 1 FFFFFF  H86  0 86 2 <> <>
  87 41 -2.753949 4.931261 -5.032118 900 21 0.00000 0.00000 1 FFFFFF  H87  0 87 2 <> <>
  88 41 -1.038812 4.674529 -4.876729 900 21 0.00000 0.00000 1 FFFFFF  H88  0 88 2 <> <>
  89 41 -3.225492 5.017169 1.380690 900 21 0.00000 0.00000 1 FFFFFF  H89  0 89 2 <> <>
  90 41 -2.138522 5.040292 2.811766 900 21 0.00000 0.00000 1 FFFFFF  H90  0 90 2 <> <>
  91 41 -2.533440 6.546389 1.952864 900 21 0.00000 0.00000 1 FFFFFF  H91  0 91 2 <> <>
  92 41 -3.934872 8.483603 -2.082617 900 21 0.15000 0.15000 1 FFFFFF  H92  0 92 2 <> <>
  93 41 -3.660354 10.661157 -3.224201 900 21 0.15000 0.15000 1 FFFFFF  H93  0 93 2 <> <>
  94 41 -1.732402 11.040180 -4.739629 900 21 0.15000 0.15000 1 FFFFFF  H94  0 94 2 <> <>
  95 41 -0.070205 9.236187 -5.112747 900 21 0.15000 0.15000 1 FFFFFF  H95  0 95 2 <> <>
  96 41 -0.320028 7.059961 -3.985553 900 21 0.15000 0.15000 1 FFFFFF  H96  0 96 2 <> <>
  97 41 -2.742227 -3.020574 -1.064579 900 21 0.00000 0.00000 1 FFFFFF  H97  0 97 2 <> <>
  98 42 -4.776255 -2.005475 0.537062 900 21 0.40000 0.40000 1 FFFFFF  H98  0 98 2 <> <>
  99 41 0.601243 3.893237 -8.346133 900 21 0.00000 0.00000 1 FFFFFF  H99  0 99 2 <> <>
  100 41 1.985542 2.927326 -8.891187 900 21 0.00000 0.00000 1 FFFFFF  H100  0 100 2 <> <>
  101 41 0.359033 2.211020 -8.931374 900 21 0.00000 0.00000 1 FFFFFF  H101  0 101 2 <> <>
  102 41 -1.201078 -1.268768 0.139824 900 21 0.00000 0.00000 1 FFFFFF  H102  0 102 2 <> <>
  103 43 -2.742473 -1.817088 2.598566 900 21 0.37000 0.37000 1 FFFFFF  H103  0 103 2 <> <>
  104 41 -2.736996 -4.583578 1.133256 900 21 0.15000 0.15000 1 FFFFFF  H104  0 104 2 <> <>
  105 41 -1.360324 -6.464013 1.891043 900 21 0.15000 0.15000 1 FFFFFF  H105  0 105 2 <> <>
  106 41 1.058259 -6.155781 2.341204 900 21 0.15000 0.15000 1 FFFFFF  H106  0 106 2 <> <>
  107 41 2.099759 -3.926276 2.033226 900 21 0.15000 0.15000 1 FFFFFF  H107  0 107 2 <> <>
  108 41 0.743461 -2.016245 1.272088 900 21 0.15000 0.15000 1 FFFFFF  H108  0 108 2 <> <>
  109 41 -3.850310 2.411045 2.146713 900 21 0.15000 0.15000 1 FFFFFF  H109  0 109 2 <> <>
  110 41 -4.735267 3.446487 4.217860 900 21 0.15000 0.15000 1 FFFFFF  H110  0 110 2 <> <>
  111 41 -4.370902 2.345384 6.411112 900 21 0.15000 0.15000 1 FFFFFF  H111  0 111 2 <> <>
  112 41 -3.109716 0.214865 6.540755 900 21 0.15000 0.15000 1 FFFFFF  H112  0 112 2 <> <>
  113 41 -2.203460 -0.822214 4.496870 900 21 0.15000 0.15000 1 FFFFFF  H113  0 113 2 <> <>
  :::
 } 
 m_bond[130] { 
  # First column is bond index #
  i_m_from
  i_m_to
  i_m_order
  i_sd_original_parity
  :::
  1 1 4 1 1
  2 1 2 1 <>
  3 2 3 1 <>
  4 2 64 1 <>
  5 2 65 1 <>
  6 3 8 1 <>
  7 3 4 1 <>
  8 3 18 1 6
  9 4 1 1 1
  10 4 5 1 <>
  11 4 66 1 <>
  12 5 6 1 <>
  13 5 67 1 <>
  14 5 68 1 <>
  15 6 7 1 <>
  16 6 21 1 1
  17 6 69 1 <>
  18 7 16 1 <>
  19 7 8 1 <>
  20 7 22 1 1
  21 8 9 1 <>
  22 8 63 1 6
  23 9 10 1 <>
  24 9 23 1 6
  25 9 70 1 <>
  26 10 15 1 1
  27 10 11 1 <>
  28 10 26 1 <>
  29 11 12 1 <>
  30 11 71 1 <>
  31 11 72 1 <>
  32 12 13 1 <>
  33 12 27 1 6
  34 12 73 1 <>
  35 13 14 2 <>
  36 13 30 1 <>
  37 14 15 1 <>
  38 14 17 1 <>
  39 15 10 1 1
  40 15 31 1 <>
  41 15 32 1 <>
  42 16 17 1 <>
  43 16 33 2 <>
  44 17 34 1 1
  45 17 74 1 <>
  46 18 3 1 6
  47 18 19 1 <>
  48 19 20 2 <>
  49 19 37 1 <>
  50 21 6 1 1
  51 21 75 1 <>
  52 22 7 1 1
  53 22 76 1 <>
  54 22 77 1 <>
  55 22 78 1 <>
  56 23 9 1 6
  57 23 24 1 <>
  58 24 25 2 <>
  59 24 38 1 <>
  60 26 79 1 <>
  61 27 12 1 6
  62 27 28 1 <>
  63 28 44 1 <>
  64 28 29 2 <>
  65 30 80 1 <>
  66 30 81 1 <>
  67 30 82 1 <>
  68 31 83 1 <>
  69 31 84 1 <>
  70 31 85 1 <>
  71 32 86 1 <>
  72 32 87 1 <>
  73 32 88 1 <>
  74 34 17 1 1
  75 34 35 1 <>
  76 35 36 2 <>
  77 35 46 1 <>
  78 37 89 1 <>
  79 37 90 1 <>
  80 37 91 1 <>
  81 38 43 2 <>
  82 38 39 1 <>
  83 39 40 2 <>
  84 39 92 1 <>
  85 40 41 1 <>
  86 40 93 1 <>
  87 41 42 2 <>
  88 41 94 1 <>
  89 42 43 1 <>
  90 42 95 1 <>
  91 43 96 1 <>
  92 44 47 1 <>
  93 44 45 1 1
  94 44 97 1 <>
  95 45 44 1 1
  96 45 98 1 <>
  97 46 99 1 <>
  98 46 100 1 <>
  99 46 101 1 <>
  100 47 48 1 6
  101 47 51 1 <>
  102 47 102 1 <>
  103 48 47 1 6
  104 48 49 1 <>
  105 48 103 1 <>
  106 49 50 2 <>
  107 49 57 1 <>
  108 51 52 2 <>
  109 51 56 1 <>
  110 52 53 1 <>
  111 52 104 1 <>
  112 53 54 2 <>
  113 53 105 1 <>
  114 54 55 1 <>
  115 54 106 1 <>
  116 55 56 2 <>
  117 55 107 1 <>
  118 56 108 1 <>
  119 57 62 2 <>
  120 57 58 1 <>
  121 58 59 2 <>
  122 58 109 1 <>
  123 59 60 1 <>
  124 59 110 1 <>
  125 60 61 2 <>
  126 60 111 1 <>
  127 61 62 1 <>
  128 61 112 1 <>
  129 62 113 1 <>
  130 63 8 1 6
  :::
 } 
} 

f_m_ct { 
 s_m_title
 s_m_entry_id
 s_m_entry_name
 s_m_Source_Path
 s_m_Source_File
 i_m_Source_File_Index
 i_f3d_flags
 r_f3d_energy
 r_mmod_Potential_Energy-MMFF94s
 b_mmod_Minimization_Converged-MMFF94s
 r_mmod_RMS_Derivative-MMFF94s
 s_m_job_name
 i_mmod_Times_Found-MMFF94s
 r_mmod_Relative_Potential_Energy-MMFF94s
 i_mmod_Conformation-MMFF94s
 i_mmod_Serial_Number-MMFF94s
 s_m_subgroup_title
 s_m_subgroupid
 b_m_subgroup_collapsed
 i_m_ct_format
 :::
 Taxol 
  37 
  entry 
  /Users/rgil/Documents/Matthias_Niemitz/Taxol 
  Taxol_Template.mae 
  1
  0
  0
  895.672302246094
  1
  0.0305981896817684
  mmod_csearch_2_3-EpiTaxol 
  408
  6.73028564453125
  5
  1
  mmod_csearch_2_3-EpiTaxol-out1 
  mmod_csearch_2_3-EpiTaxol-out1 
  0
  2
 m_depend[8] { 
  # First column is dependency index #
  i_m_depend_dependency
  s_m_depend_property
  :::
  1 20 r_mmod_Potential_Energy-MMFF94s 
  2 20 b_mmod_Minimization_Converged-MMFF94s 
  3 20 r_mmod_RMS_Derivative-MMFF94s 
  4 30 s_m_job_name 
  5 20 i_mmod_Times_Found-MMFF94s 
  6 20 r_mmod_Relative_Potential_Energy-MMFF94s 
  7 20 i_mmod_Conformation-MMFF94s 
  8 10 i_mmod_Serial_Number-MMFF94s 
  :::
 } 
 m_atom[113] { 
  # First column is atom index #
  i_m_mmod_type
  r_m_x_coord
  r_m_y_coord
  r_m_z_coord
  i_m_residue_number
  i_m_color
  r_m_charge1
  r_m_charge2
  i_m_atomic_number
  s_m_color_rgb
  s_m_atom_name
  i_m_Hcount
  i_m_sculpting_atom_index
  i_m_sculpting_constraint
  i_sd_original_parity
  b_st_NoSrcChirality
  :::
  1 16 2.035618 2.810915 0.798998 900 70 -0.51580 -0.51580 8 FF2F2F  O1  0 1 2 <> <>
  2 3 1.433979 4.084451 0.499718 900 2 0.25790 0.25790 6 A0A0A0  C2  2 2 2 <> <>
  3 3 0.215845 3.412688 -0.204044 900 2 0.25790 0.25790 6 A0A0A0  C3  0 3 2 2 1
  4 3 0.973707 2.088338 0.125638 900 2 0.25790 0.25790 6 A0A0A0  C4  1 4 2 1 1
  5 3 1.586427 1.217315 -0.950199 900 2 0.00000 0.00000 6 A0A0A0  C5  2 5 2 <> <>
  6 3 0.966672 1.486024 -2.312577 900 2 0.28000 0.28000 6 A0A0A0  C6  1 6 2 1 1
  7 3 0.943849 2.973957 -2.731403 900 2 0.06100 0.06100 6 A0A0A0  C7  0 7 2 2 1
  8 3 0.084505 3.848872 -1.724720 900 2 0.00000 0.00000 6 A0A0A0  C8  1 8 2 2 1
  9 3 -1.384261 4.338155 -2.095751 900 2 0.28000 0.28000 6 A0A0A0  C9  1 9 2 1 1
  10 3 -2.570264 3.409146 -2.643322 900 2 0.28000 0.28000 6 A0A0A0  C10  0 10 2 2 1
  11 3 -2.700101 2.084158 -1.808578 900 2 0.00000 0.00000 6 A0A0A0  C11  2 11 2 <> <>
  12 3 -2.828582 0.746857 -2.591255 900 2 0.41820 0.41820 6 A0A0A0  C12  1 12 2 1 1
  13 2 -1.913179 0.747017 -3.808485 900 2 -0.27640 -0.27640 6 A0A0A0  C13  0 13 2 <> <>
  14 2 -1.604269 1.935776 -4.386763 900 2 -0.27640 -0.27640 6 A0A0A0  C14  0 14 2 <> <>
  15 3 -2.586658 3.105352 -4.185846 900 2 0.13820 0.13820 6 A0A0A0  C15  0 15 2 <> <>
  16 2 0.541390 3.224380 -4.226059 900 2 0.44800 0.44800 6 A0A0A0  C16  0 16 2 <> <>
  17 3 -0.260911 2.166298 -5.054093 900 2 0.47920 0.47920 6 A0A0A0  C17  1 17 2 2 1
  18 16 -1.066743 3.619315 0.458763 900 70 -0.40790 -0.40790 8 FF2F2F  O18  0 18 2 <> <>
  19 2 -1.200142 3.459980 1.806215 900 2 0.65900 0.65900 6 A0A0A0  C19  0 19 2 <> <>
  20 15 -0.348216 3.043870 2.575751 900 70 -0.57000 -0.57000 8 FF2F2F  O20  0 20 2 <> <>
  21 16 1.693790 0.723580 -3.271484 900 70 -0.68000 -0.68000 8 FF2F2F  O21  1 21 2 <> <>
  22 3 2.429196 3.487209 -2.712653 900 2 0.00000 0.00000 6 A0A0A0  C22  3 22 2 <> <>
  23 16 -1.159911 5.508318 -2.947598 900 70 -0.43000 -0.43000 8 FF2F2F  O23  0 23 2 <> <>
  24 2 -1.933690 6.606629 -2.769664 900 2 0.63380 0.63380 6 A0A0A0  C24  0 24 2 <> <>
  25 15 -2.923036 6.646673 -2.054026 900 70 -0.57000 -0.57000 8 FF2F2F  O25  0 25 2 <> <>
  26 16 -3.821136 4.099412 -2.361124 900 70 -0.68000 -0.68000 8 FF2F2F  O26  1 26 2 <> <>
  27 16 -2.361833 -0.301524 -1.706735 900 70 -0.43000 -0.43000 8 FF2F2F  O27  0 27 2 <> <>
  28 2 -3.311479 -0.935237 -0.965357 900 2 0.65900 0.65900 6 A0A0A0  C28  0 28 2 <> <>
  29 15 -4.507397 -0.666819 -0.956914 900 70 -0.57000 -0.57000 8 FF2F2F  O29  0 29 2 <> <>
  30 3 -1.316619 -0.580745 -4.205930 900 2 0.13820 0.13820 6 A0A0A0  C30  3 30 2 <> <>
  31 3 -4.030078 2.658121 -4.649908 900 2 0.00000 0.00000 6 A0A0A0  C31  3 31 2 <> <>
  32 3 -2.385025 4.325017 -5.121612 900 2 0.00000 0.00000 6 A0A0A0  C32  3 32 2 <> <>
  33 15 0.859427 4.301445 -4.756499 900 70 -0.57000 -0.57000 8 FF2F2F  O33  0 33 2 <> <>
  34 16 -0.512100 2.561708 -6.403908 900 70 -0.43000 -0.43000 8 FF2F2F  O34  0 34 2 <> <>
  35 2 0.571667 2.517148 -7.223502 900 2 0.65900 0.65900 6 A0A0A0  C35  0 35 2 <> <>
  36 15 1.677808 2.093209 -6.919978 900 70 -0.57000 -0.57000 8 FF2F2F  O36  0 36 2 <> <>
  37 3 -2.546074 3.962906 2.236611 900 2 0.06100 0.06100 6 A0A0A0  C37  3 37 2 <> <>
  38 2 -1.446791 7.755499 -3.577302 900 2 0.08620 0.08620 6 A0A0A0  C38  0 38 2 <> <>
  39 2 -2.188923 8.944972 -3.547688 900 2 -0.15000 -0.15000 6 A0A0A0  C39  1 39 2 <> <>
  40 2 -1.771423 10.053992 -4.286656 900 2 -0.15000 -0.15000 6 A0A0A0  C40  1 40 2 <> <>
  41 2 -0.611594 9.981224 -5.057177 900 2 -0.15000 -0.15000 6 A0A0A0  C41  1 41 2 <> <>
  42 2 0.132709 8.802215 -5.090317 900 2 -0.15000 -0.15000 6 A0A0A0  C42  1 42 2 <> <>
  43 2 -0.281156 7.690592 -4.351961 900 2 -0.15000 -0.15000 6 A0A0A0  C43  1 43 2 <> <>
  44 3 -2.697497 -2.098696 -0.182688 900 2 0.34100 0.34100 6 A0A0A0  C44  1 44 2 2 1
  45 16 -3.735579 -2.928755 0.369999 900 70 -0.68000 -0.68000 8 FF2F2F  O45  1 45 2 <> <>
  46 3 0.208665 3.040946 -8.579323 900 2 0.06100 0.06100 6 A0A0A0  C46  3 46 2 <> <>
  47 3 -1.735586 -1.586850 0.922277 900 2 0.44360 0.44360 6 A0A0A0  C47  1 47 2 1 1
  48 25 -2.456547 -1.173275 2.122405 900 43 -0.73010 -0.73010 7 5757FF  N48  1 48 2 <> <>
  49 2 -2.996175 0.083082 2.245225 900 2 0.54380 0.54380 6 A0A0A0  C49  0 49 2 <> <>
  50 15 -2.899413 0.932506 1.366498 900 70 -0.57000 -0.57000 8 FF2F2F  O50  0 50 2 <> <>
  51 2 -0.657076 -2.582851 1.333726 900 2 -0.14350 -0.14350 6 A0A0A0  C51  0 51 2 <> <>
  52 2 -0.875439 -3.968967 1.367960 900 2 -0.15000 -0.15000 6 A0A0A0  C52  1 52 2 <> <>
  53 2 0.137491 -4.841698 1.774500 900 2 -0.15000 -0.15000 6 A0A0A0  C53  1 53 2 <> <>
  54 2 1.377611 -4.342589 2.165832 900 2 -0.15000 -0.15000 6 A0A0A0  C54  1 54 2 <> <>
  55 2 1.605415 -2.969168 2.159843 900 2 -0.15000 -0.15000 6 A0A0A0  C55  1 55 2 <> <>
  56 2 0.594838 -2.095777 1.753049 900 2 -0.15000 -0.15000 6 A0A0A0  C56  1 56 2 <> <>
  57 2 -3.759734 0.354463 3.489296 900 2 0.08620 0.08620 6 A0A0A0  C57  0 57 2 <> <>
  58 2 -4.873395 1.200440 3.414946 900 2 -0.15000 -0.15000 6 A0A0A0  C58  1 58 2 <> <>
  59 2 -5.618082 1.477252 4.562366 900 2 -0.15000 -0.15000 6 A0A0A0  C59  1 59 2 <> <>
  60 2 -5.248197 0.916084 5.784943 900 2 -0.15000 -0.15000 6 A0A0A0  C60  1 60 2 <> <>
  61 2 -4.131910 0.082113 5.865085 900 2 -0.15000 -0.15000 6 A0A0A0  C61  1 61 2 <> <>
  62 2 -3.383877 -0.199329 4.719618 900 2 -0.15000 -0.15000 6 A0A0A0  C62  1 62 2 <> <>
  63 41 0.612548 4.816472 -1.742868 900 21 0.00000 0.00000 1 FFFFFF  H63  0 63 1 <> <>
  64 41 2.094478 4.699377 -0.118319 900 21 0.00000 0.00000 1 FFFFFF  H64  0 64 2 <> <>
  65 41 1.220571 4.654238 1.409094 900 21 0.00000 0.00000 1 FFFFFF  H65  0 65 2 <> <>
  66 41 0.439002 1.450285 0.839931 900 21 0.00000 0.00000 1 FFFFFF  H66  0 66 2 <> <>
  67 41 1.440171 0.159132 -0.693922 900 21 0.00000 0.00000 1 FFFFFF  H67  0 67 2 <> <>
  68 41 2.677580 1.325073 -0.992556 900 21 0.00000 0.00000 1 FFFFFF  H68  0 68 2 <> <>
  69 41 -0.040944 1.093672 -2.272325 900 21 0.00000 0.00000 1 FFFFFF  H69  0 69 2 <> <>
  70 41 -1.789207 4.777712 -1.179225 900 21 0.00000 0.00000 1 FFFFFF  H70  0 70 2 <> <>
  71 41 -3.548577 2.149984 -1.114151 900 21 0.00000 0.00000 1 FFFFFF  H71  0 71 2 <> <>
  72 41 -1.831159 1.977591 -1.156923 900 21 0.00000 0.00000 1 FFFFFF  H72  0 72 2 <> <>
  73 41 -3.851296 0.522685 -2.903228 900 21 0.00000 0.00000 1 FFFFFF  H73  0 73 2 <> <>
  74 41 0.332612 1.251945 -5.083601 900 21 0.00000 0.00000 1 FFFFFF  H74  0 74 2 <> <>
  75 42 1.854236 -0.170560 -2.916289 900 21 0.40000 0.40000 1 FFFFFF  H75  0 75 2 <> <>
  76 41 2.924804 3.348600 -1.750919 900 21 0.00000 0.00000 1 FFFFFF  H76  0 76 2 <> <>
  77 41 3.034298 2.970762 -3.468009 900 21 0.00000 0.00000 1 FFFFFF  H77  0 77 2 <> <>
  78 41 2.489719 4.558896 -2.938920 900 21 0.00000 0.00000 1 FFFFFF  H78  0 78 2 <> <>
  79 42 -3.664617 5.061587 -2.264489 900 21 0.40000 0.40000 1 FFFFFF  H79  0 79 2 <> <>
  80 41 -2.108738 -1.335210 -4.270144 900 21 0.00000 0.00000 1 FFFFFF  H80  0 80 2 <> <>
  81 41 -0.846785 -0.548113 -5.193254 900 21 0.00000 0.00000 1 FFFFFF  H81  0 81 2 <> <>
  82 41 -0.574659 -0.922736 -3.479362 900 21 0.00000 0.00000 1 FFFFFF  H82  0 82 2 <> <>
  83 41 -4.572757 2.050108 -3.927311 900 21 0.00000 0.00000 1 FFFFFF  H83  0 83 2 <> <>
  84 41 -4.681743 3.525591 -4.820001 900 21 0.00000 0.00000 1 FFFFFF  H84  0 84 2 <> <>
  85 41 -3.984849 2.102203 -5.594685 900 21 0.00000 0.00000 1 FFFFFF  H85  0 85 2 <> <>
  86 41 -2.590151 4.058569 -6.166870 900 21 0.00000 0.00000 1 FFFFFF  H86  0 86 2 <> <>
  87 41 -3.080373 5.133919 -4.868594 900 21 0.00000 0.00000 1 FFFFFF  H87  0 87 2 <> <>
  88 41 -1.386479 4.747428 -5.119667 900 21 0.00000 0.00000 1 FFFFFF  H88  0 88 2 <> <>
  89 41 -2.534978 5.055093 2.264079 900 21 0.00000 0.00000 1 FFFFFF  H89  0 89 2 <> <>
  90 41 -3.320989 3.612766 1.549763 900 21 0.00000 0.00000 1 FFFFFF  H90  0 90 2 <> <>
  91 41 -2.773687 3.577937 3.234138 900 21 0.00000 0.00000 1 FFFFFF  H91  0 91 2 <> <>
  92 41 -3.095890 9.015137 -2.950105 900 21 0.15000 0.15000 1 FFFFFF  H92  0 92 2 <> <>
  93 41 -2.350563 10.974200 -4.261375 900 21 0.15000 0.15000 1 FFFFFF  H93  0 93 2 <> <>
  94 41 -0.286803 10.844875 -5.633167 900 21 0.15000 0.15000 1 FFFFFF  H94  0 94 2 <> <>
  95 41 1.036892 8.746561 -5.692467 900 21 0.15000 0.15000 1 FFFFFF  H95  0 95 2 <> <>
  96 41 0.316817 6.783430 -4.396210 900 21 0.15000 0.15000 1 FFFFFF  H96  0 96 2 <> <>
  97 41 -2.162903 -2.714800 -0.915906 900 21 0.00000 0.00000 1 FFFFFF  H97  0 97 2 <> <>
  98 42 -4.424246 -2.311710 0.689062 900 21 0.40000 0.40000 1 FFFFFF  H98  0 98 2 <> <>
  99 41 -0.522878 2.378381 -9.048159 900 21 0.00000 0.00000 1 FFFFFF  H99  0 99 2 <> <>
  100 41 -0.191107 4.054472 -8.490461 900 21 0.00000 0.00000 1 FFFFFF  H100  0 100 2 <> <>
  101 41 1.104730 3.077836 -9.205325 900 21 0.00000 0.00000 1 FFFFFF  H101  0 101 2 <> <>
  102 41 -1.210444 -0.706467 0.527709 900 21 0.00000 0.00000 1 FFFFFF  H102  0 102 2 <> <>
  103 43 -2.624978 -1.879781 2.828478 900 21 0.37000 0.37000 1 FFFFFF  H103  0 103 2 <> <>
  104 41 -1.836692 -4.394746 1.087002 900 21 0.15000 0.15000 1 FFFFFF  H104  0 104 2 <> <>
  105 41 -0.045254 -5.913711 1.791559 900 21 0.15000 0.15000 1 FFFFFF  H105  0 105 2 <> <>
  106 41 2.162474 -5.023785 2.485102 900 21 0.15000 0.15000 1 FFFFFF  H106  0 106 2 <> <>
  107 41 2.567719 -2.576677 2.479832 900 21 0.15000 0.15000 1 FFFFFF  H107  0 107 2 <> <>
  108 41 0.789104 -1.024678 1.778171 900 21 0.15000 0.15000 1 FFFFFF  H108  0 108 2 <> <>
  109 41 -5.167319 1.638730 2.463301 900 21 0.15000 0.15000 1 FFFFFF  H109  0 109 2 <> <>
  110 41 -6.485885 2.130029 4.503839 900 21 0.15000 0.15000 1 FFFFFF  H110  0 110 2 <> <>
  111 41 -5.827837 1.134165 6.679290 900 21 0.15000 0.15000 1 FFFFFF  H111  0 111 2 <> <>
  112 41 -3.840665 -0.342151 6.823401 900 21 0.15000 0.15000 1 FFFFFF  H112  0 112 2 <> <>
  113 41 -2.500950 -0.826444 4.808806 900 21 0.15000 0.15000 1 FFFFFF  H113  0 113 2 <> <>
  :::
 } 
 m_bond[130] { 
  # First column is bond index #
  i_m_from
  i_m_to
  i_m_order
  i_sd_original_parity
  :::
  1 1 4 1 1
  2 1 2 1 <>
  3 2 3 1 <>
  4 2 64 1 <>
  5 2 65 1 <>
  6 3 8 1 <>
  7 3 4 1 <>
  8 3 18 1 6
  9 4 1 1 1
  10 4 5 1 <>
  11 4 66 1 <>
  12 5 6 1 <>
  13 5 67 1 <>
  14 5 68 1 <>
  15 6 7 1 <>
  16 6 21 1 1
  17 6 69 1 <>
  18 7 16 1 <>
  19 7 8 1 <>
  20 7 22 1 1
  21 8 9 1 <>
  22 8 63 1 6
  23 9 10 1 <>
  24 9 23 1 6
  25 9 70 1 <>
  26 10 15 1 1
  27 10 11 1 <>
  28 10 26 1 <>
  29 11 12 1 <>
  30 11 71 1 <>
  31 11 72 1 <>
  32 12 13 1 <>
  33 12 27 1 6
  34 12 73 1 <>
  35 13 14 2 <>
  36 13 30 1 <>
  37 14 15 1 <>
  38 14 17 1 <>
  39 15 10 1 1
  40 15 31 1 <>
  41 15 32 1 <>
  42 16 17 1 <>
  43 16 33 2 <>
  44 17 34 1 1
  45 17 74 1 <>
  46 18 3 1 6
  47 18 19 1 <>
  48 19 20 2 <>
  49 19 37 1 <>
  50 21 6 1 1
  51 21 75 1 <>
  52 22 7 1 1
  53 22 76 1 <>
  54 22 77 1 <>
  55 22 78 1 <>
  56 23 9 1 6
  57 23 24 1 <>
  58 24 25 2 <>
  59 24 38 1 <>
  60 26 79 1 <>
  61 27 12 1 6
  62 27 28 1 <>
  63 28 44 1 <>
  64 28 29 2 <>
  65 30 80 1 <>
  66 30 81 1 <>
  67 30 82 1 <>
  68 31 83 1 <>
  69 31 84 1 <>
  70 31 85 1 <>
  71 32 86 1 <>
  72 32 87 1 <>
  73 32 88 1 <>
  74 34 17 1 1
  75 34 35 1 <>
  76 35 36 2 <>
  77 35 46 1 <>
  78 37 89 1 <>
  79 37 90 1 <>
  80 37 91 1 <>
  81 38 43 2 <>
  82 38 39 1 <>
  83 39 40 2 <>
  84 39 92 1 <>
  85 40 41 1 <>
  86 40 93 1 <>
  87 41 42 2 <>
  88 41 94 1 <>
  89 42 43 1 <>
  90 42 95 1 <>
  91 43 96 1 <>
  92 44 47 1 <>
  93 44 45 1 1
  94 44 97 1 <>
  95 45 44 1 1
  96 45 98 1 <>
  97 46 99 1 <>
  98 46 100 1 <>
  99 46 101 1 <>
  100 47 48 1 6
  101 47 51 1 <>
  102 47 102 1 <>
  103 48 47 1 6
  104 48 49 1 <>
  105 48 103 1 <>
  106 49 50 2 <>
  107 49 57 1 <>
  108 51 52 2 <>
  109 51 56 1 <>
  110 52 53 1 <>
  111 52 104 1 <>
  112 53 54 2 <>
  113 53 105 1 <>
  114 54 55 1 <>
  115 54 106 1 <>
  116 55 56 2 <>
  117 55 107 1 <>
  118 56 108 1 <>
  119 57 62 2 <>
  120 57 58 1 <>
  121 58 59 2 <>
  122 58 109 1 <>
  123 59 60 1 <>
  124 59 110 1 <>
  125 60 61 2 <>
  126 60 111 1 <>
  127 61 62 1 <>
  128 61 112 1 <>
  129 62 113 1 <>
  130 63 8 1 6
  :::
 } 
} 

f_m_ct { 
 s_m_title
 s_m_entry_id
 s_m_entry_name
 s_m_Source_Path
 s_m_Source_File
 i_m_Source_File_Index
 i_f3d_flags
 r_f3d_energy
 r_mmod_Potential_Energy-MMFF94s
 b_mmod_Minimization_Converged-MMFF94s
 r_mmod_RMS_Derivative-MMFF94s
 s_m_job_name
 i_mmod_Times_Found-MMFF94s
 r_mmod_Relative_Potential_Energy-MMFF94s
 i_mmod_Conformation-MMFF94s
 i_mmod_Serial_Number-MMFF94s
 s_m_subgroup_title
 s_m_subgroupid
 b_m_subgroup_collapsed
 i_m_ct_format
 :::
 Taxol 
  38 
  entry 
  /Users/rgil/Documents/Matthias_Niemitz/Taxol 
  Taxol_Template.mae 
  1
  0
  0
  896.245971679688
  0
  0.0776655748486519
  mmod_csearch_2_3-EpiTaxol 
  24
  7.303955078125
  6
  1
  mmod_csearch_2_3-EpiTaxol-out1 
  mmod_csearch_2_3-EpiTaxol-out1 
  0
  2
 m_depend[8] { 
  # First column is dependency index #
  i_m_depend_dependency
  s_m_depend_property
  :::
  1 20 r_mmod_Potential_Energy-MMFF94s 
  2 20 b_mmod_Minimization_Converged-MMFF94s 
  3 20 r_mmod_RMS_Derivative-MMFF94s 
  4 30 s_m_job_name 
  5 20 i_mmod_Times_Found-MMFF94s 
  6 20 r_mmod_Relative_Potential_Energy-MMFF94s 
  7 20 i_mmod_Conformation-MMFF94s 
  8 10 i_mmod_Serial_Number-MMFF94s 
  :::
 } 
 m_atom[113] { 
  # First column is atom index #
  i_m_mmod_type
  r_m_x_coord
  r_m_y_coord
  r_m_z_coord
  i_m_residue_number
  i_m_color
  r_m_charge1
  r_m_charge2
  i_m_atomic_number
  s_m_color_rgb
  s_m_atom_name
  i_m_Hcount
  i_m_sculpting_atom_index
  i_m_sculpting_constraint
  i_sd_original_parity
  b_st_NoSrcChirality
  :::
  1 16 1.828946 2.213889 0.982641 900 70 -0.51580 -0.51580 8 FF2F2F  O1  0 1 2 <> <>
  2 3 1.701957 3.583514 0.519411 900 2 0.25790 0.25790 6 A0A0A0  C2  2 2 2 <> <>
  3 3 0.358639 3.231440 -0.225153 900 2 0.25790 0.25790 6 A0A0A0  C3  0 3 2 2 1
  4 3 0.902140 1.774519 -0.043938 900 2 0.25790 0.25790 6 A0A0A0  C4  1 4 2 1 1
  5 3 1.679458 1.085620 -1.139689 900 2 0.00000 0.00000 6 A0A0A0  C5  2 5 2 <> <>
  6 3 1.055316 1.403766 -2.486320 900 2 0.28000 0.28000 6 A0A0A0  C6  1 6 2 1 1
  7 3 0.975968 2.915808 -2.815477 900 2 0.06100 0.06100 6 A0A0A0  C7  0 7 2 2 1
  8 3 0.154744 3.732356 -1.713814 900 2 0.00000 0.00000 6 A0A0A0  C8  1 8 2 2 1
  9 3 -1.331461 4.213452 -2.027297 900 2 0.28000 0.28000 6 A0A0A0  C9  1 9 2 1 1
  10 3 -2.542283 3.307197 -2.553662 900 2 0.28000 0.28000 6 A0A0A0  C10  0 10 2 2 1
  11 3 -2.639798 1.965397 -1.748173 900 2 0.00000 0.00000 6 A0A0A0  C11  2 11 2 <> <>
  12 3 -2.788297 0.648561 -2.558365 900 2 0.41820 0.41820 6 A0A0A0  C12  1 12 2 1 1
  13 2 -1.921471 0.687569 -3.810292 900 2 -0.27640 -0.27640 6 A0A0A0  C13  0 13 2 <> <>
  14 2 -1.648831 1.893560 -4.373224 900 2 -0.27640 -0.27640 6 A0A0A0  C14  0 14 2 <> <>
  15 3 -2.628446 3.050019 -4.099018 900 2 0.13820 0.13820 6 A0A0A0  C15  0 15 2 <> <>
  16 2 0.486799 3.207376 -4.279192 900 2 0.44800 0.44800 6 A0A0A0  C16  0 16 2 <> <>
  17 3 -0.341504 2.158158 -5.096432 900 2 0.47920 0.47920 6 A0A0A0  C17  1 17 2 2 1
  18 16 -0.828923 3.455497 0.601266 900 70 -0.40790 -0.40790 8 FF2F2F  O18  0 18 2 <> <>
  19 2 -0.968093 4.689962 1.168948 900 2 0.65900 0.65900 6 A0A0A0  C19  0 19 2 <> <>
  20 15 -0.264319 5.657496 0.916383 900 70 -0.57000 -0.57000 8 FF2F2F  O20  0 20 2 <> <>
  21 16 1.805789 0.724679 -3.486984 900 70 -0.68000 -0.68000 8 FF2F2F  O21  1 21 2 <> <>
  22 3 2.446764 3.465357 -2.872484 900 2 0.00000 0.00000 6 A0A0A0  C22  3 22 2 <> <>
  23 16 -1.141707 5.415500 -2.839869 900 70 -0.43000 -0.43000 8 FF2F2F  O23  0 23 2 <> <>
  24 2 -1.897260 6.509699 -2.577495 900 2 0.63380 0.63380 6 A0A0A0  C24  0 24 2 <> <>
  25 15 -2.871052 6.516340 -1.839332 900 70 -0.57000 -0.57000 8 FF2F2F  O25  0 25 2 <> <>
  26 16 -3.778060 3.991479 -2.197460 900 70 -0.68000 -0.68000 8 FF2F2F  O26  1 26 2 <> <>
  27 16 -2.289000 -0.412396 -1.707245 900 70 -0.43000 -0.43000 8 FF2F2F  O27  0 27 2 <> <>
  28 2 -3.221859 -1.073347 -0.966064 900 2 0.65900 0.65900 6 A0A0A0  C28  0 28 2 <> <>
  29 15 -4.426663 -0.847163 -0.966301 900 70 -0.57000 -0.57000 8 FF2F2F  O29  0 29 2 <> <>
  30 3 -1.333777 -0.625822 -4.264832 900 2 0.13820 0.13820 6 A0A0A0  C30  3 30 2 <> <>
  31 3 -4.087732 2.606018 -4.512609 900 2 0.00000 0.00000 6 A0A0A0  C31  3 31 2 <> <>
  32 3 -2.477811 4.302997 -5.000566 900 2 0.00000 0.00000 6 A0A0A0  C32  3 32 2 <> <>
  33 15 0.764458 4.302014 -4.795384 900 70 -0.57000 -0.57000 8 FF2F2F  O33  0 33 2 <> <>
  34 16 -0.661867 2.583098 -6.422019 900 70 -0.43000 -0.43000 8 FF2F2F  O34  0 34 2 <> <>
  35 2 0.380681 2.569489 -7.294284 900 2 0.65900 0.65900 6 A0A0A0  C35  0 35 2 <> <>
  36 15 1.504080 2.149829 -7.055259 900 70 -0.57000 -0.57000 8 FF2F2F  O36  0 36 2 <> <>
  37 3 -2.127231 4.697015 2.115138 900 2 0.06100 0.06100 6 A0A0A0  C37  3 37 2 <> <>
  38 2 -1.419141 7.698042 -3.331637 900 2 0.08620 0.08620 6 A0A0A0  C38  0 38 2 <> <>
  39 2 -2.139704 8.894389 -3.205256 900 2 -0.15000 -0.15000 6 A0A0A0  C39  1 39 2 <> <>
  40 2 -1.729981 10.039438 -3.892040 900 2 -0.15000 -0.15000 6 A0A0A0  C40  1 40 2 <> <>
  41 2 -0.599336 9.996025 -4.706916 900 2 -0.15000 -0.15000 6 A0A0A0  C41  1 41 2 <> <>
  42 2 0.123720 8.810498 -4.836173 900 2 -0.15000 -0.15000 6 A0A0A0  C42  1 42 2 <> <>
  43 2 -0.282615 7.663011 -4.150228 900 2 -0.15000 -0.15000 6 A0A0A0  C43  1 43 2 <> <>
  44 3 -2.576775 -2.201413 -0.159615 900 2 0.34100 0.34100 6 A0A0A0  C44  1 44 2 2 1
  45 16 -3.591335 -3.090453 0.343689 900 70 -0.68000 -0.68000 8 FF2F2F  O45  1 45 2 <> <>
  46 3 -0.052691 3.123980 -8.616861 900 2 0.06100 0.06100 6 A0A0A0  C46  3 46 2 <> <>
  47 3 -1.710831 -1.626235 0.990886 900 2 0.44360 0.44360 6 A0A0A0  C47  1 47 2 1 1
  48 25 -2.520827 -1.255045 2.149287 900 43 -0.73010 -0.73010 7 5757FF  N48  1 48 2 <> <>
  49 2 -3.097981 -0.011945 2.265632 900 2 0.54380 0.54380 6 A0A0A0  C49  0 49 2 <> <>
  50 15 -2.895089 0.873708 1.439988 900 70 -0.57000 -0.57000 8 FF2F2F  O50  0 50 2 <> <>
  51 2 -0.591672 -2.547536 1.462127 900 2 -0.14350 -0.14350 6 A0A0A0  C51  0 51 2 <> <>
  52 2 -0.726088 -3.943845 1.507763 900 2 -0.15000 -0.15000 6 A0A0A0  C52  1 52 2 <> <>
  53 2 0.320384 -4.746866 1.969246 900 2 -0.15000 -0.15000 6 A0A0A0  C53  1 53 2 <> <>
  54 2 1.509863 -4.166930 2.404244 900 2 -0.15000 -0.15000 6 A0A0A0  C54  1 54 2 <> <>
  55 2 1.653180 -2.782256 2.386562 900 2 -0.15000 -0.15000 6 A0A0A0  C55  1 55 2 <> <>
  56 2 0.609181 -1.978194 1.925056 900 2 -0.15000 -0.15000 6 A0A0A0  C56  1 56 2 <> <>
  57 2 -3.981234 0.232564 3.445447 900 2 0.08620 0.08620 6 A0A0A0  C57  0 57 2 <> <>
  58 2 -4.332113 1.558854 3.737896 900 2 -0.15000 -0.15000 6 A0A0A0  C58  1 58 2 <> <>
  59 2 -5.160824 1.852710 4.823146 900 2 -0.15000 -0.15000 6 A0A0A0  C59  1 59 2 <> <>
  60 2 -5.652949 0.822138 5.620926 900 2 -0.15000 -0.15000 6 A0A0A0  C60  1 60 2 <> <>
  61 2 -5.323472 -0.501138 5.330938 900 2 -0.15000 -0.15000 6 A0A0A0  C61  1 61 2 <> <>
  62 2 -4.493523 -0.799055 4.245027 900 2 -0.15000 -0.15000 6 A0A0A0  C62  1 62 2 <> <>
  63 41 0.680663 4.701468 -1.688846 900 21 0.00000 0.00000 1 FFFFFF  H63  0 63 1 <> <>
  64 41 2.556467 3.888826 -0.085707 900 21 0.00000 0.00000 1 FFFFFF  H64  0 64 2 <> <>
  65 41 1.645321 4.258913 1.376283 900 21 0.00000 0.00000 1 FFFFFF  H65  0 65 2 <> <>
  66 41 0.146516 1.106672 0.384594 900 21 0.00000 0.00000 1 FFFFFF  H66  0 66 2 <> <>
  67 41 1.672253 0.000534 -0.971075 900 21 0.00000 0.00000 1 FFFFFF  H67  0 67 2 <> <>
  68 41 2.742860 1.349546 -1.128508 900 21 0.00000 0.00000 1 FFFFFF  H68  0 68 2 <> <>
  69 41 0.062724 0.975314 -2.466285 900 21 0.00000 0.00000 1 FFFFFF  H69  0 69 2 <> <>
  70 41 -1.720456 4.606060 -1.090947 900 21 0.00000 0.00000 1 FFFFFF  H70  0 70 2 <> <>
  71 41 -3.467756 2.009703 -1.027749 900 21 0.00000 0.00000 1 FFFFFF  H71  0 71 2 <> <>
  72 41 -1.751548 1.853034 -1.123823 900 21 0.00000 0.00000 1 FFFFFF  H72  0 72 2 <> <>
  73 41 -3.820028 0.427827 -2.841263 900 21 0.00000 0.00000 1 FFFFFF  H73  0 73 2 <> <>
  74 41 0.259977 1.251594 -5.175011 900 21 0.00000 0.00000 1 FFFFFF  H74  0 74 2 <> <>
  75 42 1.979034 -0.189930 -3.195713 900 21 0.40000 0.40000 1 FFFFFF  H75  0 75 2 <> <>
  76 41 3.034809 3.239925 -1.984620 900 21 0.00000 0.00000 1 FFFFFF  H76  0 76 2 <> <>
  77 41 2.992615 3.044981 -3.726776 900 21 0.00000 0.00000 1 FFFFFF  H77  0 77 2 <> <>
  78 41 2.465021 4.555351 -2.994380 900 21 0.00000 0.00000 1 FFFFFF  H78  0 78 2 <> <>
  79 42 -3.621039 4.954515 -2.110364 900 21 0.40000 0.40000 1 FFFFFF  H79  0 79 2 <> <>
  80 41 -2.123855 -1.383197 -4.317873 900 21 0.00000 0.00000 1 FFFFFF  H80  0 80 2 <> <>
  81 41 -0.902480 -0.564205 -5.268241 900 21 0.00000 0.00000 1 FFFFFF  H81  0 81 2 <> <>
  82 41 -0.562068 -0.982368 -3.577167 900 21 0.00000 0.00000 1 FFFFFF  H82  0 82 2 <> <>
  83 41 -4.596203 1.976412 -3.783719 900 21 0.00000 0.00000 1 FFFFFF  H83  0 83 2 <> <>
  84 41 -4.750943 3.473243 -4.631729 900 21 0.00000 0.00000 1 FFFFFF  H84  0 84 2 <> <>
  85 41 -4.079902 2.075438 -5.472836 900 21 0.00000 0.00000 1 FFFFFF  H85  0 85 2 <> <>
  86 41 -2.726726 4.070319 -6.044286 900 21 0.00000 0.00000 1 FFFFFF  H86  0 86 2 <> <>
  87 41 -3.167107 5.096605 -4.688654 900 21 0.00000 0.00000 1 FFFFFF  H87  0 87 2 <> <>
  88 41 -1.485050 4.737041 -5.027209 900 21 0.00000 0.00000 1 FFFFFF  H88  0 88 2 <> <>
  89 41 -3.044565 4.442304 1.578352 900 21 0.00000 0.00000 1 FFFFFF  H89  0 89 2 <> <>
  90 41 -1.944182 3.988337 2.926430 900 21 0.00000 0.00000 1 FFFFFF  H90  0 90 2 <> <>
  91 41 -2.239416 5.696866 2.543512 900 21 0.00000 0.00000 1 FFFFFF  H91  0 91 2 <> <>
  92 41 -3.023006 8.941936 -2.571184 900 21 0.15000 0.15000 1 FFFFFF  H92  0 92 2 <> <>
  93 41 -2.292068 10.964921 -3.790822 900 21 0.15000 0.15000 1 FFFFFF  H93  0 93 2 <> <>
  94 41 -0.280293 10.887771 -5.241759 900 21 0.15000 0.15000 1 FFFFFF  H94  0 94 2 <> <>
  95 41 1.005745 8.777623 -5.471832 900 21 0.15000 0.15000 1 FFFFFF  H95  0 95 2 <> <>
  96 41 0.298820 6.751830 -4.267890 900 21 0.15000 0.15000 1 FFFFFF  H96  0 96 2 <> <>
  97 41 -1.969609 -2.783642 -0.863097 900 21 0.00000 0.00000 1 FFFFFF  H97  0 97 2 <> <>
  98 42 -4.328557 -2.512318 0.625837 900 21 0.40000 0.40000 1 FFFFFF  H98  0 98 2 <> <>
  99 41 -0.434705 4.139673 -8.485413 900 21 0.00000 0.00000 1 FFFFFF  H99  0 99 2 <> <>
  100 41 0.806290 3.162593 -9.292724 900 21 0.00000 0.00000 1 FFFFFF  H100  0 100 2 <> <>
  101 41 -0.817566 2.478850 -9.056022 900 21 0.00000 0.00000 1 FFFFFF  H101  0 101 2 <> <>
  102 41 -1.224116 -0.718850 0.614221 900 21 0.00000 0.00000 1 FFFFFF  H102  0 102 2 <> <>
  103 43 -2.622572 -1.953631 2.872343 900 21 0.37000 0.37000 1 FFFFFF  H103  0 103 2 <> <>
  104 41 -1.646600 -4.431180 1.192441 900 21 0.15000 0.15000 1 FFFFFF  H104  0 104 2 <> <>
  105 41 0.203553 -5.827874 1.994617 900 21 0.15000 0.15000 1 FFFFFF  H105  0 105 2 <> <>
  106 41 2.320989 -4.793962 2.766008 900 21 0.15000 0.15000 1 FFFFFF  H106  0 106 2 <> <>
  107 41 2.575388 -2.326446 2.739130 900 21 0.15000 0.15000 1 FFFFFF  H107  0 107 2 <> <>
  108 41 0.737984 -0.896856 1.940079 900 21 0.15000 0.15000 1 FFFFFF  H108  0 108 2 <> <>
  109 41 -3.963745 2.371799 3.117005 900 21 0.15000 0.15000 1 FFFFFF  H109  0 109 2 <> <>
  110 41 -5.425372 2.884412 5.042270 900 21 0.15000 0.15000 1 FFFFFF  H110  0 110 2 <> <>
  111 41 -6.300763 1.049158 6.464569 900 21 0.15000 0.15000 1 FFFFFF  H111  0 111 2 <> <>
  112 41 -5.720334 -1.304436 5.948044 900 21 0.15000 0.15000 1 FFFFFF  H112  0 112 2 <> <>
  113 41 -4.286214 -1.843838 4.039757 900 21 0.15000 0.15000 1 FFFFFF  H113  0 113 2 <> <>
  :::
 } 
 m_bond[130] { 
  # First column is bond index #
  i_m_from
  i_m_to
  i_m_order
  i_sd_original_parity
  :::
  1 1 4 1 1
  2 1 2 1 <>
  3 2 3 1 <>
  4 2 64 1 <>
  5 2 65 1 <>
  6 3 8 1 <>
  7 3 4 1 <>
  8 3 18 1 6
  9 4 1 1 1
  10 4 5 1 <>
  11 4 66 1 <>
  12 5 6 1 <>
  13 5 67 1 <>
  14 5 68 1 <>
  15 6 7 1 <>
  16 6 21 1 1
  17 6 69 1 <>
  18 7 16 1 <>
  19 7 8 1 <>
  20 7 22 1 1
  21 8 9 1 <>
  22 8 63 1 6
  23 9 10 1 <>
  24 9 23 1 6
  25 9 70 1 <>
  26 10 15 1 1
  27 10 11 1 <>
  28 10 26 1 <>
  29 11 12 1 <>
  30 11 71 1 <>
  31 11 72 1 <>
  32 12 13 1 <>
  33 12 27 1 6
  34 12 73 1 <>
  35 13 14 2 <>
  36 13 30 1 <>
  37 14 15 1 <>
  38 14 17 1 <>
  39 15 10 1 1
  40 15 31 1 <>
  41 15 32 1 <>
  42 16 17 1 <>
  43 16 33 2 <>
  44 17 34 1 1
  45 17 74 1 <>
  46 18 3 1 6
  47 18 19 1 <>
  48 19 20 2 <>
  49 19 37 1 <>
  50 21 6 1 1
  51 21 75 1 <>
  52 22 7 1 1
  53 22 76 1 <>
  54 22 77 1 <>
  55 22 78 1 <>
  56 23 9 1 6
  57 23 24 1 <>
  58 24 25 2 <>
  59 24 38 1 <>
  60 26 79 1 <>
  61 27 12 1 6
  62 27 28 1 <>
  63 28 44 1 <>
  64 28 29 2 <>
  65 30 80 1 <>
  66 30 81 1 <>
  67 30 82 1 <>
  68 31 83 1 <>
  69 31 84 1 <>
  70 31 85 1 <>
  71 32 86 1 <>
  72 32 87 1 <>
  73 32 88 1 <>
  74 34 17 1 1
  75 34 35 1 <>
  76 35 36 2 <>
  77 35 46 1 <>
  78 37 89 1 <>
  79 37 90 1 <>
  80 37 91 1 <>
  81 38 43 2 <>
  82 38 39 1 <>
  83 39 40 2 <>
  84 39 92 1 <>
  85 40 41 1 <>
  86 40 93 1 <>
  87 41 42 2 <>
  88 41 94 1 <>
  89 42 43 1 <>
  90 42 95 1 <>
  91 43 96 1 <>
  92 44 47 1 <>
  93 44 45 1 1
  94 44 97 1 <>
  95 45 44 1 1
  96 45 98 1 <>
  97 46 99 1 <>
  98 46 100 1 <>
  99 46 101 1 <>
  100 47 48 1 6
  101 47 51 1 <>
  102 47 102 1 <>
  103 48 47 1 6
  104 48 49 1 <>
  105 48 103 1 <>
  106 49 50 2 <>
  107 49 57 1 <>
  108 51 52 2 <>
  109 51 56 1 <>
  110 52 53 1 <>
  111 52 104 1 <>
  112 53 54 2 <>
  113 53 105 1 <>
  114 54 55 1 <>
  115 54 106 1 <>
  116 55 56 2 <>
  117 55 107 1 <>
  118 56 108 1 <>
  119 57 62 2 <>
  120 57 58 1 <>
  121 58 59 2 <>
  122 58 109 1 <>
  123 59 60 1 <>
  124 59 110 1 <>
  125 60 61 2 <>
  126 60 111 1 <>
  127 61 62 1 <>
  128 61 112 1 <>
  129 62 113 1 <>
  130 63 8 1 6
  :::
 } 
} 

f_m_ct { 
 s_m_title
 s_m_entry_id
 s_m_entry_name
 s_m_Source_Path
 s_m_Source_File
 i_m_Source_File_Index
 i_f3d_flags
 r_f3d_energy
 r_mmod_Potential_Energy-MMFF94s
 b_mmod_Minimization_Converged-MMFF94s
 r_mmod_RMS_Derivative-MMFF94s
 s_m_job_name
 i_mmod_Times_Found-MMFF94s
 r_mmod_Relative_Potential_Energy-MMFF94s
 i_mmod_Conformation-MMFF94s
 i_mmod_Serial_Number-MMFF94s
 s_m_subgroup_title
 s_m_subgroupid
 b_m_subgroup_collapsed
 i_m_ct_format
 :::
 Taxol 
  39 
  entry 
  /Users/rgil/Documents/Matthias_Niemitz/Taxol 
  Taxol_Template.mae 
  1
  0
  0
  896.855041503906
  1
  0.0486090332269669
  mmod_csearch_2_3-EpiTaxol 
  3216
  7.91302490234375
  7
  1
  mmod_csearch_2_3-EpiTaxol-out1 
  mmod_csearch_2_3-EpiTaxol-out1 
  0
  2
 m_depend[8] { 
  # First column is dependency index #
  i_m_depend_dependency
  s_m_depend_property
  :::
  1 20 r_mmod_Potential_Energy-MMFF94s 
  2 20 b_mmod_Minimization_Converged-MMFF94s 
  3 20 r_mmod_RMS_Derivative-MMFF94s 
  4 30 s_m_job_name 
  5 20 i_mmod_Times_Found-MMFF94s 
  6 20 r_mmod_Relative_Potential_Energy-MMFF94s 
  7 20 i_mmod_Conformation-MMFF94s 
  8 10 i_mmod_Serial_Number-MMFF94s 
  :::
 } 
 m_atom[113] { 
  # First column is atom index #
  i_m_mmod_type
  r_m_x_coord
  r_m_y_coord
  r_m_z_coord
  i_m_residue_number
  i_m_color
  r_m_charge1
  r_m_charge2
  i_m_atomic_number
  s_m_color_rgb
  s_m_atom_name
  i_m_Hcount
  i_m_sculpting_atom_index
  i_m_sculpting_constraint
  i_sd_original_parity
  b_st_NoSrcChirality
  :::
  1 16 -0.911898 4.583584 2.164486 900 70 -0.51580 -0.51580 8 FF2F2F  O1  0 1 2 <> <>
  2 3 -0.897812 5.669239 1.205438 900 2 0.25790 0.25790 6 A0A0A0  C2  2 2 2 <> <>
  3 3 -1.610426 4.767043 0.129850 900 2 0.25790 0.25790 6 A0A0A0  C3  0 3 2 2 1
  4 3 -1.143051 3.626746 1.098177 900 2 0.25790 0.25790 6 A0A0A0  C4  1 4 2 1 1
  5 3 0.131432 2.860244 0.841117 900 2 0.00000 0.00000 6 A0A0A0  C5  2 5 2 <> <>
  6 3 0.277856 2.592852 -0.647356 900 2 0.28000 0.28000 6 A0A0A0  C6  1 6 2 1 1
  7 3 0.309553 3.874644 -1.518938 900 2 0.06100 0.06100 6 A0A0A0  C7  0 7 2 2 1
  8 3 -1.018661 4.747185 -1.340272 900 2 0.00000 0.00000 6 A0A0A0  C8  1 8 2 2 1
  9 3 -2.135831 4.723180 -2.474418 900 2 0.28000 0.28000 6 A0A0A0  C9  1 9 2 1 1
  10 3 -2.814995 3.423435 -3.116405 900 2 0.28000 0.28000 6 A0A0A0  C10  0 10 2 2 1
  11 3 -3.220263 2.385775 -2.014464 900 2 0.00000 0.00000 6 A0A0A0  C11  2 11 2 <> <>
  12 3 -2.790564 0.906073 -2.215228 900 2 0.41820 0.41820 6 A0A0A0  C12  1 12 2 1 1
  13 2 -1.425879 0.802785 -2.878659 900 2 -0.27640 -0.27640 6 A0A0A0  C13  0 13 2 <> <>
  14 2 -0.994976 1.835551 -3.644179 900 2 -0.27640 -0.27640 6 A0A0A0  C14  0 14 2 <> <>
  15 3 -2.060059 2.727937 -4.301571 900 2 0.13820 0.13820 6 A0A0A0  C15  0 15 2 <> <>
  16 2 0.654923 3.617670 -3.029491 900 2 0.44800 0.44800 6 A0A0A0  C16  0 16 2 <> <>
  17 3 0.473354 2.213507 -3.693834 900 2 0.47920 0.47920 6 A0A0A0  C17  1 17 2 2 1
  18 16 -3.071174 4.896379 0.140478 900 70 -0.40790 -0.40790 8 FF2F2F  O18  0 18 2 <> <>
  19 2 -3.583654 6.161363 0.055407 900 2 0.65900 0.65900 6 A0A0A0  C19  0 19 2 <> <>
  20 15 -2.928413 7.164931 -0.185359 900 70 -0.57000 -0.57000 8 FF2F2F  O20  0 20 2 <> <>
  21 16 1.463485 1.828728 -0.829980 900 70 -0.68000 -0.68000 8 FF2F2F  O21  1 21 2 <> <>
  22 3 1.551882 4.724243 -1.069888 900 2 0.00000 0.00000 6 A0A0A0  C22  3 22 2 <> <>
  23 16 -1.625362 5.647997 -3.486503 900 70 -0.43000 -0.43000 8 FF2F2F  O23  0 23 2 <> <>
  24 2 -2.479084 6.530854 -4.059790 900 2 0.63380 0.63380 6 A0A0A0  C24  0 24 2 <> <>
  25 15 -3.695231 6.486506 -3.949597 900 70 -0.57000 -0.57000 8 FF2F2F  O25  0 25 2 <> <>
  26 16 -4.105930 3.839622 -3.647635 900 70 -0.68000 -0.68000 8 FF2F2F  O26  1 26 2 <> <>
  27 16 -2.637185 0.360722 -0.885133 900 70 -0.43000 -0.43000 8 FF2F2F  O27  0 27 2 <> <>
  28 2 -3.721893 -0.239569 -0.319098 900 2 0.65900 0.65900 6 A0A0A0  C28  0 28 2 <> <>
  29 15 -4.816552 -0.359702 -0.848908 900 70 -0.57000 -0.57000 8 FF2F2F  O29  0 29 2 <> <>
  30 3 -0.585442 -0.397532 -2.519336 900 2 0.13820 0.13820 6 A0A0A0  C30  3 30 2 <> <>
  31 3 -3.051025 1.820281 -5.132421 900 2 0.00000 0.00000 6 A0A0A0  C31  3 31 2 <> <>
  32 3 -1.555017 3.663930 -5.428773 900 2 0.00000 0.00000 6 A0A0A0  C32  3 32 2 <> <>
  33 15 1.076431 4.563992 -3.714681 900 70 -0.57000 -0.57000 8 FF2F2F  O33  0 33 2 <> <>
  34 16 0.881980 2.166356 -5.061904 900 70 -0.43000 -0.43000 8 FF2F2F  O34  0 34 2 <> <>
  35 2 2.227168 2.186486 -5.257318 900 2 0.65900 0.65900 6 A0A0A0  C35  0 35 2 <> <>
  36 15 3.075771 2.152344 -4.377600 900 70 -0.57000 -0.57000 8 FF2F2F  O36  0 36 2 <> <>
  37 3 -5.068569 6.130842 0.245077 900 2 0.06100 0.06100 6 A0A0A0  C37  3 37 2 <> <>
  38 2 -1.756512 7.538917 -4.878820 900 2 0.08620 0.08620 6 A0A0A0  C38  0 38 2 <> <>
  39 2 -2.515648 8.481658 -5.586967 900 2 -0.15000 -0.15000 6 A0A0A0  C39  1 39 2 <> <>
  40 2 -1.883636 9.450191 -6.369954 900 2 -0.15000 -0.15000 6 A0A0A0  C40  1 40 2 <> <>
  41 2 -0.491899 9.482901 -6.448848 900 2 -0.15000 -0.15000 6 A0A0A0  C41  1 41 2 <> <>
  42 2 0.269976 8.549975 -5.745842 900 2 -0.15000 -0.15000 6 A0A0A0  C42  1 42 2 <> <>
  43 2 -0.358559 7.579825 -4.960986 900 2 -0.15000 -0.15000 6 A0A0A0  C43  1 43 2 <> <>
  44 3 -3.345495 -0.760945 1.067229 900 2 0.34100 0.34100 6 A0A0A0  C44  1 44 2 2 1
  45 16 -2.613671 0.254166 1.775291 900 70 -0.68000 -0.68000 8 FF2F2F  O45  1 45 2 <> <>
  46 3 2.529488 2.232374 -6.723895 900 2 0.06100 0.06100 6 A0A0A0  C46  3 46 2 <> <>
  47 3 -2.539054 -2.083027 0.877644 900 2 0.44360 0.44360 6 A0A0A0  C47  1 47 2 1 1
  48 25 -1.523544 -2.323388 1.905646 900 43 -0.73010 -0.73010 7 5757FF  N48  1 48 2 <> <>
  49 2 -0.332757 -1.631419 1.929196 900 2 0.54380 0.54380 6 A0A0A0  C49  0 49 2 <> <>
  50 15 -0.110089 -0.687284 1.172455 900 70 -0.57000 -0.57000 8 FF2F2F  O50  0 50 2 <> <>
  51 2 -3.448492 -3.297917 0.775808 900 2 -0.14350 -0.14350 6 A0A0A0  C51  0 51 2 <> <>
  52 2 -4.285253 -3.675573 1.840534 900 2 -0.15000 -0.15000 6 A0A0A0  C52  1 52 2 <> <>
  53 2 -5.108196 -4.798284 1.734408 900 2 -0.15000 -0.15000 6 A0A0A0  C53  1 53 2 <> <>
  54 2 -5.103578 -5.559456 0.567561 900 2 -0.15000 -0.15000 6 A0A0A0  C54  1 54 2 <> <>
  55 2 -4.275053 -5.201340 -0.493793 900 2 -0.15000 -0.15000 6 A0A0A0  C55  1 55 2 <> <>
  56 2 -3.450600 -4.079136 -0.391075 900 2 -0.15000 -0.15000 6 A0A0A0  C56  1 56 2 <> <>
  57 2 0.661126 -2.036940 2.958507 900 2 0.08620 0.08620 6 A0A0A0  C57  0 57 2 <> <>
  58 2 0.750449 -3.356035 3.422736 900 2 -0.15000 -0.15000 6 A0A0A0  C58  1 58 2 <> <>
  59 2 1.704278 -3.692520 4.386692 900 2 -0.15000 -0.15000 6 A0A0A0  C59  1 59 2 <> <>
  60 2 2.572536 -2.719366 4.882465 900 2 -0.15000 -0.15000 6 A0A0A0  C60  1 60 2 <> <>
  61 2 2.496339 -1.408431 4.412614 900 2 -0.15000 -0.15000 6 A0A0A0  C61  1 61 2 <> <>
  62 2 1.545632 -1.067196 3.448923 900 2 -0.15000 -0.15000 6 A0A0A0  C62  1 62 2 <> <>
  63 41 -0.645970 5.780414 -1.440259 900 21 0.00000 0.00000 1 FFFFFF  H63  0 63 1 <> <>
  64 41 0.115976 6.010747 0.991820 900 21 0.00000 0.00000 1 FFFFFF  H64  0 64 2 <> <>
  65 41 -1.455381 6.520012 1.603979 900 21 0.00000 0.00000 1 FFFFFF  H65  0 65 2 <> <>
  66 41 -1.964610 2.949857 1.363892 900 21 0.00000 0.00000 1 FFFFFF  H66  0 66 2 <> <>
  67 41 0.109921 1.914842 1.395596 900 21 0.00000 0.00000 1 FFFFFF  H67  0 67 2 <> <>
  68 41 1.015180 3.372329 1.237196 900 21 0.00000 0.00000 1 FFFFFF  H68  0 68 2 <> <>
  69 41 -0.560482 1.973391 -0.933059 900 21 0.00000 0.00000 1 FFFFFF  H69  0 69 2 <> <>
  70 41 -2.988797 5.257244 -2.063142 900 21 0.00000 0.00000 1 FFFFFF  H70  0 70 2 <> <>
  71 41 -4.307914 2.394703 -1.857177 900 21 0.00000 0.00000 1 FFFFFF  H71  0 71 2 <> <>
  72 41 -2.819557 2.708834 -1.052232 900 21 0.00000 0.00000 1 FFFFFF  H72  0 72 2 <> <>
  73 41 -3.522637 0.313994 -2.771347 900 21 0.00000 0.00000 1 FFFFFF  H73  0 73 2 <> <>
  74 41 1.088634 1.504525 -3.137331 900 21 0.00000 0.00000 1 FFFFFF  H74  0 74 2 <> <>
  75 42 1.403240 1.035608 -0.258905 900 21 0.40000 0.40000 1 FFFFFF  H75  0 75 2 <> <>
  76 41 1.580307 4.934810 -0.002335 900 21 0.00000 0.00000 1 FFFFFF  H76  0 76 2 <> <>
  77 41 2.489604 4.210342 -1.316675 900 21 0.00000 0.00000 1 FFFFFF  H77  0 77 2 <> <>
  78 41 1.581311 5.695586 -1.578859 900 21 0.00000 0.00000 1 FFFFFF  H78  0 78 2 <> <>
  79 42 -4.066666 4.775270 -3.936612 900 21 0.40000 0.40000 1 FFFFFF  H79  0 79 2 <> <>
  80 41 -1.186098 -1.309286 -2.611766 900 21 0.00000 0.00000 1 FFFFFF  H80  0 80 2 <> <>
  81 41 0.266382 -0.522740 -3.194726 900 21 0.00000 0.00000 1 FFFFFF  H81  0 81 2 <> <>
  82 41 -0.209445 -0.335441 -1.496276 900 21 0.00000 0.00000 1 FFFFFF  H82  0 82 2 <> <>
  83 41 -3.774777 1.269470 -4.532480 900 21 0.00000 0.00000 1 FFFFFF  H83  0 83 2 <> <>
  84 41 -3.658313 2.421266 -5.822142 900 21 0.00000 0.00000 1 FFFFFF  H84  0 84 2 <> <>
  85 41 -2.499205 1.093284 -5.741573 900 21 0.00000 0.00000 1 FFFFFF  H85  0 85 2 <> <>
  86 41 -1.201360 3.085693 -6.292510 900 21 0.00000 0.00000 1 FFFFFF  H86  0 86 2 <> <>
  87 41 -2.362723 4.306662 -5.797905 900 21 0.00000 0.00000 1 FFFFFF  H87  0 87 2 <> <>
  88 41 -0.729439 4.311459 -5.154228 900 21 0.00000 0.00000 1 FFFFFF  H88  0 88 2 <> <>
  89 41 -5.533464 5.575983 -0.573568 900 21 0.00000 0.00000 1 FFFFFF  H89  0 89 2 <> <>
  90 41 -5.310078 5.672816 1.207538 900 21 0.00000 0.00000 1 FFFFFF  H90  0 90 2 <> <>
  91 41 -5.454481 7.154135 0.242944 900 21 0.00000 0.00000 1 FFFFFF  H91  0 91 2 <> <>
  92 41 -3.602555 8.467995 -5.532577 900 21 0.15000 0.15000 1 FFFFFF  H92  0 92 2 <> <>
  93 41 -2.476584 10.179166 -6.917431 900 21 0.15000 0.15000 1 FFFFFF  H93  0 93 2 <> <>
  94 41 0.000313 10.237234 -7.058557 900 21 0.15000 0.15000 1 FFFFFF  H94  0 94 2 <> <>
  95 41 1.355595 8.576398 -5.807821 900 21 0.15000 0.15000 1 FFFFFF  H95  0 95 2 <> <>
  96 41 0.258375 6.864469 -4.422702 900 21 0.15000 0.15000 1 FFFFFF  H96  0 96 2 <> <>
  97 41 -4.270540 -0.908724 1.633031 900 21 0.00000 0.00000 1 FFFFFF  H97  0 97 2 <> <>
  98 42 -1.703368 0.227803 1.411149 900 21 0.40000 0.40000 1 FFFFFF  H98  0 98 2 <> <>
  99 41 2.162846 1.322926 -7.206161 900 21 0.00000 0.00000 1 FFFFFF  H99  0 99 2 <> <>
  100 41 2.068225 3.117527 -7.169460 900 21 0.00000 0.00000 1 FFFFFF  H100  0 100 2 <> <>
  101 41 3.611656 2.295861 -6.869033 900 21 0.00000 0.00000 1 FFFFFF  H101  0 101 2 <> <>
  102 41 -1.970572 -2.009220 -0.059454 900 21 0.00000 0.00000 1 FFFFFF  H102  0 102 2 <> <>
  103 43 -1.719782 -3.016014 2.616797 900 21 0.37000 0.37000 1 FFFFFF  H103  0 103 2 <> <>
  104 41 -4.305393 -3.099366 2.763957 900 21 0.15000 0.15000 1 FFFFFF  H104  0 104 2 <> <>
  105 41 -5.754287 -5.080223 2.562531 900 21 0.15000 0.15000 1 FFFFFF  H105  0 105 2 <> <>
  106 41 -5.745406 -6.433258 0.485405 900 21 0.15000 0.15000 1 FFFFFF  H106  0 106 2 <> <>
  107 41 -4.270917 -5.797767 -1.403158 900 21 0.15000 0.15000 1 FFFFFF  H107  0 107 2 <> <>
  108 41 -2.809661 -3.824167 -1.232922 900 21 0.15000 0.15000 1 FFFFFF  H108  0 108 2 <> <>
  109 41 0.108155 -4.139225 3.030170 900 21 0.15000 0.15000 1 FFFFFF  H109  0 109 2 <> <>
  110 41 1.776877 -4.716497 4.746586 900 21 0.15000 0.15000 1 FFFFFF  H110  0 110 2 <> <>
  111 41 3.315022 -2.985037 5.631789 900 21 0.15000 0.15000 1 FFFFFF  H111  0 111 2 <> <>
  112 41 3.178193 -0.653021 4.796219 900 21 0.15000 0.15000 1 FFFFFF  H112  0 112 2 <> <>
  113 41 1.493843 -0.042127 3.089264 900 21 0.15000 0.15000 1 FFFFFF  H113  0 113 2 <> <>
  :::
 } 
 m_bond[130] { 
  # First column is bond index #
  i_m_from
  i_m_to
  i_m_order
  i_sd_original_parity
  :::
  1 1 4 1 1
  2 1 2 1 <>
  3 2 3 1 <>
  4 2 64 1 <>
  5 2 65 1 <>
  6 3 8 1 <>
  7 3 4 1 <>
  8 3 18 1 6
  9 4 1 1 1
  10 4 5 1 <>
  11 4 66 1 <>
  12 5 6 1 <>
  13 5 67 1 <>
  14 5 68 1 <>
  15 6 7 1 <>
  16 6 21 1 1
  17 6 69 1 <>
  18 7 16 1 <>
  19 7 8 1 <>
  20 7 22 1 1
  21 8 9 1 <>
  22 8 63 1 6
  23 9 10 1 <>
  24 9 23 1 6
  25 9 70 1 <>
  26 10 15 1 1
  27 10 11 1 <>
  28 10 26 1 <>
  29 11 12 1 <>
  30 11 71 1 <>
  31 11 72 1 <>
  32 12 13 1 <>
  33 12 27 1 6
  34 12 73 1 <>
  35 13 14 2 <>
  36 13 30 1 <>
  37 14 15 1 <>
  38 14 17 1 <>
  39 15 10 1 1
  40 15 31 1 <>
  41 15 32 1 <>
  42 16 17 1 <>
  43 16 33 2 <>
  44 17 34 1 1
  45 17 74 1 <>
  46 18 3 1 6
  47 18 19 1 <>
  48 19 20 2 <>
  49 19 37 1 <>
  50 21 6 1 1
  51 21 75 1 <>
  52 22 7 1 1
  53 22 76 1 <>
  54 22 77 1 <>
  55 22 78 1 <>
  56 23 9 1 6
  57 23 24 1 <>
  58 24 25 2 <>
  59 24 38 1 <>
  60 26 79 1 <>
  61 27 12 1 6
  62 27 28 1 <>
  63 28 44 1 <>
  64 28 29 2 <>
  65 30 80 1 <>
  66 30 81 1 <>
  67 30 82 1 <>
  68 31 83 1 <>
  69 31 84 1 <>
  70 31 85 1 <>
  71 32 86 1 <>
  72 32 87 1 <>
  73 32 88 1 <>
  74 34 17 1 1
  75 34 35 1 <>
  76 35 36 2 <>
  77 35 46 1 <>
  78 37 89 1 <>
  79 37 90 1 <>
  80 37 91 1 <>
  81 38 43 2 <>
  82 38 39 1 <>
  83 39 40 2 <>
  84 39 92 1 <>
  85 40 41 1 <>
  86 40 93 1 <>
  87 41 42 2 <>
  88 41 94 1 <>
  89 42 43 1 <>
  90 42 95 1 <>
  91 43 96 1 <>
  92 44 47 1 <>
  93 44 45 1 1
  94 44 97 1 <>
  95 45 44 1 1
  96 45 98 1 <>
  97 46 99 1 <>
  98 46 100 1 <>
  99 46 101 1 <>
  100 47 48 1 6
  101 47 51 1 <>
  102 47 102 1 <>
  103 48 47 1 6
  104 48 49 1 <>
  105 48 103 1 <>
  106 49 50 2 <>
  107 49 57 1 <>
  108 51 52 2 <>
  109 51 56 1 <>
  110 52 53 1 <>
  111 52 104 1 <>
  112 53 54 2 <>
  113 53 105 1 <>
  114 54 55 1 <>
  115 54 106 1 <>
  116 55 56 2 <>
  117 55 107 1 <>
  118 56 108 1 <>
  119 57 62 2 <>
  120 57 58 1 <>
  121 58 59 2 <>
  122 58 109 1 <>
  123 59 60 1 <>
  124 59 110 1 <>
  125 60 61 2 <>
  126 60 111 1 <>
  127 61 62 1 <>
  128 61 112 1 <>
  129 62 113 1 <>
  130 63 8 1 6
  :::
 } 
} 

f_m_ct { 
 s_m_title
 s_m_entry_id
 s_m_entry_name
 s_m_Source_Path
 s_m_Source_File
 i_m_Source_File_Index
 i_f3d_flags
 r_f3d_energy
 r_mmod_Potential_Energy-MMFF94s
 b_mmod_Minimization_Converged-MMFF94s
 r_mmod_RMS_Derivative-MMFF94s
 s_m_job_name
 i_mmod_Times_Found-MMFF94s
 r_mmod_Relative_Potential_Energy-MMFF94s
 i_mmod_Conformation-MMFF94s
 i_mmod_Serial_Number-MMFF94s
 s_m_subgroup_title
 s_m_subgroupid
 b_m_subgroup_collapsed
 i_m_ct_format
 :::
 Taxol 
  40 
  entry 
  /Users/rgil/Documents/Matthias_Niemitz/Taxol 
  Taxol_Template.mae 
  1
  0
  0
  896.870971679688
  1
  0.0478609465062618
  mmod_csearch_2_3-EpiTaxol 
  192
  7.928955078125
  8
  1
  mmod_csearch_2_3-EpiTaxol-out1 
  mmod_csearch_2_3-EpiTaxol-out1 
  0
  2
 m_depend[8] { 
  # First column is dependency index #
  i_m_depend_dependency
  s_m_depend_property
  :::
  1 20 r_mmod_Potential_Energy-MMFF94s 
  2 20 b_mmod_Minimization_Converged-MMFF94s 
  3 20 r_mmod_RMS_Derivative-MMFF94s 
  4 30 s_m_job_name 
  5 20 i_mmod_Times_Found-MMFF94s 
  6 20 r_mmod_Relative_Potential_Energy-MMFF94s 
  7 20 i_mmod_Conformation-MMFF94s 
  8 10 i_mmod_Serial_Number-MMFF94s 
  :::
 } 
 m_atom[113] { 
  # First column is atom index #
  i_m_mmod_type
  r_m_x_coord
  r_m_y_coord
  r_m_z_coord
  i_m_residue_number
  i_m_color
  r_m_charge1
  r_m_charge2
  i_m_atomic_number
  s_m_color_rgb
  s_m_atom_name
  i_m_Hcount
  i_m_sculpting_atom_index
  i_m_sculpting_constraint
  i_sd_original_parity
  b_st_NoSrcChirality
  :::
  1 16 1.342675 3.736310 1.278696 900 70 -0.51580 -0.51580 8 FF2F2F  O1  0 1 2 <> <>
  2 3 0.399296 4.798703 1.051508 900 2 0.25790 0.25790 6 A0A0A0  C2  2 2 2 <> <>
  3 3 -0.508830 3.875823 0.159134 900 2 0.25790 0.25790 6 A0A0A0  C3  0 3 2 2 1
  4 3 0.387102 2.755450 0.798917 900 2 0.25790 0.25790 6 A0A0A0  C4  1 4 2 1 1
  5 3 1.103840 1.711663 -0.027031 900 2 0.00000 0.00000 6 A0A0A0  C5  2 5 2 <> <>
  6 3 0.804920 1.820062 -1.517563 900 2 0.28000 0.28000 6 A0A0A0  C6  1 6 2 1 1
  7 3 0.772129 3.253286 -2.090896 900 2 0.06100 0.06100 6 A0A0A0  C7  0 7 2 2 1
  8 3 -0.358261 4.128812 -1.396875 900 2 0.00000 0.00000 6 A0A0A0  C8  1 8 2 2 1
  9 3 -1.739337 4.405047 -2.128422 900 2 0.28000 0.28000 6 A0A0A0  C9  1 9 2 1 1
  10 3 -2.677789 3.310712 -2.823548 900 2 0.28000 0.28000 6 A0A0A0  C10  0 10 2 2 1
  11 3 -2.858854 2.039203 -1.913288 900 2 0.00000 0.00000 6 A0A0A0  C11  2 11 2 <> <>
  12 3 -2.772614 0.652428 -2.615661 900 2 0.41820 0.41820 6 A0A0A0  C12  1 12 2 1 1
  13 2 -1.592562 0.647308 -3.584174 900 2 -0.27640 -0.27640 6 A0A0A0  C13  0 13 2 <> <>
  14 2 -1.244388 1.818827 -4.176695 900 2 -0.27640 -0.27640 6 A0A0A0  C14  0 14 2 <> <>
  15 3 -2.330638 2.904332 -4.303870 900 2 0.13820 0.13820 6 A0A0A0  C15  0 15 2 <> <>
  16 2 0.695753 3.334632 -3.654712 900 2 0.44800 0.44800 6 A0A0A0  C16  0 16 2 <> <>
  17 3 0.198829 2.133963 -4.527302 900 2 0.47920 0.47920 6 A0A0A0  C17  1 17 2 2 1
  18 16 -1.900969 3.758884 0.586850 900 70 -0.40790 -0.40790 8 FF2F2F  O18  0 18 2 <> <>
  19 2 -2.543287 4.897984 0.980414 900 2 0.65900 0.65900 6 A0A0A0  C19  0 19 2 <> <>
  20 15 -2.065393 6.022828 0.941088 900 70 -0.57000 -0.57000 8 FF2F2F  O20  0 20 2 <> <>
  21 16 1.786726 1.046764 -2.206961 900 70 -0.68000 -0.68000 8 FF2F2F  O21  1 21 2 <> <>
  22 3 2.179311 3.900296 -1.823571 900 2 0.00000 0.00000 6 A0A0A0  C22  3 22 2 <> <>
  23 16 -1.440377 5.527792 -3.020271 900 70 -0.43000 -0.43000 8 FF2F2F  O23  0 23 2 <> <>
  24 2 -2.336153 6.537052 -3.137777 900 2 0.63380 0.63380 6 A0A0A0  C24  0 24 2 <> <>
  25 15 -3.476054 6.504764 -2.699835 900 70 -0.57000 -0.57000 8 FF2F2F  O25  0 25 2 <> <>
  26 16 -4.022545 3.869131 -2.864285 900 70 -0.68000 -0.68000 8 FF2F2F  O26  1 26 2 <> <>
  27 16 -2.517308 -0.375293 -1.631123 900 70 -0.43000 -0.43000 8 FF2F2F  O27  0 27 2 <> <>
  28 2 -3.579345 -0.800119 -0.900160 900 2 0.65900 0.65900 6 A0A0A0  C28  0 28 2 <> <>
  29 15 -4.699795 -0.298362 -0.920013 900 70 -0.57000 -0.57000 8 FF2F2F  O29  0 29 2 <> <>
  30 3 -0.805046 -0.634557 -3.695369 900 2 0.13820 0.13820 6 A0A0A0  C30  3 30 2 <> <>
  31 3 -3.598631 2.301646 -5.032384 900 2 0.00000 0.00000 6 A0A0A0  C31  3 31 2 <> <>
  32 3 -2.010096 4.063181 -5.282509 900 2 0.00000 0.00000 6 A0A0A0  C32  3 32 2 <> <>
  33 15 1.034375 4.392467 -4.211912 900 70 -0.57000 -0.57000 8 FF2F2F  O33  0 33 2 <> <>
  34 16 0.248246 2.395590 -5.932323 900 70 -0.43000 -0.43000 8 FF2F2F  O34  0 34 2 <> <>
  35 2 1.496521 2.397032 -6.470682 900 2 0.65900 0.65900 6 A0A0A0  C35  0 35 2 <> <>
  36 15 2.527433 2.103860 -5.881941 900 70 -0.57000 -0.57000 8 FF2F2F  O36  0 36 2 <> <>
  37 3 -3.924300 4.584087 1.467386 900 2 0.06100 0.06100 6 A0A0A0  C37  3 37 2 <> <>
  38 2 -1.774092 7.674652 -3.912600 900 2 0.08620 0.08620 6 A0A0A0  C38  0 38 2 <> <>
  39 2 -0.455772 7.683079 -4.388095 900 2 -0.15000 -0.15000 6 A0A0A0  C39  1 39 2 <> <>
  40 2 0.020595 8.776797 -5.115307 900 2 -0.15000 -0.15000 6 A0A0A0  C40  1 40 2 <> <>
  41 2 -0.813783 9.864970 -5.369687 900 2 -0.15000 -0.15000 6 A0A0A0  C41  1 41 2 <> <>
  42 2 -2.126073 9.864636 -4.898181 900 2 -0.15000 -0.15000 6 A0A0A0  C42  1 42 2 <> <>
  43 2 -2.606240 8.773257 -4.170886 900 2 -0.15000 -0.15000 6 A0A0A0  C43  1 43 2 <> <>
  44 3 -3.280976 -2.109437 -0.162774 900 2 0.34100 0.34100 6 A0A0A0  C44  1 44 2 2 1
  45 16 -4.365010 -2.439478 0.728388 900 70 -0.68000 -0.68000 8 FF2F2F  O45  1 45 2 <> <>
  46 3 1.429020 2.790759 -7.914524 900 2 0.06100 0.06100 6 A0A0A0  C46  3 46 2 <> <>
  47 3 -1.917340 -2.113261 0.579085 900 2 0.44360 0.44360 6 A0A0A0  C47  1 47 2 1 1
  48 25 -1.991330 -1.532214 1.914678 900 43 -0.73010 -0.73010 7 5757FF  N48  1 48 2 <> <>
  49 2 -2.009238 -0.176876 2.119974 900 2 0.54380 0.54380 6 A0A0A0  C49  0 49 2 <> <>
  50 15 -1.966419 0.637848 1.204454 900 70 -0.57000 -0.57000 8 FF2F2F  O50  0 50 2 <> <>
  51 2 -1.320479 -3.513792 0.688845 900 2 -0.14350 -0.14350 6 A0A0A0  C51  0 51 2 <> <>
  52 2 -2.051140 -4.590587 1.218984 900 2 -0.15000 -0.15000 6 A0A0A0  C52  1 52 2 <> <>
  53 2 -1.478818 -5.860382 1.320779 900 2 -0.15000 -0.15000 6 A0A0A0  C53  1 53 2 <> <>
  54 2 -0.167137 -6.071016 0.902042 900 2 -0.15000 -0.15000 6 A0A0A0  C54  1 54 2 <> <>
  55 2 0.575669 -5.011999 0.385192 900 2 -0.15000 -0.15000 6 A0A0A0  C55  1 55 2 <> <>
  56 2 0.005278 -3.741360 0.282287 900 2 -0.15000 -0.15000 6 A0A0A0  C56  1 56 2 <> <>
  57 2 -2.110995 0.271517 3.532534 900 2 0.08620 0.08620 6 A0A0A0  C57  0 57 2 <> <>
  58 2 -1.511795 -0.443763 4.577310 900 2 -0.15000 -0.15000 6 A0A0A0  C58  1 58 2 <> <>
  59 2 -1.620072 0.021521 5.889731 900 2 -0.15000 -0.15000 6 A0A0A0  C59  1 59 2 <> <>
  60 2 -2.319701 1.198591 6.159392 900 2 -0.15000 -0.15000 6 A0A0A0  C60  1 60 2 <> <>
  61 2 -2.909332 1.917641 5.119520 900 2 -0.15000 -0.15000 6 A0A0A0  C61  1 61 2 <> <>
  62 2 -2.801867 1.457174 3.806476 900 2 -0.15000 -0.15000 6 A0A0A0  C62  1 62 2 <> <>
  63 41 0.083502 5.137798 -1.428134 900 21 0.00000 0.00000 1 FFFFFF  H63  0 63 1 <> <>
  64 41 0.865913 5.655340 0.557248 900 21 0.00000 0.00000 1 FFFFFF  H64  0 64 2 <> <>
  65 41 -0.017738 5.128692 2.008569 900 21 0.00000 0.00000 1 FFFFFF  H65  0 65 2 <> <>
  66 41 -0.079520 2.283556 1.673767 900 21 0.00000 0.00000 1 FFFFFF  H66  0 66 2 <> <>
  67 41 0.806140 0.708807 0.308499 900 21 0.00000 0.00000 1 FFFFFF  H67  0 67 2 <> <>
  68 41 2.186233 1.739744 0.155890 900 21 0.00000 0.00000 1 FFFFFF  H68  0 68 2 <> <>
  69 41 -0.150023 1.335380 -1.675376 900 21 0.00000 0.00000 1 FFFFFF  H69  0 69 2 <> <>
  70 41 -2.387346 4.855797 -1.380413 900 21 0.00000 0.00000 1 FFFFFF  H70  0 70 2 <> <>
  71 41 -3.809461 2.096764 -1.367603 900 21 0.00000 0.00000 1 FFFFFF  H71  0 71 2 <> <>
  72 41 -2.102477 2.038002 -1.127916 900 21 0.00000 0.00000 1 FFFFFF  H72  0 72 2 <> <>
  73 41 -3.687184 0.370554 -3.141508 900 21 0.00000 0.00000 1 FFFFFF  H73  0 73 2 <> <>
  74 41 0.854248 1.286133 -4.325955 900 21 0.00000 0.00000 1 FFFFFF  H74  0 74 2 <> <>
  75 42 1.925456 0.211499 -1.723681 900 21 0.40000 0.40000 1 FFFFFF  H75  0 75 2 <> <>
  76 41 2.499879 3.850421 -0.784487 900 21 0.00000 0.00000 1 FFFFFF  H76  0 76 2 <> <>
  77 41 2.957739 3.405469 -2.418210 900 21 0.00000 0.00000 1 FFFFFF  H77  0 77 2 <> <>
  78 41 2.195696 4.960822 -2.103387 900 21 0.00000 0.00000 1 FFFFFF  H78  0 78 2 <> <>
  79 42 -3.980415 4.845898 -2.930231 900 21 0.40000 0.40000 1 FFFFFF  H79  0 79 2 <> <>
  80 41 -1.487539 -1.472664 -3.875750 900 21 0.00000 0.00000 1 FFFFFF  H80  0 80 2 <> <>
  81 41 -0.108125 -0.624620 -4.538427 900 21 0.00000 0.00000 1 FFFFFF  H81  0 81 2 <> <>
  82 41 -0.241069 -0.839027 -2.781016 900 21 0.00000 0.00000 1 FFFFFF  H82  0 82 2 <> <>
  83 41 -4.272960 1.741564 -4.386266 900 21 0.00000 0.00000 1 FFFFFF  H83  0 83 2 <> <>
  84 41 -4.232470 3.093345 -5.454118 900 21 0.00000 0.00000 1 FFFFFF  H84  0 84 2 <> <>
  85 41 -3.303426 1.651833 -5.865419 900 21 0.00000 0.00000 1 FFFFFF  H85  0 85 2 <> <>
  86 41 -1.943225 3.698080 -6.315997 900 21 0.00000 0.00000 1 FFFFFF  H86  0 86 2 <> <>
  87 41 -2.805973 4.817021 -5.273825 900 21 0.00000 0.00000 1 FFFFFF  H87  0 87 2 <> <>
  88 41 -1.076777 4.581704 -5.097233 900 21 0.00000 0.00000 1 FFFFFF  H88  0 88 2 <> <>
  89 41 -3.896877 4.377942 2.539108 900 21 0.00000 0.00000 1 FFFFFF  H89  0 89 2 <> <>
  90 41 -4.577140 5.438986 1.270536 900 21 0.00000 0.00000 1 FFFFFF  H90  0 90 2 <> <>
  91 41 -4.331884 3.724244 0.928111 900 21 0.00000 0.00000 1 FFFFFF  H91  0 91 2 <> <>
  92 41 0.214733 6.846540 -4.204750 900 21 0.15000 0.15000 1 FFFFFF  H92  0 92 2 <> <>
  93 41 1.043979 8.777932 -5.483809 900 21 0.15000 0.15000 1 FFFFFF  H93  0 93 2 <> <>
  94 41 -0.440163 10.714869 -5.936391 900 21 0.15000 0.15000 1 FFFFFF  H94  0 94 2 <> <>
  95 41 -2.775323 10.714233 -5.096700 900 21 0.15000 0.15000 1 FFFFFF  H95  0 95 2 <> <>
  96 41 -3.632276 8.785704 -3.808091 900 21 0.15000 0.15000 1 FFFFFF  H96  0 96 2 <> <>
  97 41 -3.281971 -2.876953 -0.947830 900 21 0.00000 0.00000 1 FFFFFF  H97  0 97 2 <> <>
  98 42 -5.156693 -1.990613 0.367903 900 21 0.40000 0.40000 1 FFFFFF  H98  0 98 2 <> <>
  99 41 0.965853 3.776402 -8.008388 900 21 0.00000 0.00000 1 FFFFFF  H99  0 99 2 <> <>
  100 41 2.442069 2.844635 -8.323215 900 21 0.00000 0.00000 1 FFFFFF  H100  0 100 2 <> <>
  101 41 0.862242 2.043931 -8.475801 900 21 0.00000 0.00000 1 FFFFFF  H101  0 101 2 <> <>
  102 41 -1.202281 -1.505200 0.011532 900 21 0.00000 0.00000 1 FFFFFF  H102  0 102 2 <> <>
  103 43 -2.181559 -2.162527 2.683383 900 21 0.37000 0.37000 1 FFFFFF  H103  0 103 2 <> <>
  104 41 -3.075499 -4.452257 1.560654 900 21 0.15000 0.15000 1 FFFFFF  H104  0 104 2 <> <>
  105 41 -2.057523 -6.685343 1.729462 900 21 0.15000 0.15000 1 FFFFFF  H105  0 105 2 <> <>
  106 41 0.277593 -7.059795 0.982764 900 21 0.15000 0.15000 1 FFFFFF  H106  0 106 2 <> <>
  107 41 1.601939 -5.175527 0.065095 900 21 0.15000 0.15000 1 FFFFFF  H107  0 107 2 <> <>
  108 41 0.609533 -2.928826 -0.115418 900 21 0.15000 0.15000 1 FFFFFF  H108  0 108 2 <> <>
  109 41 -0.938988 -1.346958 4.384953 900 21 0.15000 0.15000 1 FFFFFF  H109  0 109 2 <> <>
  110 41 -1.153083 -0.529544 6.703004 900 21 0.15000 0.15000 1 FFFFFF  H110  0 110 2 <> <>
  111 41 -2.401616 1.558381 7.182750 900 21 0.15000 0.15000 1 FFFFFF  H111  0 111 2 <> <>
  112 41 -3.452081 2.835202 5.333482 900 21 0.15000 0.15000 1 FFFFFF  H112  0 112 2 <> <>
  113 41 -3.265346 2.014763 2.997557 900 21 0.15000 0.15000 1 FFFFFF  H113  0 113 2 <> <>
  :::
 } 
 m_bond[130] { 
  # First column is bond index #
  i_m_from
  i_m_to
  i_m_order
  i_sd_original_parity
  :::
  1 1 4 1 1
  2 1 2 1 <>
  3 2 3 1 <>
  4 2 64 1 <>
  5 2 65 1 <>
  6 3 8 1 <>
  7 3 4 1 <>
  8 3 18 1 6
  9 4 1 1 1
  10 4 5 1 <>
  11 4 66 1 <>
  12 5 6 1 <>
  13 5 67 1 <>
  14 5 68 1 <>
  15 6 7 1 <>
  16 6 21 1 1
  17 6 69 1 <>
  18 7 16 1 <>
  19 7 8 1 <>
  20 7 22 1 1
  21 8 9 1 <>
  22 8 63 1 6
  23 9 10 1 <>
  24 9 23 1 6
  25 9 70 1 <>
  26 10 15 1 1
  27 10 11 1 <>
  28 10 26 1 <>
  29 11 12 1 <>
  30 11 71 1 <>
  31 11 72 1 <>
  32 12 13 1 <>
  33 12 27 1 6
  34 12 73 1 <>
  35 13 14 2 <>
  36 13 30 1 <>
  37 14 15 1 <>
  38 14 17 1 <>
  39 15 10 1 1
  40 15 31 1 <>
  41 15 32 1 <>
  42 16 17 1 <>
  43 16 33 2 <>
  44 17 34 1 1
  45 17 74 1 <>
  46 18 3 1 6
  47 18 19 1 <>
  48 19 20 2 <>
  49 19 37 1 <>
  50 21 6 1 1
  51 21 75 1 <>
  52 22 7 1 1
  53 22 76 1 <>
  54 22 77 1 <>
  55 22 78 1 <>
  56 23 9 1 6
  57 23 24 1 <>
  58 24 25 2 <>
  59 24 38 1 <>
  60 26 79 1 <>
  61 27 12 1 6
  62 27 28 1 <>
  63 28 44 1 <>
  64 28 29 2 <>
  65 30 80 1 <>
  66 30 81 1 <>
  67 30 82 1 <>
  68 31 83 1 <>
  69 31 84 1 <>
  70 31 85 1 <>
  71 32 86 1 <>
  72 32 87 1 <>
  73 32 88 1 <>
  74 34 17 1 1
  75 34 35 1 <>
  76 35 36 2 <>
  77 35 46 1 <>
  78 37 89 1 <>
  79 37 90 1 <>
  80 37 91 1 <>
  81 38 43 2 <>
  82 38 39 1 <>
  83 39 40 2 <>
  84 39 92 1 <>
  85 40 41 1 <>
  86 40 93 1 <>
  87 41 42 2 <>
  88 41 94 1 <>
  89 42 43 1 <>
  90 42 95 1 <>
  91 43 96 1 <>
  92 44 47 1 <>
  93 44 45 1 1
  94 44 97 1 <>
  95 45 44 1 1
  96 45 98 1 <>
  97 46 99 1 <>
  98 46 100 1 <>
  99 46 101 1 <>
  100 47 48 1 6
  101 47 51 1 <>
  102 47 102 1 <>
  103 48 47 1 6
  104 48 49 1 <>
  105 48 103 1 <>
  106 49 50 2 <>
  107 49 57 1 <>
  108 51 52 2 <>
  109 51 56 1 <>
  110 52 53 1 <>
  111 52 104 1 <>
  112 53 54 2 <>
  113 53 105 1 <>
  114 54 55 1 <>
  115 54 106 1 <>
  116 55 56 2 <>
  117 55 107 1 <>
  118 56 108 1 <>
  119 57 62 2 <>
  120 57 58 1 <>
  121 58 59 2 <>
  122 58 109 1 <>
  123 59 60 1 <>
  124 59 110 1 <>
  125 60 61 2 <>
  126 60 111 1 <>
  127 61 62 1 <>
  128 61 112 1 <>
  129 62 113 1 <>
  130 63 8 1 6
  :::
 } 
} 

f_m_ct { 
 s_m_title
 s_m_entry_id
 s_m_entry_name
 s_m_Source_Path
 s_m_Source_File
 i_m_Source_File_Index
 i_f3d_flags
 r_f3d_energy
 r_mmod_Potential_Energy-MMFF94s
 b_mmod_Minimization_Converged-MMFF94s
 r_mmod_RMS_Derivative-MMFF94s
 s_m_job_name
 i_mmod_Times_Found-MMFF94s
 r_mmod_Relative_Potential_Energy-MMFF94s
 i_mmod_Conformation-MMFF94s
 i_mmod_Serial_Number-MMFF94s
 s_m_subgroup_title
 s_m_subgroupid
 b_m_subgroup_collapsed
 i_m_ct_format
 :::
 Taxol 
  41 
  entry 
  /Users/rgil/Documents/Matthias_Niemitz/Taxol 
  Taxol_Template.mae 
  1
  0
  0
  897.338989257812
  1
  0.0450740978121758
  mmod_csearch_2_3-EpiTaxol 
  1440
  8.39697265625
  9
  1
  mmod_csearch_2_3-EpiTaxol-out1 
  mmod_csearch_2_3-EpiTaxol-out1 
  0
  2
 m_depend[8] { 
  # First column is dependency index #
  i_m_depend_dependency
  s_m_depend_property
  :::
  1 20 r_mmod_Potential_Energy-MMFF94s 
  2 20 b_mmod_Minimization_Converged-MMFF94s 
  3 20 r_mmod_RMS_Derivative-MMFF94s 
  4 30 s_m_job_name 
  5 20 i_mmod_Times_Found-MMFF94s 
  6 20 r_mmod_Relative_Potential_Energy-MMFF94s 
  7 20 i_mmod_Conformation-MMFF94s 
  8 10 i_mmod_Serial_Number-MMFF94s 
  :::
 } 
 m_atom[113] { 
  # First column is atom index #
  i_m_mmod_type
  r_m_x_coord
  r_m_y_coord
  r_m_z_coord
  i_m_residue_number
  i_m_color
  r_m_charge1
  r_m_charge2
  i_m_atomic_number
  s_m_color_rgb
  s_m_atom_name
  i_m_Hcount
  i_m_sculpting_atom_index
  i_m_sculpting_constraint
  i_sd_original_parity
  b_st_NoSrcChirality
  :::
  1 16 2.616144 2.947109 0.486334 900 70 -0.51580 -0.51580 8 FF2F2F  O1  0 1 2 <> <>
  2 3 2.581480 4.190997 -0.260909 900 2 0.25790 0.25790 6 A0A0A0  C2  2 2 2 <> <>
  3 3 1.038157 4.011841 -0.525251 900 2 0.25790 0.25790 6 A0A0A0  C3  0 3 2 2 1
  4 3 1.376750 2.527687 -0.145246 900 2 0.25790 0.25790 6 A0A0A0  C4  1 4 2 1 1
  5 3 1.691339 1.508292 -1.214222 900 2 0.00000 0.00000 6 A0A0A0  C5  2 5 2 <> <>
  6 3 0.741723 1.691424 -2.384183 900 2 0.28000 0.28000 6 A0A0A0  C6  1 6 2 1 1
  7 3 0.787251 3.096391 -3.036834 900 2 0.06100 0.06100 6 A0A0A0  C7  0 7 2 2 1
  8 3 0.483450 4.264482 -1.987833 900 2 0.00000 0.00000 6 A0A0A0  C8  1 8 2 2 1
  9 3 -0.923392 5.007283 -2.021222 900 2 0.28000 0.28000 6 A0A0A0  C9  1 9 2 1 1
  10 3 -2.365365 4.315152 -1.943920 900 2 0.28000 0.28000 6 A0A0A0  C10  0 10 2 2 1
  11 3 -2.413462 3.226314 -0.822092 900 2 0.00000 0.00000 6 A0A0A0  C11  2 11 2 <> <>
  12 3 -2.951633 1.814932 -1.186259 900 2 0.41820 0.41820 6 A0A0A0  C12  1 12 2 1 1
  13 2 -2.572022 1.424964 -2.607475 900 2 -0.27640 -0.27640 6 A0A0A0  C13  0 13 2 <> <>
  14 2 -2.320115 2.406111 -3.510927 900 2 -0.27640 -0.27640 6 A0A0A0  C14  0 14 2 <> <>
  15 3 -2.979255 3.776345 -3.279891 900 2 0.13820 0.13820 6 A0A0A0  C15  0 15 2 <> <>
  16 2 -0.089249 3.199594 -4.337756 900 2 0.44800 0.44800 6 A0A0A0  C16  0 16 2 <> <>
  17 3 -1.285647 2.224657 -4.605813 900 2 0.47920 0.47920 6 A0A0A0  C17  1 17 2 2 1
  18 16 0.203226 4.642848 0.502674 900 70 -0.40790 -0.40790 8 FF2F2F  O18  0 18 2 <> <>
  19 2 0.441924 5.961741 0.773401 900 2 0.65900 0.65900 6 A0A0A0  C19  0 19 2 <> <>
  20 15 1.180338 6.685336 0.121058 900 70 -0.57000 -0.57000 8 FF2F2F  O20  0 20 2 <> <>
  21 16 1.043313 0.692284 -3.351923 900 70 -0.68000 -0.68000 8 FF2F2F  O21  1 21 2 <> <>
  22 3 2.230559 3.299326 -3.622627 900 2 0.00000 0.00000 6 A0A0A0  C22  3 22 2 <> <>
  23 16 -0.804350 5.935983 -3.145249 900 70 -0.43000 -0.43000 8 FF2F2F  O23  0 23 2 <> <>
  24 2 -1.270068 7.200976 -3.002136 900 2 0.63380 0.63380 6 A0A0A0  C24  0 24 2 <> <>
  25 15 -1.966306 7.579180 -2.071775 900 70 -0.57000 -0.57000 8 FF2F2F  O25  0 25 2 <> <>
  26 16 -3.293281 5.322610 -1.448282 900 70 -0.68000 -0.68000 8 FF2F2F  O26  1 26 2 <> <>
  27 16 -2.268381 0.899403 -0.297951 900 70 -0.43000 -0.43000 8 FF2F2F  O27  0 27 2 <> <>
  28 2 -2.798299 0.743570 0.948611 900 2 0.65900 0.65900 6 A0A0A0  C28  0 28 2 <> <>
  29 15 -3.805378 1.309482 1.355276 900 70 -0.57000 -0.57000 8 FF2F2F  O29  0 29 2 <> <>
  30 3 -2.384763 -0.050204 -2.868532 900 2 0.13820 0.13820 6 A0A0A0  C30  3 30 2 <> <>
  31 3 -4.539355 3.579115 -3.133543 900 2 0.00000 0.00000 6 A0A0A0  C31  3 31 2 <> <>
  32 3 -2.949240 4.758358 -4.478861 900 2 0.00000 0.00000 6 A0A0A0  C32  3 32 2 <> <>
  33 15 0.174316 4.083009 -5.169534 900 70 -0.57000 -0.57000 8 FF2F2F  O33  0 33 2 <> <>
  34 16 -1.939090 2.444286 -5.856862 900 70 -0.43000 -0.43000 8 FF2F2F  O34  0 34 2 <> <>
  35 2 -1.241467 2.028801 -6.947071 900 2 0.65900 0.65900 6 A0A0A0  C35  0 35 2 <> <>
  36 15 -0.179343 1.423265 -6.925691 900 70 -0.57000 -0.57000 8 FF2F2F  O36  0 36 2 <> <>
  37 3 -0.374297 6.403274 1.948512 900 2 0.06100 0.06100 6 A0A0A0  C37  3 37 2 <> <>
  38 2 -0.868117 8.067736 -4.140589 900 2 0.08620 0.08620 6 A0A0A0  C38  0 38 2 <> <>
  39 2 -1.343463 9.386912 -4.166167 900 2 -0.15000 -0.15000 6 A0A0A0  C39  1 39 2 <> <>
  40 2 -0.994620 10.241432 -5.214327 900 2 -0.15000 -0.15000 6 A0A0A0  C40  1 40 2 <> <>
  41 2 -0.169250 9.783922 -6.240716 900 2 -0.15000 -0.15000 6 A0A0A0  C41  1 41 2 <> <>
  42 2 0.309592 8.474198 -6.220932 900 2 -0.15000 -0.15000 6 A0A0A0  C42  1 42 2 <> <>
  43 2 -0.036473 7.616552 -5.173465 900 2 -0.15000 -0.15000 6 A0A0A0  C43  1 43 2 <> <>
  44 3 -1.901898 -0.166366 1.803581 900 2 0.34100 0.34100 6 A0A0A0  C44  1 44 2 2 1
  45 16 -0.841586 -0.800773 1.075880 900 70 -0.68000 -0.68000 8 FF2F2F  O45  1 45 2 <> <>
  46 3 -1.979883 2.398366 -8.197096 900 2 0.06100 0.06100 6 A0A0A0  C46  3 46 2 <> <>
  47 3 -2.773169 -1.183143 2.604254 900 2 0.44360 0.44360 6 A0A0A0  C47  1 47 2 1 1
  48 25 -2.854827 -2.546239 2.063289 900 43 -0.73010 -0.73010 7 5757FF  N48  1 48 2 <> <>
  49 2 -3.141083 -2.832676 0.752586 900 2 0.54380 0.54380 6 A0A0A0  C49  0 49 2 <> <>
  50 15 -3.201241 -1.963327 -0.110304 900 70 -0.57000 -0.57000 8 FF2F2F  O50  0 50 2 <> <>
  51 2 -2.289063 -1.283988 4.048453 900 2 -0.14350 -0.14350 6 A0A0A0  C51  0 51 2 <> <>
  52 2 -0.986044 -1.719808 4.345094 900 2 -0.15000 -0.15000 6 A0A0A0  C52  1 52 2 <> <>
  53 2 -0.554592 -1.819416 5.668571 900 2 -0.15000 -0.15000 6 A0A0A0  C53  1 53 2 <> <>
  54 2 -1.419060 -1.489268 6.710449 900 2 -0.15000 -0.15000 6 A0A0A0  C54  1 54 2 <> <>
  55 2 -2.715589 -1.060467 6.431062 900 2 -0.15000 -0.15000 6 A0A0A0  C55  1 55 2 <> <>
  56 2 -3.150605 -0.959413 5.108088 900 2 -0.15000 -0.15000 6 A0A0A0  C56  1 56 2 <> <>
  57 2 -3.364113 -4.261911 0.404064 900 2 0.08620 0.08620 6 A0A0A0  C57  0 57 2 <> <>
  58 2 -2.762064 -5.307450 1.116837 900 2 -0.15000 -0.15000 6 A0A0A0  C58  1 58 2 <> <>
  59 2 -3.001408 -6.633132 0.745282 900 2 -0.15000 -0.15000 6 A0A0A0  C59  1 59 2 <> <>
  60 2 -3.832743 -6.918030 -0.338391 900 2 -0.15000 -0.15000 6 A0A0A0  C60  1 60 2 <> <>
  61 2 -4.422018 -5.880320 -1.059969 900 2 -0.15000 -0.15000 6 A0A0A0  C61  1 61 2 <> <>
  62 2 -4.185245 -4.554193 -0.693359 900 2 -0.15000 -0.15000 6 A0A0A0  C62  1 62 2 <> <>
  63 41 1.146121 5.076507 -2.331393 900 21 0.00000 0.00000 1 FFFFFF  H63  0 63 1 <> <>
  64 41 3.253093 4.166742 -1.120015 900 21 0.00000 0.00000 1 FFFFFF  H64  0 64 2 <> <>
  65 41 2.895024 5.017123 0.381331 900 21 0.00000 0.00000 1 FFFFFF  H65  0 65 2 <> <>
  66 41 0.682973 2.119917 0.601339 900 21 0.00000 0.00000 1 FFFFFF  H66  0 66 2 <> <>
  67 41 1.586865 0.496202 -0.801480 900 21 0.00000 0.00000 1 FFFFFF  H67  0 67 2 <> <>
  68 41 2.734753 1.555694 -1.544973 900 21 0.00000 0.00000 1 FFFFFF  H68  0 68 2 <> <>
  69 41 -0.248862 1.494165 -2.000765 900 21 0.00000 0.00000 1 FFFFFF  H69  0 69 2 <> <>
  70 41 -0.927948 5.667291 -1.156441 900 21 0.00000 0.00000 1 FFFFFF  H70  0 70 2 <> <>
  71 41 -2.988715 3.590519 0.040344 900 21 0.00000 0.00000 1 FFFFFF  H71  0 71 2 <> <>
  72 41 -1.410420 3.082603 -0.420992 900 21 0.00000 0.00000 1 FFFFFF  H72  0 72 2 <> <>
  73 41 -4.031628 1.709867 -1.047275 900 21 0.00000 0.00000 1 FFFFFF  H73  0 73 2 <> <>
  74 41 -0.886456 1.209281 -4.612627 900 21 0.00000 0.00000 1 FFFFFF  H74  0 74 2 <> <>
  75 42 1.097333 -0.173296 -2.904792 900 21 0.40000 0.40000 1 FFFFFF  H75  0 75 2 <> <>
  76 41 3.025200 3.136194 -2.896602 900 21 0.00000 0.00000 1 FFFFFF  H76  0 76 2 <> <>
  77 41 2.418741 2.612475 -4.457568 900 21 0.00000 0.00000 1 FFFFFF  H77  0 77 2 <> <>
  78 41 2.366436 4.314483 -4.015524 900 21 0.00000 0.00000 1 FFFFFF  H78  0 78 2 <> <>
  79 42 -2.999651 6.216680 -1.721493 900 21 0.40000 0.40000 1 FFFFFF  H79  0 79 2 <> <>
  80 41 -3.264383 -0.598124 -2.513918 900 21 0.00000 0.00000 1 FFFFFF  H80  0 80 2 <> <>
  81 41 -2.296613 -0.276168 -3.935263 900 21 0.00000 0.00000 1 FFFFFF  H81  0 81 2 <> <>
  82 41 -1.501901 -0.444898 -2.358396 900 21 0.00000 0.00000 1 FFFFFF  H82  0 82 2 <> <>
  83 41 -4.858710 3.174743 -2.173523 900 21 0.00000 0.00000 1 FFFFFF  H83  0 83 2 <> <>
  84 41 -5.072265 4.534621 -3.226640 900 21 0.00000 0.00000 1 FFFFFF  H84  0 84 2 <> <>
  85 41 -4.925864 2.918437 -3.919760 900 21 0.00000 0.00000 1 FFFFFF  H85  0 85 2 <> <>
  86 41 -3.553680 4.380378 -5.313796 900 21 0.00000 0.00000 1 FFFFFF  H86  0 86 2 <> <>
  87 41 -3.377560 5.729103 -4.203020 900 21 0.00000 0.00000 1 FFFFFF  H87  0 87 2 <> <>
  88 41 -1.965402 4.948921 -4.893440 900 21 0.00000 0.00000 1 FFFFFF  H88  0 88 2 <> <>
  89 41 -0.111100 7.433136 2.205476 900 21 0.00000 0.00000 1 FFFFFF  H89  0 89 2 <> <>
  90 41 -1.436616 6.361368 1.695830 900 21 0.00000 0.00000 1 FFFFFF  H90  0 90 2 <> <>
  91 41 -0.157954 5.767007 2.810463 900 21 0.00000 0.00000 1 FFFFFF  H91  0 91 2 <> <>
  92 41 -1.987483 9.756787 -3.370567 900 21 0.15000 0.15000 1 FFFFFF  H92  0 92 2 <> <>
  93 41 -1.366229 11.263395 -5.229913 900 21 0.15000 0.15000 1 FFFFFF  H93  0 93 2 <> <>
  94 41 0.102186 10.449166 -7.057291 900 21 0.15000 0.15000 1 FFFFFF  H94  0 94 2 <> <>
  95 41 0.953383 8.118104 -7.022092 900 21 0.15000 0.15000 1 FFFFFF  H95  0 95 2 <> <>
  96 41 0.350444 6.600696 -5.181823 900 21 0.15000 0.15000 1 FFFFFF  H96  0 96 2 <> <>
  97 41 -1.408293 0.534367 2.489735 900 21 0.00000 0.00000 1 FFFFFF  H97  0 97 2 <> <>
  98 42 -1.299449 -1.292147 0.362559 900 21 0.40000 0.40000 1 FFFFFF  H98  0 98 2 <> <>
  99 41 -1.380417 2.118860 -9.068151 900 21 0.00000 0.00000 1 FFFFFF  H99  0 99 2 <> <>
  100 41 -2.931247 1.862340 -8.237182 900 21 0.00000 0.00000 1 FFFFFF  H100  0 100 2 <> <>
  101 41 -2.144978 3.478588 -8.224144 900 21 0.00000 0.00000 1 FFFFFF  H101  0 101 2 <> <>
  102 41 -3.811801 -0.830512 2.629162 900 21 0.00000 0.00000 1 FFFFFF  H102  0 102 2 <> <>
  103 43 -2.898346 -3.290709 2.747646 900 21 0.37000 0.37000 1 FFFFFF  H103  0 103 2 <> <>
  104 41 -0.297782 -1.982744 3.542751 900 21 0.15000 0.15000 1 FFFFFF  H104  0 104 2 <> <>
  105 41 0.456504 -2.154510 5.886940 900 21 0.15000 0.15000 1 FFFFFF  H105  0 105 2 <> <>
  106 41 -1.082479 -1.566833 7.741392 900 21 0.15000 0.15000 1 FFFFFF  H106  0 106 2 <> <>
  107 41 -3.389280 -0.804914 7.245596 900 21 0.15000 0.15000 1 FFFFFF  H107  0 107 2 <> <>
  108 41 -4.168015 -0.624427 4.914213 900 21 0.15000 0.15000 1 FFFFFF  H108  0 108 2 <> <>
  109 41 -2.085129 -5.114336 1.944011 900 21 0.15000 0.15000 1 FFFFFF  H109  0 109 2 <> <>
  110 41 -2.532949 -7.445738 1.296222 900 21 0.15000 0.15000 1 FFFFFF  H110  0 110 2 <> <>
  111 41 -4.015749 -7.951117 -0.625621 900 21 0.15000 0.15000 1 FFFFFF  H111  0 111 2 <> <>
  112 41 -5.064211 -6.103870 -1.908614 900 21 0.15000 0.15000 1 FFFFFF  H112  0 112 2 <> <>
  113 41 -4.647459 -3.750422 -1.262841 900 21 0.15000 0.15000 1 FFFFFF  H113  0 113 2 <> <>
  :::
 } 
 m_bond[130] { 
  # First column is bond index #
  i_m_from
  i_m_to
  i_m_order
  i_sd_original_parity
  :::
  1 1 4 1 1
  2 1 2 1 <>
  3 2 3 1 <>
  4 2 64 1 <>
  5 2 65 1 <>
  6 3 8 1 <>
  7 3 4 1 <>
  8 3 18 1 6
  9 4 1 1 1
  10 4 5 1 <>
  11 4 66 1 <>
  12 5 6 1 <>
  13 5 67 1 <>
  14 5 68 1 <>
  15 6 7 1 <>
  16 6 21 1 1
  17 6 69 1 <>
  18 7 16 1 <>
  19 7 8 1 <>
  20 7 22 1 1
  21 8 9 1 <>
  22 8 63 1 6
  23 9 10 1 <>
  24 9 23 1 6
  25 9 70 1 <>
  26 10 15 1 1
  27 10 11 1 <>
  28 10 26 1 <>
  29 11 12 1 <>
  30 11 71 1 <>
  31 11 72 1 <>
  32 12 13 1 <>
  33 12 27 1 6
  34 12 73 1 <>
  35 13 14 2 <>
  36 13 30 1 <>
  37 14 15 1 <>
  38 14 17 1 <>
  39 15 10 1 1
  40 15 31 1 <>
  41 15 32 1 <>
  42 16 17 1 <>
  43 16 33 2 <>
  44 17 34 1 1
  45 17 74 1 <>
  46 18 3 1 6
  47 18 19 1 <>
  48 19 20 2 <>
  49 19 37 1 <>
  50 21 6 1 1
  51 21 75 1 <>
  52 22 7 1 1
  53 22 76 1 <>
  54 22 77 1 <>
  55 22 78 1 <>
  56 23 9 1 6
  57 23 24 1 <>
  58 24 25 2 <>
  59 24 38 1 <>
  60 26 79 1 <>
  61 27 12 1 6
  62 27 28 1 <>
  63 28 44 1 <>
  64 28 29 2 <>
  65 30 80 1 <>
  66 30 81 1 <>
  67 30 82 1 <>
  68 31 83 1 <>
  69 31 84 1 <>
  70 31 85 1 <>
  71 32 86 1 <>
  72 32 87 1 <>
  73 32 88 1 <>
  74 34 17 1 1
  75 34 35 1 <>
  76 35 36 2 <>
  77 35 46 1 <>
  78 37 89 1 <>
  79 37 90 1 <>
  80 37 91 1 <>
  81 38 43 2 <>
  82 38 39 1 <>
  83 39 40 2 <>
  84 39 92 1 <>
  85 40 41 1 <>
  86 40 93 1 <>
  87 41 42 2 <>
  88 41 94 1 <>
  89 42 43 1 <>
  90 42 95 1 <>
  91 43 96 1 <>
  92 44 47 1 <>
  93 44 45 1 1
  94 44 97 1 <>
  95 45 44 1 1
  96 45 98 1 <>
  97 46 99 1 <>
  98 46 100 1 <>
  99 46 101 1 <>
  100 47 48 1 6
  101 47 51 1 <>
  102 47 102 1 <>
  103 48 47 1 6
  104 48 49 1 <>
  105 48 103 1 <>
  106 49 50 2 <>
  107 49 57 1 <>
  108 51 52 2 <>
  109 51 56 1 <>
  110 52 53 1 <>
  111 52 104 1 <>
  112 53 54 2 <>
  113 53 105 1 <>
  114 54 55 1 <>
  115 54 106 1 <>
  116 55 56 2 <>
  117 55 107 1 <>
  118 56 108 1 <>
  119 57 62 2 <>
  120 57 58 1 <>
  121 58 59 2 <>
  122 58 109 1 <>
  123 59 60 1 <>
  124 59 110 1 <>
  125 60 61 2 <>
  126 60 111 1 <>
  127 61 62 1 <>
  128 61 112 1 <>
  129 62 113 1 <>
  130 63 8 1 6
  :::
 } 
} 

f_m_ct { 
 s_m_title
 s_m_entry_id
 s_m_entry_name
 s_m_Source_Path
 s_m_Source_File
 i_m_Source_File_Index
 i_f3d_flags
 r_f3d_energy
 r_mmod_Potential_Energy-MMFF94s
 b_mmod_Minimization_Converged-MMFF94s
 r_mmod_RMS_Derivative-MMFF94s
 s_m_job_name
 i_mmod_Times_Found-MMFF94s
 r_mmod_Relative_Potential_Energy-MMFF94s
 i_mmod_Conformation-MMFF94s
 i_mmod_Serial_Number-MMFF94s
 s_m_subgroup_title
 s_m_subgroupid
 b_m_subgroup_collapsed
 i_m_ct_format
 :::
 Taxol 
  42 
  entry 
  /Users/rgil/Documents/Matthias_Niemitz/Taxol 
  Taxol_Template.mae 
  1
  0
  0
  898.783264160156
  1
  0.0477881133556366
  mmod_csearch_2_3-EpiTaxol 
  444
  9.84124755859375
  10
  1
  mmod_csearch_2_3-EpiTaxol-out1 
  mmod_csearch_2_3-EpiTaxol-out1 
  0
  2
 m_depend[8] { 
  # First column is dependency index #
  i_m_depend_dependency
  s_m_depend_property
  :::
  1 20 r_mmod_Potential_Energy-MMFF94s 
  2 20 b_mmod_Minimization_Converged-MMFF94s 
  3 20 r_mmod_RMS_Derivative-MMFF94s 
  4 30 s_m_job_name 
  5 20 i_mmod_Times_Found-MMFF94s 
  6 20 r_mmod_Relative_Potential_Energy-MMFF94s 
  7 20 i_mmod_Conformation-MMFF94s 
  8 10 i_mmod_Serial_Number-MMFF94s 
  :::
 } 
 m_atom[113] { 
  # First column is atom index #
  i_m_mmod_type
  r_m_x_coord
  r_m_y_coord
  r_m_z_coord
  i_m_residue_number
  i_m_color
  r_m_charge1
  r_m_charge2
  i_m_atomic_number
  s_m_color_rgb
  s_m_atom_name
  i_m_Hcount
  i_m_sculpting_atom_index
  i_m_sculpting_constraint
  i_sd_original_parity
  b_st_NoSrcChirality
  :::
  1 16 -1.169697 4.523454 2.257811 900 70 -0.51580 -0.51580 8 FF2F2F  O1  0 1 2 <> <>
  2 3 -1.040603 5.620826 1.319807 900 2 0.25790 0.25790 6 A0A0A0  C2  2 2 2 <> <>
  3 3 -1.781350 4.790713 0.205857 900 2 0.25790 0.25790 6 A0A0A0  C3  0 3 2 2 1
  4 3 -1.426147 3.604209 1.164183 900 2 0.25790 0.25790 6 A0A0A0  C4  1 4 2 1 1
  5 3 -0.196685 2.762466 0.928816 900 2 0.00000 0.00000 6 A0A0A0  C5  2 5 2 <> <>
  6 3 -0.031469 2.501872 -0.560606 900 2 0.28000 0.28000 6 A0A0A0  C6  1 6 2 1 1
  7 3 0.122505 3.792886 -1.405653 900 2 0.06100 0.06100 6 A0A0A0  C7  0 7 2 2 1
  8 3 -1.149303 4.751548 -1.247421 900 2 0.00000 0.00000 6 A0A0A0  C8  1 8 2 2 1
  9 3 -2.237604 4.806922 -2.408018 900 2 0.28000 0.28000 6 A0A0A0  C9  1 9 2 1 1
  10 3 -2.970319 3.556705 -3.088167 900 2 0.28000 0.28000 6 A0A0A0  C10  0 10 2 2 1
  11 3 -3.449394 2.515697 -2.018222 900 2 0.00000 0.00000 6 A0A0A0  C11  2 11 2 <> <>
  12 3 -3.090250 1.016119 -2.238079 900 2 0.41820 0.41820 6 A0A0A0  C12  1 12 2 1 1
  13 2 -1.736087 0.850584 -2.908943 900 2 -0.27640 -0.27640 6 A0A0A0  C13  0 13 2 <> <>
  14 2 -1.232604 1.884092 -3.625406 900 2 -0.27640 -0.27640 6 A0A0A0  C14  0 14 2 <> <>
  15 3 -2.232270 2.850296 -4.276002 900 2 0.13820 0.13820 6 A0A0A0  C15  0 15 2 <> <>
  16 2 0.493136 3.553248 -2.912985 900 2 0.44800 0.44800 6 A0A0A0  C16  0 16 2 <> <>
  17 3 0.255005 2.180062 -3.619497 900 2 0.47920 0.47920 6 A0A0A0  C17  1 17 2 2 1
  18 16 -3.229187 5.023290 0.177924 900 70 -0.40790 -0.40790 8 FF2F2F  O18  0 18 2 <> <>
  19 2 -3.647581 6.322850 0.098124 900 2 0.65900 0.65900 6 A0A0A0  C19  0 19 2 <> <>
  20 15 -2.915871 7.280013 -0.108963 900 70 -0.57000 -0.57000 8 FF2F2F  O20  0 20 2 <> <>
  21 16 1.087183 1.638647 -0.718872 900 70 -0.68000 -0.68000 8 FF2F2F  O21  1 21 2 <> <>
  22 3 1.407201 4.542592 -0.903103 900 2 0.00000 0.00000 6 A0A0A0  C22  3 22 2 <> <>
  23 16 -1.653270 5.719745 -3.390431 900 70 -0.43000 -0.43000 8 FF2F2F  O23  0 23 2 <> <>
  24 2 -2.442997 6.656583 -3.969497 900 2 0.63380 0.63380 6 A0A0A0  C24  0 24 2 <> <>
  25 15 -3.662121 6.677148 -3.890162 900 70 -0.57000 -0.57000 8 FF2F2F  O25  0 25 2 <> <>
  26 16 -4.229434 4.052685 -3.628717 900 70 -0.68000 -0.68000 8 FF2F2F  O26  1 26 2 <> <>
  27 16 -2.972723 0.479167 -0.896182 900 70 -0.43000 -0.43000 8 FF2F2F  O27  0 27 2 <> <>
  28 2 -3.640931 -0.667832 -0.594978 900 2 0.65900 0.65900 6 A0A0A0  C28  0 28 2 <> <>
  29 15 -4.357900 -1.287089 -1.368615 900 70 -0.57000 -0.57000 8 FF2F2F  O29  0 29 2 <> <>
  30 3 -0.977114 -0.419254 -2.631122 900 2 0.13820 0.13820 6 A0A0A0  C30  3 30 2 <> <>
  31 3 -3.257462 2.019288 -5.145166 900 2 0.00000 0.00000 6 A0A0A0  C31  3 31 2 <> <>
  32 3 -1.650115 3.777932 -5.371820 900 2 0.00000 0.00000 6 A0A0A0  C32  3 32 2 <> <>
  33 15 0.982432 4.492286 -3.562751 900 70 -0.57000 -0.57000 8 FF2F2F  O33  0 33 2 <> <>
  34 16 0.703671 2.145192 -4.975335 900 70 -0.43000 -0.43000 8 FF2F2F  O34  0 34 2 <> <>
  35 2 2.053502 2.094347 -5.128638 900 2 0.65900 0.65900 6 A0A0A0  C35  0 35 2 <> <>
  36 15 2.870143 1.990423 -4.224430 900 70 -0.57000 -0.57000 8 FF2F2F  O36  0 36 2 <> <>
  37 3 -5.136266 6.395801 0.241466 900 2 0.06100 0.06100 6 A0A0A0  C37  3 37 2 <> <>
  38 2 -1.645550 7.633737 -4.756106 900 2 0.08620 0.08620 6 A0A0A0  C38  0 38 2 <> <>
  39 2 -2.333813 8.620807 -5.476081 900 2 -0.15000 -0.15000 6 A0A0A0  C39  1 39 2 <> <>
  40 2 -1.629862 9.561448 -6.231243 900 2 -0.15000 -0.15000 6 A0A0A0  C40  1 40 2 <> <>
  41 2 -0.236584 9.522084 -6.270217 900 2 -0.15000 -0.15000 6 A0A0A0  C41  1 41 2 <> <>
  42 2 0.455125 8.545003 -5.554802 900 2 -0.15000 -0.15000 6 A0A0A0  C42  1 42 2 <> <>
  43 2 -0.245473 7.602500 -4.797760 900 2 -0.15000 -0.15000 6 A0A0A0  C43  1 43 2 <> <>
  44 3 -3.307012 -1.116837 0.833999 900 2 0.34100 0.34100 6 A0A0A0  C44  1 44 2 2 1
  45 16 -2.768745 -0.051596 1.629756 900 70 -0.68000 -0.68000 8 FF2F2F  O45  1 45 2 <> <>
  46 3 2.405192 2.158410 -6.583468 900 2 0.06100 0.06100 6 A0A0A0  C46  3 46 2 <> <>
  47 3 -2.350301 -2.347773 0.730597 900 2 0.44360 0.44360 6 A0A0A0  C47  1 47 2 1 1
  48 25 -1.237899 -2.357435 1.689302 900 43 -0.73010 -0.73010 7 5757FF  N48  1 48 2 <> <>
  49 2 -0.176688 -1.486260 1.608733 900 2 0.54380 0.54380 6 A0A0A0  C49  0 49 2 <> <>
  50 15 -0.126516 -0.580657 0.778590 900 70 -0.57000 -0.57000 8 FF2F2F  O50  0 50 2 <> <>
  51 2 -3.119856 -3.655966 0.858921 900 2 -0.14350 -0.14350 6 A0A0A0  C51  0 51 2 <> <>
  52 2 -3.776308 -3.997563 2.054965 900 2 -0.15000 -0.15000 6 A0A0A0  C52  1 52 2 <> <>
  53 2 -4.471634 -5.202697 2.165269 900 2 -0.15000 -0.15000 6 A0A0A0  C53  1 53 2 <> <>
  54 2 -4.519500 -6.081293 1.085055 900 2 -0.15000 -0.15000 6 A0A0A0  C54  1 54 2 <> <>
  55 2 -3.873003 -5.756471 -0.106090 900 2 -0.15000 -0.15000 6 A0A0A0  C55  1 55 2 <> <>
  56 2 -3.176038 -4.551863 -0.219855 900 2 -0.15000 -0.15000 6 A0A0A0  C56  1 56 2 <> <>
  57 2 0.929661 -1.679347 2.582948 900 2 0.08620 0.08620 6 A0A0A0  C57  0 57 2 <> <>
  58 2 0.704198 -2.189746 3.868024 900 2 -0.15000 -0.15000 6 A0A0A0  C58  1 58 2 <> <>
  59 2 1.773917 -2.345384 4.753148 900 2 -0.15000 -0.15000 6 A0A0A0  C59  1 59 2 <> <>
  60 2 3.064424 -1.986873 4.362309 900 2 -0.15000 -0.15000 6 A0A0A0  C60  1 60 2 <> <>
  61 2 3.290675 -1.465027 3.088918 900 2 -0.15000 -0.15000 6 A0A0A0  C61  1 61 2 <> <>
  62 2 2.225330 -1.306749 2.200870 900 2 -0.15000 -0.15000 6 A0A0A0  C62  1 62 2 <> <>
  63 41 -0.707252 5.759062 -1.324040 900 21 0.00000 0.00000 1 FFFFFF  H63  0 63 1 <> <>
  64 41 0.002749 5.887939 1.146691 900 21 0.00000 0.00000 1 FFFFFF  H64  0 64 2 <> <>
  65 41 -1.546750 6.504868 1.714600 900 21 0.00000 0.00000 1 FFFFFF  H65  0 65 2 <> <>
  66 41 -2.298247 2.976102 1.387750 900 21 0.00000 0.00000 1 FFFFFF  H66  0 66 2 <> <>
  67 41 -0.291922 1.819981 1.478124 900 21 0.00000 0.00000 1 FFFFFF  H67  0 67 2 <> <>
  68 41 0.707584 3.212816 1.352101 900 21 0.00000 0.00000 1 FFFFFF  H68  0 68 2 <> <>
  69 41 -0.906679 1.956792 -0.883095 900 21 0.00000 0.00000 1 FFFFFF  H69  0 69 2 <> <>
  70 41 -3.070716 5.379888 -2.009269 900 21 0.00000 0.00000 1 FFFFFF  H70  0 70 2 <> <>
  71 41 -4.539656 2.570359 -1.888151 900 21 0.00000 0.00000 1 FFFFFF  H71  0 71 2 <> <>
  72 41 -3.064569 2.806451 -1.039284 900 21 0.00000 0.00000 1 FFFFFF  H72  0 72 2 <> <>
  73 41 -3.871932 0.494930 -2.796298 900 21 0.00000 0.00000 1 FFFFFF  H73  0 73 2 <> <>
  74 41 0.812173 1.424524 -3.062135 900 21 0.00000 0.00000 1 FFFFFF  H74  0 74 2 <> <>
  75 42 0.896344 0.822848 -0.203115 900 21 0.40000 0.40000 1 FFFFFF  H75  0 75 2 <> <>
  76 41 1.416577 4.738053 0.167399 900 21 0.00000 0.00000 1 FFFFFF  H76  0 76 2 <> <>
  77 41 2.311926 3.963652 -1.128021 900 21 0.00000 0.00000 1 FFFFFF  H77  0 77 2 <> <>
  78 41 1.524368 5.516300 -1.394628 900 21 0.00000 0.00000 1 FFFFFF  H78  0 78 2 <> <>
  79 42 -4.128051 4.983922 -3.917264 900 21 0.40000 0.40000 1 FFFFFF  H79  0 79 2 <> <>
  80 41 -1.633136 -1.284145 -2.776712 900 21 0.00000 0.00000 1 FFFFFF  H80  0 80 2 <> <>
  81 41 -0.135629 -0.556515 -3.317494 900 21 0.00000 0.00000 1 FFFFFF  H81  0 81 2 <> <>
  82 41 -0.594772 -0.440530 -1.612338 900 21 0.00000 0.00000 1 FFFFFF  H82  0 82 2 <> <>
  83 41 -4.009793 1.480968 -4.569232 900 21 0.00000 0.00000 1 FFFFFF  H83  0 83 2 <> <>
  84 41 -3.829206 2.671804 -5.818132 900 21 0.00000 0.00000 1 FFFFFF  H84  0 84 2 <> <>
  85 41 -2.734783 1.288235 -5.774960 900 21 0.00000 0.00000 1 FFFFFF  H85  0 85 2 <> <>
  86 41 -1.310529 3.197478 -6.239771 900 21 0.00000 0.00000 1 FFFFFF  H86  0 86 2 <> <>
  87 41 -2.411350 4.473041 -5.744510 900 21 0.00000 0.00000 1 FFFFFF  H87  0 87 2 <> <>
  88 41 -0.794180 4.370060 -5.065897 900 21 0.00000 0.00000 1 FFFFFF  H88  0 88 2 <> <>
  89 41 -5.444304 5.908453 1.170033 900 21 0.00000 0.00000 1 FFFFFF  H89  0 89 2 <> <>
  90 41 -5.444501 7.444170 0.284995 900 21 0.00000 0.00000 1 FFFFFF  H90  0 90 2 <> <>
  91 41 -5.612811 5.920446 -0.619317 900 21 0.00000 0.00000 1 FFFFFF  H91  0 91 2 <> <>
  92 41 -3.421076 8.663278 -5.453042 900 21 0.15000 0.15000 1 FFFFFF  H92  0 92 2 <> <>
  93 41 -2.167993 10.324801 -6.788395 900 21 0.15000 0.15000 1 FFFFFF  H93  0 93 2 <> <>
  94 41 0.311597 10.254559 -6.858450 900 21 0.15000 0.15000 1 FFFFFF  H94  0 94 2 <> <>
  95 41 1.541993 8.515203 -5.585570 900 21 0.15000 0.15000 1 FFFFFF  H95  0 95 2 <> <>
  96 41 0.317584 6.851368 -4.249159 900 21 0.15000 0.15000 1 FFFFFF  H96  0 96 2 <> <>
  97 41 -4.263231 -1.369962 1.304475 900 21 0.00000 0.00000 1 FFFFFF  H97  0 97 2 <> <>
  98 42 -1.884174 0.129918 1.252839 900 21 0.40000 0.40000 1 FFFFFF  H98  0 98 2 <> <>
  99 41 3.493289 2.175326 -6.692829 900 21 0.00000 0.00000 1 FFFFFF  H99  0 99 2 <> <>
  100 41 2.013261 1.277780 -7.098175 900 21 0.00000 0.00000 1 FFFFFF  H100  0 100 2 <> <>
  101 41 1.999691 3.073585 -7.022592 900 21 0.00000 0.00000 1 FFFFFF  H101  0 101 2 <> <>
  102 41 -1.865912 -2.333488 -0.255236 900 21 0.00000 0.00000 1 FFFFFF  H102  0 102 2 <> <>
  103 43 -1.191612 -3.134506 2.336616 900 21 0.37000 0.37000 1 FFFFFF  H103  0 103 2 <> <>
  104 41 -3.752902 -3.324849 2.910890 900 21 0.15000 0.15000 1 FFFFFF  H104  0 104 2 <> <>
  105 41 -4.977725 -5.456718 3.093634 900 21 0.15000 0.15000 1 FFFFFF  H105  0 105 2 <> <>
  106 41 -5.062114 -7.019579 1.170580 900 21 0.15000 0.15000 1 FFFFFF  H106  0 106 2 <> <>
  107 41 -3.913014 -6.442467 -0.948962 900 21 0.15000 0.15000 1 FFFFFF  H107  0 107 2 <> <>
  108 41 -2.681740 -4.320273 -1.161457 900 21 0.15000 0.15000 1 FFFFFF  H108  0 108 2 <> <>
  109 41 -0.295164 -2.444945 4.208586 900 21 0.15000 0.15000 1 FFFFFF  H109  0 109 2 <> <>
  110 41 1.600946 -2.738580 5.752577 900 21 0.15000 0.15000 1 FFFFFF  H110  0 110 2 <> <>
  111 41 3.894795 -2.107754 5.054580 900 21 0.15000 0.15000 1 FFFFFF  H111  0 111 2 <> <>
  112 41 4.296504 -1.180289 2.788793 900 21 0.15000 0.15000 1 FFFFFF  H112  0 112 2 <> <>
  113 41 2.413825 -0.899054 1.210237 900 21 0.15000 0.15000 1 FFFFFF  H113  0 113 2 <> <>
  :::
 } 
 m_bond[130] { 
  # First column is bond index #
  i_m_from
  i_m_to
  i_m_order
  i_sd_original_parity
  :::
  1 1 4 1 1
  2 1 2 1 <>
  3 2 3 1 <>
  4 2 64 1 <>
  5 2 65 1 <>
  6 3 8 1 <>
  7 3 4 1 <>
  8 3 18 1 6
  9 4 1 1 1
  10 4 5 1 <>
  11 4 66 1 <>
  12 5 6 1 <>
  13 5 67 1 <>
  14 5 68 1 <>
  15 6 7 1 <>
  16 6 21 1 1
  17 6 69 1 <>
  18 7 16 1 <>
  19 7 8 1 <>
  20 7 22 1 1
  21 8 9 1 <>
  22 8 63 1 6
  23 9 10 1 <>
  24 9 23 1 6
  25 9 70 1 <>
  26 10 15 1 1
  27 10 11 1 <>
  28 10 26 1 <>
  29 11 12 1 <>
  30 11 71 1 <>
  31 11 72 1 <>
  32 12 13 1 <>
  33 12 27 1 6
  34 12 73 1 <>
  35 13 14 2 <>
  36 13 30 1 <>
  37 14 15 1 <>
  38 14 17 1 <>
  39 15 10 1 1
  40 15 31 1 <>
  41 15 32 1 <>
  42 16 17 1 <>
  43 16 33 2 <>
  44 17 34 1 1
  45 17 74 1 <>
  46 18 3 1 6
  47 18 19 1 <>
  48 19 20 2 <>
  49 19 37 1 <>
  50 21 6 1 1
  51 21 75 1 <>
  52 22 7 1 1
  53 22 76 1 <>
  54 22 77 1 <>
  55 22 78 1 <>
  56 23 9 1 6
  57 23 24 1 <>
  58 24 25 2 <>
  59 24 38 1 <>
  60 26 79 1 <>
  61 27 12 1 6
  62 27 28 1 <>
  63 28 44 1 <>
  64 28 29 2 <>
  65 30 80 1 <>
  66 30 81 1 <>
  67 30 82 1 <>
  68 31 83 1 <>
  69 31 84 1 <>
  70 31 85 1 <>
  71 32 86 1 <>
  72 32 87 1 <>
  73 32 88 1 <>
  74 34 17 1 1
  75 34 35 1 <>
  76 35 36 2 <>
  77 35 46 1 <>
  78 37 89 1 <>
  79 37 90 1 <>
  80 37 91 1 <>
  81 38 43 2 <>
  82 38 39 1 <>
  83 39 40 2 <>
  84 39 92 1 <>
  85 40 41 1 <>
  86 40 93 1 <>
  87 41 42 2 <>
  88 41 94 1 <>
  89 42 43 1 <>
  90 42 95 1 <>
  91 43 96 1 <>
  92 44 47 1 <>
  93 44 45 1 1
  94 44 97 1 <>
  95 45 44 1 1
  96 45 98 1 <>
  97 46 99 1 <>
  98 46 100 1 <>
  99 46 101 1 <>
  100 47 48 1 6
  101 47 51 1 <>
  102 47 102 1 <>
  103 48 47 1 6
  104 48 49 1 <>
  105 48 103 1 <>
  106 49 50 2 <>
  107 49 57 1 <>
  108 51 52 2 <>
  109 51 56 1 <>
  110 52 53 1 <>
  111 52 104 1 <>
  112 53 54 2 <>
  113 53 105 1 <>
  114 54 55 1 <>
  115 54 106 1 <>
  116 55 56 2 <>
  117 55 107 1 <>
  118 56 108 1 <>
  119 57 62 2 <>
  120 57 58 1 <>
  121 58 59 2 <>
  122 58 109 1 <>
  123 59 60 1 <>
  124 59 110 1 <>
  125 60 61 2 <>
  126 60 111 1 <>
  127 61 62 1 <>
  128 61 112 1 <>
  129 62 113 1 <>
  130 63 8 1 6
  :::
 } 
} 

f_m_ct { 
 s_m_title
 s_m_entry_id
 s_m_entry_name
 s_m_Source_Path
 s_m_Source_File
 i_m_Source_File_Index
 i_f3d_flags
 r_f3d_energy
 r_mmod_Potential_Energy-MMFF94s
 b_mmod_Minimization_Converged-MMFF94s
 r_mmod_RMS_Derivative-MMFF94s
 s_m_job_name
 i_mmod_Times_Found-MMFF94s
 r_mmod_Relative_Potential_Energy-MMFF94s
 i_mmod_Conformation-MMFF94s
 i_mmod_Serial_Number-MMFF94s
 s_m_subgroup_title
 s_m_subgroupid
 b_m_subgroup_collapsed
 i_m_ct_format
 :::
 Taxol 
  43 
  entry 
  /Users/rgil/Documents/Matthias_Niemitz/Taxol 
  Taxol_Template.mae 
  1
  0
  0
  900.994140625
  1
  0.0475729554891586
  mmod_csearch_2_3-EpiTaxol 
  24
  12.0521240234375
  11
  1
  mmod_csearch_2_3-EpiTaxol-out1 
  mmod_csearch_2_3-EpiTaxol-out1 
  0
  2
 m_depend[8] { 
  # First column is dependency index #
  i_m_depend_dependency
  s_m_depend_property
  :::
  1 20 r_mmod_Potential_Energy-MMFF94s 
  2 20 b_mmod_Minimization_Converged-MMFF94s 
  3 20 r_mmod_RMS_Derivative-MMFF94s 
  4 30 s_m_job_name 
  5 20 i_mmod_Times_Found-MMFF94s 
  6 20 r_mmod_Relative_Potential_Energy-MMFF94s 
  7 20 i_mmod_Conformation-MMFF94s 
  8 10 i_mmod_Serial_Number-MMFF94s 
  :::
 } 
 m_atom[113] { 
  # First column is atom index #
  i_m_mmod_type
  r_m_x_coord
  r_m_y_coord
  r_m_z_coord
  i_m_residue_number
  i_m_color
  r_m_charge1
  r_m_charge2
  i_m_atomic_number
  s_m_color_rgb
  s_m_atom_name
  i_m_Hcount
  i_m_sculpting_atom_index
  i_m_sculpting_constraint
  i_sd_original_parity
  b_st_NoSrcChirality
  :::
  1 16 0.332599 4.444679 1.915717 900 70 -0.51580 -0.51580 8 FF2F2F  O1  0 1 2 <> <>
  2 3 0.239145 5.564019 1.000017 900 2 0.25790 0.25790 6 A0A0A0  C2  2 2 2 <> <>
  3 3 -0.771334 4.770152 0.090107 900 2 0.25790 0.25790 6 A0A0A0  C3  0 3 2 2 1
  4 3 -0.199157 3.554262 0.899568 900 2 0.25790 0.25790 6 A0A0A0  C4  1 4 2 1 1
  5 3 0.924968 2.710669 0.347508 900 2 0.00000 0.00000 6 A0A0A0  C5  2 5 2 <> <>
  6 3 0.719226 2.495976 -1.141399 900 2 0.28000 0.28000 6 A0A0A0  C6  1 6 2 1 1
  7 3 0.644033 3.800784 -1.973406 900 2 0.06100 0.06100 6 A0A0A0  C7  0 7 2 2 1
  8 3 -0.526923 4.768229 -1.475414 900 2 0.00000 0.00000 6 A0A0A0  C8  1 8 2 2 1
  9 3 -1.861559 4.893998 -2.331694 900 2 0.28000 0.28000 6 A0A0A0  C9  1 9 2 1 1
  10 3 -2.796910 3.686434 -2.810175 900 2 0.28000 0.28000 6 A0A0A0  C10  0 10 2 2 1
  11 3 -3.043326 2.665275 -1.649303 900 2 0.00000 0.00000 6 A0A0A0  C11  2 11 2 <> <>
  12 3 -2.828353 1.154651 -1.943947 900 2 0.41820 0.41820 6 A0A0A0  C12  1 12 2 1 1
  13 2 -1.658257 0.940213 -2.893213 900 2 -0.27640 -0.27640 6 A0A0A0  C13  0 13 2 <> <>
  14 2 -1.312477 1.943625 -3.739042 900 2 -0.27640 -0.27640 6 A0A0A0  C14  0 14 2 <> <>
  15 3 -2.404400 2.950556 -4.137028 900 2 0.13820 0.13820 6 A0A0A0  C15  0 15 2 <> <>
  16 2 0.606373 3.548212 -3.524260 900 2 0.44800 0.44800 6 A0A0A0  C16  0 16 2 <> <>
  17 3 0.134873 2.181855 -4.128647 900 2 0.47920 0.47920 6 A0A0A0  C17  1 17 2 2 1
  18 16 -2.176346 5.013338 0.433304 900 70 -0.40790 -0.40790 8 FF2F2F  O18  0 18 2 <> <>
  19 2 -2.584938 6.316147 0.501928 900 2 0.65900 0.65900 6 A0A0A0  C19  0 19 2 <> <>
  20 15 -1.916670 7.276799 0.148452 900 70 -0.57000 -0.57000 8 FF2F2F  O20  0 20 2 <> <>
  21 16 1.782271 1.675306 -1.612200 900 70 -0.68000 -0.68000 8 FF2F2F  O21  1 21 2 <> <>
  22 3 2.020388 4.541552 -1.817663 900 2 0.00000 0.00000 6 A0A0A0  C22  3 22 2 <> <>
  23 16 -1.492258 5.790161 -3.426852 900 70 -0.43000 -0.43000 8 FF2F2F  O23  0 23 2 <> <>
  24 2 -2.358284 6.764510 -3.797966 900 2 0.63380 0.63380 6 A0A0A0  C24  0 24 2 <> <>
  25 15 -3.520492 6.833680 -3.427024 900 70 -0.57000 -0.57000 8 FF2F2F  O25  0 25 2 <> <>
  26 16 -4.124579 4.241997 -3.032243 900 70 -0.68000 -0.68000 8 FF2F2F  O26  1 26 2 <> <>
  27 16 -2.457354 0.550325 -0.682423 900 70 -0.43000 -0.43000 8 FF2F2F  O27  0 27 2 <> <>
  28 2 -3.468688 0.235579 0.175382 900 2 0.65900 0.65900 6 A0A0A0  C28  0 28 2 <> <>
  29 15 -4.659438 0.369360 -0.069248 900 70 -0.57000 -0.57000 8 FF2F2F  O29  0 29 2 <> <>
  30 3 -0.875024 -0.338527 -2.721376 900 2 0.13820 0.13820 6 A0A0A0  C30  3 30 2 <> <>
  31 3 -3.642815 2.163881 -4.722489 900 2 0.00000 0.00000 6 A0A0A0  C31  3 31 2 <> <>
  32 3 -2.077908 3.862639 -5.346910 900 2 0.00000 0.00000 6 A0A0A0  C32  3 32 2 <> <>
  33 15 0.954893 4.463326 -4.287984 900 70 -0.57000 -0.57000 8 FF2F2F  O33  0 33 2 <> <>
  34 16 0.210480 2.127732 -5.554310 900 70 -0.43000 -0.43000 8 FF2F2F  O34  0 34 2 <> <>
  35 2 1.469257 2.018914 -6.056081 900 2 0.65900 0.65900 6 A0A0A0  C35  0 35 2 <> <>
  36 15 2.489419 1.876206 -5.397201 900 70 -0.57000 -0.57000 8 FF2F2F  O36  0 36 2 <> <>
  37 3 -3.989927 6.389833 1.014655 900 2 0.06100 0.06100 6 A0A0A0  C37  3 37 2 <> <>
  38 2 -1.733939 7.719166 -4.750762 900 2 0.08620 0.08620 6 A0A0A0  C38  0 38 2 <> <>
  39 2 -2.536598 8.735271 -5.289127 900 2 -0.15000 -0.15000 6 A0A0A0  C39  1 39 2 <> <>
  40 2 -1.996501 9.658038 -6.187656 900 2 -0.15000 -0.15000 6 A0A0A0  C40  1 40 2 <> <>
  41 2 -0.653260 9.571874 -6.551606 900 2 -0.15000 -0.15000 6 A0A0A0  C41  1 41 2 <> <>
  42 2 0.152001 8.565777 -6.018343 900 2 -0.15000 -0.15000 6 A0A0A0  C42  1 42 2 <> <>
  43 2 -0.384516 7.641003 -5.118727 900 2 -0.15000 -0.15000 6 A0A0A0  C43  1 43 2 <> <>
  44 3 -2.898919 -0.337628 1.474884 900 2 0.34100 0.34100 6 A0A0A0  C44  1 44 2 2 1
  45 16 -1.589055 0.190205 1.737633 900 70 -0.68000 -0.68000 8 FF2F2F  O45  1 45 2 <> <>
  46 3 1.428969 2.072773 -7.552688 900 2 0.06100 0.06100 6 A0A0A0  C46  3 46 2 <> <>
  47 3 -2.943867 -1.893241 1.362049 900 2 0.44360 0.44360 6 A0A0A0  C47  1 47 2 1 1
  48 25 -1.810315 -2.595826 1.971063 900 43 -0.73010 -0.73010 7 5757FF  N48  1 48 2 <> <>
  49 2 -0.543465 -2.535548 1.436826 900 2 0.54380 0.54380 6 A0A0A0  C49  0 49 2 <> <>
  50 15 -0.271128 -1.806501 0.485204 900 70 -0.57000 -0.57000 8 FF2F2F  O50  0 50 2 <> <>
  51 2 -4.237351 -2.452000 1.940428 900 2 -0.14350 -0.14350 6 A0A0A0  C51  0 51 2 <> <>
  52 2 -4.530593 -2.332028 3.310824 900 2 -0.15000 -0.15000 6 A0A0A0  C52  1 52 2 <> <>
  53 2 -5.715275 -2.853257 3.833159 900 2 -0.15000 -0.15000 6 A0A0A0  C53  1 53 2 <> <>
  54 2 -6.620131 -3.501820 2.995698 900 2 -0.15000 -0.15000 6 A0A0A0  C54  1 54 2 <> <>
  55 2 -6.341670 -3.630852 1.636202 900 2 -0.15000 -0.15000 6 A0A0A0  C55  1 55 2 <> <>
  56 2 -5.157099 -3.110917 1.110170 900 2 -0.15000 -0.15000 6 A0A0A0  C56  1 56 2 <> <>
  57 2 0.494737 -3.399418 2.058803 900 2 0.08620 0.08620 6 A0A0A0  C57  0 57 2 <> <>
  58 2 0.455906 -3.749154 3.414879 900 2 -0.15000 -0.15000 6 A0A0A0  C58  1 58 2 <> <>
  59 2 1.456788 -4.561666 3.953702 900 2 -0.15000 -0.15000 6 A0A0A0  C59  1 59 2 <> <>
  60 2 2.497960 -5.019900 3.145638 900 2 -0.15000 -0.15000 6 A0A0A0  C60  1 60 2 <> <>
  61 2 2.547958 -4.662301 1.798541 900 2 -0.15000 -0.15000 6 A0A0A0  C61  1 61 2 <> <>
  62 2 1.551046 -3.849696 1.255781 900 2 -0.15000 -0.15000 6 A0A0A0  C62  1 62 2 <> <>
  63 41 -0.094493 5.771298 -1.628374 900 21 0.00000 0.00000 1 FFFFFF  H63  0 63 1 <> <>
  64 41 1.210023 5.823615 0.575601 900 21 0.00000 0.00000 1 FFFFFF  H64  0 64 2 <> <>
  65 41 -0.136031 6.443132 1.528929 900 21 0.00000 0.00000 1 FFFFFF  H65  0 65 2 <> <>
  66 41 -0.995588 2.927109 1.319546 900 21 0.00000 0.00000 1 FFFFFF  H66  0 66 2 <> <>
  67 41 0.949148 1.742387 0.864684 900 21 0.00000 0.00000 1 FFFFFF  H67  0 67 2 <> <>
  68 41 1.910988 3.143855 0.548822 900 21 0.00000 0.00000 1 FFFFFF  H68  0 68 2 <> <>
  69 41 -0.201381 1.939041 -1.243480 900 21 0.00000 0.00000 1 FFFFFF  H69  0 69 2 <> <>
  70 41 -2.539025 5.501675 -1.735952 900 21 0.00000 0.00000 1 FFFFFF  H70  0 70 2 <> <>
  71 41 -4.055941 2.787228 -1.240873 900 21 0.00000 0.00000 1 FFFFFF  H71  0 71 2 <> <>
  72 41 -2.393692 2.912663 -0.809615 900 21 0.00000 0.00000 1 FFFFFF  H72  0 72 2 <> <>
  73 41 -3.720274 0.651519 -2.327934 900 21 0.00000 0.00000 1 FFFFFF  H73  0 73 2 <> <>
  74 41 0.787211 1.402574 -3.731350 900 21 0.00000 0.00000 1 FFFFFF  H74  0 74 2 <> <>
  75 42 1.844626 0.885413 -1.041492 900 21 0.40000 0.40000 1 FFFFFF  H75  0 75 2 <> <>
  76 41 2.312995 4.710299 -0.782611 900 21 0.00000 0.00000 1 FFFFFF  H76  0 76 2 <> <>
  77 41 2.831553 3.971021 -2.287487 900 21 0.00000 0.00000 1 FFFFFF  H77  0 77 2 <> <>
  78 41 2.005849 5.524770 -2.303912 900 21 0.00000 0.00000 1 FFFFFF  H78  0 78 2 <> <>
  79 42 -4.055210 5.174615 -3.325646 900 21 0.40000 0.40000 1 FFFFFF  H79  0 79 2 <> <>
  80 41 -1.563137 -1.189132 -2.662151 900 21 0.00000 0.00000 1 FFFFFF  H80  0 80 2 <> <>
  81 41 -0.216399 -0.536002 -3.572642 900 21 0.00000 0.00000 1 FFFFFF  H81  0 81 2 <> <>
  82 41 -0.269419 -0.320813 -1.812348 900 21 0.00000 0.00000 1 FFFFFF  H82  0 82 2 <> <>
  83 41 -4.267344 1.676702 -3.974426 900 21 0.00000 0.00000 1 FFFFFF  H83  0 83 2 <> <>
  84 41 -4.324319 2.836428 -5.260027 900 21 0.00000 0.00000 1 FFFFFF  H84  0 84 2 <> <>
  85 41 -3.317930 1.398031 -5.438000 900 21 0.00000 0.00000 1 FFFFFF  H85  0 85 2 <> <>
  86 41 -1.989113 3.275651 -6.270507 900 21 0.00000 0.00000 1 FFFFFF  H86  0 86 2 <> <>
  87 41 -2.880321 4.589325 -5.519652 900 21 0.00000 0.00000 1 FFFFFF  H87  0 87 2 <> <>
  88 41 -1.151772 4.421124 -5.266337 900 21 0.00000 0.00000 1 FFFFFF  H88  0 88 2 <> <>
  89 41 -4.264492 7.437198 1.168192 900 21 0.00000 0.00000 1 FFFFFF  H89  0 89 2 <> <>
  90 41 -4.671879 5.946474 0.284980 900 21 0.00000 0.00000 1 FFFFFF  H90  0 90 2 <> <>
  91 41 -4.062808 5.871483 1.974175 900 21 0.00000 0.00000 1 FFFFFF  H91  0 91 2 <> <>
  92 41 -3.586071 8.814549 -5.011948 900 21 0.15000 0.15000 1 FFFFFF  H92  0 92 2 <> <>
  93 41 -2.623038 10.444009 -6.602891 900 21 0.15000 0.15000 1 FFFFFF  H93  0 93 2 <> <>
  94 41 -0.232599 10.290444 -7.251420 900 21 0.15000 0.15000 1 FFFFFF  H94  0 94 2 <> <>
  95 41 1.199801 8.499474 -6.302673 900 21 0.15000 0.15000 1 FFFFFF  H95  0 95 2 <> <>
  96 41 0.264708 6.866762 -4.717441 900 21 0.15000 0.15000 1 FFFFFF  H96  0 96 2 <> <>
  97 41 -3.526414 0.041091 2.288514 900 21 0.00000 0.00000 1 FFFFFF  H97  0 97 2 <> <>
  98 42 -0.995716 -0.252075 1.091868 900 21 0.40000 0.40000 1 FFFFFF  H98  0 98 2 <> <>
  99 41 2.450026 2.047412 -7.943847 900 21 0.00000 0.00000 1 FFFFFF  H99  0 99 2 <> <>
  100 41 0.881884 1.209633 -7.939593 900 21 0.00000 0.00000 1 FFFFFF  H100  0 100 2 <> <>
  101 41 0.958139 3.004358 -7.877217 900 21 0.00000 0.00000 1 FFFFFF  H101  0 101 2 <> <>
  102 41 -2.898865 -2.165430 0.297956 900 21 0.00000 0.00000 1 FFFFFF  H102  0 102 2 <> <>
  103 43 -2.013341 -3.272374 2.695835 900 21 0.37000 0.37000 1 FFFFFF  H103  0 103 2 <> <>
  104 41 -3.837469 -1.829206 3.983398 900 21 0.15000 0.15000 1 FFFFFF  H104  0 104 2 <> <>
  105 41 -5.933690 -2.752895 4.893698 900 21 0.15000 0.15000 1 FFFFFF  H105  0 105 2 <> <>
  106 41 -7.543669 -3.906717 3.402276 900 21 0.15000 0.15000 1 FFFFFF  H106  0 106 2 <> <>
  107 41 -7.049575 -4.136847 0.983933 900 21 0.15000 0.15000 1 FFFFFF  H107  0 107 2 <> <>
  108 41 -4.963542 -3.224504 0.045244 900 21 0.15000 0.15000 1 FFFFFF  H108  0 108 2 <> <>
  109 41 -0.325493 -3.379584 4.072443 900 21 0.15000 0.15000 1 FFFFFF  H109  0 109 2 <> <>
  110 41 1.430216 -4.831889 5.007039 900 21 0.15000 0.15000 1 FFFFFF  H110  0 110 2 <> <>
  111 41 3.276191 -5.651248 3.568732 900 21 0.15000 0.15000 1 FFFFFF  H111  0 111 2 <> <>
  112 41 3.363770 -5.015040 1.171937 900 21 0.15000 0.15000 1 FFFFFF  H112  0 112 2 <> <>
  113 41 1.597629 -3.574298 0.204314 900 21 0.15000 0.15000 1 FFFFFF  H113  0 113 2 <> <>
  :::
 } 
 m_bond[130] { 
  # First column is bond index #
  i_m_from
  i_m_to
  i_m_order
  i_sd_original_parity
  :::
  1 1 4 1 1
  2 1 2 1 <>
  3 2 3 1 <>
  4 2 64 1 <>
  5 2 65 1 <>
  6 3 8 1 <>
  7 3 4 1 <>
  8 3 18 1 6
  9 4 1 1 1
  10 4 5 1 <>
  11 4 66 1 <>
  12 5 6 1 <>
  13 5 67 1 <>
  14 5 68 1 <>
  15 6 7 1 <>
  16 6 21 1 1
  17 6 69 1 <>
  18 7 16 1 <>
  19 7 8 1 <>
  20 7 22 1 1
  21 8 9 1 <>
  22 8 63 1 6
  23 9 10 1 <>
  24 9 23 1 6
  25 9 70 1 <>
  26 10 15 1 1
  27 10 11 1 <>
  28 10 26 1 <>
  29 11 12 1 <>
  30 11 71 1 <>
  31 11 72 1 <>
  32 12 13 1 <>
  33 12 27 1 6
  34 12 73 1 <>
  35 13 14 2 <>
  36 13 30 1 <>
  37 14 15 1 <>
  38 14 17 1 <>
  39 15 10 1 1
  40 15 31 1 <>
  41 15 32 1 <>
  42 16 17 1 <>
  43 16 33 2 <>
  44 17 34 1 1
  45 17 74 1 <>
  46 18 3 1 6
  47 18 19 1 <>
  48 19 20 2 <>
  49 19 37 1 <>
  50 21 6 1 1
  51 21 75 1 <>
  52 22 7 1 1
  53 22 76 1 <>
  54 22 77 1 <>
  55 22 78 1 <>
  56 23 9 1 6
  57 23 24 1 <>
  58 24 25 2 <>
  59 24 38 1 <>
  60 26 79 1 <>
  61 27 12 1 6
  62 27 28 1 <>
  63 28 44 1 <>
  64 28 29 2 <>
  65 30 80 1 <>
  66 30 81 1 <>
  67 30 82 1 <>
  68 31 83 1 <>
  69 31 84 1 <>
  70 31 85 1 <>
  71 32 86 1 <>
  72 32 87 1 <>
  73 32 88 1 <>
  74 34 17 1 1
  75 34 35 1 <>
  76 35 36 2 <>
  77 35 46 1 <>
  78 37 89 1 <>
  79 37 90 1 <>
  80 37 91 1 <>
  81 38 43 2 <>
  82 38 39 1 <>
  83 39 40 2 <>
  84 39 92 1 <>
  85 40 41 1 <>
  86 40 93 1 <>
  87 41 42 2 <>
  88 41 94 1 <>
  89 42 43 1 <>
  90 42 95 1 <>
  91 43 96 1 <>
  92 44 47 1 <>
  93 44 45 1 1
  94 44 97 1 <>
  95 45 44 1 1
  96 45 98 1 <>
  97 46 99 1 <>
  98 46 100 1 <>
  99 46 101 1 <>
  100 47 48 1 6
  101 47 51 1 <>
  102 47 102 1 <>
  103 48 47 1 6
  104 48 49 1 <>
  105 48 103 1 <>
  106 49 50 2 <>
  107 49 57 1 <>
  108 51 52 2 <>
  109 51 56 1 <>
  110 52 53 1 <>
  111 52 104 1 <>
  112 53 54 2 <>
  113 53 105 1 <>
  114 54 55 1 <>
  115 54 106 1 <>
  116 55 56 2 <>
  117 55 107 1 <>
  118 56 108 1 <>
  119 57 62 2 <>
  120 57 58 1 <>
  121 58 59 2 <>
  122 58 109 1 <>
  123 59 60 1 <>
  124 59 110 1 <>
  125 60 61 2 <>
  126 60 111 1 <>
  127 61 62 1 <>
  128 61 112 1 <>
  129 62 113 1 <>
  130 63 8 1 6
  :::
 } 
} 
