# Supplementary material for: Reference-free NOE NMR analysis
Source: Chem Sci. 2020 Aug 31;11(36):9930–6. doi: 10.1039/d0sc02970j (PMC8162118; doi:10.1039/d0sc02970j)
Supplement: SC-011-D0SC02970J-s006 [file SC-011-D0SC02970J-s006.piz › taxol_structures/13epi_structures/13-EpiTaxol_confelin_3kcal.xyz]

113
Taxol
O         -6.73210       -0.32760        1.71610
C         -5.96660        0.88580        1.65900
C         -4.91100        0.26670        0.69880
C         -5.87410       -0.97590        0.74350
C         -5.41620       -2.32090        1.27430
C         -3.90110       -2.41460        1.42790
C         -3.28380       -1.18090        2.15900
C         -3.44110        0.09380        1.22380
C         -2.81970        1.44940        1.75950
C         -1.34000        1.90180        1.30470
C         -1.25310        2.33650       -0.17960
C         -1.03160        1.20980       -1.20260
C         -0.68010       -0.15610       -0.62800
C         -0.48210       -0.34810        0.70640
C         -0.20010        0.87100        1.60150
C         -1.80690       -1.57250        2.47120
C         -0.76710       -1.70020        1.32580
O         -4.87840        0.96280       -0.59320
C         -4.61860        0.19450       -1.68940
O         -4.31970       -0.99040       -1.64640
O         -3.66330       -3.63040        2.14350
C         -3.95450       -0.98860        3.54750
O         -3.70640        2.54710        1.38490
C         -3.85830        3.55990        2.27750
O         -3.33730        3.59920        3.38190
O         -1.00810        3.11840        2.02670
O         -0.01840        1.57550       -2.15220
C         -0.41970        2.45950       -3.10770
O         -1.50350        3.03560       -3.13050
C         -0.75240       -1.27000       -1.65040
C          1.21410        1.40800        1.19790
C         -0.04930        0.66890        3.13170
O         -1.46260       -1.84730        3.63020
O          0.46050       -2.28080        1.75390
C          0.33920       -3.60830        2.04590
O         -0.68420       -4.26670        1.89380
C         -4.76350        1.00200       -2.94140
C         -4.76650        4.60700        1.74350
C         -5.17860        4.62940        0.40380
C         -6.03740        5.63470       -0.04700
C         -6.48490        6.61940        0.83390
C         -6.07340        6.60590        2.16630
C         -5.21430        5.60370        2.62130
C          0.66810        2.66810       -4.15920
O          0.30930        3.76710       -5.01880
C          1.63680       -4.14910        2.56060
C          0.89830        1.36500       -4.97100
N         -0.11370        1.15940       -6.00850
C         -1.33940        0.59810       -5.73480
O         -1.66370        0.22920       -4.61070
C          2.27830        1.29010       -5.61650
C          3.00450        0.08770       -5.55180
C          4.26060       -0.02330       -6.15180
C          4.80610        1.06170       -6.83350
C          4.09400        2.25560       -6.92060
C          2.83700        2.36850       -6.32150
C         -2.27320        0.43060       -6.88150
C         -2.24670        1.27870       -7.99680
C         -3.15160        1.08310       -9.04360
C         -4.08590        0.04890       -8.97850
C         -4.12490       -0.78940       -7.86490
C         -3.22400       -0.59700       -6.81590
H         -2.89780       -0.16100        0.32220
H         -5.62310        1.19280        2.64970
H         -6.56080        1.70060        1.23150
H         -6.45370       -1.11690       -0.17870
H         -5.74960       -3.11950        0.59820
H         -5.90900       -2.55630        2.22720
H         -3.45450       -2.53130        0.43380
H         -2.82820        1.39230        2.85030
H         -0.45290        3.08340       -0.28940
H         -2.15120        2.90080       -0.46100
H         -1.97720        1.06740       -1.74040
H         -1.22690       -2.36600        0.58930
H         -2.74050       -3.93390        2.01390
H         -5.01490       -0.75110        3.49540
H         -3.88510       -1.90220        4.15150
H         -3.46990       -0.19690        4.12770
H         -1.49660        3.14540        2.87520
H         -0.19380       -0.99670       -2.55100
H         -0.29870       -2.19940       -1.29480
H         -1.78770       -1.47050       -1.93480
H          1.33140        1.59560        0.12760
H          1.44950        2.34760        1.71110
H          1.99170        0.68260        1.47050
H          0.61050       -0.17270        3.36730
H          0.39860        1.55240        3.60470
H         -1.00030        0.52830        3.64560
H         -4.46160        0.39580       -3.79960
H         -5.80720        1.29890       -3.06910
H         -4.11800        1.88210       -2.89480
H         -4.83510        3.87910       -0.30360
H         -6.35540        5.65300       -1.08710
H         -7.15280        7.40170        0.48010
H         -6.42040        7.37720        2.85030
H         -4.89820        5.60490        3.66280
H          1.57620        2.96890       -3.62360
H         -0.64840        3.66440       -5.18670
H          1.94440       -3.59090        3.44850
H          1.50620       -5.19850        2.83960
H          2.39990       -4.08440        1.78130
H          0.82600        0.51640       -4.27890
H          0.15280        1.37510       -6.96060
H          2.59420       -0.77770       -5.03410
H          4.81190       -0.95840       -6.09010
H          5.78360        0.97540       -7.30130
H          4.51630        3.10120       -7.45850
H          2.30230        3.31140       -6.41710
H         -1.55080        2.10970       -8.06200
H         -3.13350        1.74190       -9.90910
H         -4.78900       -0.10000       -9.79500
H         -4.85720       -1.59160       -7.81300
H         -3.26220       -1.25430       -5.94940
113
Taxol
O         -6.71400       -0.36200        1.73980
C         -5.97280        0.86780        1.69100
C         -4.92850        0.28740        0.69410
C         -5.89110       -0.95720        0.70500
C         -5.41010       -2.32540        1.15230
C         -3.89340       -2.39330        1.28620
C         -3.27240       -1.21000        2.08620
C         -3.44890        0.09900        1.19730
C         -2.82590        1.43840        1.75760
C         -1.35560        1.88980        1.28580
C         -1.28320        2.31830       -0.20070
C         -1.07160        1.18900       -1.22370
C         -0.72700       -0.17830       -0.64890
C         -0.51100       -0.36820        0.68200
C         -0.22260        0.85270        1.57940
C         -1.79390       -1.64170        2.41900
C         -0.70910       -1.73050        1.31400
O         -4.91330        1.03540       -0.56870
C         -4.67700        0.31500       -1.70170
O         -4.40640       -0.87680       -1.71850
O         -3.56270       -3.65310        1.86490
C         -3.95620       -1.06510        3.47620
O         -3.71430        2.54630        1.41870
C         -3.85150        3.53910        2.33580
O         -3.31460        3.55290        3.43320
O         -1.01640        3.10860        2.00030
O         -0.05430        1.54730       -2.17240
C         -0.44760        2.43140       -3.13140
O         -1.52790        3.01390       -3.15850
C         -0.81990       -1.29480       -1.66620
C          1.19290        1.38380        1.17810
C         -0.08210        0.65190        3.11330
O         -1.48980       -1.95210        3.58240
O          0.56800       -2.13030        1.81450
C          0.72010       -3.46400        2.02130
O         -0.09270       -4.32830        1.72770
C         -4.81420        1.18410       -2.91280
C         -4.76610        4.59900        1.83920
C         -5.19520        4.65440        0.50590
C         -6.05840        5.67110        0.09060
C         -6.49340        6.63460        1.00070
C         -6.06520        6.58830        2.32710
C         -5.20170        5.57440        2.74670
C          0.64760        2.63330       -4.17720
O          0.29870        3.72760       -5.04650
C          2.05580       -3.73540        2.64310
C          0.88630        1.32570       -4.98000
N         -0.10400        1.12160       -6.03870
C         -1.34520        0.58510       -5.78600
O         -1.70140        0.24220       -4.66340
C          2.27960        1.24400       -5.59580
C          3.00590        0.04380       -5.50110
C          4.27450       -0.07220       -6.07320
C          4.83260        1.00540       -6.75640
C          4.12080        2.19700       -6.87300
C          2.85130        2.31500       -6.30180
C         -2.25500        0.41150       -6.95160
C         -2.17570        1.22320       -8.09110
C         -3.05940        1.02110       -9.15500
C         -4.02560        0.01720       -9.08300
C         -4.11790       -0.78400       -7.94560
C         -3.23820       -0.58510       -6.87990
H         -2.92260       -0.12560        0.27850
H         -5.61100        1.16000        2.67980
H         -6.59170        1.68010        1.29500
H         -6.50270       -1.05180       -0.20230
H         -5.73250       -3.08720        0.43030
H         -5.89140       -2.62560        2.09230
H         -3.45500       -2.40900        0.28150
H         -2.82200        1.35730        2.84680
H         -0.48450        3.06530       -0.32060
H         -2.18550        2.88030       -0.47390
H         -2.01710        1.05360       -1.76290
H         -1.07490       -2.46940        0.59580
H         -3.99520       -3.74070        2.73330
H         -5.01920       -0.84380        3.42880
H         -3.87770       -1.98960        4.06120
H         -3.48620       -0.27920        4.07610
H         -1.47290        3.12190        2.86650
H         -0.31490       -1.00990       -2.59430
H         -0.32420       -2.21100       -1.33420
H         -1.86320       -1.52150       -1.89780
H          1.30640        1.58030        0.10890
H          1.43530        2.31710        1.69950
H          1.96690        0.65180        1.44200
H          0.61530       -0.15450        3.36060
H          0.31680        1.55500        3.59290
H         -1.02960        0.45750        3.61530
H         -4.19790        2.07940       -2.80140
H         -4.46760        0.63570       -3.79290
H         -5.86280        1.45690       -3.05270
H         -4.86110        3.92130       -0.22370
H         -6.38930        5.71520       -0.94470
H         -7.16440        7.42620        0.67440
H         -6.40230        7.34310        3.03390
H         -4.87230        5.55010        3.78380
H          1.55090        2.93700       -3.63490
H         -0.65360        3.61490       -5.23660
H          2.14500       -4.80400        2.85810
H          2.85130       -3.44800        1.95120
H          2.14570       -3.18520        3.58330
H          0.79480        0.47900       -4.28800
H          0.19030        1.31450       -6.98730
H          2.58620       -0.81590       -4.98120
H          4.82590       -1.00550       -5.98830
H          5.82000        0.91520       -7.20220
H          4.55310        3.03680       -7.41200
H          2.31700        3.25580       -6.41920
H         -1.45410        2.03120       -8.16460
H         -2.99950        1.65150      -10.03950
H         -4.71200       -0.13670       -9.91270
H         -4.87500       -1.56240       -7.88790
H         -3.31840       -1.21350       -5.99490
113
Taxol
O         -6.65630       -0.31160        1.93140
C         -5.86100        0.86390        1.71470
C         -4.84430        0.10340        0.81390
C         -5.85290       -1.08540        1.00630
C         -5.42480       -2.38380        1.65320
C         -3.91020       -2.51490        1.74360
C         -3.21960       -1.25020        2.35700
C         -3.36180       -0.03180        1.34520
C         -2.76870        1.38850        1.77920
C         -1.21990        1.79610        1.53060
C         -0.93690        2.29740        0.09580
C         -0.87340        1.18840       -0.95940
C         -0.57430       -0.21180       -0.42610
C         -0.42040       -0.46430        0.90720
C         -0.14720        0.70640        1.86810
C         -1.76210       -1.71700        2.63290
C         -0.74030       -1.83240        1.47220
O         -4.81580        0.64110       -0.55160
C         -4.55400       -0.24820       -1.55000
O         -4.26190       -1.42220       -1.37260
O         -3.68480       -3.68910        2.53100
C         -3.82720       -0.92370        3.74730
O         -3.55090        2.39500        1.05020
C         -3.81060        3.58640        1.63890
O         -3.43960        3.90000        2.75800
O         -0.91040        2.93890        2.37100
O          0.09360        1.52320       -1.96600
C         -0.31740        2.46750       -2.85740
O         -1.38610        3.07110       -2.81060
C         -0.65640       -1.28110       -1.49500
C          1.32140        1.16680        1.57390
C         -0.11110        0.47900        3.40100
O         -1.42840       -2.07920        3.77130
O          0.47460       -2.46260        1.86540
C          0.31890       -3.79370        2.12240
O         -0.72660       -4.41770        1.97620
C         -4.68030        0.41570       -2.88420
C         -4.61440        4.45130        0.73910
C         -4.70400        4.21140       -0.63930
C         -5.47090        5.05310       -1.44750
C         -6.14570        6.13630       -0.88570
C         -6.05220        6.38520        0.48380
C         -5.28540        5.54720        1.29620
C          0.73650        2.71570       -3.93260
O          0.40480        3.92140       -4.65070
C          1.60980       -4.38690        2.59490
C          0.83010        1.49570       -4.88540
N         -0.27170        1.46240       -5.84730
C         -1.48440        0.88510       -5.55330
O         -1.71720        0.32580       -4.48660
C          2.14450        1.40970       -5.65400
C          2.74530        0.15240       -5.84430
C          3.93300        0.02730       -6.56820
C          4.53400        1.15480       -7.12170
C          3.94510        2.40610       -6.95660
C          2.75630        2.53300       -6.23320
C         -2.52640        0.95850       -6.61160
C         -2.61250        2.04710       -7.49010
C         -3.62340        2.08650       -8.45360
C         -4.54910        1.04620       -8.53970
C         -4.47210       -0.03450       -7.66090
C         -3.46520       -0.07750       -6.69500
H         -2.82250       -0.33530        0.45550
H         -5.48660        1.27430        2.65560
H         -6.44260        1.63980        1.20530
H         -6.46000       -1.29200        0.11440
H         -5.81960       -3.23370        1.08070
H         -5.87640       -2.49910        2.64760
H         -3.50730       -2.71840        0.74530
H         -2.98750        1.51980        2.84390
H         -0.00120        2.87510        0.08340
H         -1.66430        3.05800       -0.20900
H         -1.86540        1.11540       -1.42660
H         -1.23000       -2.45340        0.71500
H         -2.77870       -4.03050        2.37930
H         -4.86540       -0.59940        3.70350
H         -3.81270       -1.80050        4.40640
H         -3.26480       -0.13970        4.26270
H         -1.73140        3.36980        2.68500
H         -0.02750       -1.01280       -2.35020
H         -0.29080       -2.25330       -1.15390
H         -1.68310       -1.39670       -1.84900
H          1.53830        1.30780        0.51050
H          1.55610        2.11070        2.07930
H          2.03800        0.41590        1.93170
H          0.48690       -0.39820        3.66890
H          0.35390        1.32920        3.91720
H         -1.10430        0.39360        3.84140
H         -3.96440        1.23720       -2.96080
H         -4.46580       -0.31390       -3.66920
H         -5.70080        0.78230       -3.01970
H         -4.17220        3.38460       -1.10330
H         -5.53570        4.86810       -2.51760
H         -6.74060        6.79200       -1.51780
H         -6.57500        7.23470        0.91750
H         -5.21670        5.75340        2.36250
H          1.68860        2.90130       -3.42200
H         -0.56960        3.91540       -4.73560
H          1.94120       -3.87680        3.50290
H          1.45830       -5.44500        2.82680
H          2.36460       -4.30470        1.80910
H          0.76080        0.58710       -4.27290
H         -0.09150        1.84070       -6.76890
H          2.28660       -0.74510       -5.43250
H          4.38640       -0.95160       -6.70400
H          5.45760        1.05810       -7.68670
H          4.40910        3.28630       -7.39540
H          2.31740        3.52380       -6.13630
H         -1.92330        2.88390       -7.42330
H         -3.69550        2.93300       -9.13300
H         -5.33630        1.08080       -9.28970
H         -5.19740       -0.84200       -7.72740
H         -3.41120       -0.92250       -6.01190
113
Taxol
O         -6.72930       -0.30660        1.75630
C         -5.93100        0.88590        1.74990
C         -4.88310        0.27710        0.77550
C         -5.85000       -0.96450        0.81120
C         -5.40760       -2.30250        1.36840
C         -3.89220       -2.41470        1.48920
C         -3.24550       -1.18710        2.20920
C         -3.40570        0.09400        1.28030
C         -2.76330        1.44880        1.80190
C         -1.27830        1.86950        1.34480
C         -1.17170        2.32690       -0.13110
C         -0.99280        1.20560       -1.16830
C         -0.66210       -0.17260       -0.61120
C         -0.45830       -0.38380        0.71960
C         -0.15550        0.81790        1.63050
C         -1.77190       -1.61060        2.49100
C         -0.75380       -1.73820        1.32670
O         -4.86180        0.98780       -0.50970
C         -4.61000        0.23280       -1.61710
O         -4.30800       -0.95180       -1.59090
O         -3.65760       -3.63490        2.19840
C         -3.88670       -0.98540        3.60930
O         -3.60600        2.56890        1.37720
C         -4.06230        3.43680        2.31590
O         -3.86810        3.34950        3.51580
O         -0.94330        3.04870        2.12180
O          0.01310        1.56140       -2.12900
C         -0.38240        2.47020       -3.06380
O         -1.45090        3.07490       -3.05310
C         -0.75890       -1.27370       -1.64550
C          1.26770        1.33480        1.23080
C         -0.00530        0.59750        3.15860
O         -1.41670       -1.92260        3.63740
O          0.47210       -2.34330        1.72490
C          0.33630       -3.67270        2.00100
O         -0.69900       -4.31450        1.85810
C         -4.76290        1.05600       -2.85780
C         -4.85660        4.52360        1.68270
C         -5.00540        4.63690        0.29300
C         -5.76460        5.67770       -0.24730
C         -6.37650        6.60710        0.59350
C         -6.23140        6.50140        1.97620
C         -5.47290        5.46340        2.52090
C          0.69270        2.67000       -4.13040
O          0.34000        3.78200       -4.97530
C          1.63480       -4.23950        2.48460
C          0.89470        1.37120       -4.95660
N         -0.12860        1.19070       -5.98750
C         -1.36500        0.65760       -5.70640
O         -1.69320        0.30250       -4.57900
C          2.26820        1.28180       -5.61430
C          2.97940        0.07000       -5.56270
C          4.22880       -0.05350       -6.17430
C          4.78220        1.02840       -6.85450
C          4.08480        2.23180       -6.92860
C          2.83450        2.35720       -6.31790
C         -2.30530        0.50310       -6.84960
C         -2.26620        1.34640       -7.96820
C         -3.17710        1.16320       -9.01200
C         -4.12970        0.14630       -8.94060
C         -4.18100       -0.68700       -7.82370
C         -3.27420       -0.50700       -6.77760
H         -2.87750       -0.16310        0.36980
H         -5.59080        1.14650        2.75400
H         -6.50080        1.73030        1.34790
H         -6.40730       -1.11560       -0.12270
H         -5.77180       -3.11290        0.72290
H         -5.88050       -2.50330        2.33900
H         -3.46770       -2.53550        0.48600
H         -2.77040        1.42270        2.89350
H         -0.34210        3.04310       -0.22470
H         -2.04300        2.93280       -0.40850
H         -1.95000        1.08870       -1.69180
H         -1.23650       -2.38660        0.58920
H         -2.74010       -3.94810        2.05480
H         -4.94680       -0.74170        3.57530
H         -3.81320       -1.89680        4.21600
H         -3.38480       -0.19460        4.17570
H         -1.57610        3.75340        1.89950
H         -0.19940       -1.00080       -2.54570
H         -0.32110       -2.21530       -1.30220
H         -1.79860       -1.45210       -1.92790
H          1.39080        1.52020        0.16050
H          1.51450        2.27080        1.74510
H          2.03420        0.59820        1.50470
H          0.64120       -0.25720        3.38400
H          0.45890        1.46790        3.64010
H         -0.95800        0.46800        3.67260
H         -4.48970        0.45300       -3.72780
H         -5.80290        1.37390       -2.96300
H         -4.09980        1.92310       -2.81420
H         -4.53870        3.92800       -0.38580
H         -5.87870        5.76530       -1.32560
H         -6.96710        7.41670        0.17000
H         -6.70860        7.22790        2.63010
H         -5.36720        5.39250        3.60210
H          1.61220        2.95270       -3.60430
H         -0.61550        3.68010       -5.15480
H          1.49370       -5.29060        2.75180
H          2.38440       -4.17540        1.69220
H          1.96690       -3.69810        3.37410
H          0.81460        0.51680       -4.27260
H          0.13910        1.39290       -6.94240
H          2.56270       -0.79320       -5.04630
H          4.76870       -0.99590       -6.12260
H          5.75450        0.93240       -7.33120
H          4.51320        3.07500       -7.46530
H          2.31120        3.30740       -6.40340
H         -1.55510        2.16400       -8.03850
H         -3.14920        1.81820       -9.88010
H         -4.83750        0.00700       -9.75480
H         -4.92740       -1.47590       -7.76710
H         -3.32170       -1.16050       -5.90870
