# Supplementary material for: Reference-free NOE NMR analysis
Source: Chem Sci. 2020 Aug 31;11(36):9930–6. doi: 10.1039/d0sc02970j (PMC8162118; doi:10.1039/d0sc02970j)
Supplement: SC-011-D0SC02970J-s006 [file SC-011-D0SC02970J-s006.piz › taxol_structures/13epi_structures/13epi_conformation_2]

113
Taxol
O         -6.71400       -0.36200        1.73980
C         -5.97280        0.86780        1.69100
C         -4.92850        0.28740        0.69410
C         -5.89110       -0.95720        0.70500
C         -5.41010       -2.32540        1.15230
C         -3.89340       -2.39330        1.28620
C         -3.27240       -1.21000        2.08620
C         -3.44890        0.09900        1.19730
C         -2.82590        1.43840        1.75760
C         -1.35560        1.88980        1.28580
C         -1.28320        2.31830       -0.20070
C         -1.07160        1.18900       -1.22370
C         -0.72700       -0.17830       -0.64890
C         -0.51100       -0.36820        0.68200
C         -0.22260        0.85270        1.57940
C         -1.79390       -1.64170        2.41900
C         -0.70910       -1.73050        1.31400
O         -4.91330        1.03540       -0.56870
C         -4.67700        0.31500       -1.70170
O         -4.40640       -0.87680       -1.71850
O         -3.56270       -3.65310        1.86490
C         -3.95620       -1.06510        3.47620
O         -3.71430        2.54630        1.41870
C         -3.85150        3.53910        2.33580
O         -3.31460        3.55290        3.43320
O         -1.01640        3.10860        2.00030
O         -0.05430        1.54730       -2.17240
C         -0.44760        2.43140       -3.13140
O         -1.52790        3.01390       -3.15850
C         -0.81990       -1.29480       -1.66620
C          1.19290        1.38380        1.17810
C         -0.08210        0.65190        3.11330
O         -1.48980       -1.95210        3.58240
O          0.56800       -2.13030        1.81450
C          0.72010       -3.46400        2.02130
O         -0.09270       -4.32830        1.72770
C         -4.81420        1.18410       -2.91280
C         -4.76610        4.59900        1.83920
C         -5.19520        4.65440        0.50590
C         -6.05840        5.67110        0.09060
C         -6.49340        6.63460        1.00070
C         -6.06520        6.58830        2.32710
C         -5.20170        5.57440        2.74670
C          0.64760        2.63330       -4.17720
O          0.29870        3.72760       -5.04650
C          2.05580       -3.73540        2.64310
C          0.88630        1.32570       -4.98000
N         -0.10400        1.12160       -6.03870
C         -1.34520        0.58510       -5.78600
O         -1.70140        0.24220       -4.66340
C          2.27960        1.24400       -5.59580
C          3.00590        0.04380       -5.50110
C          4.27450       -0.07220       -6.07320
C          4.83260        1.00540       -6.75640
C          4.12080        2.19700       -6.87300
C          2.85130        2.31500       -6.30180
C         -2.25500        0.41150       -6.95160
C         -2.17570        1.22320       -8.09110
C         -3.05940        1.02110       -9.15500
C         -4.02560        0.01720       -9.08300
C         -4.11790       -0.78400       -7.94560
C         -3.23820       -0.58510       -6.87990
H         -2.92260       -0.12560        0.27850
H         -5.61100        1.16000        2.67980
H         -6.59170        1.68010        1.29500
H         -6.50270       -1.05180       -0.20230
H         -5.73250       -3.08720        0.43030
H         -5.89140       -2.62560        2.09230
H         -3.45500       -2.40900        0.28150
H         -2.82200        1.35730        2.84680
H         -0.48450        3.06530       -0.32060
H         -2.18550        2.88030       -0.47390
H         -2.01710        1.05360       -1.76290
H         -1.07490       -2.46940        0.59580
H         -3.99520       -3.74070        2.73330
H         -5.01920       -0.84380        3.42880
H         -3.87770       -1.98960        4.06120
H         -3.48620       -0.27920        4.07610
H         -1.47290        3.12190        2.86650
H         -0.31490       -1.00990       -2.59430
H         -0.32420       -2.21100       -1.33420
H         -1.86320       -1.52150       -1.89780
H          1.30640        1.58030        0.10890
H          1.43530        2.31710        1.69950
H          1.96690        0.65180        1.44200
H          0.61530       -0.15450        3.36060
H          0.31680        1.55500        3.59290
H         -1.02960        0.45750        3.61530
H         -4.19790        2.07940       -2.80140
H         -4.46760        0.63570       -3.79290
H         -5.86280        1.45690       -3.05270
H         -4.86110        3.92130       -0.22370
H         -6.38930        5.71520       -0.94470
H         -7.16440        7.42620        0.67440
H         -6.40230        7.34310        3.03390
H         -4.87230        5.55010        3.78380
H          1.55090        2.93700       -3.63490
H         -0.65360        3.61490       -5.23660
H          2.14500       -4.80400        2.85810
H          2.85130       -3.44800        1.95120
H          2.14570       -3.18520        3.58330
H          0.79480        0.47900       -4.28800
H          0.19030        1.31450       -6.98730
H          2.58620       -0.81590       -4.98120
H          4.82590       -1.00550       -5.98830
H          5.82000        0.91520       -7.20220
H          4.55310        3.03680       -7.41200
H          2.31700        3.25580       -6.41920
H         -1.45410        2.03120       -8.16460
H         -2.99950        1.65150      -10.03950
H         -4.71200       -0.13670       -9.91270
H         -4.87500       -1.56240       -7.88790
H         -3.31840       -1.21350       -5.99490
