# Supplementary material for: Reference-free NOE NMR analysis
Source: Chem Sci. 2020 Aug 31;11(36):9930–6. doi: 10.1039/d0sc02970j (PMC8162118; doi:10.1039/d0sc02970j)
Supplement: SC-011-D0SC02970J-s006 [file SC-011-D0SC02970J-s006.piz › taxol_structures/13epi_structures/13epi_conformation_3]

113
Taxol
O         -6.65630       -0.31160        1.93140
C         -5.86100        0.86390        1.71470
C         -4.84430        0.10340        0.81390
C         -5.85290       -1.08540        1.00630
C         -5.42480       -2.38380        1.65320
C         -3.91020       -2.51490        1.74360
C         -3.21960       -1.25020        2.35700
C         -3.36180       -0.03180        1.34520
C         -2.76870        1.38850        1.77920
C         -1.21990        1.79610        1.53060
C         -0.93690        2.29740        0.09580
C         -0.87340        1.18840       -0.95940
C         -0.57430       -0.21180       -0.42610
C         -0.42040       -0.46430        0.90720
C         -0.14720        0.70640        1.86810
C         -1.76210       -1.71700        2.63290
C         -0.74030       -1.83240        1.47220
O         -4.81580        0.64110       -0.55160
C         -4.55400       -0.24820       -1.55000
O         -4.26190       -1.42220       -1.37260
O         -3.68480       -3.68910        2.53100
C         -3.82720       -0.92370        3.74730
O         -3.55090        2.39500        1.05020
C         -3.81060        3.58640        1.63890
O         -3.43960        3.90000        2.75800
O         -0.91040        2.93890        2.37100
O          0.09360        1.52320       -1.96600
C         -0.31740        2.46750       -2.85740
O         -1.38610        3.07110       -2.81060
C         -0.65640       -1.28110       -1.49500
C          1.32140        1.16680        1.57390
C         -0.11110        0.47900        3.40100
O         -1.42840       -2.07920        3.77130
O          0.47460       -2.46260        1.86540
C          0.31890       -3.79370        2.12240
O         -0.72660       -4.41770        1.97620
C         -4.68030        0.41570       -2.88420
C         -4.61440        4.45130        0.73910
C         -4.70400        4.21140       -0.63930
C         -5.47090        5.05310       -1.44750
C         -6.14570        6.13630       -0.88570
C         -6.05220        6.38520        0.48380
C         -5.28540        5.54720        1.29620
C          0.73650        2.71570       -3.93260
O          0.40480        3.92140       -4.65070
C          1.60980       -4.38690        2.59490
C          0.83010        1.49570       -4.88540
N         -0.27170        1.46240       -5.84730
C         -1.48440        0.88510       -5.55330
O         -1.71720        0.32580       -4.48660
C          2.14450        1.40970       -5.65400
C          2.74530        0.15240       -5.84430
C          3.93300        0.02730       -6.56820
C          4.53400        1.15480       -7.12170
C          3.94510        2.40610       -6.95660
C          2.75630        2.53300       -6.23320
C         -2.52640        0.95850       -6.61160
C         -2.61250        2.04710       -7.49010
C         -3.62340        2.08650       -8.45360
C         -4.54910        1.04620       -8.53970
C         -4.47210       -0.03450       -7.66090
C         -3.46520       -0.07750       -6.69500
H         -2.82250       -0.33530        0.45550
H         -5.48660        1.27430        2.65560
H         -6.44260        1.63980        1.20530
H         -6.46000       -1.29200        0.11440
H         -5.81960       -3.23370        1.08070
H         -5.87640       -2.49910        2.64760
H         -3.50730       -2.71840        0.74530
H         -2.98750        1.51980        2.84390
H         -0.00120        2.87510        0.08340
H         -1.66430        3.05800       -0.20900
H         -1.86540        1.11540       -1.42660
H         -1.23000       -2.45340        0.71500
H         -2.77870       -4.03050        2.37930
H         -4.86540       -0.59940        3.70350
H         -3.81270       -1.80050        4.40640
H         -3.26480       -0.13970        4.26270
H         -1.73140        3.36980        2.68500
H         -0.02750       -1.01280       -2.35020
H         -0.29080       -2.25330       -1.15390
H         -1.68310       -1.39670       -1.84900
H          1.53830        1.30780        0.51050
H          1.55610        2.11070        2.07930
H          2.03800        0.41590        1.93170
H          0.48690       -0.39820        3.66890
H          0.35390        1.32920        3.91720
H         -1.10430        0.39360        3.84140
H         -3.96440        1.23720       -2.96080
H         -4.46580       -0.31390       -3.66920
H         -5.70080        0.78230       -3.01970
H         -4.17220        3.38460       -1.10330
H         -5.53570        4.86810       -2.51760
H         -6.74060        6.79200       -1.51780
H         -6.57500        7.23470        0.91750
H         -5.21670        5.75340        2.36250
H          1.68860        2.90130       -3.42200
H         -0.56960        3.91540       -4.73560
H          1.94120       -3.87680        3.50290
H          1.45830       -5.44500        2.82680
H          2.36460       -4.30470        1.80910
H          0.76080        0.58710       -4.27290
H         -0.09150        1.84070       -6.76890
H          2.28660       -0.74510       -5.43250
H          4.38640       -0.95160       -6.70400
H          5.45760        1.05810       -7.68670
H          4.40910        3.28630       -7.39540
H          2.31740        3.52380       -6.13630
H         -1.92330        2.88390       -7.42330
H         -3.69550        2.93300       -9.13300
H         -5.33630        1.08080       -9.28970
H         -5.19740       -0.84200       -7.72740
H         -3.41120       -0.92250       -6.01190
