# Supplementary material for: Reference-free NOE NMR analysis
Source: Chem Sci. 2020 Aug 31;11(36):9930–6. doi: 10.1039/d0sc02970j (PMC8162118; doi:10.1039/d0sc02970j)
Supplement: SC-011-D0SC02970J-s006 [file SC-011-D0SC02970J-s006.piz › taxol_structures/13epi_structures/13epi_conformation_4]

113
Taxol
O         -6.72930       -0.30660        1.75630
C         -5.93100        0.88590        1.74990
C         -4.88310        0.27710        0.77550
C         -5.85000       -0.96450        0.81120
C         -5.40760       -2.30250        1.36840
C         -3.89220       -2.41470        1.48920
C         -3.24550       -1.18710        2.20920
C         -3.40570        0.09400        1.28030
C         -2.76330        1.44880        1.80190
C         -1.27830        1.86950        1.34480
C         -1.17170        2.32690       -0.13110
C         -0.99280        1.20560       -1.16830
C         -0.66210       -0.17260       -0.61120
C         -0.45830       -0.38380        0.71960
C         -0.15550        0.81790        1.63050
C         -1.77190       -1.61060        2.49100
C         -0.75380       -1.73820        1.32670
O         -4.86180        0.98780       -0.50970
C         -4.61000        0.23280       -1.61710
O         -4.30800       -0.95180       -1.59090
O         -3.65760       -3.63490        2.19840
C         -3.88670       -0.98540        3.60930
O         -3.60600        2.56890        1.37720
C         -4.06230        3.43680        2.31590
O         -3.86810        3.34950        3.51580
O         -0.94330        3.04870        2.12180
O          0.01310        1.56140       -2.12900
C         -0.38240        2.47020       -3.06380
O         -1.45090        3.07490       -3.05310
C         -0.75890       -1.27370       -1.64550
C          1.26770        1.33480        1.23080
C         -0.00530        0.59750        3.15860
O         -1.41670       -1.92260        3.63740
O          0.47210       -2.34330        1.72490
C          0.33630       -3.67270        2.00100
O         -0.69900       -4.31450        1.85810
C         -4.76290        1.05600       -2.85780
C         -4.85660        4.52360        1.68270
C         -5.00540        4.63690        0.29300
C         -5.76460        5.67770       -0.24730
C         -6.37650        6.60710        0.59350
C         -6.23140        6.50140        1.97620
C         -5.47290        5.46340        2.52090
C          0.69270        2.67000       -4.13040
O          0.34000        3.78200       -4.97530
C          1.63480       -4.23950        2.48460
C          0.89470        1.37120       -4.95660
N         -0.12860        1.19070       -5.98750
C         -1.36500        0.65760       -5.70640
O         -1.69320        0.30250       -4.57900
C          2.26820        1.28180       -5.61430
C          2.97940        0.07000       -5.56270
C          4.22880       -0.05350       -6.17430
C          4.78220        1.02840       -6.85450
C          4.08480        2.23180       -6.92860
C          2.83450        2.35720       -6.31790
C         -2.30530        0.50310       -6.84960
C         -2.26620        1.34640       -7.96820
C         -3.17710        1.16320       -9.01200
C         -4.12970        0.14630       -8.94060
C         -4.18100       -0.68700       -7.82370
C         -3.27420       -0.50700       -6.77760
H         -2.87750       -0.16310        0.36980
H         -5.59080        1.14650        2.75400
H         -6.50080        1.73030        1.34790
H         -6.40730       -1.11560       -0.12270
H         -5.77180       -3.11290        0.72290
H         -5.88050       -2.50330        2.33900
H         -3.46770       -2.53550        0.48600
H         -2.77040        1.42270        2.89350
H         -0.34210        3.04310       -0.22470
H         -2.04300        2.93280       -0.40850
H         -1.95000        1.08870       -1.69180
H         -1.23650       -2.38660        0.58920
H         -2.74010       -3.94810        2.05480
H         -4.94680       -0.74170        3.57530
H         -3.81320       -1.89680        4.21600
H         -3.38480       -0.19460        4.17570
H         -1.57610        3.75340        1.89950
H         -0.19940       -1.00080       -2.54570
H         -0.32110       -2.21530       -1.30220
H         -1.79860       -1.45210       -1.92790
H          1.39080        1.52020        0.16050
H          1.51450        2.27080        1.74510
H          2.03420        0.59820        1.50470
H          0.64120       -0.25720        3.38400
H          0.45890        1.46790        3.64010
H         -0.95800        0.46800        3.67260
H         -4.48970        0.45300       -3.72780
H         -5.80290        1.37390       -2.96300
H         -4.09980        1.92310       -2.81420
H         -4.53870        3.92800       -0.38580
H         -5.87870        5.76530       -1.32560
H         -6.96710        7.41670        0.17000
H         -6.70860        7.22790        2.63010
H         -5.36720        5.39250        3.60210
H          1.61220        2.95270       -3.60430
H         -0.61550        3.68010       -5.15480
H          1.49370       -5.29060        2.75180
H          2.38440       -4.17540        1.69220
H          1.96690       -3.69810        3.37410
H          0.81460        0.51680       -4.27260
H          0.13910        1.39290       -6.94240
H          2.56270       -0.79320       -5.04630
H          4.76870       -0.99590       -6.12260
H          5.75450        0.93240       -7.33120
H          4.51320        3.07500       -7.46530
H          2.31120        3.30740       -6.40340
H         -1.55510        2.16400       -8.03850
H         -3.14920        1.81820       -9.88010
H         -4.83750        0.00700       -9.75480
H         -4.92740       -1.47590       -7.76710
H         -3.32170       -1.16050       -5.90870
