# Supplementary material for: Reference-free NOE NMR analysis
Source: Chem Sci. 2020 Aug 31;11(36):9930–6. doi: 10.1039/d0sc02970j (PMC8162118; doi:10.1039/d0sc02970j)
Supplement: SC-011-D0SC02970J-s006 [file SC-011-D0SC02970J-s006.piz › taxol_structures/13epi_structures/13epi_conformation_1]

113
Taxol
O         -6.73210       -0.32760        1.71610
C         -5.96660        0.88580        1.65900
C         -4.91100        0.26670        0.69880
C         -5.87410       -0.97590        0.74350
C         -5.41620       -2.32090        1.27430
C         -3.90110       -2.41460        1.42790
C         -3.28380       -1.18090        2.15900
C         -3.44110        0.09380        1.22380
C         -2.81970        1.44940        1.75950
C         -1.34000        1.90180        1.30470
C         -1.25310        2.33650       -0.17960
C         -1.03160        1.20980       -1.20260
C         -0.68010       -0.15610       -0.62800
C         -0.48210       -0.34810        0.70640
C         -0.20010        0.87100        1.60150
C         -1.80690       -1.57250        2.47120
C         -0.76710       -1.70020        1.32580
O         -4.87840        0.96280       -0.59320
C         -4.61860        0.19450       -1.68940
O         -4.31970       -0.99040       -1.64640
O         -3.66330       -3.63040        2.14350
C         -3.95450       -0.98860        3.54750
O         -3.70640        2.54710        1.38490
C         -3.85830        3.55990        2.27750
O         -3.33730        3.59920        3.38190
O         -1.00810        3.11840        2.02670
O         -0.01840        1.57550       -2.15220
C         -0.41970        2.45950       -3.10770
O         -1.50350        3.03560       -3.13050
C         -0.75240       -1.27000       -1.65040
C          1.21410        1.40800        1.19790
C         -0.04930        0.66890        3.13170
O         -1.46260       -1.84730        3.63020
O          0.46050       -2.28080        1.75390
C          0.33920       -3.60830        2.04590
O         -0.68420       -4.26670        1.89380
C         -4.76350        1.00200       -2.94140
C         -4.76650        4.60700        1.74350
C         -5.17860        4.62940        0.40380
C         -6.03740        5.63470       -0.04700
C         -6.48490        6.61940        0.83390
C         -6.07340        6.60590        2.16630
C         -5.21430        5.60370        2.62130
C          0.66810        2.66810       -4.15920
O          0.30930        3.76710       -5.01880
C          1.63680       -4.14910        2.56060
C          0.89830        1.36500       -4.97100
N         -0.11370        1.15940       -6.00850
C         -1.33940        0.59810       -5.73480
O         -1.66370        0.22920       -4.61070
C          2.27830        1.29010       -5.61650
C          3.00450        0.08770       -5.55180
C          4.26060       -0.02330       -6.15180
C          4.80610        1.06170       -6.83350
C          4.09400        2.25560       -6.92060
C          2.83700        2.36850       -6.32150
C         -2.27320        0.43060       -6.88150
C         -2.24670        1.27870       -7.99680
C         -3.15160        1.08310       -9.04360
C         -4.08590        0.04890       -8.97850
C         -4.12490       -0.78940       -7.86490
C         -3.22400       -0.59700       -6.81590
H         -2.89780       -0.16100        0.32220
H         -5.62310        1.19280        2.64970
H         -6.56080        1.70060        1.23150
H         -6.45370       -1.11690       -0.17870
H         -5.74960       -3.11950        0.59820
H         -5.90900       -2.55630        2.22720
H         -3.45450       -2.53130        0.43380
H         -2.82820        1.39230        2.85030
H         -0.45290        3.08340       -0.28940
H         -2.15120        2.90080       -0.46100
H         -1.97720        1.06740       -1.74040
H         -1.22690       -2.36600        0.58930
H         -2.74050       -3.93390        2.01390
H         -5.01490       -0.75110        3.49540
H         -3.88510       -1.90220        4.15150
H         -3.46990       -0.19690        4.12770
H         -1.49660        3.14540        2.87520
H         -0.19380       -0.99670       -2.55100
H         -0.29870       -2.19940       -1.29480
H         -1.78770       -1.47050       -1.93480
H          1.33140        1.59560        0.12760
H          1.44950        2.34760        1.71110
H          1.99170        0.68260        1.47050
H          0.61050       -0.17270        3.36730
H          0.39860        1.55240        3.60470
H         -1.00030        0.52830        3.64560
H         -4.46160        0.39580       -3.79960
H         -5.80720        1.29890       -3.06910
H         -4.11800        1.88210       -2.89480
H         -4.83510        3.87910       -0.30360
H         -6.35540        5.65300       -1.08710
H         -7.15280        7.40170        0.48010
H         -6.42040        7.37720        2.85030
H         -4.89820        5.60490        3.66280
H          1.57620        2.96890       -3.62360
H         -0.64840        3.66440       -5.18670
H          1.94440       -3.59090        3.44850
H          1.50620       -5.19850        2.83960
H          2.39990       -4.08440        1.78130
H          0.82600        0.51640       -4.27890
H          0.15280        1.37510       -6.96060
H          2.59420       -0.77770       -5.03410
H          4.81190       -0.95840       -6.09010
H          5.78360        0.97540       -7.30130
H          4.51630        3.10120       -7.45850
H          2.30230        3.31140       -6.41710
H         -1.55080        2.10970       -8.06200
H         -3.13350        1.74190       -9.90910
H         -4.78900       -0.10000       -9.79500
H         -4.85720       -1.59160       -7.81300
H         -3.26220       -1.25430       -5.94940
