# Supplementary material for: Reference-free NOE NMR analysis
Source: Chem Sci. 2020 Aug 31;11(36):9930–6. doi: 10.1039/d0sc02970j (PMC8162118; doi:10.1039/d0sc02970j)
Supplement: SC-011-D0SC02970J-s006 [file SC-011-D0SC02970J-s006.piz › taxol_structures/13epi_structures/13-EpiTaxol_confelin_3kcal.mae]

{ 
 s_m_m2io_version
 :::
 2.0.0 
} 

f_m_ct { 
 s_m_title
 s_m_entry_id
 s_m_entry_name
 i_f3d_flags
 r_f3d_energy
 r_mmod_Potential_Energy-MMFF94s
 b_mmod_Minimization_Converged-MMFF94s
 r_mmod_RMS_Derivative-MMFF94s
 s_m_job_name
 s_m_Source_Path
 s_m_Source_File
 i_m_Source_File_Index
 i_mmod_Times_Found-MMFF94s
 r_mmod_Relative_Potential_Energy-MMFF94s
 i_mmod_Conformation-MMFF94s
 i_mmod_Serial_Number-MMFF94s
 s_m_subgroup_title
 s_m_subgroupid
 b_m_subgroup_collapsed
 i_m_ct_format
 :::
 Taxol 
  33 
  entry 
  0
  0
  794.349304199219
  1
  0.0309161636978388
  mmod_csearch_13-EpiTaxol_2 
  "/Users/rgil/Documents/StereoFitter/Taxol/Taxol Structures/Taxol_by_rrg" 
  Taxol_Confelim_3Kcal.mae 
  10
  7236
  0
  1
  1
  mmod_csearch_13-EpiTaxol_2-out1 
  mmod_csearch_13-EpiTaxol_2-out1 
  0
  2
 m_depend[8] { 
  # First column is dependency index #
  i_m_depend_dependency
  s_m_depend_property
  :::
  1 20 r_mmod_Potential_Energy-MMFF94s 
  2 20 b_mmod_Minimization_Converged-MMFF94s 
  3 20 r_mmod_RMS_Derivative-MMFF94s 
  4 30 s_m_job_name 
  5 20 i_mmod_Times_Found-MMFF94s 
  6 20 r_mmod_Relative_Potential_Energy-MMFF94s 
  7 20 i_mmod_Conformation-MMFF94s 
  8 10 i_mmod_Serial_Number-MMFF94s 
  :::
 } 
 m_atom[113] { 
  # First column is atom index #
  i_m_mmod_type
  r_m_x_coord
  r_m_y_coord
  r_m_z_coord
  i_m_residue_number
  i_m_color
  r_m_charge1
  r_m_charge2
  i_m_atomic_number
  s_m_color_rgb
  i_m_Hcount
  i_m_atom_chirality
  i_m_bond_stereo
  i_sd_original_parity
  b_st_NoSrcChirality
  :::
  1 16 -6.732096 -0.327590 1.716102 900 70 -0.51580 -0.51580 8 FF2F2F  0 0 10 <> <>
  2 3 -5.966630 0.885792 1.658976 900 2 0.25790 0.25790 6 A0A0A0  2 0 10 <> <>
  3 3 -4.910982 0.266742 0.698842 900 2 0.25790 0.25790 6 A0A0A0  0 2 10 2 1
  4 3 -5.874142 -0.975897 0.743475 900 2 0.25790 0.25790 6 A0A0A0  1 1 10 1 1
  5 3 -5.416218 -2.320941 1.274327 900 2 0.00000 0.00000 6 A0A0A0  2 0 10 <> <>
  6 3 -3.901096 -2.414638 1.427852 900 2 0.28000 0.28000 6 A0A0A0  1 2 10 1 1
  7 3 -3.283786 -1.180926 2.158988 900 2 0.06100 0.06100 6 A0A0A0  0 2 10 2 1
  8 3 -3.441098 0.093823 1.223809 900 2 0.00000 0.00000 6 A0A0A0  1 1 10 2 1
  9 3 -2.819734 1.449435 1.759524 900 2 0.28000 0.28000 6 A0A0A0  1 2 10 1 1
  10 3 -1.339970 1.901767 1.304703 900 2 0.28000 0.28000 6 A0A0A0  0 2 10 2 1
  11 3 -1.253128 2.336490 -0.179581 900 2 0.00000 0.00000 6 A0A0A0  2 0 10 <> <>
  12 3 -1.031638 1.209840 -1.202644 900 2 0.41820 0.41820 6 A0A0A0  1 1 10 1 1
  13 2 -0.680069 -0.156119 -0.627987 900 2 -0.27640 -0.27640 6 A0A0A0  0 0 11 <> <>
  14 2 -0.482088 -0.348118 0.706398 900 2 -0.27640 -0.27640 6 A0A0A0  0 0 11 <> <>
  15 3 -0.200134 0.871019 1.601537 900 2 0.13820 0.13820 6 A0A0A0  0 0 10 <> <>
  16 2 -1.806925 -1.572460 2.471192 900 2 0.44800 0.44800 6 A0A0A0  0 0 10 <> <>
  17 3 -0.767143 -1.700181 1.325783 900 2 0.47920 0.47920 6 A0A0A0  1 1 10 2 1
  18 16 -4.878440 0.962783 -0.593241 900 70 -0.40790 -0.40790 8 FF2F2F  0 0 10 <> <>
  19 2 -4.618590 0.194477 -1.689444 900 2 0.65900 0.65900 6 A0A0A0  0 0 10 <> <>
  20 15 -4.319671 -0.990413 -1.646375 900 70 -0.57000 -0.57000 8 FF2F2F  0 0 10 <> <>
  21 16 -3.663310 -3.630362 2.143502 900 70 -0.68000 -0.68000 8 FF2F2F  1 0 10 <> <>
  22 3 -3.954478 -0.988612 3.547461 900 2 0.00000 0.00000 6 A0A0A0  3 0 10 <> <>
  23 16 -3.706389 2.547127 1.384921 900 70 -0.43000 -0.43000 8 FF2F2F  0 0 10 <> <>
  24 2 -3.858315 3.559857 2.277465 900 2 0.63380 0.63380 6 A0A0A0  0 0 10 <> <>
  25 15 -3.337328 3.599194 3.381902 900 70 -0.57000 -0.57000 8 FF2F2F  0 0 10 <> <>
  26 16 -1.008149 3.118438 2.026746 900 70 -0.68000 -0.68000 8 FF2F2F  1 0 10 <> <>
  27 16 -0.018410 1.575528 -2.152218 900 70 -0.43000 -0.43000 8 FF2F2F  0 0 10 <> <>
  28 2 -0.419682 2.459454 -3.107736 900 2 0.65900 0.65900 6 A0A0A0  0 0 10 <> <>
  29 15 -1.503543 3.035629 -3.130529 900 70 -0.57000 -0.57000 8 FF2F2F  0 0 10 <> <>
  30 3 -0.752432 -1.269973 -1.650364 900 2 0.13820 0.13820 6 A0A0A0  3 0 10 <> <>
  31 3 1.214133 1.407975 1.197948 900 2 0.00000 0.00000 6 A0A0A0  3 0 10 <> <>
  32 3 -0.049349 0.668872 3.131672 900 2 0.00000 0.00000 6 A0A0A0  3 0 10 <> <>
  33 15 -1.462619 -1.847274 3.630226 900 70 -0.57000 -0.57000 8 FF2F2F  0 0 10 <> <>
  34 16 0.460464 -2.280803 1.753900 900 70 -0.43000 -0.43000 8 FF2F2F  0 0 10 <> <>
  35 2 0.339205 -3.608272 2.045855 900 2 0.65900 0.65900 6 A0A0A0  0 0 10 <> <>
  36 15 -0.684230 -4.266654 1.893804 900 70 -0.57000 -0.57000 8 FF2F2F  0 0 10 <> <>
  37 3 -4.763460 1.001982 -2.941424 900 2 0.06100 0.06100 6 A0A0A0  3 0 10 <> <>
  38 2 -4.766512 4.606965 1.743466 900 2 0.08620 0.08620 6 A0A0A0  0 0 10 <> <>
  39 2 -5.178583 4.629443 0.403766 900 2 -0.15000 -0.15000 6 A0A0A0  1 0 10 <> <>
  40 2 -6.037364 5.634738 -0.047033 900 2 -0.15000 -0.15000 6 A0A0A0  1 0 10 <> <>
  41 2 -6.484861 6.619367 0.833883 900 2 -0.15000 -0.15000 6 A0A0A0  1 0 10 <> <>
  42 2 -6.073359 6.605913 2.166318 900 2 -0.15000 -0.15000 6 A0A0A0  1 0 10 <> <>
  43 2 -5.214269 5.603676 2.621293 900 2 -0.15000 -0.15000 6 A0A0A0  1 0 10 <> <>
  44 3 0.668072 2.668056 -4.159170 900 2 0.34100 0.34100 6 A0A0A0  1 1 10 2 1
  45 16 0.309285 3.767106 -5.018809 900 70 -0.68000 -0.68000 8 FF2F2F  1 0 10 <> <>
  46 3 1.636776 -4.149104 2.560628 900 2 0.06100 0.06100 6 A0A0A0  3 0 10 <> <>
  47 3 0.898288 1.364953 -4.971049 900 2 0.44360 0.44360 6 A0A0A0  1 2 10 1 1
  48 25 -0.113727 1.159424 -6.008531 900 43 -0.73010 -0.73010 7 5757FF  1 0 10 <> <>
  49 2 -1.339368 0.598114 -5.734832 900 2 0.54380 0.54380 6 A0A0A0  0 0 10 <> <>
  50 15 -1.663676 0.229222 -4.610721 900 70 -0.57000 -0.57000 8 FF2F2F  0 0 10 <> <>
  51 2 2.278315 1.290087 -5.616542 900 2 -0.14350 -0.14350 6 A0A0A0  0 0 10 <> <>
  52 2 3.004484 0.087726 -5.551760 900 2 -0.15000 -0.15000 6 A0A0A0  1 0 10 <> <>
  53 2 4.260638 -0.023267 -6.151826 900 2 -0.15000 -0.15000 6 A0A0A0  1 0 10 <> <>
  54 2 4.806075 1.061676 -6.833547 900 2 -0.15000 -0.15000 6 A0A0A0  1 0 10 <> <>
  55 2 4.094019 2.255628 -6.920612 900 2 -0.15000 -0.15000 6 A0A0A0  1 0 10 <> <>
  56 2 2.836961 2.368534 -6.321473 900 2 -0.15000 -0.15000 6 A0A0A0  1 0 10 <> <>
  57 2 -2.273195 0.430648 -6.881546 900 2 0.08620 0.08620 6 A0A0A0  0 0 10 <> <>
  58 2 -2.246745 1.278725 -7.996800 900 2 -0.15000 -0.15000 6 A0A0A0  1 0 10 <> <>
  59 2 -3.151640 1.083050 -9.043641 900 2 -0.15000 -0.15000 6 A0A0A0  1 0 10 <> <>
  60 2 -4.085896 0.048908 -8.978532 900 2 -0.15000 -0.15000 6 A0A0A0  1 0 10 <> <>
  61 2 -4.124923 -0.789426 -7.864935 900 2 -0.15000 -0.15000 6 A0A0A0  1 0 10 <> <>
  62 2 -3.224031 -0.596988 -6.815876 900 2 -0.15000 -0.15000 6 A0A0A0  1 0 10 <> <>
  63 41 -2.897789 -0.161009 0.322213 900 21 0.00000 0.00000 1 FFFFFF  0 0 10 <> <>
  64 41 -5.623089 1.192783 2.649673 900 21 0.00000 0.00000 1 FFFFFF  0 0 10 <> <>
  65 41 -6.560798 1.700590 1.231463 900 21 0.00000 0.00000 1 FFFFFF  0 0 10 <> <>
  66 41 -6.453679 -1.116881 -0.178728 900 21 0.00000 0.00000 1 FFFFFF  0 0 10 <> <>
  67 41 -5.749599 -3.119505 0.598160 900 21 0.00000 0.00000 1 FFFFFF  0 0 10 <> <>
  68 41 -5.909017 -2.556296 2.227203 900 21 0.00000 0.00000 1 FFFFFF  0 0 10 <> <>
  69 41 -3.454460 -2.531255 0.433811 900 21 0.00000 0.00000 1 FFFFFF  0 0 10 <> <>
  70 41 -2.828174 1.392330 2.850296 900 21 0.00000 0.00000 1 FFFFFF  0 0 10 <> <>
  71 41 -0.452897 3.083432 -0.289434 900 21 0.00000 0.00000 1 FFFFFF  0 0 10 <> <>
  72 41 -2.151205 2.900769 -0.460968 900 21 0.00000 0.00000 1 FFFFFF  0 0 10 <> <>
  73 41 -1.977181 1.067419 -1.740433 900 21 0.00000 0.00000 1 FFFFFF  0 0 10 <> <>
  74 41 -1.226865 -2.366018 0.589284 900 21 0.00000 0.00000 1 FFFFFF  0 0 10 <> <>
  75 42 -2.740503 -3.933948 2.013913 900 21 0.40000 0.40000 1 FFFFFF  0 0 10 <> <>
  76 41 -5.014850 -0.751091 3.495395 900 21 0.00000 0.00000 1 FFFFFF  0 0 10 <> <>
  77 41 -3.885064 -1.902153 4.151495 900 21 0.00000 0.00000 1 FFFFFF  0 0 10 <> <>
  78 41 -3.469937 -0.196946 4.127709 900 21 0.00000 0.00000 1 FFFFFF  0 0 10 <> <>
  79 42 -1.496557 3.145390 2.875167 900 21 0.40000 0.40000 1 FFFFFF  0 0 10 <> <>
  80 41 -0.193801 -0.996698 -2.550995 900 21 0.00000 0.00000 1 FFFFFF  0 0 10 <> <>
  81 41 -0.298660 -2.199411 -1.294774 900 21 0.00000 0.00000 1 FFFFFF  0 0 10 <> <>
  82 41 -1.787655 -1.470471 -1.934756 900 21 0.00000 0.00000 1 FFFFFF  0 0 10 <> <>
  83 41 1.331377 1.595648 0.127643 900 21 0.00000 0.00000 1 FFFFFF  0 0 10 <> <>
  84 41 1.449516 2.347636 1.711072 900 21 0.00000 0.00000 1 FFFFFF  0 0 10 <> <>
  85 41 1.991710 0.682635 1.470502 900 21 0.00000 0.00000 1 FFFFFF  0 0 10 <> <>
  86 41 0.610490 -0.172699 3.367260 900 21 0.00000 0.00000 1 FFFFFF  0 0 10 <> <>
  87 41 0.398627 1.552392 3.604677 900 21 0.00000 0.00000 1 FFFFFF  0 0 10 <> <>
  88 41 -1.000306 0.528253 3.645607 900 21 0.00000 0.00000 1 FFFFFF  0 0 10 <> <>
  89 41 -4.461585 0.395799 -3.799649 900 21 0.00000 0.00000 1 FFFFFF  0 0 10 <> <>
  90 41 -5.807158 1.298938 -3.069087 900 21 0.00000 0.00000 1 FFFFFF  0 0 10 <> <>
  91 41 -4.118013 1.882112 -2.894836 900 21 0.00000 0.00000 1 FFFFFF  0 0 10 <> <>
  92 41 -4.835069 3.879061 -0.303626 900 21 0.15000 0.15000 1 FFFFFF  0 0 10 <> <>
  93 41 -6.355379 5.653009 -1.087076 900 21 0.15000 0.15000 1 FFFFFF  0 0 10 <> <>
  94 41 -7.152844 7.401721 0.480118 900 21 0.15000 0.15000 1 FFFFFF  0 0 10 <> <>
  95 41 -6.420354 7.377152 2.850255 900 21 0.15000 0.15000 1 FFFFFF  0 0 10 <> <>
  96 41 -4.898203 5.604879 3.662794 900 21 0.15000 0.15000 1 FFFFFF  0 0 10 <> <>
  97 41 1.576205 2.968933 -3.623556 900 21 0.00000 0.00000 1 FFFFFF  0 0 10 <> <>
  98 42 -0.648443 3.664409 -5.186653 900 21 0.40000 0.40000 1 FFFFFF  0 0 10 <> <>
  99 41 1.944437 -3.590929 3.448533 900 21 0.00000 0.00000 1 FFFFFF  0 0 10 <> <>
  100 41 1.506225 -5.198514 2.839576 900 21 0.00000 0.00000 1 FFFFFF  0 0 10 <> <>
  101 41 2.399882 -4.084412 1.781254 900 21 0.00000 0.00000 1 FFFFFF  0 0 10 <> <>
  102 41 0.825975 0.516414 -4.278915 900 21 0.00000 0.00000 1 FFFFFF  0 0 10 <> <>
  103 43 0.152806 1.375060 -6.960632 900 21 0.37000 0.37000 1 FFFFFF  0 0 10 <> <>
  104 41 2.594151 -0.777700 -5.034076 900 21 0.15000 0.15000 1 FFFFFF  0 0 10 <> <>
  105 41 4.811943 -0.958441 -6.090073 900 21 0.15000 0.15000 1 FFFFFF  0 0 10 <> <>
  106 41 5.783638 0.975436 -7.301278 900 21 0.15000 0.15000 1 FFFFFF  0 0 10 <> <>
  107 41 4.516266 3.101215 -7.458450 900 21 0.15000 0.15000 1 FFFFFF  0 0 10 <> <>
  108 41 2.302323 3.311440 -6.417092 900 21 0.15000 0.15000 1 FFFFFF  0 0 10 <> <>
  109 41 -1.550796 2.109697 -8.062021 900 21 0.15000 0.15000 1 FFFFFF  0 0 10 <> <>
  110 41 -3.133473 1.741871 -9.909073 900 21 0.15000 0.15000 1 FFFFFF  0 0 10 <> <>
  111 41 -4.789042 -0.099964 -9.795029 900 21 0.15000 0.15000 1 FFFFFF  0 0 10 <> <>
  112 41 -4.857226 -1.591642 -7.812963 900 21 0.15000 0.15000 1 FFFFFF  0 0 10 <> <>
  113 41 -3.262225 -1.254295 -5.949387 900 21 0.15000 0.15000 1 FFFFFF  0 0 10 <> <>
  :::
 } 
 m_bond[130] { 
  # First column is bond index #
  i_m_from
  i_m_to
  i_m_order
  i_sd_original_parity
  :::
  1 1 4 1 1
  2 1 2 1 <>
  3 2 3 1 <>
  4 2 64 1 <>
  5 2 65 1 <>
  6 3 8 1 <>
  7 3 4 1 <>
  8 3 18 1 6
  9 4 1 1 1
  10 4 5 1 <>
  11 4 66 1 <>
  12 5 6 1 <>
  13 5 67 1 <>
  14 5 68 1 <>
  15 6 7 1 <>
  16 6 21 1 1
  17 6 69 1 <>
  18 7 16 1 <>
  19 7 8 1 <>
  20 7 22 1 1
  21 8 9 1 <>
  22 8 63 1 6
  23 9 10 1 <>
  24 9 23 1 6
  25 9 70 1 <>
  26 10 15 1 1
  27 10 11 1 <>
  28 10 26 1 <>
  29 11 12 1 <>
  30 11 71 1 <>
  31 11 72 1 <>
  32 12 13 1 <>
  33 12 27 1 6
  34 12 73 1 <>
  35 13 14 2 <>
  36 13 30 1 <>
  37 14 15 1 <>
  38 14 17 1 <>
  39 15 10 1 1
  40 15 31 1 <>
  41 15 32 1 <>
  42 16 17 1 <>
  43 16 33 2 <>
  44 17 34 1 1
  45 17 74 1 <>
  46 18 3 1 6
  47 18 19 1 <>
  48 19 20 2 <>
  49 19 37 1 <>
  50 21 6 1 1
  51 21 75 1 <>
  52 22 7 1 1
  53 22 76 1 <>
  54 22 77 1 <>
  55 22 78 1 <>
  56 23 9 1 6
  57 23 24 1 <>
  58 24 25 2 <>
  59 24 38 1 <>
  60 26 79 1 <>
  61 27 12 1 6
  62 27 28 1 <>
  63 28 44 1 <>
  64 28 29 2 <>
  65 30 80 1 <>
  66 30 81 1 <>
  67 30 82 1 <>
  68 31 83 1 <>
  69 31 84 1 <>
  70 31 85 1 <>
  71 32 86 1 <>
  72 32 87 1 <>
  73 32 88 1 <>
  74 34 17 1 1
  75 34 35 1 <>
  76 35 36 2 <>
  77 35 46 1 <>
  78 37 89 1 <>
  79 37 90 1 <>
  80 37 91 1 <>
  81 38 43 2 <>
  82 38 39 1 <>
  83 39 40 2 <>
  84 39 92 1 <>
  85 40 41 1 <>
  86 40 93 1 <>
  87 41 42 2 <>
  88 41 94 1 <>
  89 42 43 1 <>
  90 42 95 1 <>
  91 43 96 1 <>
  92 44 47 1 <>
  93 44 45 1 1
  94 44 97 1 <>
  95 45 44 1 1
  96 45 98 1 <>
  97 46 99 1 <>
  98 46 100 1 <>
  99 46 101 1 <>
  100 47 48 1 6
  101 47 51 1 <>
  102 47 102 1 <>
  103 48 47 1 6
  104 48 49 1 <>
  105 48 103 1 <>
  106 49 50 2 <>
  107 49 57 1 <>
  108 51 52 2 <>
  109 51 56 1 <>
  110 52 53 1 <>
  111 52 104 1 <>
  112 53 54 2 <>
  113 53 105 1 <>
  114 54 55 1 <>
  115 54 106 1 <>
  116 55 56 2 <>
  117 55 107 1 <>
  118 56 108 1 <>
  119 57 62 2 <>
  120 57 58 1 <>
  121 58 59 2 <>
  122 58 109 1 <>
  123 59 60 1 <>
  124 59 110 1 <>
  125 60 61 2 <>
  126 60 111 1 <>
  127 61 62 1 <>
  128 61 112 1 <>
  129 62 113 1 <>
  130 63 8 1 6
  :::
 } 
} 

f_m_ct { 
 s_m_title
 s_m_entry_id
 s_m_entry_name
 i_f3d_flags
 r_f3d_energy
 r_mmod_Potential_Energy-MMFF94s
 b_mmod_Minimization_Converged-MMFF94s
 r_mmod_RMS_Derivative-MMFF94s
 s_m_job_name
 s_m_Source_Path
 s_m_Source_File
 i_m_Source_File_Index
 i_mmod_Times_Found-MMFF94s
 r_mmod_Relative_Potential_Energy-MMFF94s
 i_mmod_Conformation-MMFF94s
 i_mmod_Serial_Number-MMFF94s
 s_m_subgroup_title
 s_m_subgroupid
 b_m_subgroup_collapsed
 i_m_ct_format
 :::
 Taxol 
  34 
  entry 
  0
  0
  799.960693359375
  1
  0.0283551439642906
  mmod_csearch_13-EpiTaxol_2 
  "/Users/rgil/Documents/StereoFitter/Taxol/Taxol Structures/Taxol_by_rrg" 
  Taxol_Confelim_3Kcal.mae 
  10
  1848
  5.61138916015625
  2
  1
  mmod_csearch_13-EpiTaxol_2-out1 
  mmod_csearch_13-EpiTaxol_2-out1 
  0
  2
 m_depend[8] { 
  # First column is dependency index #
  i_m_depend_dependency
  s_m_depend_property
  :::
  1 20 r_mmod_Potential_Energy-MMFF94s 
  2 20 b_mmod_Minimization_Converged-MMFF94s 
  3 20 r_mmod_RMS_Derivative-MMFF94s 
  4 30 s_m_job_name 
  5 20 i_mmod_Times_Found-MMFF94s 
  6 20 r_mmod_Relative_Potential_Energy-MMFF94s 
  7 20 i_mmod_Conformation-MMFF94s 
  8 10 i_mmod_Serial_Number-MMFF94s 
  :::
 } 
 m_atom[113] { 
  # First column is atom index #
  i_m_mmod_type
  r_m_x_coord
  r_m_y_coord
  r_m_z_coord
  i_m_residue_number
  i_m_color
  r_m_charge1
  r_m_charge2
  i_m_atomic_number
  s_m_color_rgb
  i_m_Hcount
  i_m_atom_chirality
  i_m_bond_stereo
  i_sd_original_parity
  b_st_NoSrcChirality
  :::
  1 16 -6.714042 -0.361984 1.739784 900 70 -0.51580 -0.51580 8 FF2F2F  0 0 10 <> <>
  2 3 -5.972769 0.867796 1.691015 900 2 0.25790 0.25790 6 A0A0A0  2 0 10 <> <>
  3 3 -4.928478 0.287436 0.694098 900 2 0.25790 0.25790 6 A0A0A0  0 2 10 2 1
  4 3 -5.891130 -0.957205 0.704968 900 2 0.25790 0.25790 6 A0A0A0  1 1 10 1 1
  5 3 -5.410103 -2.325431 1.152342 900 2 0.00000 0.00000 6 A0A0A0  2 0 10 <> <>
  6 3 -3.893354 -2.393280 1.286238 900 2 0.28000 0.28000 6 A0A0A0  1 2 10 1 1
  7 3 -3.272408 -1.210026 2.086176 900 2 0.06100 0.06100 6 A0A0A0  0 2 10 2 1
  8 3 -3.448889 0.099015 1.197271 900 2 0.00000 0.00000 6 A0A0A0  1 1 10 2 1
  9 3 -2.825931 1.438429 1.757631 900 2 0.28000 0.28000 6 A0A0A0  1 2 10 1 1
  10 3 -1.355637 1.889779 1.285766 900 2 0.28000 0.28000 6 A0A0A0  0 2 10 2 1
  11 3 -1.283249 2.318301 -0.200741 900 2 0.00000 0.00000 6 A0A0A0  2 0 10 <> <>
  12 3 -1.071582 1.189026 -1.223678 900 2 0.41820 0.41820 6 A0A0A0  1 1 10 1 1
  13 2 -0.726965 -0.178283 -0.648948 900 2 -0.27640 -0.27640 6 A0A0A0  0 0 11 <> <>
  14 2 -0.511035 -0.368241 0.682006 900 2 -0.27640 -0.27640 6 A0A0A0  0 0 11 <> <>
  15 3 -0.222640 0.852717 1.579362 900 2 0.13820 0.13820 6 A0A0A0  0 0 10 <> <>
  16 2 -1.793946 -1.641731 2.419019 900 2 0.44800 0.44800 6 A0A0A0  0 0 10 <> <>
  17 3 -0.709144 -1.730530 1.313952 900 2 0.47920 0.47920 6 A0A0A0  1 1 10 2 1
  18 16 -4.913258 1.035450 -0.568679 900 70 -0.40790 -0.40790 8 FF2F2F  0 0 10 <> <>
  19 2 -4.676965 0.315049 -1.701654 900 2 0.65900 0.65900 6 A0A0A0  0 0 10 <> <>
  20 15 -4.406431 -0.876849 -1.718532 900 70 -0.57000 -0.57000 8 FF2F2F  0 0 10 <> <>
  21 16 -3.562675 -3.653109 1.864912 900 70 -0.68000 -0.68000 8 FF2F2F  1 0 10 <> <>
  22 3 -3.956174 -1.065130 3.476165 900 2 0.00000 0.00000 6 A0A0A0  3 0 10 <> <>
  23 16 -3.714256 2.546339 1.418719 900 70 -0.43000 -0.43000 8 FF2F2F  0 0 10 <> <>
  24 2 -3.851507 3.539077 2.335763 900 2 0.63380 0.63380 6 A0A0A0  0 0 10 <> <>
  25 15 -3.314627 3.552889 3.433246 900 70 -0.57000 -0.57000 8 FF2F2F  0 0 10 <> <>
  26 16 -1.016409 3.108636 2.000280 900 70 -0.68000 -0.68000 8 FF2F2F  1 0 10 <> <>
  27 16 -0.054334 1.547344 -2.172446 900 70 -0.43000 -0.43000 8 FF2F2F  0 0 10 <> <>
  28 2 -0.447556 2.431431 -3.131414 900 2 0.65900 0.65900 6 A0A0A0  0 0 10 <> <>
  29 15 -1.527886 3.013855 -3.158469 900 70 -0.57000 -0.57000 8 FF2F2F  0 0 10 <> <>
  30 3 -0.819912 -1.294763 -1.666182 900 2 0.13820 0.13820 6 A0A0A0  3 0 10 <> <>
  31 3 1.192851 1.383848 1.178103 900 2 0.00000 0.00000 6 A0A0A0  3 0 10 <> <>
  32 3 -0.082132 0.651856 3.113265 900 2 0.00000 0.00000 6 A0A0A0  3 0 10 <> <>
  33 15 -1.489846 -1.952058 3.582449 900 70 -0.57000 -0.57000 8 FF2F2F  0 0 10 <> <>
  34 16 0.568029 -2.130259 1.814469 900 70 -0.43000 -0.43000 8 FF2F2F  0 0 10 <> <>
  35 2 0.720073 -3.463967 2.021276 900 2 0.65900 0.65900 6 A0A0A0  0 0 10 <> <>
  36 15 -0.092689 -4.328346 1.727750 900 70 -0.57000 -0.57000 8 FF2F2F  0 0 10 <> <>
  37 3 -4.814206 1.184051 -2.912775 900 2 0.06100 0.06100 6 A0A0A0  3 0 10 <> <>
  38 2 -4.766061 4.599028 1.839239 900 2 0.08620 0.08620 6 A0A0A0  0 0 10 <> <>
  39 2 -5.195195 4.654362 0.505925 900 2 -0.15000 -0.15000 6 A0A0A0  1 0 10 <> <>
  40 2 -6.058380 5.671134 0.090588 900 2 -0.15000 -0.15000 6 A0A0A0  1 0 10 <> <>
  41 2 -6.493381 6.634575 1.000712 900 2 -0.15000 -0.15000 6 A0A0A0  1 0 10 <> <>
  42 2 -6.065180 6.588265 2.327125 900 2 -0.15000 -0.15000 6 A0A0A0  1 0 10 <> <>
  43 2 -5.201666 5.574423 2.746672 900 2 -0.15000 -0.15000 6 A0A0A0  1 0 10 <> <>
  44 3 0.647572 2.633287 -4.177158 900 2 0.34100 0.34100 6 A0A0A0  1 1 10 2 1
  45 16 0.298731 3.727607 -5.046540 900 70 -0.68000 -0.68000 8 FF2F2F  1 0 10 <> <>
  46 3 2.055790 -3.735366 2.643051 900 2 0.06100 0.06100 6 A0A0A0  3 0 10 <> <>
  47 3 0.886339 1.325747 -4.979980 900 2 0.44360 0.44360 6 A0A0A0  1 2 10 1 1
  48 25 -0.104041 1.121608 -6.038685 900 43 -0.73010 -0.73010 7 5757FF  1 0 10 <> <>
  49 2 -1.345208 0.585062 -5.786006 900 2 0.54380 0.54380 6 A0A0A0  0 0 10 <> <>
  50 15 -1.701434 0.242219 -4.663391 900 70 -0.57000 -0.57000 8 FF2F2F  0 0 10 <> <>
  51 2 2.279609 1.243983 -5.595848 900 2 -0.14350 -0.14350 6 A0A0A0  0 0 10 <> <>
  52 2 3.005882 0.043784 -5.501054 900 2 -0.15000 -0.15000 6 A0A0A0  1 0 10 <> <>
  53 2 4.274532 -0.072183 -6.073159 900 2 -0.15000 -0.15000 6 A0A0A0  1 0 10 <> <>
  54 2 4.832563 1.005414 -6.756418 900 2 -0.15000 -0.15000 6 A0A0A0  1 0 10 <> <>
  55 2 4.120761 2.197045 -6.873019 900 2 -0.15000 -0.15000 6 A0A0A0  1 0 10 <> <>
  56 2 2.851279 2.315020 -6.301797 900 2 -0.15000 -0.15000 6 A0A0A0  1 0 10 <> <>
  57 2 -2.255028 0.411477 -6.951550 900 2 0.08620 0.08620 6 A0A0A0  0 0 10 <> <>
  58 2 -2.175695 1.223163 -8.091140 900 2 -0.15000 -0.15000 6 A0A0A0  1 0 10 <> <>
  59 2 -3.059389 1.021067 -9.154975 900 2 -0.15000 -0.15000 6 A0A0A0  1 0 10 <> <>
  60 2 -4.025573 0.017215 -9.082971 900 2 -0.15000 -0.15000 6 A0A0A0  1 0 10 <> <>
  61 2 -4.117875 -0.784049 -7.945644 900 2 -0.15000 -0.15000 6 A0A0A0  1 0 10 <> <>
  62 2 -3.238194 -0.585115 -6.879869 900 2 -0.15000 -0.15000 6 A0A0A0  1 0 10 <> <>
  63 41 -2.922556 -0.125603 0.278548 900 21 0.00000 0.00000 1 FFFFFF  0 0 10 <> <>
  64 41 -5.610957 1.159988 2.679782 900 21 0.00000 0.00000 1 FFFFFF  0 0 10 <> <>
  65 41 -6.591674 1.680124 1.294952 900 21 0.00000 0.00000 1 FFFFFF  0 0 10 <> <>
  66 41 -6.502713 -1.051780 -0.202313 900 21 0.00000 0.00000 1 FFFFFF  0 0 10 <> <>
  67 41 -5.732465 -3.087240 0.430337 900 21 0.00000 0.00000 1 FFFFFF  0 0 10 <> <>
  68 41 -5.891445 -2.625591 2.092287 900 21 0.00000 0.00000 1 FFFFFF  0 0 10 <> <>
  69 41 -3.454980 -2.409005 0.281546 900 21 0.00000 0.00000 1 FFFFFF  0 0 10 <> <>
  70 41 -2.822001 1.357311 2.846846 900 21 0.00000 0.00000 1 FFFFFF  0 0 10 <> <>
  71 41 -0.484549 3.065292 -0.320616 900 21 0.00000 0.00000 1 FFFFFF  0 0 10 <> <>
  72 41 -2.185506 2.880299 -0.473863 900 21 0.00000 0.00000 1 FFFFFF  0 0 10 <> <>
  73 41 -2.017135 1.053613 -1.762906 900 21 0.00000 0.00000 1 FFFFFF  0 0 10 <> <>
  74 41 -1.074878 -2.469361 0.595827 900 21 0.00000 0.00000 1 FFFFFF  0 0 10 <> <>
  75 42 -3.995200 -3.740699 2.733323 900 21 0.40000 0.40000 1 FFFFFF  0 0 10 <> <>
  76 41 -5.019190 -0.843830 3.428803 900 21 0.00000 0.00000 1 FFFFFF  0 0 10 <> <>
  77 41 -3.877652 -1.989626 4.061193 900 21 0.00000 0.00000 1 FFFFFF  0 0 10 <> <>
  78 41 -3.486209 -0.279183 4.076132 900 21 0.00000 0.00000 1 FFFFFF  0 0 10 <> <>
  79 42 -1.472946 3.121949 2.866525 900 21 0.40000 0.40000 1 FFFFFF  0 0 10 <> <>
  80 41 -0.314880 -1.009868 -2.594310 900 21 0.00000 0.00000 1 FFFFFF  0 0 10 <> <>
  81 41 -0.324154 -2.211008 -1.334156 900 21 0.00000 0.00000 1 FFFFFF  0 0 10 <> <>
  82 41 -1.863225 -1.521479 -1.897764 900 21 0.00000 0.00000 1 FFFFFF  0 0 10 <> <>
  83 41 1.306399 1.580299 0.108891 900 21 0.00000 0.00000 1 FFFFFF  0 0 10 <> <>
  84 41 1.435347 2.317096 1.699463 900 21 0.00000 0.00000 1 FFFFFF  0 0 10 <> <>
  85 41 1.966914 0.651764 1.442015 900 21 0.00000 0.00000 1 FFFFFF  0 0 10 <> <>
  86 41 0.615304 -0.154511 3.360600 900 21 0.00000 0.00000 1 FFFFFF  0 0 10 <> <>
  87 41 0.316833 1.554956 3.592902 900 21 0.00000 0.00000 1 FFFFFF  0 0 10 <> <>
  88 41 -1.029552 0.457494 3.615336 900 21 0.00000 0.00000 1 FFFFFF  0 0 10 <> <>
  89 41 -4.197935 2.079446 -2.801432 900 21 0.00000 0.00000 1 FFFFFF  0 0 10 <> <>
  90 41 -4.467611 0.635721 -3.792862 900 21 0.00000 0.00000 1 FFFFFF  0 0 10 <> <>
  91 41 -5.862770 1.456882 -3.052701 900 21 0.00000 0.00000 1 FFFFFF  0 0 10 <> <>
  92 41 -4.861070 3.921346 -0.223733 900 21 0.15000 0.15000 1 FFFFFF  0 0 10 <> <>
  93 41 -6.389280 5.715208 -0.944652 900 21 0.15000 0.15000 1 FFFFFF  0 0 10 <> <>
  94 41 -7.164429 7.426211 0.674441 900 21 0.15000 0.15000 1 FFFFFF  0 0 10 <> <>
  95 41 -6.402339 7.343124 3.033882 900 21 0.15000 0.15000 1 FFFFFF  0 0 10 <> <>
  96 41 -4.872328 5.550110 3.783763 900 21 0.15000 0.15000 1 FFFFFF  0 0 10 <> <>
  97 41 1.550928 2.936982 -3.634920 900 21 0.00000 0.00000 1 FFFFFF  0 0 10 <> <>
  98 42 -0.653612 3.614866 -5.236552 900 21 0.40000 0.40000 1 FFFFFF  0 0 10 <> <>
  99 41 2.144981 -4.804015 2.858140 900 21 0.00000 0.00000 1 FFFFFF  0 0 10 <> <>
  100 41 2.851316 -3.448025 1.951180 900 21 0.00000 0.00000 1 FFFFFF  0 0 10 <> <>
  101 41 2.145663 -3.185235 3.583277 900 21 0.00000 0.00000 1 FFFFFF  0 0 10 <> <>
  102 41 0.794829 0.478954 -4.288043 900 21 0.00000 0.00000 1 FFFFFF  0 0 10 <> <>
  103 43 0.190294 1.314525 -6.987316 900 21 0.37000 0.37000 1 FFFFFF  0 0 10 <> <>
  104 41 2.586215 -0.815852 -4.981194 900 21 0.15000 0.15000 1 FFFFFF  0 0 10 <> <>
  105 41 4.825877 -1.005528 -5.988281 900 21 0.15000 0.15000 1 FFFFFF  0 0 10 <> <>
  106 41 5.819974 0.915193 -7.202210 900 21 0.15000 0.15000 1 FFFFFF  0 0 10 <> <>
  107 41 4.553114 3.036768 -7.411998 900 21 0.15000 0.15000 1 FFFFFF  0 0 10 <> <>
  108 41 2.317039 3.255760 -6.419237 900 21 0.15000 0.15000 1 FFFFFF  0 0 10 <> <>
  109 41 -1.454120 2.031173 -8.164568 900 21 0.15000 0.15000 1 FFFFFF  0 0 10 <> <>
  110 41 -2.999483 1.651490 -10.039473 900 21 0.15000 0.15000 1 FFFFFF  0 0 10 <> <>
  111 41 -4.711966 -0.136685 -9.912656 900 21 0.15000 0.15000 1 FFFFFF  0 0 10 <> <>
  112 41 -4.875018 -1.562445 -7.887913 900 21 0.15000 0.15000 1 FFFFFF  0 0 10 <> <>
  113 41 -3.318370 -1.213547 -5.994891 900 21 0.15000 0.15000 1 FFFFFF  0 0 10 <> <>
  :::
 } 
 m_bond[130] { 
  # First column is bond index #
  i_m_from
  i_m_to
  i_m_order
  i_sd_original_parity
  :::
  1 1 4 1 1
  2 1 2 1 <>
  3 2 3 1 <>
  4 2 64 1 <>
  5 2 65 1 <>
  6 3 8 1 <>
  7 3 4 1 <>
  8 3 18 1 6
  9 4 1 1 1
  10 4 5 1 <>
  11 4 66 1 <>
  12 5 6 1 <>
  13 5 67 1 <>
  14 5 68 1 <>
  15 6 7 1 <>
  16 6 21 1 1
  17 6 69 1 <>
  18 7 16 1 <>
  19 7 8 1 <>
  20 7 22 1 1
  21 8 9 1 <>
  22 8 63 1 6
  23 9 10 1 <>
  24 9 23 1 6
  25 9 70 1 <>
  26 10 15 1 1
  27 10 11 1 <>
  28 10 26 1 <>
  29 11 12 1 <>
  30 11 71 1 <>
  31 11 72 1 <>
  32 12 13 1 <>
  33 12 27 1 6
  34 12 73 1 <>
  35 13 14 2 <>
  36 13 30 1 <>
  37 14 15 1 <>
  38 14 17 1 <>
  39 15 10 1 1
  40 15 31 1 <>
  41 15 32 1 <>
  42 16 17 1 <>
  43 16 33 2 <>
  44 17 34 1 1
  45 17 74 1 <>
  46 18 3 1 6
  47 18 19 1 <>
  48 19 20 2 <>
  49 19 37 1 <>
  50 21 6 1 1
  51 21 75 1 <>
  52 22 7 1 1
  53 22 76 1 <>
  54 22 77 1 <>
  55 22 78 1 <>
  56 23 9 1 6
  57 23 24 1 <>
  58 24 25 2 <>
  59 24 38 1 <>
  60 26 79 1 <>
  61 27 12 1 6
  62 27 28 1 <>
  63 28 44 1 <>
  64 28 29 2 <>
  65 30 80 1 <>
  66 30 81 1 <>
  67 30 82 1 <>
  68 31 83 1 <>
  69 31 84 1 <>
  70 31 85 1 <>
  71 32 86 1 <>
  72 32 87 1 <>
  73 32 88 1 <>
  74 34 17 1 1
  75 34 35 1 <>
  76 35 36 2 <>
  77 35 46 1 <>
  78 37 89 1 <>
  79 37 90 1 <>
  80 37 91 1 <>
  81 38 43 2 <>
  82 38 39 1 <>
  83 39 40 2 <>
  84 39 92 1 <>
  85 40 41 1 <>
  86 40 93 1 <>
  87 41 42 2 <>
  88 41 94 1 <>
  89 42 43 1 <>
  90 42 95 1 <>
  91 43 96 1 <>
  92 44 47 1 <>
  93 44 45 1 1
  94 44 97 1 <>
  95 45 44 1 1
  96 45 98 1 <>
  97 46 99 1 <>
  98 46 100 1 <>
  99 46 101 1 <>
  100 47 48 1 6
  101 47 51 1 <>
  102 47 102 1 <>
  103 48 47 1 6
  104 48 49 1 <>
  105 48 103 1 <>
  106 49 50 2 <>
  107 49 57 1 <>
  108 51 52 2 <>
  109 51 56 1 <>
  110 52 53 1 <>
  111 52 104 1 <>
  112 53 54 2 <>
  113 53 105 1 <>
  114 54 55 1 <>
  115 54 106 1 <>
  116 55 56 2 <>
  117 55 107 1 <>
  118 56 108 1 <>
  119 57 62 2 <>
  120 57 58 1 <>
  121 58 59 2 <>
  122 58 109 1 <>
  123 59 60 1 <>
  124 59 110 1 <>
  125 60 61 2 <>
  126 60 111 1 <>
  127 61 62 1 <>
  128 61 112 1 <>
  129 62 113 1 <>
  130 63 8 1 6
  :::
 } 
} 

f_m_ct { 
 s_m_title
 s_m_entry_id
 s_m_entry_name
 i_f3d_flags
 r_f3d_energy
 r_mmod_Potential_Energy-MMFF94s
 b_mmod_Minimization_Converged-MMFF94s
 r_mmod_RMS_Derivative-MMFF94s
 s_m_job_name
 s_m_Source_Path
 s_m_Source_File
 i_m_Source_File_Index
 i_mmod_Times_Found-MMFF94s
 r_mmod_Relative_Potential_Energy-MMFF94s
 i_mmod_Conformation-MMFF94s
 i_mmod_Serial_Number-MMFF94s
 s_m_subgroup_title
 s_m_subgroupid
 b_m_subgroup_collapsed
 i_m_ct_format
 :::
 Taxol 
  35 
  entry 
  0
  0
  800.521301269531
  0
  0.160640895366669
  mmod_csearch_13-EpiTaxol_2 
  "/Users/rgil/Documents/StereoFitter/Taxol/Taxol Structures/Taxol_by_rrg" 
  Taxol_Confelim_3Kcal.mae 
  10
  60
  6.1719970703125
  3
  1
  mmod_csearch_13-EpiTaxol_2-out1 
  mmod_csearch_13-EpiTaxol_2-out1 
  0
  2
 m_depend[8] { 
  # First column is dependency index #
  i_m_depend_dependency
  s_m_depend_property
  :::
  1 20 r_mmod_Potential_Energy-MMFF94s 
  2 20 b_mmod_Minimization_Converged-MMFF94s 
  3 20 r_mmod_RMS_Derivative-MMFF94s 
  4 30 s_m_job_name 
  5 20 i_mmod_Times_Found-MMFF94s 
  6 20 r_mmod_Relative_Potential_Energy-MMFF94s 
  7 20 i_mmod_Conformation-MMFF94s 
  8 10 i_mmod_Serial_Number-MMFF94s 
  :::
 } 
 m_atom[113] { 
  # First column is atom index #
  i_m_mmod_type
  r_m_x_coord
  r_m_y_coord
  r_m_z_coord
  i_m_residue_number
  i_m_color
  r_m_charge1
  r_m_charge2
  i_m_atomic_number
  s_m_color_rgb
  i_m_Hcount
  i_m_atom_chirality
  i_m_bond_stereo
  i_sd_original_parity
  b_st_NoSrcChirality
  :::
  1 16 -6.656317 -0.311580 1.931429 900 70 -0.51580 -0.51580 8 FF2F2F  0 0 10 <> <>
  2 3 -5.860955 0.863889 1.714716 900 2 0.25790 0.25790 6 A0A0A0  2 0 10 <> <>
  3 3 -4.844338 0.103387 0.813878 900 2 0.25790 0.25790 6 A0A0A0  0 2 10 2 1
  4 3 -5.852886 -1.085430 1.006250 900 2 0.25790 0.25790 6 A0A0A0  1 1 10 1 1
  5 3 -5.424828 -2.383767 1.653185 900 2 0.00000 0.00000 6 A0A0A0  2 0 10 <> <>
  6 3 -3.910205 -2.514915 1.743565 900 2 0.28000 0.28000 6 A0A0A0  1 2 10 1 1
  7 3 -3.219614 -1.250243 2.356979 900 2 0.06100 0.06100 6 A0A0A0  0 2 10 2 1
  8 3 -3.361807 -0.031767 1.345231 900 2 0.00000 0.00000 6 A0A0A0  1 1 10 2 1
  9 3 -2.768691 1.388526 1.779165 900 2 0.28000 0.28000 6 A0A0A0  1 2 10 1 1
  10 3 -1.219884 1.796096 1.530559 900 2 0.28000 0.28000 6 A0A0A0  0 2 10 2 1
  11 3 -0.936941 2.297378 0.095822 900 2 0.00000 0.00000 6 A0A0A0  2 0 10 <> <>
  12 3 -0.873386 1.188435 -0.959431 900 2 0.41820 0.41820 6 A0A0A0  1 1 10 1 1
  13 2 -0.574329 -0.211760 -0.426141 900 2 -0.27640 -0.27640 6 A0A0A0  0 0 11 <> <>
  14 2 -0.420372 -0.464345 0.907189 900 2 -0.27640 -0.27640 6 A0A0A0  0 0 11 <> <>
  15 3 -0.147210 0.706374 1.868150 900 2 0.13820 0.13820 6 A0A0A0  0 0 10 <> <>
  16 2 -1.762122 -1.716993 2.632878 900 2 0.44800 0.44800 6 A0A0A0  0 0 10 <> <>
  17 3 -0.740338 -1.832440 1.472208 900 2 0.47920 0.47920 6 A0A0A0  1 1 10 2 1
  18 16 -4.815786 0.641080 -0.551563 900 70 -0.40790 -0.40790 8 FF2F2F  0 0 10 <> <>
  19 2 -4.553964 -0.248217 -1.549971 900 2 0.65900 0.65900 6 A0A0A0  0 0 10 <> <>
  20 15 -4.261924 -1.422150 -1.372591 900 70 -0.57000 -0.57000 8 FF2F2F  0 0 10 <> <>
  21 16 -3.684767 -3.689068 2.530952 900 70 -0.68000 -0.68000 8 FF2F2F  1 0 10 <> <>
  22 3 -3.827217 -0.923681 3.747266 900 2 0.00000 0.00000 6 A0A0A0  3 0 10 <> <>
  23 16 -3.550933 2.394991 1.050237 900 70 -0.43000 -0.43000 8 FF2F2F  0 0 10 <> <>
  24 2 -3.810586 3.586374 1.638949 900 2 0.63380 0.63380 6 A0A0A0  0 0 10 <> <>
  25 15 -3.439580 3.900020 2.758014 900 70 -0.57000 -0.57000 8 FF2F2F  0 0 10 <> <>
  26 16 -0.910377 2.938931 2.370964 900 70 -0.68000 -0.68000 8 FF2F2F  1 0 10 <> <>
  27 16 0.093594 1.523245 -1.966033 900 70 -0.43000 -0.43000 8 FF2F2F  0 0 10 <> <>
  28 2 -0.317354 2.467455 -2.857386 900 2 0.65900 0.65900 6 A0A0A0  0 0 10 <> <>
  29 15 -1.386124 3.071066 -2.810650 900 70 -0.57000 -0.57000 8 FF2F2F  0 0 10 <> <>
  30 3 -0.656381 -1.281077 -1.494993 900 2 0.13820 0.13820 6 A0A0A0  3 0 10 <> <>
  31 3 1.321421 1.166764 1.573913 900 2 0.00000 0.00000 6 A0A0A0  3 0 10 <> <>
  32 3 -0.111068 0.478989 3.400966 900 2 0.00000 0.00000 6 A0A0A0  3 0 10 <> <>
  33 15 -1.428411 -2.079170 3.771250 900 70 -0.57000 -0.57000 8 FF2F2F  0 0 10 <> <>
  34 16 0.474615 -2.462629 1.865369 900 70 -0.43000 -0.43000 8 FF2F2F  0 0 10 <> <>
  35 2 0.318927 -3.793736 2.122428 900 2 0.65900 0.65900 6 A0A0A0  0 0 10 <> <>
  36 15 -0.726605 -4.417685 1.976243 900 70 -0.57000 -0.57000 8 FF2F2F  0 0 10 <> <>
  37 3 -4.680319 0.415673 -2.884211 900 2 0.06100 0.06100 6 A0A0A0  3 0 10 <> <>
  38 2 -4.614398 4.451320 0.739092 900 2 0.08620 0.08620 6 A0A0A0  0 0 10 <> <>
  39 2 -4.704037 4.211418 -0.639296 900 2 -0.15000 -0.15000 6 A0A0A0  1 0 10 <> <>
  40 2 -5.470902 5.053070 -1.447544 900 2 -0.15000 -0.15000 6 A0A0A0  1 0 10 <> <>
  41 2 -6.145696 6.136275 -0.885672 900 2 -0.15000 -0.15000 6 A0A0A0  1 0 10 <> <>
  42 2 -6.052243 6.385201 0.483774 900 2 -0.15000 -0.15000 6 A0A0A0  1 0 10 <> <>
  43 2 -5.285432 5.547152 1.296221 900 2 -0.15000 -0.15000 6 A0A0A0  1 0 10 <> <>
  44 3 0.736519 2.715662 -3.932567 900 2 0.34100 0.34100 6 A0A0A0  1 1 10 2 1
  45 16 0.404820 3.921398 -4.650675 900 70 -0.68000 -0.68000 8 FF2F2F  1 0 10 <> <>
  46 3 1.609763 -4.386937 2.594927 900 2 0.06100 0.06100 6 A0A0A0  3 0 10 <> <>
  47 3 0.830056 1.495652 -4.885430 900 2 0.44360 0.44360 6 A0A0A0  1 2 10 1 1
  48 25 -0.271715 1.462365 -5.847285 900 43 -0.73010 -0.73010 7 5757FF  1 0 10 <> <>
  49 2 -1.484378 0.885098 -5.553344 900 2 0.54380 0.54380 6 A0A0A0  0 0 10 <> <>
  50 15 -1.717231 0.325789 -4.486649 900 70 -0.57000 -0.57000 8 FF2F2F  0 0 10 <> <>
  51 2 2.144464 1.409746 -5.654046 900 2 -0.14350 -0.14350 6 A0A0A0  0 0 10 <> <>
  52 2 2.745270 0.152386 -5.844348 900 2 -0.15000 -0.15000 6 A0A0A0  1 0 10 <> <>
  53 2 3.933004 0.027283 -6.568218 900 2 -0.15000 -0.15000 6 A0A0A0  1 0 10 <> <>
  54 2 4.533983 1.154835 -7.121706 900 2 -0.15000 -0.15000 6 A0A0A0  1 0 10 <> <>
  55 2 3.945074 2.406106 -6.956632 900 2 -0.15000 -0.15000 6 A0A0A0  1 0 10 <> <>
  56 2 2.756323 2.533032 -6.233239 900 2 -0.15000 -0.15000 6 A0A0A0  1 0 10 <> <>
  57 2 -2.526442 0.958525 -6.611631 900 2 0.08620 0.08620 6 A0A0A0  0 0 10 <> <>
  58 2 -2.612527 2.047129 -7.490083 900 2 -0.15000 -0.15000 6 A0A0A0  1 0 10 <> <>
  59 2 -3.623356 2.086535 -8.453572 900 2 -0.15000 -0.15000 6 A0A0A0  1 0 10 <> <>
  60 2 -4.549129 1.046179 -8.539654 900 2 -0.15000 -0.15000 6 A0A0A0  1 0 10 <> <>
  61 2 -4.472133 -0.034450 -7.660936 900 2 -0.15000 -0.15000 6 A0A0A0  1 0 10 <> <>
  62 2 -3.465159 -0.077471 -6.695015 900 2 -0.15000 -0.15000 6 A0A0A0  1 0 10 <> <>
  63 41 -2.822473 -0.335335 0.455453 900 21 0.00000 0.00000 1 FFFFFF  0 0 10 <> <>
  64 41 -5.486628 1.274336 2.655624 900 21 0.00000 0.00000 1 FFFFFF  0 0 10 <> <>
  65 41 -6.442554 1.639820 1.205292 900 21 0.00000 0.00000 1 FFFFFF  0 0 10 <> <>
  66 41 -6.459980 -1.292013 0.114411 900 21 0.00000 0.00000 1 FFFFFF  0 0 10 <> <>
  67 41 -5.819633 -3.233653 1.080690 900 21 0.00000 0.00000 1 FFFFFF  0 0 10 <> <>
  68 41 -5.876354 -2.499080 2.647633 900 21 0.00000 0.00000 1 FFFFFF  0 0 10 <> <>
  69 41 -3.507295 -2.718391 0.745256 900 21 0.00000 0.00000 1 FFFFFF  0 0 10 <> <>
  70 41 -2.987515 1.519764 2.843939 900 21 0.00000 0.00000 1 FFFFFF  0 0 10 <> <>
  71 41 -0.001181 2.875086 0.083376 900 21 0.00000 0.00000 1 FFFFFF  0 0 10 <> <>
  72 41 -1.664290 3.058040 -0.209046 900 21 0.00000 0.00000 1 FFFFFF  0 0 10 <> <>
  73 41 -1.865428 1.115423 -1.426585 900 21 0.00000 0.00000 1 FFFFFF  0 0 10 <> <>
  74 41 -1.230048 -2.453407 0.714965 900 21 0.00000 0.00000 1 FFFFFF  0 0 10 <> <>
  75 42 -2.778655 -4.030487 2.379272 900 21 0.40000 0.40000 1 FFFFFF  0 0 10 <> <>
  76 41 -4.865448 -0.599370 3.703461 900 21 0.00000 0.00000 1 FFFFFF  0 0 10 <> <>
  77 41 -3.812733 -1.800466 4.406438 900 21 0.00000 0.00000 1 FFFFFF  0 0 10 <> <>
  78 41 -3.264751 -0.139715 4.262715 900 21 0.00000 0.00000 1 FFFFFF  0 0 10 <> <>
  79 42 -1.731440 3.369806 2.684967 900 21 0.40000 0.40000 1 FFFFFF  0 0 10 <> <>
  80 41 -0.027457 -1.012820 -2.350240 900 21 0.00000 0.00000 1 FFFFFF  0 0 10 <> <>
  81 41 -0.290798 -2.253347 -1.153907 900 21 0.00000 0.00000 1 FFFFFF  0 0 10 <> <>
  82 41 -1.683137 -1.396673 -1.848950 900 21 0.00000 0.00000 1 FFFFFF  0 0 10 <> <>
  83 41 1.538299 1.307788 0.510501 900 21 0.00000 0.00000 1 FFFFFF  0 0 10 <> <>
  84 41 1.556077 2.110720 2.079255 900 21 0.00000 0.00000 1 FFFFFF  0 0 10 <> <>
  85 41 2.038021 0.415858 1.931746 900 21 0.00000 0.00000 1 FFFFFF  0 0 10 <> <>
  86 41 0.486897 -0.398225 3.668936 900 21 0.00000 0.00000 1 FFFFFF  0 0 10 <> <>
  87 41 0.353903 1.329187 3.917239 900 21 0.00000 0.00000 1 FFFFFF  0 0 10 <> <>
  88 41 -1.104297 0.393565 3.841428 900 21 0.00000 0.00000 1 FFFFFF  0 0 10 <> <>
  89 41 -3.964351 1.237175 -2.960822 900 21 0.00000 0.00000 1 FFFFFF  0 0 10 <> <>
  90 41 -4.465776 -0.313874 -3.669231 900 21 0.00000 0.00000 1 FFFFFF  0 0 10 <> <>
  91 41 -5.700781 0.782272 -3.019709 900 21 0.00000 0.00000 1 FFFFFF  0 0 10 <> <>
  92 41 -4.172170 3.384574 -1.103313 900 21 0.15000 0.15000 1 FFFFFF  0 0 10 <> <>
  93 41 -5.535748 4.868131 -2.517555 900 21 0.15000 0.15000 1 FFFFFF  0 0 10 <> <>
  94 41 -6.740610 6.791994 -1.517779 900 21 0.15000 0.15000 1 FFFFFF  0 0 10 <> <>
  95 41 -6.574985 7.234679 0.917498 900 21 0.15000 0.15000 1 FFFFFF  0 0 10 <> <>
  96 41 -5.216682 5.753374 2.362497 900 21 0.15000 0.15000 1 FFFFFF  0 0 10 <> <>
  97 41 1.688562 2.901261 -3.421996 900 21 0.00000 0.00000 1 FFFFFF  0 0 10 <> <>
  98 42 -0.569555 3.915386 -4.735579 900 21 0.40000 0.40000 1 FFFFFF  0 0 10 <> <>
  99 41 1.941191 -3.876848 3.502895 900 21 0.00000 0.00000 1 FFFFFF  0 0 10 <> <>
  100 41 1.458316 -5.444985 2.826832 900 21 0.00000 0.00000 1 FFFFFF  0 0 10 <> <>
  101 41 2.364582 -4.304700 1.809113 900 21 0.00000 0.00000 1 FFFFFF  0 0 10 <> <>
  102 41 0.760839 0.587105 -4.272898 900 21 0.00000 0.00000 1 FFFFFF  0 0 10 <> <>
  103 43 -0.091452 1.840673 -6.768929 900 21 0.37000 0.37000 1 FFFFFF  0 0 10 <> <>
  104 41 2.286598 -0.745145 -5.432520 900 21 0.15000 0.15000 1 FFFFFF  0 0 10 <> <>
  105 41 4.386375 -0.951609 -6.704005 900 21 0.15000 0.15000 1 FFFFFF  0 0 10 <> <>
  106 41 5.457637 1.058059 -7.686749 900 21 0.15000 0.15000 1 FFFFFF  0 0 10 <> <>
  107 41 4.409149 3.286316 -7.395391 900 21 0.15000 0.15000 1 FFFFFF  0 0 10 <> <>
  108 41 2.317383 3.523762 -6.136336 900 21 0.15000 0.15000 1 FFFFFF  0 0 10 <> <>
  109 41 -1.923329 2.883927 -7.423297 900 21 0.15000 0.15000 1 FFFFFF  0 0 10 <> <>
  110 41 -3.695527 2.933000 -9.132973 900 21 0.15000 0.15000 1 FFFFFF  0 0 10 <> <>
  111 41 -5.336268 1.080786 -9.289690 900 21 0.15000 0.15000 1 FFFFFF  0 0 10 <> <>
  112 41 -5.197408 -0.841993 -7.727433 900 21 0.15000 0.15000 1 FFFFFF  0 0 10 <> <>
  113 41 -3.411191 -0.922464 -6.011941 900 21 0.15000 0.15000 1 FFFFFF  0 0 10 <> <>
  :::
 } 
 m_bond[130] { 
  # First column is bond index #
  i_m_from
  i_m_to
  i_m_order
  i_sd_original_parity
  :::
  1 1 4 1 1
  2 1 2 1 <>
  3 2 3 1 <>
  4 2 64 1 <>
  5 2 65 1 <>
  6 3 8 1 <>
  7 3 4 1 <>
  8 3 18 1 6
  9 4 1 1 1
  10 4 5 1 <>
  11 4 66 1 <>
  12 5 6 1 <>
  13 5 67 1 <>
  14 5 68 1 <>
  15 6 7 1 <>
  16 6 21 1 1
  17 6 69 1 <>
  18 7 16 1 <>
  19 7 8 1 <>
  20 7 22 1 1
  21 8 9 1 <>
  22 8 63 1 6
  23 9 10 1 <>
  24 9 23 1 6
  25 9 70 1 <>
  26 10 15 1 1
  27 10 11 1 <>
  28 10 26 1 <>
  29 11 12 1 <>
  30 11 71 1 <>
  31 11 72 1 <>
  32 12 13 1 <>
  33 12 27 1 6
  34 12 73 1 <>
  35 13 14 2 <>
  36 13 30 1 <>
  37 14 15 1 <>
  38 14 17 1 <>
  39 15 10 1 1
  40 15 31 1 <>
  41 15 32 1 <>
  42 16 17 1 <>
  43 16 33 2 <>
  44 17 34 1 1
  45 17 74 1 <>
  46 18 3 1 6
  47 18 19 1 <>
  48 19 20 2 <>
  49 19 37 1 <>
  50 21 6 1 1
  51 21 75 1 <>
  52 22 7 1 1
  53 22 76 1 <>
  54 22 77 1 <>
  55 22 78 1 <>
  56 23 9 1 6
  57 23 24 1 <>
  58 24 25 2 <>
  59 24 38 1 <>
  60 26 79 1 <>
  61 27 12 1 6
  62 27 28 1 <>
  63 28 44 1 <>
  64 28 29 2 <>
  65 30 80 1 <>
  66 30 81 1 <>
  67 30 82 1 <>
  68 31 83 1 <>
  69 31 84 1 <>
  70 31 85 1 <>
  71 32 86 1 <>
  72 32 87 1 <>
  73 32 88 1 <>
  74 34 17 1 1
  75 34 35 1 <>
  76 35 36 2 <>
  77 35 46 1 <>
  78 37 89 1 <>
  79 37 90 1 <>
  80 37 91 1 <>
  81 38 43 2 <>
  82 38 39 1 <>
  83 39 40 2 <>
  84 39 92 1 <>
  85 40 41 1 <>
  86 40 93 1 <>
  87 41 42 2 <>
  88 41 94 1 <>
  89 42 43 1 <>
  90 42 95 1 <>
  91 43 96 1 <>
  92 44 47 1 <>
  93 44 45 1 1
  94 44 97 1 <>
  95 45 44 1 1
  96 45 98 1 <>
  97 46 99 1 <>
  98 46 100 1 <>
  99 46 101 1 <>
  100 47 48 1 6
  101 47 51 1 <>
  102 47 102 1 <>
  103 48 47 1 6
  104 48 49 1 <>
  105 48 103 1 <>
  106 49 50 2 <>
  107 49 57 1 <>
  108 51 52 2 <>
  109 51 56 1 <>
  110 52 53 1 <>
  111 52 104 1 <>
  112 53 54 2 <>
  113 53 105 1 <>
  114 54 55 1 <>
  115 54 106 1 <>
  116 55 56 2 <>
  117 55 107 1 <>
  118 56 108 1 <>
  119 57 62 2 <>
  120 57 58 1 <>
  121 58 59 2 <>
  122 58 109 1 <>
  123 59 60 1 <>
  124 59 110 1 <>
  125 60 61 2 <>
  126 60 111 1 <>
  127 61 62 1 <>
  128 61 112 1 <>
  129 62 113 1 <>
  130 63 8 1 6
  :::
 } 
} 

f_m_ct { 
 s_m_title
 s_m_entry_id
 s_m_entry_name
 i_f3d_flags
 r_f3d_energy
 r_mmod_Potential_Energy-MMFF94s
 b_mmod_Minimization_Converged-MMFF94s
 r_mmod_RMS_Derivative-MMFF94s
 s_m_job_name
 s_m_Source_Path
 s_m_Source_File
 i_m_Source_File_Index
 i_mmod_Times_Found-MMFF94s
 r_mmod_Relative_Potential_Energy-MMFF94s
 i_mmod_Conformation-MMFF94s
 i_mmod_Serial_Number-MMFF94s
 s_m_subgroup_title
 s_m_subgroupid
 b_m_subgroup_collapsed
 i_m_ct_format
 :::
 Taxol 
  36 
  entry 
  0
  0
  804.933532714844
  1
  0.0423423945903778
  mmod_csearch_13-EpiTaxol_2 
  "/Users/rgil/Documents/StereoFitter/Taxol/Taxol Structures/Taxol_by_rrg" 
  Taxol_Confelim_3Kcal.mae 
  10
  384
  10.584228515625
  4
  1
  mmod_csearch_13-EpiTaxol_2-out1 
  mmod_csearch_13-EpiTaxol_2-out1 
  0
  2
 m_depend[8] { 
  # First column is dependency index #
  i_m_depend_dependency
  s_m_depend_property
  :::
  1 20 r_mmod_Potential_Energy-MMFF94s 
  2 20 b_mmod_Minimization_Converged-MMFF94s 
  3 20 r_mmod_RMS_Derivative-MMFF94s 
  4 30 s_m_job_name 
  5 20 i_mmod_Times_Found-MMFF94s 
  6 20 r_mmod_Relative_Potential_Energy-MMFF94s 
  7 20 i_mmod_Conformation-MMFF94s 
  8 10 i_mmod_Serial_Number-MMFF94s 
  :::
 } 
 m_atom[113] { 
  # First column is atom index #
  i_m_mmod_type
  r_m_x_coord
  r_m_y_coord
  r_m_z_coord
  i_m_residue_number
  i_m_color
  r_m_charge1
  r_m_charge2
  i_m_atomic_number
  s_m_color_rgb
  i_m_Hcount
  i_m_atom_chirality
  i_m_bond_stereo
  i_sd_original_parity
  b_st_NoSrcChirality
  :::
  1 16 -6.729349 -0.306602 1.756321 900 70 -0.51580 -0.51580 8 FF2F2F  0 0 10 <> <>
  2 3 -5.930960 0.885895 1.749934 900 2 0.25790 0.25790 6 A0A0A0  2 0 10 <> <>
  3 3 -4.883053 0.277072 0.775501 900 2 0.25790 0.25790 6 A0A0A0  0 2 10 2 1
  4 3 -5.849955 -0.964470 0.811186 900 2 0.25790 0.25790 6 A0A0A0  1 1 10 1 1
  5 3 -5.407642 -2.302503 1.368432 900 2 0.00000 0.00000 6 A0A0A0  2 0 10 <> <>
  6 3 -3.892237 -2.414653 1.489222 900 2 0.28000 0.28000 6 A0A0A0  1 2 10 1 1
  7 3 -3.245516 -1.187085 2.209165 900 2 0.06100 0.06100 6 A0A0A0  0 2 10 2 1
  8 3 -3.405679 0.093955 1.280264 900 2 0.00000 0.00000 6 A0A0A0  1 1 10 2 1
  9 3 -2.763252 1.448765 1.801859 900 2 0.28000 0.28000 6 A0A0A0  1 2 10 1 1
  10 3 -1.278328 1.869461 1.344779 900 2 0.28000 0.28000 6 A0A0A0  0 2 10 2 1
  11 3 -1.171749 2.326869 -0.131137 900 2 0.00000 0.00000 6 A0A0A0  2 0 10 <> <>
  12 3 -0.992837 1.205563 -1.168312 900 2 0.41820 0.41820 6 A0A0A0  1 1 10 1 1
  13 2 -0.662101 -0.172599 -0.611196 900 2 -0.27640 -0.27640 6 A0A0A0  0 0 11 <> <>
  14 2 -0.458251 -0.383814 0.719631 900 2 -0.27640 -0.27640 6 A0A0A0  0 0 11 <> <>
  15 3 -0.155503 0.817906 1.630459 900 2 0.13820 0.13820 6 A0A0A0  0 0 10 <> <>
  16 2 -1.771874 -1.610636 2.490992 900 2 0.44800 0.44800 6 A0A0A0  0 0 10 <> <>
  17 3 -0.753817 -1.738218 1.326651 900 2 0.47920 0.47920 6 A0A0A0  1 1 10 2 1
  18 16 -4.861784 0.987828 -0.509737 900 70 -0.40790 -0.40790 8 FF2F2F  0 0 10 <> <>
  19 2 -4.609987 0.232750 -1.617084 900 2 0.65900 0.65900 6 A0A0A0  0 0 10 <> <>
  20 15 -4.308017 -0.951799 -1.590912 900 70 -0.57000 -0.57000 8 FF2F2F  0 0 10 <> <>
  21 16 -3.657638 -3.634902 2.198386 900 70 -0.68000 -0.68000 8 FF2F2F  1 0 10 <> <>
  22 3 -3.886718 -0.985353 3.609286 900 2 0.00000 0.00000 6 A0A0A0  3 0 10 <> <>
  23 16 -3.605969 2.568896 1.377156 900 70 -0.43000 -0.43000 8 FF2F2F  0 0 10 <> <>
  24 2 -4.062348 3.436806 2.315922 900 2 0.63380 0.63380 6 A0A0A0  0 0 10 <> <>
  25 15 -3.868145 3.349550 3.515835 900 70 -0.57000 -0.57000 8 FF2F2F  0 0 10 <> <>
  26 16 -0.943333 3.048739 2.121758 900 70 -0.68000 -0.68000 8 FF2F2F  1 0 10 <> <>
  27 16 0.013139 1.561357 -2.129045 900 70 -0.43000 -0.43000 8 FF2F2F  0 0 10 <> <>
  28 2 -0.382412 2.470176 -3.063777 900 2 0.65900 0.65900 6 A0A0A0  0 0 10 <> <>
  29 15 -1.450866 3.074924 -3.053091 900 70 -0.57000 -0.57000 8 FF2F2F  0 0 10 <> <>
  30 3 -0.758937 -1.273674 -1.645463 900 2 0.13820 0.13820 6 A0A0A0  3 0 10 <> <>
  31 3 1.267671 1.334770 1.230792 900 2 0.00000 0.00000 6 A0A0A0  3 0 10 <> <>
  32 3 -0.005326 0.597467 3.158591 900 2 0.00000 0.00000 6 A0A0A0  3 0 10 <> <>
  33 15 -1.416692 -1.922579 3.637422 900 70 -0.57000 -0.57000 8 FF2F2F  0 0 10 <> <>
  34 16 0.472145 -2.343349 1.724940 900 70 -0.43000 -0.43000 8 FF2F2F  0 0 10 <> <>
  35 2 0.336306 -3.672711 2.001017 900 2 0.65900 0.65900 6 A0A0A0  0 0 10 <> <>
  36 15 -0.698958 -4.314466 1.858120 900 70 -0.57000 -0.57000 8 FF2F2F  0 0 10 <> <>
  37 3 -4.762867 1.056013 -2.857796 900 2 0.06100 0.06100 6 A0A0A0  3 0 10 <> <>
  38 2 -4.856598 4.523598 1.682736 900 2 0.08620 0.08620 6 A0A0A0  0 0 10 <> <>
  39 2 -5.005410 4.636909 0.293030 900 2 -0.15000 -0.15000 6 A0A0A0  1 0 10 <> <>
  40 2 -5.764630 5.677665 -0.247334 900 2 -0.15000 -0.15000 6 A0A0A0  1 0 10 <> <>
  41 2 -6.376540 6.607091 0.593456 900 2 -0.15000 -0.15000 6 A0A0A0  1 0 10 <> <>
  42 2 -6.231380 6.501429 1.976184 900 2 -0.15000 -0.15000 6 A0A0A0  1 0 10 <> <>
  43 2 -5.472875 5.463361 2.520909 900 2 -0.15000 -0.15000 6 A0A0A0  1 0 10 <> <>
  44 3 0.692661 2.670026 -4.130412 900 2 0.34100 0.34100 6 A0A0A0  1 1 10 2 1
  45 16 0.340048 3.781955 -4.975347 900 70 -0.68000 -0.68000 8 FF2F2F  1 0 10 <> <>
  46 3 1.634807 -4.239473 2.484616 900 2 0.06100 0.06100 6 A0A0A0  3 0 10 <> <>
  47 3 0.894737 1.371159 -4.956568 900 2 0.44360 0.44360 6 A0A0A0  1 2 10 1 1
  48 25 -0.128599 1.190727 -5.987495 900 43 -0.73010 -0.73010 7 5757FF  1 0 10 <> <>
  49 2 -1.365021 0.657561 -5.706428 900 2 0.54380 0.54380 6 A0A0A0  0 0 10 <> <>
  50 15 -1.693170 0.302452 -4.579021 900 70 -0.57000 -0.57000 8 FF2F2F  0 0 10 <> <>
  51 2 2.268172 1.281836 -5.614350 900 2 -0.14350 -0.14350 6 A0A0A0  0 0 10 <> <>
  52 2 2.979408 0.069963 -5.562721 900 2 -0.15000 -0.15000 6 A0A0A0  1 0 10 <> <>
  53 2 4.228841 -0.053477 -6.174270 900 2 -0.15000 -0.15000 6 A0A0A0  1 0 10 <> <>
  54 2 4.782204 1.028365 -6.854550 900 2 -0.15000 -0.15000 6 A0A0A0  1 0 10 <> <>
  55 2 4.084771 2.231778 -6.928643 900 2 -0.15000 -0.15000 6 A0A0A0  1 0 10 <> <>
  56 2 2.834514 2.357215 -6.317935 900 2 -0.15000 -0.15000 6 A0A0A0  1 0 10 <> <>
  57 2 -2.305346 0.503142 -6.849589 900 2 0.08620 0.08620 6 A0A0A0  0 0 10 <> <>
  58 2 -2.266191 1.346354 -7.968188 900 2 -0.15000 -0.15000 6 A0A0A0  1 0 10 <> <>
  59 2 -3.177137 1.163181 -9.011995 900 2 -0.15000 -0.15000 6 A0A0A0  1 0 10 <> <>
  60 2 -4.129739 0.146337 -8.940564 900 2 -0.15000 -0.15000 6 A0A0A0  1 0 10 <> <>
  61 2 -4.181028 -0.687023 -7.823704 900 2 -0.15000 -0.15000 6 A0A0A0  1 0 10 <> <>
  62 2 -3.274242 -0.506954 -6.777552 900 2 -0.15000 -0.15000 6 A0A0A0  1 0 10 <> <>
  63 41 -2.877499 -0.163109 0.369810 900 21 0.00000 0.00000 1 FFFFFF  0 0 10 <> <>
  64 41 -5.590791 1.146485 2.754019 900 21 0.00000 0.00000 1 FFFFFF  0 0 10 <> <>
  65 41 -6.500838 1.730312 1.347872 900 21 0.00000 0.00000 1 FFFFFF  0 0 10 <> <>
  66 41 -6.407309 -1.115582 -0.122695 900 21 0.00000 0.00000 1 FFFFFF  0 0 10 <> <>
  67 41 -5.771805 -3.112884 0.722937 900 21 0.00000 0.00000 1 FFFFFF  0 0 10 <> <>
  68 41 -5.880548 -2.503307 2.339036 900 21 0.00000 0.00000 1 FFFFFF  0 0 10 <> <>
  69 41 -3.467660 -2.535513 0.486011 900 21 0.00000 0.00000 1 FFFFFF  0 0 10 <> <>
  70 41 -2.770403 1.422688 2.893491 900 21 0.00000 0.00000 1 FFFFFF  0 0 10 <> <>
  71 41 -0.342108 3.043128 -0.224729 900 21 0.00000 0.00000 1 FFFFFF  0 0 10 <> <>
  72 41 -2.042961 2.932777 -0.408511 900 21 0.00000 0.00000 1 FFFFFF  0 0 10 <> <>
  73 41 -1.949983 1.088683 -1.691841 900 21 0.00000 0.00000 1 FFFFFF  0 0 10 <> <>
  74 41 -1.236542 -2.386620 0.589157 900 21 0.00000 0.00000 1 FFFFFF  0 0 10 <> <>
  75 42 -2.740074 -3.948069 2.054816 900 21 0.40000 0.40000 1 FFFFFF  0 0 10 <> <>
  76 41 -4.946754 -0.741697 3.575275 900 21 0.00000 0.00000 1 FFFFFF  0 0 10 <> <>
  77 41 -3.813177 -1.896758 4.215957 900 21 0.00000 0.00000 1 FFFFFF  0 0 10 <> <>
  78 41 -3.384773 -0.194627 4.175673 900 21 0.00000 0.00000 1 FFFFFF  0 0 10 <> <>
  79 42 -1.576096 3.753435 1.899519 900 21 0.40000 0.40000 1 FFFFFF  0 0 10 <> <>
  80 41 -0.199373 -1.000797 -2.545682 900 21 0.00000 0.00000 1 FFFFFF  0 0 10 <> <>
  81 41 -0.321140 -2.215305 -1.302184 900 21 0.00000 0.00000 1 FFFFFF  0 0 10 <> <>
  82 41 -1.798628 -1.452096 -1.927861 900 21 0.00000 0.00000 1 FFFFFF  0 0 10 <> <>
  83 41 1.390754 1.520248 0.160544 900 21 0.00000 0.00000 1 FFFFFF  0 0 10 <> <>
  84 41 1.514541 2.270838 1.745083 900 21 0.00000 0.00000 1 FFFFFF  0 0 10 <> <>
  85 41 2.034170 0.598232 1.504744 900 21 0.00000 0.00000 1 FFFFFF  0 0 10 <> <>
  86 41 0.641222 -0.257169 3.383992 900 21 0.00000 0.00000 1 FFFFFF  0 0 10 <> <>
  87 41 0.458937 1.467942 3.640077 900 21 0.00000 0.00000 1 FFFFFF  0 0 10 <> <>
  88 41 -0.957996 0.467972 3.672551 900 21 0.00000 0.00000 1 FFFFFF  0 0 10 <> <>
  89 41 -4.489686 0.452963 -3.727816 900 21 0.00000 0.00000 1 FFFFFF  0 0 10 <> <>
  90 41 -5.802947 1.373865 -2.963050 900 21 0.00000 0.00000 1 FFFFFF  0 0 10 <> <>
  91 41 -4.099753 1.923108 -2.814224 900 21 0.00000 0.00000 1 FFFFFF  0 0 10 <> <>
  92 41 -4.538662 3.928002 -0.385844 900 21 0.15000 0.15000 1 FFFFFF  0 0 10 <> <>
  93 41 -5.878705 5.765314 -1.325647 900 21 0.15000 0.15000 1 FFFFFF  0 0 10 <> <>
  94 41 -6.967131 7.416684 0.170038 900 21 0.15000 0.15000 1 FFFFFF  0 0 10 <> <>
  95 41 -6.708584 7.227888 2.630108 900 21 0.15000 0.15000 1 FFFFFF  0 0 10 <> <>
  96 41 -5.367166 5.392500 3.602108 900 21 0.15000 0.15000 1 FFFFFF  0 0 10 <> <>
  97 41 1.612202 2.952746 -3.604318 900 21 0.00000 0.00000 1 FFFFFF  0 0 10 <> <>
  98 42 -0.615460 3.680123 -5.154754 900 21 0.40000 0.40000 1 FFFFFF  0 0 10 <> <>
  99 41 1.493685 -5.290570 2.751816 900 21 0.00000 0.00000 1 FFFFFF  0 0 10 <> <>
  100 41 2.384439 -4.175360 1.692222 900 21 0.00000 0.00000 1 FFFFFF  0 0 10 <> <>
  101 41 1.966893 -3.698070 3.374088 900 21 0.00000 0.00000 1 FFFFFF  0 0 10 <> <>
  102 41 0.814600 0.516796 -4.272579 900 21 0.00000 0.00000 1 FFFFFF  0 0 10 <> <>
  103 43 0.139080 1.392928 -6.942370 900 21 0.37000 0.37000 1 FFFFFF  0 0 10 <> <>
  104 41 2.562721 -0.793182 -5.046315 900 21 0.15000 0.15000 1 FFFFFF  0 0 10 <> <>
  105 41 4.768748 -0.995896 -6.122562 900 21 0.15000 0.15000 1 FFFFFF  0 0 10 <> <>
  106 41 5.754543 0.932366 -7.331211 900 21 0.15000 0.15000 1 FFFFFF  0 0 10 <> <>
  107 41 4.513215 3.074989 -7.465335 900 21 0.15000 0.15000 1 FFFFFF  0 0 10 <> <>
  108 41 2.311180 3.307431 -6.403403 900 21 0.15000 0.15000 1 FFFFFF  0 0 10 <> <>
  109 41 -1.555141 2.164045 -8.038458 900 21 0.15000 0.15000 1 FFFFFF  0 0 10 <> <>
  110 41 -3.149211 1.818160 -9.880087 900 21 0.15000 0.15000 1 FFFFFF  0 0 10 <> <>
  111 41 -4.837489 0.007042 -9.754784 900 21 0.15000 0.15000 1 FFFFFF  0 0 10 <> <>
  112 41 -4.927388 -1.475869 -7.767079 900 21 0.15000 0.15000 1 FFFFFF  0 0 10 <> <>
  113 41 -3.321746 -1.160520 -5.908718 900 21 0.15000 0.15000 1 FFFFFF  0 0 10 <> <>
  :::
 } 
 m_bond[130] { 
  # First column is bond index #
  i_m_from
  i_m_to
  i_m_order
  i_sd_original_parity
  :::
  1 1 4 1 1
  2 1 2 1 <>
  3 2 3 1 <>
  4 2 64 1 <>
  5 2 65 1 <>
  6 3 8 1 <>
  7 3 4 1 <>
  8 3 18 1 6
  9 4 1 1 1
  10 4 5 1 <>
  11 4 66 1 <>
  12 5 6 1 <>
  13 5 67 1 <>
  14 5 68 1 <>
  15 6 7 1 <>
  16 6 21 1 1
  17 6 69 1 <>
  18 7 16 1 <>
  19 7 8 1 <>
  20 7 22 1 1
  21 8 9 1 <>
  22 8 63 1 6
  23 9 10 1 <>
  24 9 23 1 6
  25 9 70 1 <>
  26 10 15 1 1
  27 10 11 1 <>
  28 10 26 1 <>
  29 11 12 1 <>
  30 11 71 1 <>
  31 11 72 1 <>
  32 12 13 1 <>
  33 12 27 1 6
  34 12 73 1 <>
  35 13 14 2 <>
  36 13 30 1 <>
  37 14 15 1 <>
  38 14 17 1 <>
  39 15 10 1 1
  40 15 31 1 <>
  41 15 32 1 <>
  42 16 17 1 <>
  43 16 33 2 <>
  44 17 34 1 1
  45 17 74 1 <>
  46 18 3 1 6
  47 18 19 1 <>
  48 19 20 2 <>
  49 19 37 1 <>
  50 21 6 1 1
  51 21 75 1 <>
  52 22 7 1 1
  53 22 76 1 <>
  54 22 77 1 <>
  55 22 78 1 <>
  56 23 9 1 6
  57 23 24 1 <>
  58 24 25 2 <>
  59 24 38 1 <>
  60 26 79 1 <>
  61 27 12 1 6
  62 27 28 1 <>
  63 28 44 1 <>
  64 28 29 2 <>
  65 30 80 1 <>
  66 30 81 1 <>
  67 30 82 1 <>
  68 31 83 1 <>
  69 31 84 1 <>
  70 31 85 1 <>
  71 32 86 1 <>
  72 32 87 1 <>
  73 32 88 1 <>
  74 34 17 1 1
  75 34 35 1 <>
  76 35 36 2 <>
  77 35 46 1 <>
  78 37 89 1 <>
  79 37 90 1 <>
  80 37 91 1 <>
  81 38 43 2 <>
  82 38 39 1 <>
  83 39 40 2 <>
  84 39 92 1 <>
  85 40 41 1 <>
  86 40 93 1 <>
  87 41 42 2 <>
  88 41 94 1 <>
  89 42 43 1 <>
  90 42 95 1 <>
  91 43 96 1 <>
  92 44 47 1 <>
  93 44 45 1 1
  94 44 97 1 <>
  95 45 44 1 1
  96 45 98 1 <>
  97 46 99 1 <>
  98 46 100 1 <>
  99 46 101 1 <>
  100 47 48 1 6
  101 47 51 1 <>
  102 47 102 1 <>
  103 48 47 1 6
  104 48 49 1 <>
  105 48 103 1 <>
  106 49 50 2 <>
  107 49 57 1 <>
  108 51 52 2 <>
  109 51 56 1 <>
  110 52 53 1 <>
  111 52 104 1 <>
  112 53 54 2 <>
  113 53 105 1 <>
  114 54 55 1 <>
  115 54 106 1 <>
  116 55 56 2 <>
  117 55 107 1 <>
  118 56 108 1 <>
  119 57 62 2 <>
  120 57 58 1 <>
  121 58 59 2 <>
  122 58 109 1 <>
  123 59 60 1 <>
  124 59 110 1 <>
  125 60 61 2 <>
  126 60 111 1 <>
  127 61 62 1 <>
  128 61 112 1 <>
  129 62 113 1 <>
  130 63 8 1 6
  :::
 } 
} 
