# Supplementary material for: Reference-free NOE NMR analysis
Source: Chem Sci. 2020 Aug 31;11(36):9930–6. doi: 10.1039/d0sc02970j (PMC8162118; doi:10.1039/d0sc02970j)
Supplement: SC-011-D0SC02970J-s006 [file SC-011-D0SC02970J-s006.piz › taxol_structures/4_5epi_structures/4_5-EpiTaxol_confelin_3kcal.mae]

{ 
 s_m_m2io_version
 :::
 2.0.0 
} 

f_m_ct { 
 s_m_title
 s_m_entry_id
 s_m_entry_name
 i_f3d_flags
 r_f3d_energy
 r_mmod_Potential_Energy-MMFF94s
 b_mmod_Minimization_Converged-MMFF94s
 r_mmod_RMS_Derivative-MMFF94s
 s_m_job_name
 s_m_Source_Path
 s_m_Source_File
 i_m_Source_File_Index
 i_mmod_Times_Found-MMFF94s
 r_mmod_Relative_Potential_Energy-MMFF94s
 i_mmod_Conformation-MMFF94s
 i_mmod_Serial_Number-MMFF94s
 s_m_subgroup_title
 s_m_subgroupid
 b_m_subgroup_collapsed
 i_m_ct_format
 :::
 Taxol 
  1 
  entry 
  0
  0
  853.474731445312
  1
  0.028353612869978
  mmod_confelim_2 
  /Users/rgil/Documents/Matthias_Niemitz/Taxol 
  Taxol_Template.mae 
  1
  12
  5.74615478515625
  19
  1
  Taxol_Confelim_3Kcal 
  Taxol_Confelim_3Kcal 
  0
  2
 m_depend[8] { 
  # First column is dependency index #
  i_m_depend_dependency
  s_m_depend_property
  :::
  1 20 r_mmod_Potential_Energy-MMFF94s 
  2 20 b_mmod_Minimization_Converged-MMFF94s 
  3 20 r_mmod_RMS_Derivative-MMFF94s 
  4 30 s_m_job_name 
  5 20 i_mmod_Times_Found-MMFF94s 
  6 20 r_mmod_Relative_Potential_Energy-MMFF94s 
  7 20 i_mmod_Conformation-MMFF94s 
  8 10 i_mmod_Serial_Number-MMFF94s 
  :::
 } 
 m_atom[113] { 
  # First column is atom index #
  i_m_mmod_type
  r_m_x_coord
  r_m_y_coord
  r_m_z_coord
  i_m_residue_number
  i_m_color
  i_m_atomic_number
  s_m_color_rgb
  s_m_atom_name
  i_m_Hcount
  i_m_sculpting_atom_index
  i_m_sculpting_constraint
  i_sd_original_parity
  :::
  1 16 -4.196591 12.576947 -2.915246 900 70 8 FF2F2F  O1  0 1 2 <>
  2 3 -4.971236 11.673711 -2.075182 900 2 6 A0A0A0  C2  2 2 2 <>
  3 3 -5.462767 10.884405 -3.296306 900 2 6 A0A0A0  C3  0 3 2 2
  4 3 -4.826500 12.040671 -4.113580 900 2 6 A0A0A0  C4  1 4 2 1
  5 3 -3.823814 11.820116 -5.244141 900 2 6 A0A0A0  C5  2 5 2 <>
  6 3 -2.993953 10.555586 -5.129035 900 2 6 A0A0A0  C6  1 6 2 1
  7 3 -3.824670 9.222443 -4.891836 900 2 6 A0A0A0  C7  0 7 2 2
  8 3 -4.619750 9.438752 -3.484513 900 2 6 A0A0A0  C8  1 8 2 2
  9 3 -4.430837 8.313709 -2.276984 900 2 6 A0A0A0  C9  1 9 2 1
  10 3 -5.067403 6.804744 -2.253780 900 2 6 A0A0A0  C10  0 10 2 2
  11 3 -4.443694 5.852683 -1.122230 900 2 6 A0A0A0  C11  2 11 2 <>
  12 3 -3.321533 4.805490 -1.555541 900 2 6 A0A0A0  C12  1 12 2 1
  13 2 -2.767242 5.116051 -2.959749 900 2 6 A0A0A0  C13  0 13 2 <>
  14 2 -3.538810 5.772940 -3.879604 900 2 6 A0A0A0  C14  0 14 2 <>
  15 3 -5.047994 5.946128 -3.560614 900 2 6 A0A0A0  C15  0 15 2 <>
  16 2 -2.729655 8.065286 -4.834265 900 2 6 A0A0A0  C16  0 16 2 <>
  17 3 -2.932543 6.532571 -5.064052 900 2 6 A0A0A0  C17  1 17 2 2
  18 16 -6.972457 11.078731 -3.422612 900 70 8 FF2F2F  O18  0 18 2 <>
  19 2 -7.879617 12.316578 -3.339411 900 2 6 A0A0A0  C19  0 19 1 <>
  20 15 -9.018376 12.291133 -3.787393 900 70 8 FF2F2F  O20  0 20 2 <>
  21 16 -2.220895 10.524231 -6.328009 900 70 8 FF2F2F  O21  1 21 2 <>
  22 3 -4.778334 9.087372 -6.129893 900 2 6 A0A0A0  C22  3 22 2 <>
  23 16 -3.059268 7.990422 -1.945834 900 70 8 FF2F2F  O23  0 23 2 <>
  24 2 -2.102414 8.801759 -1.423543 900 2 6 A0A0A0  C24  0 24 2 <>
  25 15 -2.110275 10.026590 -1.438406 900 70 8 FF2F2F  O25  0 25 2 <>
  26 16 -6.424873 6.978232 -1.897818 900 70 8 FF2F2F  O26  1 26 2 <>
  27 16 -2.293038 4.703992 -0.555634 900 70 8 FF2F2F  O27  0 27 2 <>
  28 2 -1.620648 3.583363 -0.034342 900 2 6 A0A0A0  C28  0 28 2 <>
  29 15 -0.639441 3.727310 0.693471 900 70 8 FF2F2F  O29  0 29 2 <>
  30 3 -1.276281 4.773696 -3.134601 900 2 6 A0A0A0  C30  3 30 2 <>
  31 3 -5.702314 4.519369 -3.470426 900 2 6 A0A0A0  C31  3 31 2 <>
  32 3 -5.966497 6.559545 -4.644214 900 2 6 A0A0A0  C32  3 32 2 <>
  33 15 -1.568149 8.377669 -4.551019 900 70 8 FF2F2F  O33  0 33 2 <>
  34 16 -3.442264 6.197266 -6.349895 900 70 8 FF2F2F  O34  0 34 2 <>
  35 2 -2.747081 5.530856 -7.323197 900 2 6 A0A0A0  C35  0 35 2 <>
  36 15 -3.231154 5.296079 -8.425802 900 70 8 FF2F2F  O36  0 36 2 <>
  37 3 -7.359997 13.596064 -2.678556 900 2 6 A0A0A0  C37  3 37 2 <>
  38 2 -1.002911 8.011143 -0.830864 900 2 6 A0A0A0  C38  0 38 2 <>
  39 2 -1.199993 7.442357 0.445892 900 2 6 A0A0A0  C39  1 39 2 <>
  40 2 -0.184811 6.671443 1.050372 900 2 6 A0A0A0  C40  1 40 2 <>
  41 2 1.034054 6.450999 0.377155 900 2 6 A0A0A0  C41  1 41 2 <>
  42 2 1.242458 7.019138 -0.897535 900 2 6 A0A0A0  C42  1 42 2 <>
  43 2 0.233930 7.815323 -1.495302 900 2 6 A0A0A0  C43  1 43 2 <>
  44 3 -2.067552 2.103405 -0.269215 900 2 6 A0A0A0  C44  1 44 2 2
  45 16 -2.605385 1.852300 -1.560270 900 70 8 FF2F2F  O45  1 45 2 <>
  46 3 -1.326752 5.045044 -7.010407 900 2 6 A0A0A0  C46  3 46 2 <>
  47 3 -2.997013 1.574415 0.870248 900 2 6 A0A0A0  C47  1 47 2 1
  48 25 -4.375623 1.457665 0.416433 900 43 7 5757FF  N48  1 48 2 <>
  49 2 -5.320658 2.374544 0.620617 900 2 6 A0A0A0  C49  0 49 2 <>
  50 15 -5.090188 3.480986 1.095445 900 70 8 FF2F2F  O50  0 50 2 <>
  51 2 -2.606668 0.228219 1.495402 900 2 6 A0A0A0  C51  0 51 2 <>
  52 2 -2.453308 0.127048 2.898707 900 2 6 A0A0A0  C52  1 52 2 <>
  53 2 -2.256657 -1.128801 3.508335 900 2 6 A0A0A0  C53  1 53 2 <>
  54 2 -2.203448 -2.294385 2.724614 900 2 6 A0A0A0  C54  1 54 2 <>
  55 2 -2.335169 -2.199496 1.326218 900 2 6 A0A0A0  C55  1 55 2 <>
  56 2 -2.533021 -0.944813 0.711142 900 2 6 A0A0A0  C56  1 56 2 <>
  57 2 -6.668501 1.987455 0.109664 900 2 6 A0A0A0  C57  0 57 2 <>
  58 2 -7.481740 2.964894 -0.510799 900 2 6 A0A0A0  C58  1 58 2 <>
  59 2 -8.744686 2.604825 -1.016303 900 2 6 A0A0A0  C59  1 59 2 <>
  60 2 -9.208076 1.285237 -0.889774 900 2 6 A0A0A0  C60  1 60 2 <>
  61 2 -8.409798 0.312338 -0.248111 900 2 6 A0A0A0  C61  1 61 2 <>
  62 2 -7.143926 0.668880 0.250821 900 2 6 A0A0A0  C62  1 62 2 <>
  63 41 -3.747773 9.894186 -3.072780 900 21 1 FFFFFF  H63  0 63 2 <>
  64 41 -5.738356 12.159475 -1.473255 900 21 1 FFFFFF  H64  0 64 2 <>
  65 41 -4.321949 11.106809 -1.397004 900 21 1 FFFFFF  H65  0 65 2 <>
  66 41 -5.553654 12.748418 -4.513576 900 21 1 FFFFFF  H66  0 66 2 <>
  67 41 -3.149539 12.674365 -5.344670 900 21 1 FFFFFF  H67  0 67 2 <>
  68 41 -4.360797 11.783116 -6.191843 900 21 1 FFFFFF  H68  0 68 2 <>
  69 41 -2.288818 10.725859 -4.311185 900 21 1 FFFFFF  H69  0 69 2 <>
  70 41 -4.801266 8.810038 -1.372614 900 21 1 FFFFFF  H70  0 70 2 <>
  71 41 -5.246488 5.248868 -0.701205 900 21 1 FFFFFF  H71  0 71 2 <>
  72 41 -4.092300 6.439638 -0.275114 900 21 1 FFFFFF  H72  0 72 2 <>
  73 41 -3.774454 3.825498 -1.585661 900 21 1 FFFFFF  H73  0 73 2 <>
  74 41 -1.900370 6.224166 -5.064210 900 21 1 FFFFFF  H74  0 74 2 <>
  75 42 -1.446295 9.994803 -6.171759 900 21 1 FFFFFF  H75  0 75 2 <>
  76 41 -4.422896 9.627114 -6.999760 900 21 1 FFFFFF  H76  0 76 2 <>
  77 41 -4.902831 8.079127 -6.494759 900 21 1 FFFFFF  H77  0 77 2 <>
  78 41 -5.773762 9.473310 -5.919059 900 21 1 FFFFFF  H78  0 78 2 <>
  79 42 -6.943850 7.085492 -2.681931 900 21 1 FFFFFF  H79  0 79 2 <>
  80 41 -1.083161 3.744733 -2.818256 900 21 1 FFFFFF  H80  0 80 2 <>
  81 41 -0.875111 4.819339 -4.136648 900 21 1 FFFFFF  H81  0 81 2 <>
  82 41 -0.664035 5.408818 -2.502607 900 21 1 FFFFFF  H82  0 82 2 <>
  83 41 -5.328205 3.825375 -2.733562 900 21 1 FFFFFF  H83  0 83 2 <>
  84 41 -6.774134 4.545394 -3.272994 900 21 1 FFFFFF  H84  0 84 2 <>
  85 41 -5.575672 4.001504 -4.421518 900 21 1 FFFFFF  H85  0 85 2 <>
  86 41 -7.015505 6.284660 -4.493949 900 21 1 FFFFFF  H86  0 86 2 <>
  87 41 -6.001600 7.635701 -4.604431 900 21 1 FFFFFF  H87  0 87 2 <>
  88 41 -5.732796 6.194952 -5.641294 900 21 1 FFFFFF  H88  0 88 2 <>
  89 41 -6.351784 13.785485 -3.004986 900 21 1 FFFFFF  H89  0 89 2 <>
  90 41 -7.371535 13.626167 -1.581533 900 21 1 FFFFFF  H90  0 90 2 <>
  91 41 -7.969995 14.423908 -3.025975 900 21 1 FFFFFF  H91  0 91 2 <>
  92 41 -2.136641 7.590382 0.965448 900 21 1 FFFFFF  H92  0 92 2 <>
  93 41 -0.355771 6.217712 2.019181 900 21 1 FFFFFF  H93  0 93 2 <>
  94 41 1.796034 5.837224 0.838450 900 21 1 FFFFFF  H94  0 94 2 <>
  95 41 2.182019 6.841519 -1.407744 900 21 1 FFFFFF  H95  0 95 2 <>
  96 41 0.413997 8.256432 -2.467281 900 21 1 FFFFFF  H96  0 96 2 <>
  97 41 -1.136141 1.535874 -0.220071 900 21 1 FFFFFF  H97  0 97 2 <>
  98 42 -3.530626 2.025392 -1.492476 900 21 1 FFFFFF  H98  0 98 2 <>
  99 41 -0.674819 5.854048 -6.676404 900 21 1 FFFFFF  H99  0 99 2 <>
  100 41 -1.356244 4.260003 -6.253110 900 21 1 FFFFFF  H100  0 100 2 <>
  101 41 -0.869534 4.613752 -7.902535 900 21 1 FFFFFF  H101  0 101 2 <>
  102 41 -2.965676 2.291190 1.694289 900 21 1 FFFFFF  H102  0 102 2 <>
  103 43 -4.663963 0.565428 0.043226 900 21 1 FFFFFF  H103  0 103 2 <>
  104 41 -2.518471 1.004182 3.526349 900 21 1 FFFFFF  H104  0 104 2 <>
  105 41 -2.166058 -1.203347 4.586478 900 21 1 FFFFFF  H105  0 105 2 <>
  106 41 -2.066511 -3.260420 3.197515 900 21 1 FFFFFF  H106  0 106 2 <>
  107 41 -2.300700 -3.101274 0.726902 900 21 1 FFFFFF  H107  0 107 2 <>
  108 41 -2.650531 -0.893770 -0.361451 900 21 1 FFFFFF  H108  0 108 2 <>
  109 41 -7.134758 3.982308 -0.600040 900 21 1 FFFFFF  H109  0 109 2 <>
  110 41 -9.358951 3.355835 -1.497965 900 21 1 FFFFFF  H110  0 110 2 <>
  111 41 -10.182085 1.012585 -1.271769 900 21 1 FFFFFF  H111  0 111 2 <>
  112 41 -8.771421 -0.698183 -0.135589 900 21 1 FFFFFF  H112  0 112 2 <>
  113 41 -6.548197 -0.083560 0.755478 900 21 1 FFFFFF  H113  0 113 2 <>
  :::
 } 
 m_bond[130] { 
  # First column is bond index #
  i_m_from
  i_m_to
  i_m_order
  i_sd_original_parity
  :::
  1 1 4 1 1
  2 1 2 1 <>
  3 2 3 1 <>
  4 2 64 1 <>
  5 2 65 1 <>
  6 3 8 1 <>
  7 3 4 1 <>
  8 3 18 1 6
  9 4 1 1 1
  10 4 5 1 <>
  11 4 66 1 <>
  12 5 6 1 <>
  13 5 67 1 <>
  14 5 68 1 <>
  15 6 7 1 <>
  16 6 21 1 1
  17 6 69 1 <>
  18 7 16 1 <>
  19 7 8 1 <>
  20 7 22 1 1
  21 8 9 1 <>
  22 8 63 1 6
  23 9 10 1 <>
  24 9 23 1 6
  25 9 70 1 <>
  26 10 15 1 1
  27 10 11 1 <>
  28 10 26 1 <>
  29 11 12 1 <>
  30 11 71 1 <>
  31 11 72 1 <>
  32 12 13 1 <>
  33 12 27 1 6
  34 12 73 1 <>
  35 13 14 2 <>
  36 13 30 1 <>
  37 14 15 1 <>
  38 14 17 1 <>
  39 15 10 1 1
  40 15 31 1 <>
  41 15 32 1 <>
  42 16 17 1 <>
  43 16 33 2 <>
  44 17 34 1 1
  45 17 74 1 <>
  46 18 3 1 6
  47 18 19 1 <>
  48 19 20 2 <>
  49 19 37 1 <>
  50 21 6 1 1
  51 21 75 1 <>
  52 22 7 1 1
  53 22 76 1 <>
  54 22 77 1 <>
  55 22 78 1 <>
  56 23 9 1 6
  57 23 24 1 <>
  58 24 25 2 <>
  59 24 38 1 <>
  60 26 79 1 <>
  61 27 12 1 6
  62 27 28 1 <>
  63 28 44 1 <>
  64 28 29 2 <>
  65 30 80 1 <>
  66 30 81 1 <>
  67 30 82 1 <>
  68 31 83 1 <>
  69 31 84 1 <>
  70 31 85 1 <>
  71 32 86 1 <>
  72 32 87 1 <>
  73 32 88 1 <>
  74 34 17 1 1
  75 34 35 1 <>
  76 35 36 2 <>
  77 35 46 1 <>
  78 37 89 1 <>
  79 37 90 1 <>
  80 37 91 1 <>
  81 38 43 2 <>
  82 38 39 1 <>
  83 39 40 2 <>
  84 39 92 1 <>
  85 40 41 1 <>
  86 40 93 1 <>
  87 41 42 2 <>
  88 41 94 1 <>
  89 42 43 1 <>
  90 42 95 1 <>
  91 43 96 1 <>
  92 44 47 1 <>
  93 44 45 1 1
  94 44 97 1 <>
  95 45 44 1 1
  96 45 98 1 <>
  97 46 99 1 <>
  98 46 100 1 <>
  99 46 101 1 <>
  100 47 48 1 6
  101 47 51 1 <>
  102 47 102 1 <>
  103 48 47 1 6
  104 48 49 1 <>
  105 48 103 1 <>
  106 49 50 2 <>
  107 49 57 1 <>
  108 51 52 2 <>
  109 51 56 1 <>
  110 52 53 1 <>
  111 52 104 1 <>
  112 53 54 2 <>
  113 53 105 1 <>
  114 54 55 1 <>
  115 54 106 1 <>
  116 55 56 2 <>
  117 55 107 1 <>
  118 56 108 1 <>
  119 57 62 2 <>
  120 57 58 1 <>
  121 58 59 2 <>
  122 58 109 1 <>
  123 59 60 1 <>
  124 59 110 1 <>
  125 60 61 2 <>
  126 60 111 1 <>
  127 61 62 1 <>
  128 61 112 1 <>
  129 62 113 1 <>
  130 63 8 1 6
  :::
 } 
} 
