# Supplementary material for: Reference-free NOE NMR analysis
Source: Chem Sci. 2020 Aug 31;11(36):9930–6. doi: 10.1039/d0sc02970j (PMC8162118; doi:10.1039/d0sc02970j)
Supplement: SC-011-D0SC02970J-s006 [file SC-011-D0SC02970J-s006.piz › taxol_structures/4_5epi_structures/4-5epi_conformation_1]

113
Taxol
O         -4.19660       12.57690       -2.91520
C         -4.97120       11.67370       -2.07520
C         -5.46280       10.88440       -3.29630
C         -4.82650       12.04070       -4.11360
C         -3.82380       11.82010       -5.24410
C         -2.99400       10.55560       -5.12900
C         -3.82470        9.22240       -4.89180
C         -4.61970        9.43880       -3.48450
C         -4.43080        8.31370       -2.27700
C         -5.06740        6.80470       -2.25380
C         -4.44370        5.85270       -1.12220
C         -3.32150        4.80550       -1.55550
C         -2.76720        5.11610       -2.95970
C         -3.53880        5.77290       -3.87960
C         -5.04800        5.94610       -3.56060
C         -2.72970        8.06530       -4.83430
C         -2.93250        6.53260       -5.06410
O         -6.97250       11.07870       -3.42260
C         -7.87960       12.31660       -3.33940
O         -9.01840       12.29110       -3.78740
O         -2.22090       10.52420       -6.32800
C         -4.77830        9.08740       -6.12990
O         -3.05930        7.99040       -1.94580
C         -2.10240        8.80180       -1.42350
O         -2.11030       10.02660       -1.43840
O         -6.42490        6.97820       -1.89780
O         -2.29300        4.70400       -0.55560
C         -1.62060        3.58340       -0.03430
O         -0.63940        3.72730        0.69350
C         -1.27630        4.77370       -3.13460
C         -5.70230        4.51940       -3.47040
C         -5.96650        6.55950       -4.64420
O         -1.56810        8.37770       -4.55100
O         -3.44230        6.19730       -6.34990
C         -2.74710        5.53090       -7.32320
O         -3.23120        5.29610       -8.42580
C         -7.36000       13.59610       -2.67860
C         -1.00290        8.01110       -0.83090
C         -1.20000        7.44240        0.44590
C         -0.18480        6.67140        1.05040
C          1.03410        6.45100        0.37720
C          1.24250        7.01910       -0.89750
C          0.23390        7.81530       -1.49530
C         -2.06760        2.10340       -0.26920
O         -2.60540        1.85230       -1.56030
C         -1.32680        5.04500       -7.01040
C         -2.99700        1.57440        0.87020
N         -4.37560        1.45770        0.41640
C         -5.32070        2.37450        0.62060
O         -5.09020        3.48100        1.09540
C         -2.60670        0.22820        1.49540
C         -2.45330        0.12700        2.89870
C         -2.25670       -1.12880        3.50830
C         -2.20340       -2.29440        2.72460
C         -2.33520       -2.19950        1.32620
C         -2.53300       -0.94480        0.71110
C         -6.66850        1.98750        0.10970
C         -7.48170        2.96490       -0.51080
C         -8.74470        2.60480       -1.01630
C         -9.20810        1.28520       -0.88980
C         -8.40980        0.31230       -0.24810
C         -7.14390        0.66890        0.25080
H         -3.74780        9.89420       -3.07280
H         -5.73840       12.15950       -1.47330
H         -4.32190       11.10680       -1.39700
H         -5.55370       12.74840       -4.51360
H         -3.14950       12.67440       -5.34470
H         -4.36080       11.78310       -6.19180
H         -2.28880       10.72590       -4.31120
H         -4.80130        8.81000       -1.37260
H         -5.24650        5.24890       -0.70120
H         -4.09230        6.43960       -0.27510
H         -3.77450        3.82550       -1.58570
H         -1.90040        6.22420       -5.06420
H         -1.44630        9.99480       -6.17180
H         -4.42290        9.62710       -6.99980
H         -4.90280        8.07910       -6.49480
H         -5.77380        9.47330       -5.91910
H         -6.94390        7.08550       -2.68190
H         -1.08320        3.74470       -2.81830
H         -0.87510        4.81930       -4.13660
H         -0.66400        5.40880       -2.50260
H         -5.32820        3.82540       -2.73360
H         -6.77410        4.54540       -3.27300
H         -5.57570        4.00150       -4.42150
H         -7.01550        6.28470       -4.49390
H         -6.00160        7.63570       -4.60440
H         -5.73280        6.19500       -5.64130
H         -6.35180       13.78550       -3.00500
H         -7.37150       13.62620       -1.58150
H         -7.97000       14.42390       -3.02600
H         -2.13660        7.59040        0.96540
H         -0.35580        6.21770        2.01920
H          1.79600        5.83720        0.83850
H          2.18200        6.84150       -1.40770
H          0.41400        8.25640       -2.46730
H         -1.13610        1.53590       -0.22010
H         -3.53060        2.02540       -1.49250
H         -0.67480        5.85400       -6.67640
H         -1.35620        4.26000       -6.25310
H         -0.86950        4.61380       -7.90250
H         -2.96570        2.29120        1.69430
H         -4.66400        0.56540        0.04320
H         -2.51850        1.00420        3.52630
H         -2.16610       -1.20330        4.58650
H         -2.06650       -3.26040        3.19750
H         -2.30070       -3.10130        0.72690
H         -2.65050       -0.89380       -0.36150
H         -7.13480        3.98230       -0.60000
H         -9.35900        3.35580       -1.49800
H        -10.18210        1.01260       -1.27180
H         -8.77140       -0.69820       -0.13560
H         -6.54820       -0.08360        0.75550
