# Supplementary material for: Reference-free NOE NMR analysis
Source: Chem Sci. 2020 Aug 31;11(36):9930–6. doi: 10.1039/d0sc02970j (PMC8162118; doi:10.1039/d0sc02970j)
Supplement: SC-011-D0SC02970J-s006 [file SC-011-D0SC02970J-s006.piz › taxol_structures/3_8epi_structures/3-8epi_conformation_1]

113
Taxol
O         -6.69340       -3.84520       -3.92440
C         -7.19270       -3.57540       -2.58270
C         -8.64940       -3.45770       -3.12370
C         -8.03700       -4.18450       -4.35880
C         -8.38230       -3.56830       -5.70070
C         -9.85730       -3.17860       -5.62400
C        -10.12890       -1.95630       -4.65210
C         -9.06030       -1.97120       -3.46400
C         -9.31160       -1.19240       -2.12200
C         -8.88610        0.36170       -1.99580
C         -9.69990        1.05110       -0.86650
C        -11.10050        1.55040       -1.30550
C        -11.43380        1.31920       -2.78960
C        -10.45670        1.09360       -3.71850
C         -8.99500        1.26940       -3.27780
C         -9.95780       -0.66130       -5.50170
C        -10.73780        0.63690       -5.13650
O         -9.74260       -4.10520       -2.42240
C         -9.61260       -5.40070       -2.02230
O         -8.63320       -6.11130       -2.18740
O        -10.39130       -2.98160       -6.92990
C        -11.60150       -2.10870       -4.24590
O        -10.65370       -1.47040       -1.65040
C        -10.76260       -2.07800       -0.43450
O         -9.83410       -2.30470        0.32760
O         -7.49920        0.36050       -1.58870
O        -12.05120        0.87630       -0.45080
C        -12.88880        1.68300        0.25930
O        -13.09960        2.87100        0.03240
C        -12.90390        1.43580       -3.11790
C         -8.76220        2.79710       -2.96490
C         -7.83830        1.05260       -4.29760
O         -9.18340       -0.66430       -6.47180
O        -10.40390        1.73220       -5.99410
C        -10.96090        1.67540       -7.23320
O        -11.75110        0.82330       -7.61510
C        -10.85210       -5.84730       -1.30880
C        -12.15870       -2.49440       -0.13040
C        -13.24570       -2.18100       -0.95290
C        -14.53230       -2.61600       -0.62400
C        -14.74180       -3.36340        0.53270
C        -13.66750       -3.67750        1.36150
C        -12.38130       -3.24530        1.03210
C        -13.56550        0.93050        1.40380
O        -14.64270        1.73580        1.92560
C        -10.48180        2.82450       -8.06580
C        -12.53040        0.59650        2.51060
N        -12.17950        1.77670        3.30170
C        -11.14960        2.61660        2.94870
O        -10.48660        2.45840        1.92910
C        -12.94430       -0.50470        3.48060
C        -11.93820       -1.27500        4.09450
C        -12.25850       -2.27570        5.01390
C        -13.58930       -2.51690        5.34320
C        -14.59730       -1.75380        4.75860
C        -14.27810       -0.75100        3.83860
C        -10.89050        3.77170        3.84990
C        -11.16210        3.72010        5.22370
C        -10.90110        4.83240        6.02830
C        -10.36380        5.99180        5.46790
C        -10.07760        6.04210        4.10390
C        -10.33570        4.93310        3.29610
H         -8.13940       -1.55210       -3.86250
H         -6.74610       -2.66180       -2.17940
H         -6.96170       -4.39720       -1.90050
H         -8.16870       -5.27170       -4.38780
H         -8.21020       -4.28740       -6.50990
H         -7.75490       -2.70010       -5.92990
H        -10.39930       -4.05290       -5.23740
H         -8.62160       -1.66920       -1.41640
H         -9.12870        1.91440       -0.49580
H         -9.75530        0.40450        0.01730
H        -11.14250        2.63040       -1.12130
H        -11.79530        0.39210       -5.26980
H         -9.86180       -2.27270       -7.35470
H        -11.77050       -3.01980       -3.66390
H        -11.96800       -1.26730       -3.66550
H        -12.24960       -2.16300       -5.12940
H         -7.45930        0.11750       -0.64420
H        -13.32240        2.33100       -2.64590
H        -13.10240        1.54840       -4.18610
H        -13.45510        0.56430       -2.75640
H         -9.52670        3.27040       -2.34810
H         -7.80230        2.95200       -2.45730
H         -8.74380        3.38410       -3.89290
H         -6.87510        1.35280       -3.86440
H         -7.68350        0.04150       -4.64500
H         -7.97410        1.66970       -5.19370
H        -10.79680       -5.54980       -0.26000
H        -10.93460       -6.93560       -1.37730
H        -11.73900       -5.41650       -1.78180
H        -13.11640       -1.58890       -1.84960
H        -15.37340       -2.36850       -1.26810
H        -15.74390       -3.69740        0.79260
H        -13.83110       -4.25040        2.27180
H        -11.55540       -3.49810        1.69490
H        -14.02010        0.02700        0.98710
H        -14.31270        2.65700        1.90920
H        -10.81160        3.76670       -7.62120
H         -9.39210        2.79600       -8.14430
H        -10.90390        2.74390       -9.07150
H        -11.61810        0.24160        2.01230
H        -12.76650        1.98190        4.10030
H        -10.89020       -1.09520        3.85810
H        -11.46870       -2.86270        5.47600
H        -13.84110       -3.29350        6.06080
H        -15.63660       -1.93500        5.02240
H        -15.09310       -0.16840        3.41520
H        -11.54960        2.81910        5.69080
H        -11.10890        4.79300        7.09530
H        -10.16030        6.85530        6.09730
H         -9.65190        6.94370        3.66990
H        -10.10840        4.97910        2.23290
