# Supplementary material for: Reference-free NOE NMR analysis
Source: Chem Sci. 2020 Aug 31;11(36):9930–6. doi: 10.1039/d0sc02970j (PMC8162118; doi:10.1039/d0sc02970j)
Supplement: SC-011-D0SC02970J-s006 [file SC-011-D0SC02970J-s006.piz › taxol_structures/3_8epi_structures/3-8epi_conformation_6]

113
Taxol
O         -7.88020       -5.10860       -4.20890
C         -8.10230       -4.65560       -2.84120
C         -9.49720       -4.08360       -3.23540
C         -9.30560       -5.01310       -4.47200
C         -9.60730       -4.36750       -5.81010
C        -10.85490       -3.51010       -5.59970
C        -10.58700       -2.23060       -4.70320
C         -9.44320       -2.55610       -3.63770
C         -9.25680       -1.68860       -2.34030
C         -8.35300       -0.34890       -2.37210
C         -8.77970        0.61300       -1.22580
C         -9.96400        1.54690       -1.58220
C        -10.52300        1.37080       -3.00160
C         -9.78570        0.78960       -3.99400
C         -8.30630        0.48660       -3.70590
C        -10.10490       -1.10650       -5.66860
C        -10.36570        0.39120       -5.33650
O        -10.65130       -4.31520       -2.38690
C        -10.89760       -5.56850       -1.91360
O        -10.21930       -6.56310       -2.11890
O        -11.46270       -3.19620       -6.84940
C        -11.96350       -1.86340       -4.12960
O        -10.54060       -1.49660       -1.69650
C        -10.69410       -2.05500       -0.46210
O         -9.81630       -2.62270        0.17200
O         -7.00100       -0.77440       -2.08760
O        -10.98650        1.30630       -0.59190
C        -11.42630        2.39840        0.10220
O        -11.13840        3.56190       -0.15600
C        -11.90230        1.95550       -3.20160
C         -7.54870        1.85870       -3.53450
C         -7.41120       -0.14590       -4.81210
O         -9.49720       -1.41070       -6.70740
O         -9.79430        1.27240       -6.30790
C        -10.48090        1.35120       -7.47900
O        -11.54540        0.79610       -7.71360
C        -12.13040       -5.56800       -1.06210
C        -12.09090       -1.95330        0.03890
C        -13.09400       -1.25250       -0.63750
C        -14.39030       -1.19970       -0.11890
C        -14.69270       -1.84870        1.07710
C        -13.70150       -2.55040        1.75930
C        -12.40540       -2.60220        1.24310
C        -12.30440        1.98230        1.27890
O        -13.57680        2.63410        1.17130
C         -9.75350        2.23650       -8.44340
C        -11.53110        2.34980        2.58020
N        -12.33460        2.17770        3.79110
C        -13.28710        3.10180        4.15880
O        -13.55780        4.07610        3.46170
C        -10.23440        1.56340        2.71440
C         -9.00230        2.23620        2.68050
C         -7.80270        1.52800        2.77090
C         -7.81870        0.14090        2.89790
C         -9.03340       -0.53990        2.93830
C        -10.23440        0.16580        2.85070
C        -14.01690        2.84550        5.42960
C        -13.42670        2.16270        6.50170
C        -14.15360        1.94620        7.67540
C        -15.46330        2.41470        7.78470
C        -16.04910        3.10840        6.72600
C        -15.32650        3.32840        5.55180
H         -8.49340       -2.48020       -4.16140
H         -7.34070       -3.92780       -2.54630
H         -8.06700       -5.48960       -2.13610
H         -9.77510       -6.00080       -4.40640
H         -9.78450       -5.13240       -6.57500
H         -8.76830       -3.76530       -6.17490
H        -11.59500       -4.14070       -5.08780
H         -8.66410       -2.33600       -1.68480
H         -7.92060        1.24220       -0.95090
H         -8.96810        0.05100       -0.30380
H         -9.60900        2.58010       -1.49660
H        -11.45310        0.50800       -5.34730
H        -10.79020       -2.72600       -7.38780
H        -12.35130       -2.64680       -3.47120
H        -11.95450       -0.93280       -3.56950
H        -12.69790       -1.72020       -4.93180
H         -6.95110       -1.02480       -1.14550
H        -11.95380        2.95440       -2.75550
H        -12.16730        2.09160       -4.25250
H        -12.66410        1.32730       -2.73310
H         -8.03120        2.58250       -2.87810
H         -6.53630        1.70190       -3.14290
H         -7.45360        2.37150       -4.50090
H         -6.36070       -0.17590       -4.49420
H         -7.64340       -1.16010       -5.10180
H         -7.43390        0.44920       -5.73280
H        -11.86360       -5.31450       -0.03460
H        -12.58670       -6.56150       -1.08940
H        -12.86310       -4.85610       -1.45230
H        -12.88480       -0.72460       -1.55980
H        -15.16450       -0.64400       -0.64390
H        -15.70280       -1.80350        1.47880
H        -13.93870       -3.05760        2.69190
H        -11.64180       -3.15640        1.78650
H        -12.50510        0.90950        1.23550
H        -13.52980        3.46320        1.69600
H         -9.70090        3.25300       -8.04560
H         -8.75070        1.84150       -8.62490
H        -10.29450        2.25880       -9.39370
H        -11.29020        3.42140        2.54020
H        -12.20040        1.34250        4.34470
H         -8.96510        3.32010        2.58080
H         -6.85440        2.06000        2.74560
H         -6.88410       -0.41000        2.97020
H         -9.04400       -1.62360        3.03330
H        -11.16930       -0.38860        2.88770
H        -12.39810        1.81700        6.45500
H        -13.69590        1.41920        8.50970
H        -16.02590        2.24610        8.70030
H        -17.06720        3.47970        6.81540
H        -15.78920        3.87210        4.73060
