# Supplementary material for: Reference-free NOE NMR analysis
Source: Chem Sci. 2020 Aug 31;11(36):9930–6. doi: 10.1039/d0sc02970j (PMC8162118; doi:10.1039/d0sc02970j)
Supplement: SC-011-D0SC02970J-s006 [file SC-011-D0SC02970J-s006.piz › taxol_structures/3_8epi_structures/3_8-EpiTaxol_confelin_3kcal.xyz]

113
Taxol
O         -6.69340       -3.84520       -3.92440
C         -7.19270       -3.57540       -2.58270
C         -8.64940       -3.45770       -3.12370
C         -8.03700       -4.18450       -4.35880
C         -8.38230       -3.56830       -5.70070
C         -9.85730       -3.17860       -5.62400
C        -10.12890       -1.95630       -4.65210
C         -9.06030       -1.97120       -3.46400
C         -9.31160       -1.19240       -2.12200
C         -8.88610        0.36170       -1.99580
C         -9.69990        1.05110       -0.86650
C        -11.10050        1.55040       -1.30550
C        -11.43380        1.31920       -2.78960
C        -10.45670        1.09360       -3.71850
C         -8.99500        1.26940       -3.27780
C         -9.95780       -0.66130       -5.50170
C        -10.73780        0.63690       -5.13650
O         -9.74260       -4.10520       -2.42240
C         -9.61260       -5.40070       -2.02230
O         -8.63320       -6.11130       -2.18740
O        -10.39130       -2.98160       -6.92990
C        -11.60150       -2.10870       -4.24590
O        -10.65370       -1.47040       -1.65040
C        -10.76260       -2.07800       -0.43450
O         -9.83410       -2.30470        0.32760
O         -7.49920        0.36050       -1.58870
O        -12.05120        0.87630       -0.45080
C        -12.88880        1.68300        0.25930
O        -13.09960        2.87100        0.03240
C        -12.90390        1.43580       -3.11790
C         -8.76220        2.79710       -2.96490
C         -7.83830        1.05260       -4.29760
O         -9.18340       -0.66430       -6.47180
O        -10.40390        1.73220       -5.99410
C        -10.96090        1.67540       -7.23320
O        -11.75110        0.82330       -7.61510
C        -10.85210       -5.84730       -1.30880
C        -12.15870       -2.49440       -0.13040
C        -13.24570       -2.18100       -0.95290
C        -14.53230       -2.61600       -0.62400
C        -14.74180       -3.36340        0.53270
C        -13.66750       -3.67750        1.36150
C        -12.38130       -3.24530        1.03210
C        -13.56550        0.93050        1.40380
O        -14.64270        1.73580        1.92560
C        -10.48180        2.82450       -8.06580
C        -12.53040        0.59650        2.51060
N        -12.17950        1.77670        3.30170
C        -11.14960        2.61660        2.94870
O        -10.48660        2.45840        1.92910
C        -12.94430       -0.50470        3.48060
C        -11.93820       -1.27500        4.09450
C        -12.25850       -2.27570        5.01390
C        -13.58930       -2.51690        5.34320
C        -14.59730       -1.75380        4.75860
C        -14.27810       -0.75100        3.83860
C        -10.89050        3.77170        3.84990
C        -11.16210        3.72010        5.22370
C        -10.90110        4.83240        6.02830
C        -10.36380        5.99180        5.46790
C        -10.07760        6.04210        4.10390
C        -10.33570        4.93310        3.29610
H         -8.13940       -1.55210       -3.86250
H         -6.74610       -2.66180       -2.17940
H         -6.96170       -4.39720       -1.90050
H         -8.16870       -5.27170       -4.38780
H         -8.21020       -4.28740       -6.50990
H         -7.75490       -2.70010       -5.92990
H        -10.39930       -4.05290       -5.23740
H         -8.62160       -1.66920       -1.41640
H         -9.12870        1.91440       -0.49580
H         -9.75530        0.40450        0.01730
H        -11.14250        2.63040       -1.12130
H        -11.79530        0.39210       -5.26980
H         -9.86180       -2.27270       -7.35470
H        -11.77050       -3.01980       -3.66390
H        -11.96800       -1.26730       -3.66550
H        -12.24960       -2.16300       -5.12940
H         -7.45930        0.11750       -0.64420
H        -13.32240        2.33100       -2.64590
H        -13.10240        1.54840       -4.18610
H        -13.45510        0.56430       -2.75640
H         -9.52670        3.27040       -2.34810
H         -7.80230        2.95200       -2.45730
H         -8.74380        3.38410       -3.89290
H         -6.87510        1.35280       -3.86440
H         -7.68350        0.04150       -4.64500
H         -7.97410        1.66970       -5.19370
H        -10.79680       -5.54980       -0.26000
H        -10.93460       -6.93560       -1.37730
H        -11.73900       -5.41650       -1.78180
H        -13.11640       -1.58890       -1.84960
H        -15.37340       -2.36850       -1.26810
H        -15.74390       -3.69740        0.79260
H        -13.83110       -4.25040        2.27180
H        -11.55540       -3.49810        1.69490
H        -14.02010        0.02700        0.98710
H        -14.31270        2.65700        1.90920
H        -10.81160        3.76670       -7.62120
H         -9.39210        2.79600       -8.14430
H        -10.90390        2.74390       -9.07150
H        -11.61810        0.24160        2.01230
H        -12.76650        1.98190        4.10030
H        -10.89020       -1.09520        3.85810
H        -11.46870       -2.86270        5.47600
H        -13.84110       -3.29350        6.06080
H        -15.63660       -1.93500        5.02240
H        -15.09310       -0.16840        3.41520
H        -11.54960        2.81910        5.69080
H        -11.10890        4.79300        7.09530
H        -10.16030        6.85530        6.09730
H         -9.65190        6.94370        3.66990
H        -10.10840        4.97910        2.23290
113
Taxol
O         -7.99410       -4.53250       -5.58700
C         -8.08040       -4.57070       -4.13260
C         -9.45600       -3.83920       -4.17370
C         -9.42400       -4.29010       -5.66570
C         -9.77450       -3.20980       -6.66920
C        -10.93760       -2.42450       -6.06390
C        -10.51460       -1.55000       -4.81170
C         -9.32480       -2.26860       -4.03030
C         -8.99170       -1.91960       -2.53270
C         -8.05820       -0.65830       -2.14720
C         -8.39860       -0.13710       -0.71990
C         -9.57800        0.86500       -0.66760
C        -10.17840        1.23140       -2.03100
C         -9.51070        1.01070       -3.19990
C         -8.03860        0.58220       -3.11680
C        -10.01690       -0.18750       -5.38050
C        -10.17380        1.12010       -4.55690
O        -10.55740       -4.30460       -3.35000
C        -10.86440       -5.63130       -3.32080
O        -10.27210       -6.52130       -3.91110
O        -11.60670       -1.66700       -7.06820
C        -11.81430       -1.35170       -4.01880
O        -10.19950       -2.00180       -1.73550
C        -10.18280       -2.89790       -0.70690
O         -9.20760       -3.54690       -0.35530
O         -6.70570       -1.17140       -2.09010
O        -10.63610        0.34160        0.15700
C        -10.43350        0.44300        1.50540
O         -9.34880        0.68250        2.02270
C        -11.53970        1.88610       -1.94130
C         -7.22070        1.79430       -2.52730
C         -7.22530        0.34220       -4.42130
O         -9.47810       -0.15070       -6.49820
O         -9.59570        2.25370       -5.20920
C        -10.32550        2.74860       -6.24420
O        -11.42790        2.34640       -6.58940
C        -12.04160       -5.87080       -2.42510
C        -11.50950       -3.04730       -0.05450
C        -11.63160       -3.99750        0.97170
C        -12.85830       -4.20150        1.60570
C        -13.97070       -3.45690        1.22080
C        -13.85690       -2.50740        0.20650
C        -12.62990       -2.30040       -0.42950
C        -11.73920        0.16760        2.27100
O        -12.92510        0.41880        1.50510
C         -9.59110        3.87900       -6.89690
C        -11.75390        0.94600        3.62460
N        -12.47200        2.22870        3.63850
C        -12.34950        3.19260        2.66950
O        -11.73640        3.00450        1.62380
C        -12.33310        0.07900        4.74070
C        -11.56750       -0.21130        5.88110
C        -12.09710       -0.99210        6.91050
C        -13.39650       -1.48740        6.81520
C        -14.16990       -1.20240        5.69170
C        -13.64340       -0.42270        4.66090
C        -13.01900        4.49640        2.92690
C        -14.17390        4.59940        3.71380
C        -14.76870        5.84710        3.91940
C        -14.21930        6.98970        3.33680
C        -13.07880        6.88970        2.54050
C        -12.48140        5.64530        2.33120
H         -8.41080       -2.05040       -4.57860
H         -7.24760       -4.02310       -3.68190
H         -8.05380       -5.59760       -3.76010
H         -9.95830       -5.21800       -5.89740
H        -10.06270       -3.65470       -7.62870
H         -8.92190       -2.55710       -6.88440
H        -11.68410       -3.16070       -5.73530
H         -8.35930       -2.76110       -2.22970
H         -7.51060        0.36570       -0.30980
H         -8.53660       -0.97240       -0.02580
H         -9.24100        1.80530       -0.20970
H        -11.25210        1.27680       -4.45950
H        -10.93820       -1.07910       -7.48100
H        -12.22630       -2.30460       -3.67210
H        -11.68780       -0.71540       -3.14820
H        -12.58250       -0.87080       -4.63660
H         -6.63140       -1.74490       -1.30330
H        -11.54910        2.61860       -1.12680
H        -11.80810        2.44420       -2.84150
H        -12.31770        1.14240       -1.74550
H         -7.64680        2.25180       -1.63310
H         -6.19740        1.49220       -2.27360
H         -7.15240        2.60850       -3.26100
H         -6.16420        0.17540       -4.19470
H         -7.52040       -0.50550       -5.02230
H         -7.26170        1.21650       -5.08190
H        -11.69960       -5.98830       -1.39530
H        -12.55870       -6.77940       -2.74630
H        -12.75120       -5.04210       -2.49910
H        -10.77160       -4.58830        1.28260
H        -12.94540       -4.93730        2.40190
H        -14.92560       -3.60690        1.71930
H        -14.72060       -1.90940       -0.07570
H        -12.56660       -1.53390       -1.19370
H        -11.71290       -0.91270        2.46110
H        -12.82480        1.33900        1.18680
H        -10.16950        4.24120       -7.75160
H         -9.46550        4.69880       -6.18530
H         -8.62030        3.53040       -7.25830
H        -10.72710        1.19990        3.91360
H        -12.92410        2.46830        4.51150
H        -10.55180        0.16750        5.97920
H        -11.49570       -1.21350        7.78900
H        -13.80680       -2.09520        7.61780
H        -15.18350       -1.58830        5.61720
H        -14.26120       -0.21000        3.78930
H        -14.64160        3.72220        4.15160
H        -15.66690        5.92810        4.52760
H        -14.68600        7.95910        3.49730
H        -12.65620        7.78010        2.08100
H        -11.59350        5.57520        1.70620
113
Taxol
O         -8.38750       -5.21950       -4.91560
C         -8.49550       -4.92410       -3.49260
C         -9.79840       -4.10540       -3.73950
C         -9.78800       -4.87770       -5.09350
C        -10.02360       -4.02040       -6.32120
C        -11.12030       -3.02540       -5.94350
C        -10.63820       -1.93320       -4.90080
C         -9.52640       -2.56130       -3.94270
C         -9.17840       -1.91640       -2.55140
C         -8.10110       -0.71660       -2.44010
C         -8.36580        0.13280       -1.16210
C         -9.42970        1.24150       -1.34820
C        -10.02210        1.34690       -2.75940
C         -9.39090        0.81610       -3.84680
C         -7.96520        0.27680       -3.65530
C        -10.01810       -0.77160       -5.73400
C        -10.05060        0.69050       -5.20460
O        -10.94670       -4.27780       -2.86860
C        -11.37040       -5.53320       -2.55290
O        -10.85870       -6.58010       -2.91840
O        -11.70530       -2.45810       -7.11220
C        -11.92730       -1.45450       -4.21750
O        -10.40160       -1.65820       -1.81830
C        -10.55060       -2.31680       -0.63370
O         -9.70110       -3.02150       -0.10780
O         -6.81430       -1.35280       -2.26460
O        -10.50120        1.02410       -0.41070
C        -10.29870        1.54840        0.83830
O         -9.24230        2.04040        1.21420
C        -11.31470        2.13000       -2.82250
C         -7.02350        1.49950       -3.33330
C         -7.19030       -0.31780       -4.86720
O         -9.48160       -1.02020       -6.82540
O         -9.37520        1.60220       -6.07550
C        -10.06360        1.92970       -7.20140
O        -11.20130        1.56670       -7.46600
C        -12.56520       -5.46470       -1.65120
C        -11.90150       -2.12920       -0.04120
C        -12.21810       -2.85990        1.11460
C        -13.47850       -2.74290        1.70430
C        -14.42800       -1.88770        1.14950
C        -14.11880       -1.14950        0.00820
C        -12.86060       -1.27080       -0.58760
C        -11.58720        1.46290        1.66130
O        -12.60200        2.24270        1.00950
C         -9.23220        2.82140       -8.07140
C        -11.31720        1.90400        3.13250
N        -12.53900        2.22550        3.87770
C        -13.21010        3.41260        3.69180
O        -12.88340        4.21610        2.82160
C        -10.53440        0.85180        3.90910
C         -9.26190        1.15850        4.41630
C         -8.53120        0.20650        5.12980
C         -9.06360       -1.06200        5.34960
C        -10.32750       -1.38070        4.85810
C        -11.05980       -0.43100        4.14340
C        -14.39220        3.66210        4.55970
C        -14.48680        3.13820        5.85600
C        -15.61690        3.40260        6.63430
C        -16.64810        4.19330        6.12620
C        -16.55110        4.72940        4.84230
C        -15.42340        4.46910        4.06130
H         -8.59060       -2.55220       -4.49680
H         -7.62280       -4.36220       -3.14700
H         -8.56670       -5.84020       -2.90120
H        -10.40240       -5.78400       -5.13290
H        -10.33550       -4.64060       -7.16960
H         -9.11290       -3.50470       -6.64390
H        -11.93410       -3.60430       -5.48520
H         -8.65930       -2.72630       -2.02710
H         -7.42520        0.61190       -0.85420
H         -8.59410       -0.51430       -0.30750
H         -8.98280        2.22150       -1.13370
H        -11.10900        0.96350       -5.15590
H        -10.98280       -2.02580       -7.61650
H        -12.41510       -2.26050       -3.66060
H        -11.76130       -0.63150       -3.52900
H        -12.64990       -1.08570       -4.95580
H         -6.78350       -1.73920       -1.36880
H        -11.24890        3.01430       -2.17830
H        -11.53720        2.50790       -3.82340
H        -12.15680        1.52050       -2.48370
H         -7.39130        2.18330       -2.56750
H         -6.03430        1.15780       -3.00540
H         -6.87890        2.12240       -4.22610
H         -6.14830       -0.53300       -4.59650
H         -7.56980       -1.24290       -5.27550
H         -7.14770        0.39240       -5.70150
H        -12.23530       -5.38980       -0.61340
H        -13.16650       -6.36880       -1.78180
H        -13.19270       -4.60860       -1.91420
H        -11.48560       -3.53130        1.56020
H        -13.71950       -3.31880        2.59500
H        -15.40950       -1.79120        1.60870
H        -14.85560       -0.46930       -0.41420
H        -12.64310       -0.66830       -1.46190
H        -11.92870        0.42530        1.64260
H        -12.55700        3.15000        1.38360
H         -9.02780        3.76030       -7.55100
H         -8.29950        2.31630       -8.33550
H         -9.77950        3.04180       -8.99230
H        -10.74020        2.83850        3.11130
H        -12.89340        1.54240        4.53330
H         -8.82380        2.14160        4.25110
H         -7.54460        0.45550        5.51320
H         -8.49300       -1.80190        5.90560
H        -10.74250       -2.37040        5.03280
H        -12.04630       -0.70390        3.77350
H        -13.68400        2.54760        6.28770
H        -15.69030        2.99930        7.64180
H        -17.52560        4.39880        6.73520
H        -17.35210        5.35180        4.45030
H        -15.35390        4.89290        3.06150
113
Taxol
O         -7.84050       -4.49660       -5.52920
C         -7.97360       -4.53500       -4.07760
C         -9.36890       -3.84710       -4.16590
C         -9.27290       -4.29330       -5.65580
C         -9.61910       -3.21960       -6.66860
C        -10.82640       -2.47180       -6.10370
C        -10.47400       -1.58790       -4.83620
C         -9.28930       -2.27640       -4.01800
C         -9.01380       -1.91900       -2.51290
C         -8.07240       -0.66020       -2.13290
C         -8.42040       -0.16920       -0.69820
C         -9.60780        0.82880       -0.64120
C        -10.21960        1.18890       -2.00500
C         -9.54680        0.98860       -3.17520
C         -8.06780        0.59170       -3.08860
C        -10.00450       -0.20430       -5.37800
C        -10.20540        1.08870       -4.53610
O        -10.48350       -4.34540       -3.38120
C        -10.74210       -5.68200       -3.35030
O        -10.11300       -6.55250       -3.93180
O        -11.48290       -1.73410       -7.13090
C        -11.80710       -1.42760       -4.09190
O        -10.25680       -1.96420       -1.76490
C        -10.33830       -2.89940       -0.77400
O         -9.42990       -3.63590       -0.41650
O         -6.73210       -1.20240       -2.10650
O        -10.65350        0.31170        0.20180
C        -10.42230        0.41190        1.54580
O         -9.32620        0.64870        2.04060
C        -11.59310        1.81580       -1.91400
C         -7.27900        1.81770       -2.48800
C         -7.24200        0.38060       -4.39080
O         -9.45250       -0.13680       -6.48790
O         -9.65530        2.24540       -5.17350
C        -10.39360        2.73010       -6.20750
O        -11.48270        2.30080       -6.56210
C        -11.91990       -5.96020       -2.46670
C        -11.69550       -2.98970       -0.17280
C        -11.91330       -3.97090        0.80800
C        -13.17350       -4.12800        1.38810
C        -14.22530       -3.30410        0.99510
C        -14.01680       -2.32250        0.02790
C        -12.75580       -2.16350       -0.55370
C        -11.71270        0.14660        2.34020
O        -12.91390        0.38390        1.59470
C         -9.68770        3.88680       -6.84550
C        -11.70320        0.95290        3.67800
N        -12.42740        2.23270        3.67600
C        -12.31260        3.18120        2.69090
O        -11.69860        2.98000        1.64810
C        -12.25630        0.11000        4.82520
C        -11.47360       -0.13300        5.96520
C        -11.97950       -0.88890        7.02470
C        -13.27210       -1.40600        6.96030
C        -14.06250       -1.16750        5.83780
C        -13.55990       -0.41260        4.77680
C        -12.99170        4.48410        2.92540
C        -14.14620        4.59280        3.71220
C        -14.75110        5.83920        3.89430
C        -14.21230        6.97480        3.28860
C        -13.07210        6.86890        2.49260
C        -12.46460        5.62570        2.30670
H         -8.36500       -2.03120       -4.53660
H         -7.17380       -3.96100       -3.60070
H         -7.92770       -5.56020       -3.70220
H         -9.77370       -5.23490       -5.90660
H         -9.85860       -3.66920       -7.63930
H         -8.78000       -2.53950       -6.85050
H        -11.56100       -3.23090       -5.80140
H         -8.40390       -2.75880       -2.16090
H         -7.54160        0.33080       -0.26680
H         -8.56510       -1.02260       -0.02640
H         -9.27120        1.77400       -0.19330
H        -11.28800        1.21530       -4.44300
H        -10.82180       -1.11560       -7.50980
H        -12.18900       -2.38790       -3.73190
H        -11.73810       -0.75790       -3.23970
H        -12.57430       -0.99780       -4.74770
H         -6.14750       -0.58320       -1.63440
H        -11.61590        2.54990       -1.10140
H        -11.87450        2.36530       -2.81560
H        -12.35580        1.05780       -1.71570
H         -7.69940        2.24270       -1.57610
H         -6.24050        1.54960       -2.26110
H         -7.25330        2.64790       -3.20660
H         -6.17860        0.23570       -4.15930
H         -7.51310       -0.46920       -5.00040
H         -7.29420        1.25950       -5.04420
H        -11.58530       -6.05670       -1.43220
H        -12.39780       -6.89040       -2.78660
H        -12.65970       -5.15980       -2.55530
H        -11.10170       -4.62380        1.12480
H        -13.33320       -4.88920        2.14800
H        -15.20600       -3.41740        1.45110
H        -14.83270       -1.66330       -0.25990
H        -12.61860       -1.37270       -1.28110
H        -11.68150       -0.93040        2.54820
H        -12.81830        1.29540        1.25190
H        -10.27160        4.24110       -7.69980
H         -9.58850        4.70280       -6.12550
H         -8.70580        3.56890       -7.20520
H        -10.67190        1.21740        3.94010
H        -12.88030        2.48260        4.54570
H        -10.46280        0.26390        6.03940
H        -11.36470       -1.07380        7.90240
H        -13.66400       -1.99450        7.78610
H        -15.07110       -1.57050        5.78740
H        -14.19150       -0.23570        3.90710
H        -14.60590        3.72040        4.16770
H        -15.64910        5.92460        4.50230
H        -14.68700        7.94310        3.43070
H        -12.65770        7.75360        2.01500
H        -11.57720        5.55080        1.68160
113
Taxol
O         -8.25240       -4.65460       -5.55800
C         -8.38850       -4.70260       -4.10770
C         -9.68860       -3.84640       -4.17980
C         -9.65110       -4.28150       -5.67700
C         -9.87020       -3.16240       -6.67580
C        -10.98030       -2.28650       -6.09670
C        -10.52290       -1.46670       -4.81940
C         -9.41980       -2.29650       -4.01670
C         -9.08940       -1.99000       -2.50910
C         -8.02200       -0.84080       -2.11270
C         -8.29400       -0.31050       -0.67690
C         -9.37320        0.79780       -0.60120
C         -9.96970        1.20950       -1.95580
C         -9.32190        0.96170       -3.13250
C         -7.88900        0.40970       -3.06120
C         -9.90370       -0.13910       -5.34800
C         -9.96100        1.15720       -4.49170
O        -10.85290       -4.21530       -3.39470
C        -11.29290       -5.50430       -3.40830
O        -10.76030       -6.44080       -3.98350
O        -11.55050       -1.46470       -7.11110
C        -11.82570       -1.16770       -4.06470
O        -10.32280       -1.93430       -1.75080
C        -10.42820       -2.80550       -0.70580
O         -9.51590       -3.49640       -0.27400
O         -6.73160       -1.49320       -2.08290
O        -10.43000        0.37730        0.28440
C        -10.13460        0.49220        1.61610
O         -9.02380        0.77220        2.05510
C        -11.28060        1.95340       -1.84110
C         -6.96540        1.53630       -2.45890
C         -7.09650        0.11680       -4.36900
O         -9.34920       -0.12140       -6.45830
O         -9.27950        2.25190       -5.11140
C         -9.94920        2.83100       -6.14310
O        -11.07900        2.53660       -6.50770
C        -12.53760       -5.63800       -2.58480
C        -11.81270       -2.89770       -0.17260
C        -12.08070       -3.89110        0.78230
C        -13.37510       -4.06840        1.27460
C        -14.40920       -3.25310        0.82020
C        -14.14870       -2.25500       -0.11760
C        -12.85360       -2.07370       -0.61030
C        -11.35240        0.17240        2.49540
O        -12.59700        0.11040        1.79590
C         -9.10700        3.90200       -6.76540
C        -11.40990        1.16760        3.70080
N        -12.44820        2.20270        3.62450
C        -12.58990        3.04170        2.54800
O        -11.91710        2.91490        1.52960
C        -11.58690        0.42150        5.01960
C        -10.64820        0.58090        6.05120
C        -10.81010       -0.08770        7.26600
C        -11.91120       -0.91850        7.46550
C        -12.85410       -1.08070        6.45230
C        -12.69620       -0.41320        5.23650
C        -13.62230        4.10900        2.64850
C        -14.75450        3.97970        3.46460
C        -15.70490        5.00330        3.50750
C        -15.53410        6.15150        2.73400
C        -14.41580        6.27920        1.91060
C        -13.46310        5.25940        1.86410
H         -8.47700       -2.15820       -4.54110
H         -7.52380       -4.24020       -3.62300
H         -8.46950       -5.73210       -3.75030
H        -10.25990       -5.15400       -5.93850
H        -10.16280       -3.56850       -7.65100
H         -8.95760       -2.58300       -6.85210
H        -11.79730       -2.95920       -5.80090
H         -8.56790       -2.89800       -2.18700
H         -7.35840        0.09890       -0.26860
H         -8.50530       -1.13810        0.00780
H         -8.93680        1.71110       -0.17470
H        -11.02210        1.40490       -4.40120
H        -10.82360       -0.92270       -7.48670
H        -12.32180       -2.08510       -3.73370
H        -11.67530       -0.54000       -3.19130
H        -12.53530       -0.62780       -4.70380
H         -6.70390       -2.07620       -1.30030
H        -11.20760        2.71300       -1.05560
H        -11.55470        2.49420       -2.74930
H        -12.09470        1.26830       -1.58700
H         -7.35050        2.02800       -1.56510
H         -5.97640        1.13760       -2.20200
H         -6.81690        2.34520       -3.18670
H         -6.05250       -0.13810       -4.14350
H         -7.45670       -0.69900       -4.97870
H         -7.05990        0.99750       -5.02100
H        -12.26910       -5.83860       -1.54630
H        -13.13970       -6.46310       -2.97560
H        -13.14020       -4.72820       -2.65410
H        -11.28490       -4.54130        1.14150
H        -13.57620       -4.84150        2.01230
H        -15.41750       -3.38690        1.20550
H        -14.95360       -1.60660       -0.45550
H        -12.67590       -1.27290       -1.31800
H        -11.15470       -0.84780        2.84830
H        -12.65600        0.95910        1.31220
H         -8.16990        3.47190       -7.12820
H         -9.64170        4.33530       -7.61530
H         -8.91120        4.69070       -6.03490
H        -10.46630        1.72470        3.76500
H        -12.96000        2.39170        4.47640
H         -9.78180        1.22640        5.91830
H        -10.07580        0.03970        8.05780
H        -12.03450       -1.43920        8.41210
H        -13.71290       -1.72910        6.60820
H        -13.44270       -0.55100        4.45480
H        -14.93290        3.08290        4.05070
H        -16.58580        4.90150        4.13730
H        -16.27810        6.94440        2.76670
H        -14.28780        7.17110        1.30210
H        -12.59580        5.36570        1.21570
113
Taxol
O         -7.88020       -5.10860       -4.20890
C         -8.10230       -4.65560       -2.84120
C         -9.49720       -4.08360       -3.23540
C         -9.30560       -5.01310       -4.47200
C         -9.60730       -4.36750       -5.81010
C        -10.85490       -3.51010       -5.59970
C        -10.58700       -2.23060       -4.70320
C         -9.44320       -2.55610       -3.63770
C         -9.25680       -1.68860       -2.34030
C         -8.35300       -0.34890       -2.37210
C         -8.77970        0.61300       -1.22580
C         -9.96400        1.54690       -1.58220
C        -10.52300        1.37080       -3.00160
C         -9.78570        0.78960       -3.99400
C         -8.30630        0.48660       -3.70590
C        -10.10490       -1.10650       -5.66860
C        -10.36570        0.39120       -5.33650
O        -10.65130       -4.31520       -2.38690
C        -10.89760       -5.56850       -1.91360
O        -10.21930       -6.56310       -2.11890
O        -11.46270       -3.19620       -6.84940
C        -11.96350       -1.86340       -4.12960
O        -10.54060       -1.49660       -1.69650
C        -10.69410       -2.05500       -0.46210
O         -9.81630       -2.62270        0.17200
O         -7.00100       -0.77440       -2.08760
O        -10.98650        1.30630       -0.59190
C        -11.42630        2.39840        0.10220
O        -11.13840        3.56190       -0.15600
C        -11.90230        1.95550       -3.20160
C         -7.54870        1.85870       -3.53450
C         -7.41120       -0.14590       -4.81210
O         -9.49720       -1.41070       -6.70740
O         -9.79430        1.27240       -6.30790
C        -10.48090        1.35120       -7.47900
O        -11.54540        0.79610       -7.71360
C        -12.13040       -5.56800       -1.06210
C        -12.09090       -1.95330        0.03890
C        -13.09400       -1.25250       -0.63750
C        -14.39030       -1.19970       -0.11890
C        -14.69270       -1.84870        1.07710
C        -13.70150       -2.55040        1.75930
C        -12.40540       -2.60220        1.24310
C        -12.30440        1.98230        1.27890
O        -13.57680        2.63410        1.17130
C         -9.75350        2.23650       -8.44340
C        -11.53110        2.34980        2.58020
N        -12.33460        2.17770        3.79110
C        -13.28710        3.10180        4.15880
O        -13.55780        4.07610        3.46170
C        -10.23440        1.56340        2.71440
C         -9.00230        2.23620        2.68050
C         -7.80270        1.52800        2.77090
C         -7.81870        0.14090        2.89790
C         -9.03340       -0.53990        2.93830
C        -10.23440        0.16580        2.85070
C        -14.01690        2.84550        5.42960
C        -13.42670        2.16270        6.50170
C        -14.15360        1.94620        7.67540
C        -15.46330        2.41470        7.78470
C        -16.04910        3.10840        6.72600
C        -15.32650        3.32840        5.55180
H         -8.49340       -2.48020       -4.16140
H         -7.34070       -3.92780       -2.54630
H         -8.06700       -5.48960       -2.13610
H         -9.77510       -6.00080       -4.40640
H         -9.78450       -5.13240       -6.57500
H         -8.76830       -3.76530       -6.17490
H        -11.59500       -4.14070       -5.08780
H         -8.66410       -2.33600       -1.68480
H         -7.92060        1.24220       -0.95090
H         -8.96810        0.05100       -0.30380
H         -9.60900        2.58010       -1.49660
H        -11.45310        0.50800       -5.34730
H        -10.79020       -2.72600       -7.38780
H        -12.35130       -2.64680       -3.47120
H        -11.95450       -0.93280       -3.56950
H        -12.69790       -1.72020       -4.93180
H         -6.95110       -1.02480       -1.14550
H        -11.95380        2.95440       -2.75550
H        -12.16730        2.09160       -4.25250
H        -12.66410        1.32730       -2.73310
H         -8.03120        2.58250       -2.87810
H         -6.53630        1.70190       -3.14290
H         -7.45360        2.37150       -4.50090
H         -6.36070       -0.17590       -4.49420
H         -7.64340       -1.16010       -5.10180
H         -7.43390        0.44920       -5.73280
H        -11.86360       -5.31450       -0.03460
H        -12.58670       -6.56150       -1.08940
H        -12.86310       -4.85610       -1.45230
H        -12.88480       -0.72460       -1.55980
H        -15.16450       -0.64400       -0.64390
H        -15.70280       -1.80350        1.47880
H        -13.93870       -3.05760        2.69190
H        -11.64180       -3.15640        1.78650
H        -12.50510        0.90950        1.23550
H        -13.52980        3.46320        1.69600
H         -9.70090        3.25300       -8.04560
H         -8.75070        1.84150       -8.62490
H        -10.29450        2.25880       -9.39370
H        -11.29020        3.42140        2.54020
H        -12.20040        1.34250        4.34470
H         -8.96510        3.32010        2.58080
H         -6.85440        2.06000        2.74560
H         -6.88410       -0.41000        2.97020
H         -9.04400       -1.62360        3.03330
H        -11.16930       -0.38860        2.88770
H        -12.39810        1.81700        6.45500
H        -13.69590        1.41920        8.50970
H        -16.02590        2.24610        8.70030
H        -17.06720        3.47970        6.81540
H        -15.78920        3.87210        4.73060
