# Supplementary material for: Reference-free NOE NMR analysis
Source: Chem Sci. 2020 Aug 31;11(36):9930–6. doi: 10.1039/d0sc02970j (PMC8162118; doi:10.1039/d0sc02970j)
Supplement: SC-011-D0SC02970J-s006 [file SC-011-D0SC02970J-s006.piz › taxol_structures/3_8epi_structures/3_8-EpiTaxol_confelin_3kcal.mae]

{ 
 s_m_m2io_version
 :::
 2.0.0 
} 

f_m_ct { 
 s_m_title
 s_m_entry_id
 s_m_entry_name
 i_f3d_flags
 r_f3d_energy
 r_mmod_Potential_Energy-MMFF94s
 b_mmod_Minimization_Converged-MMFF94s
 r_mmod_RMS_Derivative-MMFF94s
 s_m_job_name
 s_m_Source_Path
 s_m_Source_File
 i_m_Source_File_Index
 i_mmod_Times_Found-MMFF94s
 r_mmod_Relative_Potential_Energy-MMFF94s
 i_mmod_Conformation-MMFF94s
 i_mmod_Serial_Number-MMFF94s
 i_mmod_Serial_Number-OPLS3e
 s_m_subgroup_title
 s_m_subgroupid
 b_m_subgroup_collapsed
 i_m_ct_format
 :::
 Taxol 
  130 
  entry 
  0
  0
  814.200012207031
  1
  0.0430763885378838
  mmod_confelim_3_8_EpiTaxol 
  /Users/rgil/Documents/Matthias_Niemitz/Taxol 
  Taxol_Template.mae 
  1
  15
  0
  1
  1
  1
  mmod_confelim_3_8_EpiTaxol-out1 
  mmod_confelim_3_8_EpiTaxol-out1 
  0
  2
 m_depend[9] { 
  # First column is dependency index #
  i_m_depend_dependency
  s_m_depend_property
  :::
  1 20 r_mmod_Potential_Energy-MMFF94s 
  2 20 b_mmod_Minimization_Converged-MMFF94s 
  3 20 r_mmod_RMS_Derivative-MMFF94s 
  4 30 s_m_job_name 
  5 20 i_mmod_Times_Found-MMFF94s 
  6 20 r_mmod_Relative_Potential_Energy-MMFF94s 
  7 20 i_mmod_Conformation-MMFF94s 
  8 10 i_mmod_Serial_Number-MMFF94s 
  9 10 i_mmod_Serial_Number-OPLS3e 
  :::
 } 
 m_atom[113] { 
  # First column is atom index #
  i_m_mmod_type
  r_m_x_coord
  r_m_y_coord
  r_m_z_coord
  i_m_residue_number
  i_m_color
  i_m_atomic_number
  s_m_color_rgb
  s_m_atom_name
  i_m_Hcount
  i_m_sculpting_atom_index
  i_m_sculpting_constraint
  i_sd_original_parity
  b_st_NoSrcChirality
  :::
  1 16 -6.693396 -3.845193 -3.924424 900 70 8 FF2F2F  O1  0 1 2 <> <>
  2 3 -7.192743 -3.575417 -2.582703 900 2 6 A0A0A0  C2  2 2 2 <> <>
  3 3 -8.649362 -3.457699 -3.123744 900 2 6 A0A0A0  C3  0 3 2 2 1
  4 3 -8.036990 -4.184482 -4.358834 900 2 6 A0A0A0  C4  1 4 2 1 1
  5 3 -8.382273 -3.568300 -5.700693 900 2 6 A0A0A0  C5  2 5 2 <> <>
  6 3 -9.857286 -3.178591 -5.623966 900 2 6 A0A0A0  C6  1 6 2 1 1
  7 3 -10.128932 -1.956278 -4.652062 900 2 6 A0A0A0  C7  0 7 2 2 1
  8 3 -9.060311 -1.971189 -3.463988 900 2 6 A0A0A0  C8  1 8 2 2 1
  9 3 -9.311588 -1.192446 -2.121953 900 2 6 A0A0A0  C9  1 9 2 1 1
  10 3 -8.886067 0.361700 -1.995826 900 2 6 A0A0A0  C10  0 10 2 2 1
  11 3 -9.699908 1.051127 -0.866499 900 2 6 A0A0A0  C11  2 11 2 <> <>
  12 3 -11.100458 1.550351 -1.305486 900 2 6 A0A0A0  C12  1 12 2 1 1
  13 2 -11.433826 1.319211 -2.789641 900 2 6 A0A0A0  C13  0 13 2 <> <>
  14 2 -10.456704 1.093632 -3.718519 900 2 6 A0A0A0  C14  0 14 2 <> <>
  15 3 -8.995019 1.269361 -3.277753 900 2 6 A0A0A0  C15  0 15 2 <> <>
  16 2 -9.957817 -0.661265 -5.501667 900 2 6 A0A0A0  C16  0 16 2 <> <>
  17 3 -10.737815 0.636920 -5.136516 900 2 6 A0A0A0  C17  1 17 2 2 1
  18 16 -9.742629 -4.105195 -2.422405 900 70 8 FF2F2F  O18  0 18 2 <> <>
  19 2 -9.612554 -5.400689 -2.022342 900 2 6 A0A0A0  C19  0 19 2 <> <>
  20 15 -8.633249 -6.111261 -2.187427 900 70 8 FF2F2F  O20  0 20 2 <> <>
  21 16 -10.391311 -2.981646 -6.929893 900 70 8 FF2F2F  O21  1 21 2 <> <>
  22 3 -11.601524 -2.108737 -4.245888 900 2 6 A0A0A0  C22  3 22 2 <> <>
  23 16 -10.653735 -1.470364 -1.650365 900 70 8 FF2F2F  O23  0 23 2 <> <>
  24 2 -10.762576 -2.077962 -0.434488 900 2 6 A0A0A0  C24  0 24 2 <> <>
  25 15 -9.834060 -2.304738 0.327561 900 70 8 FF2F2F  O25  0 25 2 <> <>
  26 16 -7.499246 0.360506 -1.588689 900 70 8 FF2F2F  O26  1 26 2 <> <>
  27 16 -12.051235 0.876273 -0.450802 900 70 8 FF2F2F  O27  0 27 2 <> <>
  28 2 -12.888818 1.682955 0.259348 900 2 6 A0A0A0  C28  0 28 2 <> <>
  29 15 -13.099632 2.871040 0.032381 900 70 8 FF2F2F  O29  0 29 2 <> <>
  30 3 -12.903887 1.435848 -3.117898 900 2 6 A0A0A0  C30  3 30 2 <> <>
  31 3 -8.762172 2.797146 -2.964859 900 2 6 A0A0A0  C31  3 31 2 <> <>
  32 3 -7.838329 1.052559 -4.297639 900 2 6 A0A0A0  C32  3 32 2 <> <>
  33 15 -9.183373 -0.664326 -6.471802 900 70 8 FF2F2F  O33  0 33 2 <> <>
  34 16 -10.403861 1.732185 -5.994122 900 70 8 FF2F2F  O34  0 34 2 <> <>
  35 2 -10.960947 1.675415 -7.233180 900 2 6 A0A0A0  C35  0 35 2 <> <>
  36 15 -11.751085 0.823287 -7.615066 900 70 8 FF2F2F  O36  0 36 2 <> <>
  37 3 -10.852110 -5.847288 -1.308797 900 2 6 A0A0A0  C37  3 37 2 <> <>
  38 2 -12.158701 -2.494400 -0.130406 900 2 6 A0A0A0  C38  0 38 2 <> <>
  39 2 -13.245731 -2.181019 -0.952886 900 2 6 A0A0A0  C39  1 39 2 <> <>
  40 2 -14.532294 -2.616049 -0.624042 900 2 6 A0A0A0  C40  1 40 2 <> <>
  41 2 -14.741797 -3.363420 0.532677 900 2 6 A0A0A0  C41  1 41 2 <> <>
  42 2 -13.667499 -3.677545 1.361469 900 2 6 A0A0A0  C42  1 42 2 <> <>
  43 2 -12.381314 -3.245322 1.032130 900 2 6 A0A0A0  C43  1 43 2 <> <>
  44 3 -13.565523 0.930460 1.403782 900 2 6 A0A0A0  C44  1 44 2 2 1
  45 16 -14.642702 1.735796 1.925580 900 70 8 FF2F2F  O45  1 45 2 <> <>
  46 3 -10.481849 2.824510 -8.065786 900 2 6 A0A0A0  C46  3 46 2 <> <>
  47 3 -12.530373 0.596510 2.510646 900 2 6 A0A0A0  C47  1 47 2 1 1
  48 25 -12.179503 1.776678 3.301743 900 43 7 5757FF  N48  1 48 2 <> <>
  49 2 -11.149647 2.616600 2.948723 900 2 6 A0A0A0  C49  0 49 2 <> <>
  50 15 -10.486618 2.458418 1.929111 900 70 8 FF2F2F  O50  0 50 2 <> <>
  51 2 -12.944347 -0.504737 3.480612 900 2 6 A0A0A0  C51  0 51 2 <> <>
  52 2 -11.938239 -1.274975 4.094531 900 2 6 A0A0A0  C52  1 52 2 <> <>
  53 2 -12.258514 -2.275705 5.013855 900 2 6 A0A0A0  C53  1 53 2 <> <>
  54 2 -13.589263 -2.516871 5.343164 900 2 6 A0A0A0  C54  1 54 2 <> <>
  55 2 -14.597287 -1.753820 4.758574 900 2 6 A0A0A0  C55  1 55 2 <> <>
  56 2 -14.278094 -0.751035 3.838589 900 2 6 A0A0A0  C56  1 56 2 <> <>
  57 2 -10.890509 3.771667 3.849891 900 2 6 A0A0A0  C57  0 57 2 <> <>
  58 2 -11.162067 3.720064 5.223691 900 2 6 A0A0A0  C58  1 58 2 <> <>
  59 2 -10.901092 4.832368 6.028275 900 2 6 A0A0A0  C59  1 59 2 <> <>
  60 2 -10.363818 5.991768 5.467928 900 2 6 A0A0A0  C60  1 60 2 <> <>
  61 2 -10.077591 6.042107 4.103888 900 2 6 A0A0A0  C61  1 61 2 <> <>
  62 2 -10.335717 4.933083 3.296051 900 2 6 A0A0A0  C62  1 62 2 <> <>
  63 41 -8.139402 -1.552066 -3.862466 900 21 1 FFFFFF  H63  0 63 1 <> <>
  64 41 -6.746109 -2.661803 -2.179411 900 21 1 FFFFFF  H64  0 64 2 <> <>
  65 41 -6.961686 -4.397194 -1.900503 900 21 1 FFFFFF  H65  0 65 2 <> <>
  66 41 -8.168733 -5.271723 -4.387826 900 21 1 FFFFFF  H66  0 66 2 <> <>
  67 41 -8.210166 -4.287414 -6.509941 900 21 1 FFFFFF  H67  0 67 2 <> <>
  68 41 -7.754859 -2.700133 -5.929945 900 21 1 FFFFFF  H68  0 68 2 <> <>
  69 41 -10.399347 -4.052852 -5.237370 900 21 1 FFFFFF  H69  0 69 2 <> <>
  70 41 -8.621558 -1.669198 -1.416418 900 21 1 FFFFFF  H70  0 70 2 <> <>
  71 41 -9.128704 1.914396 -0.495771 900 21 1 FFFFFF  H71  0 71 2 <> <>
  72 41 -9.755325 0.404501 0.017255 900 21 1 FFFFFF  H72  0 72 2 <> <>
  73 41 -11.142488 2.630390 -1.121277 900 21 1 FFFFFF  H73  0 73 2 <> <>
  74 41 -11.795320 0.392135 -5.269831 900 21 1 FFFFFF  H74  0 74 2 <> <>
  75 42 -9.861817 -2.272705 -7.354696 900 21 1 FFFFFF  H75  0 75 2 <> <>
  76 41 -11.770451 -3.019764 -3.663874 900 21 1 FFFFFF  H76  0 76 2 <> <>
  77 41 -11.968028 -1.267273 -3.665517 900 21 1 FFFFFF  H77  0 77 2 <> <>
  78 41 -12.249597 -2.162958 -5.129433 900 21 1 FFFFFF  H78  0 78 2 <> <>
  79 42 -7.459347 0.117537 -0.644155 900 21 1 FFFFFF  H79  0 79 2 <> <>
  80 41 -13.322412 2.331008 -2.645943 900 21 1 FFFFFF  H80  0 80 2 <> <>
  81 41 -13.102385 1.548433 -4.186060 900 21 1 FFFFFF  H81  0 81 2 <> <>
  82 41 -13.455081 0.564267 -2.756420 900 21 1 FFFFFF  H82  0 82 2 <> <>
  83 41 -9.526719 3.270381 -2.348109 900 21 1 FFFFFF  H83  0 83 2 <> <>
  84 41 -7.802323 2.951972 -2.457335 900 21 1 FFFFFF  H84  0 84 2 <> <>
  85 41 -8.743843 3.384087 -3.892902 900 21 1 FFFFFF  H85  0 85 2 <> <>
  86 41 -6.875135 1.352776 -3.864352 900 21 1 FFFFFF  H86  0 86 2 <> <>
  87 41 -7.683466 0.041472 -4.645030 900 21 1 FFFFFF  H87  0 87 2 <> <>
  88 41 -7.974058 1.669691 -5.193656 900 21 1 FFFFFF  H88  0 88 2 <> <>
  89 41 -10.796800 -5.549809 -0.259963 900 21 1 FFFFFF  H89  0 89 2 <> <>
  90 41 -10.934636 -6.935637 -1.377285 900 21 1 FFFFFF  H90  0 90 2 <> <>
  91 41 -11.738976 -5.416530 -1.781818 900 21 1 FFFFFF  H91  0 91 2 <> <>
  92 41 -13.116385 -1.588867 -1.849551 900 21 1 FFFFFF  H92  0 92 2 <> <>
  93 41 -15.373386 -2.368462 -1.268082 900 21 1 FFFFFF  H93  0 93 2 <> <>
  94 41 -15.743860 -3.697406 0.792593 900 21 1 FFFFFF  H94  0 94 2 <> <>
  95 41 -13.831145 -4.250425 2.271760 900 21 1 FFFFFF  H95  0 95 2 <> <>
  96 41 -11.555370 -3.498114 1.694940 900 21 1 FFFFFF  H96  0 96 2 <> <>
  97 41 -14.020141 0.027048 0.987108 900 21 1 FFFFFF  H97  0 97 2 <> <>
  98 42 -14.312673 2.657046 1.909222 900 21 1 FFFFFF  H98  0 98 2 <> <>
  99 41 -10.811564 3.766693 -7.621150 900 21 1 FFFFFF  H99  0 99 2 <> <>
  100 41 -9.392057 2.796045 -8.144258 900 21 1 FFFFFF  H100  0 100 2 <> <>
  101 41 -10.903870 2.743896 -9.071549 900 21 1 FFFFFF  H101  0 101 2 <> <>
  102 41 -11.618124 0.241620 2.012269 900 21 1 FFFFFF  H102  0 102 2 <> <>
  103 43 -12.766507 1.981877 4.100343 900 21 1 FFFFFF  H103  0 103 2 <> <>
  104 41 -10.890203 -1.095189 3.858122 900 21 1 FFFFFF  H104  0 104 2 <> <>
  105 41 -11.468712 -2.862710 5.476050 900 21 1 FFFFFF  H105  0 105 2 <> <>
  106 41 -13.841142 -3.293531 6.060809 900 21 1 FFFFFF  H106  0 106 2 <> <>
  107 41 -15.636632 -1.935018 5.022354 900 21 1 FFFFFF  H107  0 107 2 <> <>
  108 41 -15.093101 -0.168388 3.415215 900 21 1 FFFFFF  H108  0 108 2 <> <>
  109 41 -11.549633 2.819148 5.690751 900 21 1 FFFFFF  H109  0 109 2 <> <>
  110 41 -11.108851 4.792971 7.095284 900 21 1 FFFFFF  H110  0 110 2 <> <>
  111 41 -10.160322 6.855288 6.097322 900 21 1 FFFFFF  H111  0 111 2 <> <>
  112 41 -9.651858 6.943740 3.669927 900 21 1 FFFFFF  H112  0 112 2 <> <>
  113 41 -10.108432 4.979091 2.232876 900 21 1 FFFFFF  H113  0 113 2 <> <>
  :::
 } 
 m_bond[130] { 
  # First column is bond index #
  i_m_from
  i_m_to
  i_m_order
  i_sd_original_parity
  :::
  1 1 4 1 1
  2 1 2 1 <>
  3 2 3 1 <>
  4 2 64 1 <>
  5 2 65 1 <>
  6 3 8 1 <>
  7 3 4 1 <>
  8 3 18 1 6
  9 4 1 1 1
  10 4 5 1 <>
  11 4 66 1 <>
  12 5 6 1 <>
  13 5 67 1 <>
  14 5 68 1 <>
  15 6 7 1 <>
  16 6 21 1 1
  17 6 69 1 <>
  18 7 16 1 <>
  19 7 8 1 <>
  20 7 22 1 1
  21 8 9 1 <>
  22 8 63 1 6
  23 9 10 1 <>
  24 9 23 1 6
  25 9 70 1 <>
  26 10 15 1 1
  27 10 11 1 <>
  28 10 26 1 <>
  29 11 12 1 <>
  30 11 71 1 <>
  31 11 72 1 <>
  32 12 13 1 <>
  33 12 27 1 6
  34 12 73 1 <>
  35 13 14 2 <>
  36 13 30 1 <>
  37 14 15 1 <>
  38 14 17 1 <>
  39 15 10 1 1
  40 15 31 1 <>
  41 15 32 1 <>
  42 16 17 1 <>
  43 16 33 2 <>
  44 17 34 1 1
  45 17 74 1 <>
  46 18 3 1 6
  47 18 19 1 <>
  48 19 20 2 <>
  49 19 37 1 <>
  50 21 6 1 1
  51 21 75 1 <>
  52 22 7 1 1
  53 22 76 1 <>
  54 22 77 1 <>
  55 22 78 1 <>
  56 23 9 1 6
  57 23 24 1 <>
  58 24 25 2 <>
  59 24 38 1 <>
  60 26 79 1 <>
  61 27 12 1 6
  62 27 28 1 <>
  63 28 44 1 <>
  64 28 29 2 <>
  65 30 80 1 <>
  66 30 81 1 <>
  67 30 82 1 <>
  68 31 83 1 <>
  69 31 84 1 <>
  70 31 85 1 <>
  71 32 86 1 <>
  72 32 87 1 <>
  73 32 88 1 <>
  74 34 17 1 1
  75 34 35 1 <>
  76 35 36 2 <>
  77 35 46 1 <>
  78 37 89 1 <>
  79 37 90 1 <>
  80 37 91 1 <>
  81 38 43 2 <>
  82 38 39 1 <>
  83 39 40 2 <>
  84 39 92 1 <>
  85 40 41 1 <>
  86 40 93 1 <>
  87 41 42 2 <>
  88 41 94 1 <>
  89 42 43 1 <>
  90 42 95 1 <>
  91 43 96 1 <>
  92 44 47 1 <>
  93 44 45 1 1
  94 44 97 1 <>
  95 45 44 1 1
  96 45 98 1 <>
  97 46 99 1 <>
  98 46 100 1 <>
  99 46 101 1 <>
  100 47 48 1 6
  101 47 51 1 <>
  102 47 102 1 <>
  103 48 47 1 6
  104 48 49 1 <>
  105 48 103 1 <>
  106 49 50 2 <>
  107 49 57 1 <>
  108 51 52 2 <>
  109 51 56 1 <>
  110 52 53 1 <>
  111 52 104 1 <>
  112 53 54 2 <>
  113 53 105 1 <>
  114 54 55 1 <>
  115 54 106 1 <>
  116 55 56 2 <>
  117 55 107 1 <>
  118 56 108 1 <>
  119 57 62 2 <>
  120 57 58 1 <>
  121 58 59 2 <>
  122 58 109 1 <>
  123 59 60 1 <>
  124 59 110 1 <>
  125 60 61 2 <>
  126 60 111 1 <>
  127 61 62 1 <>
  128 61 112 1 <>
  129 62 113 1 <>
  130 63 8 1 6
  :::
 } 
} 

f_m_ct { 
 s_m_title
 s_m_entry_id
 s_m_entry_name
 i_f3d_flags
 r_f3d_energy
 r_mmod_Potential_Energy-MMFF94s
 b_mmod_Minimization_Converged-MMFF94s
 r_mmod_RMS_Derivative-MMFF94s
 s_m_job_name
 s_m_Source_Path
 s_m_Source_File
 i_m_Source_File_Index
 i_mmod_Times_Found-MMFF94s
 r_mmod_Relative_Potential_Energy-MMFF94s
 i_mmod_Conformation-MMFF94s
 i_mmod_Serial_Number-MMFF94s
 i_mmod_Serial_Number-OPLS3e
 s_m_subgroup_title
 s_m_subgroupid
 b_m_subgroup_collapsed
 i_m_ct_format
 :::
 Taxol 
  131 
  entry 
  0
  0
  820.270568847656
  1
  0.0318558551371098
  mmod_confelim_3_8_EpiTaxol 
  /Users/rgil/Documents/Matthias_Niemitz/Taxol 
  Taxol_Template.mae 
  1
  278
  6.070556640625
  2
  1
  1
  mmod_confelim_3_8_EpiTaxol-out1 
  mmod_confelim_3_8_EpiTaxol-out1 
  0
  2
 m_depend[9] { 
  # First column is dependency index #
  i_m_depend_dependency
  s_m_depend_property
  :::
  1 20 r_mmod_Potential_Energy-MMFF94s 
  2 20 b_mmod_Minimization_Converged-MMFF94s 
  3 20 r_mmod_RMS_Derivative-MMFF94s 
  4 30 s_m_job_name 
  5 20 i_mmod_Times_Found-MMFF94s 
  6 20 r_mmod_Relative_Potential_Energy-MMFF94s 
  7 20 i_mmod_Conformation-MMFF94s 
  8 10 i_mmod_Serial_Number-MMFF94s 
  9 10 i_mmod_Serial_Number-OPLS3e 
  :::
 } 
 m_atom[113] { 
  # First column is atom index #
  i_m_mmod_type
  r_m_x_coord
  r_m_y_coord
  r_m_z_coord
  i_m_residue_number
  i_m_color
  i_m_atomic_number
  s_m_color_rgb
  s_m_atom_name
  i_m_Hcount
  i_m_sculpting_atom_index
  i_m_sculpting_constraint
  i_sd_original_parity
  b_st_NoSrcChirality
  :::
  1 16 -7.994102 -4.532545 -5.586957 900 70 8 FF2F2F  O1  0 1 2 <> <>
  2 3 -8.080356 -4.570651 -4.132628 900 2 6 A0A0A0  C2  2 2 2 <> <>
  3 3 -9.456009 -3.839176 -4.173651 900 2 6 A0A0A0  C3  0 3 2 2 1
  4 3 -9.423993 -4.290081 -5.665666 900 2 6 A0A0A0  C4  1 4 2 1 1
  5 3 -9.774456 -3.209813 -6.669186 900 2 6 A0A0A0  C5  2 5 2 <> <>
  6 3 -10.937574 -2.424515 -6.063929 900 2 6 A0A0A0  C6  1 6 2 1 1
  7 3 -10.514558 -1.550036 -4.811666 900 2 6 A0A0A0  C7  0 7 2 2 1
  8 3 -9.324751 -2.268628 -4.030269 900 2 6 A0A0A0  C8  1 8 2 2 1
  9 3 -8.991742 -1.919572 -2.532664 900 2 6 A0A0A0  C9  1 9 2 1 1
  10 3 -8.058187 -0.658278 -2.147181 900 2 6 A0A0A0  C10  0 10 2 2 1
  11 3 -8.398620 -0.137075 -0.719870 900 2 6 A0A0A0  C11  2 11 2 <> <>
  12 3 -9.577993 0.864979 -0.667580 900 2 6 A0A0A0  C12  1 12 2 1 1
  13 2 -10.178446 1.231375 -2.031047 900 2 6 A0A0A0  C13  0 13 2 <> <>
  14 2 -9.510714 1.010741 -3.199941 900 2 6 A0A0A0  C14  0 14 2 <> <>
  15 3 -8.038648 0.582157 -3.116752 900 2 6 A0A0A0  C15  0 15 2 <> <>
  16 2 -10.016908 -0.187492 -5.380479 900 2 6 A0A0A0  C16  0 16 2 <> <>
  17 3 -10.173805 1.120105 -4.556867 900 2 6 A0A0A0  C17  1 17 2 2 1
  18 16 -10.557362 -4.304564 -3.350009 900 70 8 FF2F2F  O18  0 18 2 <> <>
  19 2 -10.864375 -5.631324 -3.320808 900 2 6 A0A0A0  C19  0 19 2 <> <>
  20 15 -10.272057 -6.521330 -3.911094 900 70 8 FF2F2F  O20  0 20 2 <> <>
  21 16 -11.606689 -1.666972 -7.068197 900 70 8 FF2F2F  O21  1 21 2 <> <>
  22 3 -11.814252 -1.351659 -4.018840 900 2 6 A0A0A0  C22  3 22 2 <> <>
  23 16 -10.199516 -2.001773 -1.735541 900 70 8 FF2F2F  O23  0 23 2 <> <>
  24 2 -10.182796 -2.897876 -0.706921 900 2 6 A0A0A0  C24  0 24 2 <> <>
  25 15 -9.207589 -3.546886 -0.355338 900 70 8 FF2F2F  O25  0 25 2 <> <>
  26 16 -6.705657 -1.171446 -2.090056 900 70 8 FF2F2F  O26  1 26 2 <> <>
  27 16 -10.636106 0.341569 0.156960 900 70 8 FF2F2F  O27  0 27 2 <> <>
  28 2 -10.433520 0.443037 1.505354 900 2 6 A0A0A0  C28  0 28 2 <> <>
  29 15 -9.348790 0.682548 2.022719 900 70 8 FF2F2F  O29  0 29 2 <> <>
  30 3 -11.539709 1.886100 -1.941252 900 2 6 A0A0A0  C30  3 30 2 <> <>
  31 3 -7.220673 1.794279 -2.527285 900 2 6 A0A0A0  C31  3 31 2 <> <>
  32 3 -7.225346 0.342205 -4.421277 900 2 6 A0A0A0  C32  3 32 2 <> <>
  33 15 -9.478108 -0.150675 -6.498163 900 70 8 FF2F2F  O33  0 33 2 <> <>
  34 16 -9.595705 2.253741 -5.209171 900 70 8 FF2F2F  O34  0 34 2 <> <>
  35 2 -10.325534 2.748587 -6.244171 900 2 6 A0A0A0  C35  0 35 2 <> <>
  36 15 -11.427918 2.346353 -6.589412 900 70 8 FF2F2F  O36  0 36 2 <> <>
  37 3 -12.041586 -5.870838 -2.425082 900 2 6 A0A0A0  C37  3 37 2 <> <>
  38 2 -11.509478 -3.047253 -0.054456 900 2 6 A0A0A0  C38  0 38 2 <> <>
  39 2 -11.631550 -3.997482 0.971661 900 2 6 A0A0A0  C39  1 39 2 <> <>
  40 2 -12.858337 -4.201536 1.605744 900 2 6 A0A0A0  C40  1 40 2 <> <>
  41 2 -13.970719 -3.456893 1.220760 900 2 6 A0A0A0  C41  1 41 2 <> <>
  42 2 -13.856871 -2.507426 0.206476 900 2 6 A0A0A0  C42  1 42 2 <> <>
  43 2 -12.629867 -2.300398 -0.429469 900 2 6 A0A0A0  C43  1 43 2 <> <>
  44 3 -11.739193 0.167552 2.270992 900 2 6 A0A0A0  C44  1 44 2 2 1
  45 16 -12.925098 0.418782 1.505116 900 70 8 FF2F2F  O45  1 45 2 <> <>
  46 3 -9.591110 3.879029 -6.896888 900 2 6 A0A0A0  C46  3 46 2 <> <>
  47 3 -11.753881 0.945994 3.624631 900 2 6 A0A0A0  C47  1 47 2 1 1
  48 25 -12.472025 2.228737 3.638538 900 43 7 5757FF  N48  1 48 2 <> <>
  49 2 -12.349541 3.192624 2.669521 900 2 6 A0A0A0  C49  0 49 2 <> <>
  50 15 -11.736385 3.004469 1.623805 900 70 8 FF2F2F  O50  0 50 2 <> <>
  51 2 -12.333131 0.078956 4.740708 900 2 6 A0A0A0  C51  0 51 2 <> <>
  52 2 -11.567519 -0.211293 5.881120 900 2 6 A0A0A0  C52  1 52 2 <> <>
  53 2 -12.097146 -0.992065 6.910511 900 2 6 A0A0A0  C53  1 53 2 <> <>
  54 2 -13.396480 -1.487380 6.815180 900 2 6 A0A0A0  C54  1 54 2 <> <>
  55 2 -14.169861 -1.202386 5.691709 900 2 6 A0A0A0  C55  1 55 2 <> <>
  56 2 -13.643410 -0.422661 4.660860 900 2 6 A0A0A0  C56  1 56 2 <> <>
  57 2 -13.018986 4.496408 2.926860 900 2 6 A0A0A0  C57  0 57 2 <> <>
  58 2 -14.173938 4.599447 3.713832 900 2 6 A0A0A0  C58  1 58 2 <> <>
  59 2 -14.768706 5.847119 3.919374 900 2 6 A0A0A0  C59  1 59 2 <> <>
  60 2 -14.219340 6.989677 3.336779 900 2 6 A0A0A0  C60  1 60 2 <> <>
  61 2 -13.078763 6.889725 2.540500 900 2 6 A0A0A0  C61  1 61 2 <> <>
  62 2 -12.481437 5.645264 2.331197 900 2 6 A0A0A0  C62  1 62 2 <> <>
  63 41 -8.410764 -2.050388 -4.578609 900 21 1 FFFFFF  H63  0 63 1 <> <>
  64 41 -7.247561 -4.023057 -3.681885 900 21 1 FFFFFF  H64  0 64 2 <> <>
  65 41 -8.053787 -5.597575 -3.760053 900 21 1 FFFFFF  H65  0 65 2 <> <>
  66 41 -9.958308 -5.218041 -5.897370 900 21 1 FFFFFF  H66  0 66 2 <> <>
  67 41 -10.062690 -3.654664 -7.628737 900 21 1 FFFFFF  H67  0 67 2 <> <>
  68 41 -8.921885 -2.557066 -6.884413 900 21 1 FFFFFF  H68  0 68 2 <> <>
  69 41 -11.684130 -3.160704 -5.735330 900 21 1 FFFFFF  H69  0 69 2 <> <>
  70 41 -8.359297 -2.761083 -2.229709 900 21 1 FFFFFF  H70  0 70 2 <> <>
  71 41 -7.510561 0.365695 -0.309832 900 21 1 FFFFFF  H71  0 71 2 <> <>
  72 41 -8.536595 -0.972400 -0.025757 900 21 1 FFFFFF  H72  0 72 2 <> <>
  73 41 -9.240977 1.805303 -0.209741 900 21 1 FFFFFF  H73  0 73 2 <> <>
  74 41 -11.252133 1.276814 -4.459511 900 21 1 FFFFFF  H74  0 74 2 <> <>
  75 42 -10.938222 -1.079068 -7.480987 900 21 1 FFFFFF  H75  0 75 2 <> <>
  76 41 -12.226262 -2.304551 -3.672078 900 21 1 FFFFFF  H76  0 76 2 <> <>
  77 41 -11.687829 -0.715366 -3.148157 900 21 1 FFFFFF  H77  0 77 2 <> <>
  78 41 -12.582519 -0.870812 -4.636588 900 21 1 FFFFFF  H78  0 78 2 <> <>
  79 42 -6.631388 -1.744876 -1.303330 900 21 1 FFFFFF  H79  0 79 2 <> <>
  80 41 -11.549146 2.618556 -1.126796 900 21 1 FFFFFF  H80  0 80 2 <> <>
  81 41 -11.808140 2.444172 -2.841545 900 21 1 FFFFFF  H81  0 81 2 <> <>
  82 41 -12.317701 1.142390 -1.745510 900 21 1 FFFFFF  H82  0 82 2 <> <>
  83 41 -7.646785 2.251809 -1.633145 900 21 1 FFFFFF  H83  0 83 2 <> <>
  84 41 -6.197405 1.492199 -2.273582 900 21 1 FFFFFF  H84  0 84 2 <> <>
  85 41 -7.152368 2.608524 -3.260966 900 21 1 FFFFFF  H85  0 85 2 <> <>
  86 41 -6.164175 0.175450 -4.194750 900 21 1 FFFFFF  H86  0 86 2 <> <>
  87 41 -7.520391 -0.505516 -5.022255 900 21 1 FFFFFF  H87  0 87 2 <> <>
  88 41 -7.261743 1.216462 -5.081886 900 21 1 FFFFFF  H88  0 88 2 <> <>
  89 41 -11.699596 -5.988329 -1.395265 900 21 1 FFFFFF  H89  0 89 2 <> <>
  90 41 -12.558744 -6.779363 -2.746307 900 21 1 FFFFFF  H90  0 90 2 <> <>
  91 41 -12.751178 -5.042115 -2.499136 900 21 1 FFFFFF  H91  0 91 2 <> <>
  92 41 -10.771610 -4.588292 1.282591 900 21 1 FFFFFF  H92  0 92 2 <> <>
  93 41 -12.945398 -4.937289 2.401864 900 21 1 FFFFFF  H93  0 93 2 <> <>
  94 41 -14.925587 -3.606935 1.719261 900 21 1 FFFFFF  H94  0 94 2 <> <>
  95 41 -14.720572 -1.909392 -0.075709 900 21 1 FFFFFF  H95  0 95 2 <> <>
  96 41 -12.566573 -1.533933 -1.193720 900 21 1 FFFFFF  H96  0 96 2 <> <>
  97 41 -11.712885 -0.912682 2.461121 900 21 1 FFFFFF  H97  0 97 2 <> <>
  98 42 -12.824756 1.339015 1.186797 900 21 1 FFFFFF  H98  0 98 2 <> <>
  99 41 -10.169461 4.241208 -7.751600 900 21 1 FFFFFF  H99  0 99 2 <> <>
  100 41 -9.465521 4.698812 -6.185324 900 21 1 FFFFFF  H100  0 100 2 <> <>
  101 41 -8.620328 3.530384 -7.258348 900 21 1 FFFFFF  H101  0 101 2 <> <>
  102 41 -10.727138 1.199910 3.913559 900 21 1 FFFFFF  H102  0 102 2 <> <>
  103 43 -12.924090 2.468293 4.511546 900 21 1 FFFFFF  H103  0 103 2 <> <>
  104 41 -10.551821 0.167513 5.979170 900 21 1 FFFFFF  H104  0 104 2 <> <>
  105 41 -11.495737 -1.213500 7.789025 900 21 1 FFFFFF  H105  0 105 2 <> <>
  106 41 -13.806825 -2.095212 7.617771 900 21 1 FFFFFF  H106  0 106 2 <> <>
  107 41 -15.183533 -1.588289 5.617239 900 21 1 FFFFFF  H107  0 107 2 <> <>
  108 41 -14.261211 -0.210002 3.789251 900 21 1 FFFFFF  H108  0 108 2 <> <>
  109 41 -14.641648 3.722203 4.151594 900 21 1 FFFFFF  H109  0 109 2 <> <>
  110 41 -15.666932 5.928134 4.527551 900 21 1 FFFFFF  H110  0 110 2 <> <>
  111 41 -14.685960 7.959058 3.497332 900 21 1 FFFFFF  H111  0 111 2 <> <>
  112 41 -12.656199 7.780123 2.080971 900 21 1 FFFFFF  H112  0 112 2 <> <>
  113 41 -11.593502 5.575158 1.706200 900 21 1 FFFFFF  H113  0 113 2 <> <>
  :::
 } 
 m_bond[130] { 
  # First column is bond index #
  i_m_from
  i_m_to
  i_m_order
  i_sd_original_parity
  :::
  1 1 4 1 1
  2 1 2 1 <>
  3 2 3 1 <>
  4 2 64 1 <>
  5 2 65 1 <>
  6 3 8 1 <>
  7 3 4 1 <>
  8 3 18 1 6
  9 4 1 1 1
  10 4 5 1 <>
  11 4 66 1 <>
  12 5 6 1 <>
  13 5 67 1 <>
  14 5 68 1 <>
  15 6 7 1 <>
  16 6 21 1 1
  17 6 69 1 <>
  18 7 16 1 <>
  19 7 8 1 <>
  20 7 22 1 1
  21 8 9 1 <>
  22 8 63 1 6
  23 9 10 1 <>
  24 9 23 1 6
  25 9 70 1 <>
  26 10 15 1 1
  27 10 11 1 <>
  28 10 26 1 <>
  29 11 12 1 <>
  30 11 71 1 <>
  31 11 72 1 <>
  32 12 13 1 <>
  33 12 27 1 6
  34 12 73 1 <>
  35 13 14 2 <>
  36 13 30 1 <>
  37 14 15 1 <>
  38 14 17 1 <>
  39 15 10 1 1
  40 15 31 1 <>
  41 15 32 1 <>
  42 16 17 1 <>
  43 16 33 2 <>
  44 17 34 1 1
  45 17 74 1 <>
  46 18 3 1 6
  47 18 19 1 <>
  48 19 20 2 <>
  49 19 37 1 <>
  50 21 6 1 1
  51 21 75 1 <>
  52 22 7 1 1
  53 22 76 1 <>
  54 22 77 1 <>
  55 22 78 1 <>
  56 23 9 1 6
  57 23 24 1 <>
  58 24 25 2 <>
  59 24 38 1 <>
  60 26 79 1 <>
  61 27 12 1 6
  62 27 28 1 <>
  63 28 44 1 <>
  64 28 29 2 <>
  65 30 80 1 <>
  66 30 81 1 <>
  67 30 82 1 <>
  68 31 83 1 <>
  69 31 84 1 <>
  70 31 85 1 <>
  71 32 86 1 <>
  72 32 87 1 <>
  73 32 88 1 <>
  74 34 17 1 1
  75 34 35 1 <>
  76 35 36 2 <>
  77 35 46 1 <>
  78 37 89 1 <>
  79 37 90 1 <>
  80 37 91 1 <>
  81 38 43 2 <>
  82 38 39 1 <>
  83 39 40 2 <>
  84 39 92 1 <>
  85 40 41 1 <>
  86 40 93 1 <>
  87 41 42 2 <>
  88 41 94 1 <>
  89 42 43 1 <>
  90 42 95 1 <>
  91 43 96 1 <>
  92 44 47 1 <>
  93 44 45 1 1
  94 44 97 1 <>
  95 45 44 1 1
  96 45 98 1 <>
  97 46 99 1 <>
  98 46 100 1 <>
  99 46 101 1 <>
  100 47 48 1 6
  101 47 51 1 <>
  102 47 102 1 <>
  103 48 47 1 6
  104 48 49 1 <>
  105 48 103 1 <>
  106 49 50 2 <>
  107 49 57 1 <>
  108 51 52 2 <>
  109 51 56 1 <>
  110 52 53 1 <>
  111 52 104 1 <>
  112 53 54 2 <>
  113 53 105 1 <>
  114 54 55 1 <>
  115 54 106 1 <>
  116 55 56 2 <>
  117 55 107 1 <>
  118 56 108 1 <>
  119 57 62 2 <>
  120 57 58 1 <>
  121 58 59 2 <>
  122 58 109 1 <>
  123 59 60 1 <>
  124 59 110 1 <>
  125 60 61 2 <>
  126 60 111 1 <>
  127 61 62 1 <>
  128 61 112 1 <>
  129 62 113 1 <>
  130 63 8 1 6
  :::
 } 
} 

f_m_ct { 
 s_m_title
 s_m_entry_id
 s_m_entry_name
 i_f3d_flags
 r_f3d_energy
 r_mmod_Potential_Energy-MMFF94s
 b_mmod_Minimization_Converged-MMFF94s
 r_mmod_RMS_Derivative-MMFF94s
 s_m_job_name
 s_m_Source_Path
 s_m_Source_File
 i_m_Source_File_Index
 i_mmod_Times_Found-MMFF94s
 r_mmod_Relative_Potential_Energy-MMFF94s
 i_mmod_Conformation-MMFF94s
 i_mmod_Serial_Number-MMFF94s
 i_mmod_Serial_Number-OPLS3e
 s_m_subgroup_title
 s_m_subgroupid
 b_m_subgroup_collapsed
 i_m_ct_format
 :::
 Taxol 
  132 
  entry 
  0
  0
  822.70458984375
  1
  0.0270690824836493
  mmod_confelim_3_8_EpiTaxol 
  /Users/rgil/Documents/Matthias_Niemitz/Taxol 
  Taxol_Template.mae 
  1
  97
  8.50457763671875
  3
  1
  1
  mmod_confelim_3_8_EpiTaxol-out1 
  mmod_confelim_3_8_EpiTaxol-out1 
  0
  2
 m_depend[9] { 
  # First column is dependency index #
  i_m_depend_dependency
  s_m_depend_property
  :::
  1 20 r_mmod_Potential_Energy-MMFF94s 
  2 20 b_mmod_Minimization_Converged-MMFF94s 
  3 20 r_mmod_RMS_Derivative-MMFF94s 
  4 30 s_m_job_name 
  5 20 i_mmod_Times_Found-MMFF94s 
  6 20 r_mmod_Relative_Potential_Energy-MMFF94s 
  7 20 i_mmod_Conformation-MMFF94s 
  8 10 i_mmod_Serial_Number-MMFF94s 
  9 10 i_mmod_Serial_Number-OPLS3e 
  :::
 } 
 m_atom[113] { 
  # First column is atom index #
  i_m_mmod_type
  r_m_x_coord
  r_m_y_coord
  r_m_z_coord
  i_m_residue_number
  i_m_color
  i_m_atomic_number
  s_m_color_rgb
  s_m_atom_name
  i_m_Hcount
  i_m_sculpting_atom_index
  i_m_sculpting_constraint
  i_sd_original_parity
  b_st_NoSrcChirality
  :::
  1 16 -8.387550 -5.219524 -4.915601 900 70 8 FF2F2F  O1  0 1 2 <> <>
  2 3 -8.495480 -4.924061 -3.492628 900 2 6 A0A0A0  C2  2 2 2 <> <>
  3 3 -9.798394 -4.105441 -3.739473 900 2 6 A0A0A0  C3  0 3 2 2 1
  4 3 -9.788001 -4.877741 -5.093454 900 2 6 A0A0A0  C4  1 4 2 1 1
  5 3 -10.023647 -4.020396 -6.321188 900 2 6 A0A0A0  C5  2 5 2 <> <>
  6 3 -11.120278 -3.025372 -5.943473 900 2 6 A0A0A0  C6  1 6 2 1 1
  7 3 -10.638164 -1.933154 -4.900758 900 2 6 A0A0A0  C7  0 7 2 2 1
  8 3 -9.526402 -2.561259 -3.942725 900 2 6 A0A0A0  C8  1 8 2 2 1
  9 3 -9.178397 -1.916412 -2.551414 900 2 6 A0A0A0  C9  1 9 2 1 1
  10 3 -8.101054 -0.716613 -2.440093 900 2 6 A0A0A0  C10  0 10 2 2 1
  11 3 -8.365834 0.132801 -1.162071 900 2 6 A0A0A0  C11  2 11 2 <> <>
  12 3 -9.429700 1.241520 -1.348181 900 2 6 A0A0A0  C12  1 12 2 1 1
  13 2 -10.022072 1.346905 -2.759431 900 2 6 A0A0A0  C13  0 13 2 <> <>
  14 2 -9.390868 0.816132 -3.846828 900 2 6 A0A0A0  C14  0 14 2 <> <>
  15 3 -7.965244 0.276809 -3.655329 900 2 6 A0A0A0  C15  0 15 2 <> <>
  16 2 -10.018110 -0.771612 -5.733962 900 2 6 A0A0A0  C16  0 16 2 <> <>
  17 3 -10.050641 0.690452 -5.204595 900 2 6 A0A0A0  C17  1 17 2 2 1
  18 16 -10.946695 -4.277786 -2.868585 900 70 8 FF2F2F  O18  0 18 2 <> <>
  19 2 -11.370405 -5.533204 -2.552896 900 2 6 A0A0A0  C19  0 19 2 <> <>
  20 15 -10.858699 -6.580065 -2.918406 900 70 8 FF2F2F  O20  0 20 2 <> <>
  21 16 -11.705262 -2.458101 -7.112157 900 70 8 FF2F2F  O21  1 21 2 <> <>
  22 3 -11.927258 -1.454467 -4.217484 900 2 6 A0A0A0  C22  3 22 2 <> <>
  23 16 -10.401622 -1.658176 -1.818350 900 70 8 FF2F2F  O23  0 23 2 <> <>
  24 2 -10.550584 -2.316815 -0.633731 900 2 6 A0A0A0  C24  0 24 2 <> <>
  25 15 -9.701105 -3.021506 -0.107777 900 70 8 FF2F2F  O25  0 25 2 <> <>
  26 16 -6.814294 -1.352772 -2.264615 900 70 8 FF2F2F  O26  1 26 2 <> <>
  27 16 -10.501216 1.024123 -0.410680 900 70 8 FF2F2F  O27  0 27 2 <> <>
  28 2 -10.298669 1.548370 0.838286 900 2 6 A0A0A0  C28  0 28 2 <> <>
  29 15 -9.242277 2.040417 1.214156 900 70 8 FF2F2F  O29  0 29 2 <> <>
  30 3 -11.314681 2.129960 -2.822468 900 2 6 A0A0A0  C30  3 30 2 <> <>
  31 3 -7.023546 1.499534 -3.333275 900 2 6 A0A0A0  C31  3 31 2 <> <>
  32 3 -7.190279 -0.317755 -4.867168 900 2 6 A0A0A0  C32  3 32 2 <> <>
  33 15 -9.481561 -1.020205 -6.825436 900 70 8 FF2F2F  O33  0 33 2 <> <>
  34 16 -9.375174 1.602232 -6.075464 900 70 8 FF2F2F  O34  0 34 2 <> <>
  35 2 -10.063586 1.929678 -7.201448 900 2 6 A0A0A0  C35  0 35 2 <> <>
  36 15 -11.201331 1.566660 -7.465956 900 70 8 FF2F2F  O36  0 36 2 <> <>
  37 3 -12.565177 -5.464745 -1.651214 900 2 6 A0A0A0  C37  3 37 2 <> <>
  38 2 -11.901457 -2.129225 -0.041216 900 2 6 A0A0A0  C38  0 38 2 <> <>
  39 2 -12.218057 -2.859931 1.114649 900 2 6 A0A0A0  C39  1 39 2 <> <>
  40 2 -13.478480 -2.742905 1.704271 900 2 6 A0A0A0  C40  1 40 2 <> <>
  41 2 -14.428040 -1.887689 1.149529 900 2 6 A0A0A0  C41  1 41 2 <> <>
  42 2 -14.118822 -1.149453 0.008194 900 2 6 A0A0A0  C42  1 42 2 <> <>
  43 2 -12.860608 -1.270810 -0.587603 900 2 6 A0A0A0  C43  1 43 2 <> <>
  44 3 -11.587181 1.462918 1.661310 900 2 6 A0A0A0  C44  1 44 2 2 1
  45 16 -12.601986 2.242713 1.009489 900 70 8 FF2F2F  O45  1 45 2 <> <>
  46 3 -9.232166 2.821401 -8.071413 900 2 6 A0A0A0  C46  3 46 2 <> <>
  47 3 -11.317244 1.903994 3.132463 900 2 6 A0A0A0  C47  1 47 2 1 1
  48 25 -12.539001 2.225486 3.877747 900 43 7 5757FF  N48  1 48 2 <> <>
  49 2 -13.210078 3.412611 3.691796 900 2 6 A0A0A0  C49  0 49 2 <> <>
  50 15 -12.883399 4.216119 2.821625 900 70 8 FF2F2F  O50  0 50 2 <> <>
  51 2 -10.534405 0.851831 3.909116 900 2 6 A0A0A0  C51  0 51 2 <> <>
  52 2 -9.261927 1.158497 4.416318 900 2 6 A0A0A0  C52  1 52 2 <> <>
  53 2 -8.531211 0.206499 5.129757 900 2 6 A0A0A0  C53  1 53 2 <> <>
  54 2 -9.063635 -1.062014 5.349639 900 2 6 A0A0A0  C54  1 54 2 <> <>
  55 2 -10.327517 -1.380689 4.858135 900 2 6 A0A0A0  C55  1 55 2 <> <>
  56 2 -11.059848 -0.430989 4.143422 900 2 6 A0A0A0  C56  1 56 2 <> <>
  57 2 -14.392189 3.662137 4.559729 900 2 6 A0A0A0  C57  0 57 2 <> <>
  58 2 -14.486826 3.138197 5.856007 900 2 6 A0A0A0  C58  1 58 2 <> <>
  59 2 -15.616897 3.402637 6.634336 900 2 6 A0A0A0  C59  1 59 2 <> <>
  60 2 -16.648113 4.193289 6.126163 900 2 6 A0A0A0  C60  1 60 2 <> <>
  61 2 -16.551136 4.729411 4.842303 900 2 6 A0A0A0  C61  1 61 2 <> <>
  62 2 -15.423439 4.469131 4.061250 900 2 6 A0A0A0  C62  1 62 2 <> <>
  63 41 -8.590598 -2.552200 -4.496808 900 21 1 FFFFFF  H63  0 63 1 <> <>
  64 41 -7.622831 -4.362200 -3.146962 900 21 1 FFFFFF  H64  0 64 2 <> <>
  65 41 -8.566704 -5.840169 -2.901215 900 21 1 FFFFFF  H65  0 65 2 <> <>
  66 41 -10.402408 -5.783956 -5.132856 900 21 1 FFFFFF  H66  0 66 2 <> <>
  67 41 -10.335498 -4.640592 -7.169591 900 21 1 FFFFFF  H67  0 67 2 <> <>
  68 41 -9.112903 -3.504651 -6.643870 900 21 1 FFFFFF  H68  0 68 2 <> <>
  69 41 -11.934067 -3.604333 -5.485233 900 21 1 FFFFFF  H69  0 69 2 <> <>
  70 41 -8.659350 -2.726251 -2.027117 900 21 1 FFFFFF  H70  0 70 2 <> <>
  71 41 -7.425200 0.611910 -0.854246 900 21 1 FFFFFF  H71  0 71 2 <> <>
  72 41 -8.594092 -0.514309 -0.307536 900 21 1 FFFFFF  H72  0 72 2 <> <>
  73 41 -8.982780 2.221480 -1.133700 900 21 1 FFFFFF  H73  0 73 2 <> <>
  74 41 -11.109002 0.963487 -5.155867 900 21 1 FFFFFF  H74  0 74 2 <> <>
  75 42 -10.982836 -2.025778 -7.616480 900 21 1 FFFFFF  H75  0 75 2 <> <>
  76 41 -12.415055 -2.260461 -3.660592 900 21 1 FFFFFF  H76  0 76 2 <> <>
  77 41 -11.761271 -0.631456 -3.529020 900 21 1 FFFFFF  H77  0 77 2 <> <>
  78 41 -12.649862 -1.085672 -4.955832 900 21 1 FFFFFF  H78  0 78 2 <> <>
  79 42 -6.783481 -1.739220 -1.368810 900 21 1 FFFFFF  H79  0 79 2 <> <>
  80 41 -11.248932 3.014254 -2.178276 900 21 1 FFFFFF  H80  0 80 2 <> <>
  81 41 -11.537215 2.507897 -3.823423 900 21 1 FFFFFF  H81  0 81 2 <> <>
  82 41 -12.156809 1.520528 -2.483651 900 21 1 FFFFFF  H82  0 82 2 <> <>
  83 41 -7.391313 2.183316 -2.567541 900 21 1 FFFFFF  H83  0 83 2 <> <>
  84 41 -6.034324 1.157845 -3.005408 900 21 1 FFFFFF  H84  0 84 2 <> <>
  85 41 -6.878881 2.122420 -4.226069 900 21 1 FFFFFF  H85  0 85 2 <> <>
  86 41 -6.148293 -0.533013 -4.596530 900 21 1 FFFFFF  H86  0 86 2 <> <>
  87 41 -7.569768 -1.242942 -5.275499 900 21 1 FFFFFF  H87  0 87 2 <> <>
  88 41 -7.147671 0.392411 -5.701476 900 21 1 FFFFFF  H88  0 88 2 <> <>
  89 41 -12.235301 -5.389800 -0.613444 900 21 1 FFFFFF  H89  0 89 2 <> <>
  90 41 -13.166544 -6.368782 -1.781810 900 21 1 FFFFFF  H90  0 90 2 <> <>
  91 41 -13.192678 -4.608610 -1.914236 900 21 1 FFFFFF  H91  0 91 2 <> <>
  92 41 -11.485644 -3.531344 1.560238 900 21 1 FFFFFF  H92  0 92 2 <> <>
  93 41 -13.719463 -3.318781 2.594967 900 21 1 FFFFFF  H93  0 93 2 <> <>
  94 41 -15.409515 -1.791184 1.608712 900 21 1 FFFFFF  H94  0 94 2 <> <>
  95 41 -14.855640 -0.469258 -0.414192 900 21 1 FFFFFF  H95  0 95 2 <> <>
  96 41 -12.643061 -0.668313 -1.461946 900 21 1 FFFFFF  H96  0 96 2 <> <>
  97 41 -11.928743 0.425263 1.642556 900 21 1 FFFFFF  H97  0 97 2 <> <>
  98 42 -12.556974 3.150014 1.383612 900 21 1 FFFFFF  H98  0 98 2 <> <>
  99 41 -9.027755 3.760303 -7.551030 900 21 1 FFFFFF  H99  0 99 2 <> <>
  100 41 -8.299546 2.316311 -8.335526 900 21 1 FFFFFF  H100  0 100 2 <> <>
  101 41 -9.779503 3.041819 -8.992285 900 21 1 FFFFFF  H101  0 101 2 <> <>
  102 41 -10.740176 2.838548 3.111333 900 21 1 FFFFFF  H102  0 102 2 <> <>
  103 43 -12.893445 1.542359 4.533253 900 21 1 FFFFFF  H103  0 103 2 <> <>
  104 41 -8.823815 2.141646 4.251106 900 21 1 FFFFFF  H104  0 104 2 <> <>
  105 41 -7.544582 0.455450 5.513196 900 21 1 FFFFFF  H105  0 105 2 <> <>
  106 41 -8.492995 -1.801894 5.905564 900 21 1 FFFFFF  H106  0 106 2 <> <>
  107 41 -10.742510 -2.370425 5.032810 900 21 1 FFFFFF  H107  0 107 2 <> <>
  108 41 -12.046268 -0.703938 3.773512 900 21 1 FFFFFF  H108  0 108 2 <> <>
  109 41 -13.683956 2.547555 6.287677 900 21 1 FFFFFF  H109  0 109 2 <> <>
  110 41 -15.690323 2.999287 7.641850 900 21 1 FFFFFF  H110  0 110 2 <> <>
  111 41 -17.525591 4.398842 6.735224 900 21 1 FFFFFF  H111  0 111 2 <> <>
  112 41 -17.352085 5.351776 4.450326 900 21 1 FFFFFF  H112  0 112 2 <> <>
  113 41 -15.353915 4.892903 3.061480 900 21 1 FFFFFF  H113  0 113 2 <> <>
  :::
 } 
 m_bond[130] { 
  # First column is bond index #
  i_m_from
  i_m_to
  i_m_order
  i_sd_original_parity
  :::
  1 1 4 1 1
  2 1 2 1 <>
  3 2 3 1 <>
  4 2 64 1 <>
  5 2 65 1 <>
  6 3 8 1 <>
  7 3 4 1 <>
  8 3 18 1 6
  9 4 1 1 1
  10 4 5 1 <>
  11 4 66 1 <>
  12 5 6 1 <>
  13 5 67 1 <>
  14 5 68 1 <>
  15 6 7 1 <>
  16 6 21 1 1
  17 6 69 1 <>
  18 7 16 1 <>
  19 7 8 1 <>
  20 7 22 1 1
  21 8 9 1 <>
  22 8 63 1 6
  23 9 10 1 <>
  24 9 23 1 6
  25 9 70 1 <>
  26 10 15 1 1
  27 10 11 1 <>
  28 10 26 1 <>
  29 11 12 1 <>
  30 11 71 1 <>
  31 11 72 1 <>
  32 12 13 1 <>
  33 12 27 1 6
  34 12 73 1 <>
  35 13 14 2 <>
  36 13 30 1 <>
  37 14 15 1 <>
  38 14 17 1 <>
  39 15 10 1 1
  40 15 31 1 <>
  41 15 32 1 <>
  42 16 17 1 <>
  43 16 33 2 <>
  44 17 34 1 1
  45 17 74 1 <>
  46 18 3 1 6
  47 18 19 1 <>
  48 19 20 2 <>
  49 19 37 1 <>
  50 21 6 1 1
  51 21 75 1 <>
  52 22 7 1 1
  53 22 76 1 <>
  54 22 77 1 <>
  55 22 78 1 <>
  56 23 9 1 6
  57 23 24 1 <>
  58 24 25 2 <>
  59 24 38 1 <>
  60 26 79 1 <>
  61 27 12 1 6
  62 27 28 1 <>
  63 28 44 1 <>
  64 28 29 2 <>
  65 30 80 1 <>
  66 30 81 1 <>
  67 30 82 1 <>
  68 31 83 1 <>
  69 31 84 1 <>
  70 31 85 1 <>
  71 32 86 1 <>
  72 32 87 1 <>
  73 32 88 1 <>
  74 34 17 1 1
  75 34 35 1 <>
  76 35 36 2 <>
  77 35 46 1 <>
  78 37 89 1 <>
  79 37 90 1 <>
  80 37 91 1 <>
  81 38 43 2 <>
  82 38 39 1 <>
  83 39 40 2 <>
  84 39 92 1 <>
  85 40 41 1 <>
  86 40 93 1 <>
  87 41 42 2 <>
  88 41 94 1 <>
  89 42 43 1 <>
  90 42 95 1 <>
  91 43 96 1 <>
  92 44 47 1 <>
  93 44 45 1 1
  94 44 97 1 <>
  95 45 44 1 1
  96 45 98 1 <>
  97 46 99 1 <>
  98 46 100 1 <>
  99 46 101 1 <>
  100 47 48 1 6
  101 47 51 1 <>
  102 47 102 1 <>
  103 48 47 1 6
  104 48 49 1 <>
  105 48 103 1 <>
  106 49 50 2 <>
  107 49 57 1 <>
  108 51 52 2 <>
  109 51 56 1 <>
  110 52 53 1 <>
  111 52 104 1 <>
  112 53 54 2 <>
  113 53 105 1 <>
  114 54 55 1 <>
  115 54 106 1 <>
  116 55 56 2 <>
  117 55 107 1 <>
  118 56 108 1 <>
  119 57 62 2 <>
  120 57 58 1 <>
  121 58 59 2 <>
  122 58 109 1 <>
  123 59 60 1 <>
  124 59 110 1 <>
  125 60 61 2 <>
  126 60 111 1 <>
  127 61 62 1 <>
  128 61 112 1 <>
  129 62 113 1 <>
  130 63 8 1 6
  :::
 } 
} 

f_m_ct { 
 s_m_title
 s_m_entry_id
 s_m_entry_name
 i_f3d_flags
 r_f3d_energy
 r_mmod_Potential_Energy-MMFF94s
 b_mmod_Minimization_Converged-MMFF94s
 r_mmod_RMS_Derivative-MMFF94s
 s_m_job_name
 s_m_Source_Path
 s_m_Source_File
 i_m_Source_File_Index
 i_mmod_Times_Found-MMFF94s
 r_mmod_Relative_Potential_Energy-MMFF94s
 i_mmod_Conformation-MMFF94s
 i_mmod_Serial_Number-MMFF94s
 i_mmod_Serial_Number-OPLS3e
 s_m_subgroup_title
 s_m_subgroupid
 b_m_subgroup_collapsed
 i_m_ct_format
 :::
 Taxol 
  133 
  entry 
  0
  0
  824.455627441406
  1
  0.0447175242006779
  mmod_confelim_3_8_EpiTaxol 
  /Users/rgil/Documents/Matthias_Niemitz/Taxol 
  Taxol_Template.mae 
  1
  31
  10.255615234375
  4
  1
  1
  mmod_confelim_3_8_EpiTaxol-out1 
  mmod_confelim_3_8_EpiTaxol-out1 
  0
  2
 m_depend[9] { 
  # First column is dependency index #
  i_m_depend_dependency
  s_m_depend_property
  :::
  1 20 r_mmod_Potential_Energy-MMFF94s 
  2 20 b_mmod_Minimization_Converged-MMFF94s 
  3 20 r_mmod_RMS_Derivative-MMFF94s 
  4 30 s_m_job_name 
  5 20 i_mmod_Times_Found-MMFF94s 
  6 20 r_mmod_Relative_Potential_Energy-MMFF94s 
  7 20 i_mmod_Conformation-MMFF94s 
  8 10 i_mmod_Serial_Number-MMFF94s 
  9 10 i_mmod_Serial_Number-OPLS3e 
  :::
 } 
 m_atom[113] { 
  # First column is atom index #
  i_m_mmod_type
  r_m_x_coord
  r_m_y_coord
  r_m_z_coord
  i_m_residue_number
  i_m_color
  i_m_atomic_number
  s_m_color_rgb
  s_m_atom_name
  i_m_Hcount
  i_m_sculpting_atom_index
  i_m_sculpting_constraint
  i_sd_original_parity
  b_st_NoSrcChirality
  :::
  1 16 -7.840468 -4.496620 -5.529214 900 70 8 FF2F2F  O1  0 1 2 <> <>
  2 3 -7.973575 -4.535032 -4.077606 900 2 6 A0A0A0  C2  2 2 2 <> <>
  3 3 -9.368935 -3.847119 -4.165932 900 2 6 A0A0A0  C3  0 3 2 2 1
  4 3 -9.272869 -4.293286 -5.655786 900 2 6 A0A0A0  C4  1 4 2 1 1
  5 3 -9.619059 -3.219617 -6.668608 900 2 6 A0A0A0  C5  2 5 2 <> <>
  6 3 -10.826356 -2.471784 -6.103684 900 2 6 A0A0A0  C6  1 6 2 1 1
  7 3 -10.473977 -1.587873 -4.836202 900 2 6 A0A0A0  C7  0 7 2 2 1
  8 3 -9.289255 -2.276400 -4.018019 900 2 6 A0A0A0  C8  1 8 2 2 1
  9 3 -9.013840 -1.919027 -2.512947 900 2 6 A0A0A0  C9  1 9 2 1 1
  10 3 -8.072405 -0.660173 -2.132860 900 2 6 A0A0A0  C10  0 10 2 2 1
  11 3 -8.420445 -0.169187 -0.698179 900 2 6 A0A0A0  C11  2 11 2 <> <>
  12 3 -9.607798 0.828839 -0.641229 900 2 6 A0A0A0  C12  1 12 2 1 1
  13 2 -10.219595 1.188912 -2.004954 900 2 6 A0A0A0  C13  0 13 2 <> <>
  14 2 -9.546770 0.988590 -3.175186 900 2 6 A0A0A0  C14  0 14 2 <> <>
  15 3 -8.067833 0.591710 -3.088614 900 2 6 A0A0A0  C15  0 15 2 <> <>
  16 2 -10.004520 -0.204337 -5.378008 900 2 6 A0A0A0  C16  0 16 2 <> <>
  17 3 -10.205352 1.088699 -4.536083 900 2 6 A0A0A0  C17  1 17 2 2 1
  18 16 -10.483453 -4.345357 -3.381233 900 70 8 FF2F2F  O18  0 18 2 <> <>
  19 2 -10.742065 -5.682025 -3.350338 900 2 6 A0A0A0  C19  0 19 2 <> <>
  20 15 -10.113009 -6.552521 -3.931810 900 70 8 FF2F2F  O20  0 20 2 <> <>
  21 16 -11.482866 -1.734110 -7.130887 900 70 8 FF2F2F  O21  1 21 2 <> <>
  22 3 -11.807148 -1.427573 -4.091858 900 2 6 A0A0A0  C22  3 22 2 <> <>
  23 16 -10.256847 -1.964194 -1.764942 900 70 8 FF2F2F  O23  0 23 2 <> <>
  24 2 -10.338325 -2.899433 -0.774004 900 2 6 A0A0A0  C24  0 24 2 <> <>
  25 15 -9.429893 -3.635943 -0.416528 900 70 8 FF2F2F  O25  0 25 2 <> <>
  26 16 -6.732108 -1.202352 -2.106495 900 70 8 FF2F2F  O26  1 26 2 <> <>
  27 16 -10.653475 0.311736 0.201780 900 70 8 FF2F2F  O27  0 27 2 <> <>
  28 2 -10.422296 0.411863 1.545822 900 2 6 A0A0A0  C28  0 28 2 <> <>
  29 15 -9.326223 0.648746 2.040632 900 70 8 FF2F2F  O29  0 29 2 <> <>
  30 3 -11.593084 1.815801 -1.914001 900 2 6 A0A0A0  C30  3 30 2 <> <>
  31 3 -7.279006 1.817730 -2.488007 900 2 6 A0A0A0  C31  3 31 2 <> <>
  32 3 -7.241954 0.380622 -4.390767 900 2 6 A0A0A0  C32  3 32 2 <> <>
  33 15 -9.452530 -0.136750 -6.487947 900 70 8 FF2F2F  O33  0 33 2 <> <>
  34 16 -9.655287 2.245359 -5.173545 900 70 8 FF2F2F  O34  0 34 2 <> <>
  35 2 -10.393582 2.730147 -6.207532 900 2 6 A0A0A0  C35  0 35 2 <> <>
  36 15 -11.482673 2.300802 -6.562093 900 70 8 FF2F2F  O36  0 36 2 <> <>
  37 3 -11.919861 -5.960230 -2.466744 900 2 6 A0A0A0  C37  3 37 2 <> <>
  38 2 -11.695539 -2.989748 -0.172788 900 2 6 A0A0A0  C38  0 38 2 <> <>
  39 2 -11.913325 -3.970871 0.808028 900 2 6 A0A0A0  C39  1 39 2 <> <>
  40 2 -13.173508 -4.127964 1.388073 900 2 6 A0A0A0  C40  1 40 2 <> <>
  41 2 -14.225276 -3.304119 0.995113 900 2 6 A0A0A0  C41  1 41 2 <> <>
  42 2 -14.016777 -2.322459 0.027865 900 2 6 A0A0A0  C42  1 42 2 <> <>
  43 2 -12.755779 -2.163539 -0.553689 900 2 6 A0A0A0  C43  1 43 2 <> <>
  44 3 -11.712729 0.146614 2.340205 900 2 6 A0A0A0  C44  1 44 2 2 1
  45 16 -12.913934 0.383853 1.594709 900 70 8 FF2F2F  O45  1 45 2 <> <>
  46 3 -9.687674 3.886839 -6.845505 900 2 6 A0A0A0  C46  3 46 2 <> <>
  47 3 -11.703216 0.952946 3.677986 900 2 6 A0A0A0  C47  1 47 2 1 1
  48 25 -12.427433 2.232728 3.676036 900 43 7 5757FF  N48  1 48 2 <> <>
  49 2 -12.312569 3.181166 2.690857 900 2 6 A0A0A0  C49  0 49 2 <> <>
  50 15 -11.698573 2.979960 1.648078 900 70 8 FF2F2F  O50  0 50 2 <> <>
  51 2 -12.256324 0.110040 4.825219 900 2 6 A0A0A0  C51  0 51 2 <> <>
  52 2 -11.473598 -0.133023 5.965187 900 2 6 A0A0A0  C52  1 52 2 <> <>
  53 2 -11.979453 -0.888854 7.024694 900 2 6 A0A0A0  C53  1 53 2 <> <>
  54 2 -13.272126 -1.405958 6.960271 900 2 6 A0A0A0  C54  1 54 2 <> <>
  55 2 -14.062517 -1.167508 5.837763 900 2 6 A0A0A0  C55  1 55 2 <> <>
  56 2 -13.559869 -0.412632 4.776829 900 2 6 A0A0A0  C56  1 56 2 <> <>
  57 2 -12.991718 4.484087 2.925390 900 2 6 A0A0A0  C57  0 57 2 <> <>
  58 2 -14.146182 4.592778 3.712228 900 2 6 A0A0A0  C58  1 58 2 <> <>
  59 2 -14.751075 5.839241 3.894343 900 2 6 A0A0A0  C59  1 59 2 <> <>
  60 2 -14.212292 6.974787 3.288553 900 2 6 A0A0A0  C60  1 60 2 <> <>
  61 2 -13.072058 6.868931 2.492591 900 2 6 A0A0A0  C61  1 61 2 <> <>
  62 2 -12.464642 5.625676 2.306715 900 2 6 A0A0A0  C62  1 62 2 <> <>
  63 41 -8.365048 -2.031179 -4.536644 900 21 1 FFFFFF  H63  0 63 1 <> <>
  64 41 -7.173788 -3.961019 -3.600680 900 21 1 FFFFFF  H64  0 64 2 <> <>
  65 41 -7.927700 -5.560234 -3.702155 900 21 1 FFFFFF  H65  0 65 2 <> <>
  66 41 -9.773695 -5.234863 -5.906623 900 21 1 FFFFFF  H66  0 66 2 <> <>
  67 41 -9.858568 -3.669168 -7.639277 900 21 1 FFFFFF  H67  0 67 2 <> <>
  68 41 -8.779980 -2.539543 -6.850457 900 21 1 FFFFFF  H68  0 68 2 <> <>
  69 41 -11.561024 -3.230932 -5.801382 900 21 1 FFFFFF  H69  0 69 2 <> <>
  70 41 -8.403910 -2.758761 -2.160927 900 21 1 FFFFFF  H70  0 70 2 <> <>
  71 41 -7.541626 0.330849 -0.266828 900 21 1 FFFFFF  H71  0 71 2 <> <>
  72 41 -8.565092 -1.022624 -0.026355 900 21 1 FFFFFF  H72  0 72 2 <> <>
  73 41 -9.271167 1.773961 -0.193263 900 21 1 FFFFFF  H73  0 73 2 <> <>
  74 41 -11.287992 1.215312 -4.442983 900 21 1 FFFFFF  H74  0 74 2 <> <>
  75 42 -10.821829 -1.115620 -7.509774 900 21 1 FFFFFF  H75  0 75 2 <> <>
  76 41 -12.188973 -2.387917 -3.731918 900 21 1 FFFFFF  H76  0 76 2 <> <>
  77 41 -11.738097 -0.757856 -3.239663 900 21 1 FFFFFF  H77  0 77 2 <> <>
  78 41 -12.574305 -0.997837 -4.747735 900 21 1 FFFFFF  H78  0 78 2 <> <>
  79 42 -6.147502 -0.583187 -1.634392 900 21 1 FFFFFF  H79  0 79 2 <> <>
  80 41 -11.615902 2.549913 -1.101386 900 21 1 FFFFFF  H80  0 80 2 <> <>
  81 41 -11.874537 2.365261 -2.815640 900 21 1 FFFFFF  H81  0 81 2 <> <>
  82 41 -12.355816 1.057804 -1.715743 900 21 1 FFFFFF  H82  0 82 2 <> <>
  83 41 -7.699450 2.242737 -1.576126 900 21 1 FFFFFF  H83  0 83 2 <> <>
  84 41 -6.240511 1.549612 -2.261082 900 21 1 FFFFFF  H84  0 84 2 <> <>
  85 41 -7.253329 2.647927 -3.206591 900 21 1 FFFFFF  H85  0 85 2 <> <>
  86 41 -6.178615 0.235666 -4.159255 900 21 1 FFFFFF  H86  0 86 2 <> <>
  87 41 -7.513112 -0.469194 -5.000397 900 21 1 FFFFFF  H87  0 87 2 <> <>
  88 41 -7.294191 1.259484 -5.044229 900 21 1 FFFFFF  H88  0 88 2 <> <>
  89 41 -11.585348 -6.056737 -1.432209 900 21 1 FFFFFF  H89  0 89 2 <> <>
  90 41 -12.397815 -6.890426 -2.786571 900 21 1 FFFFFF  H90  0 90 2 <> <>
  91 41 -12.659738 -5.159835 -2.555314 900 21 1 FFFFFF  H91  0 91 2 <> <>
  92 41 -11.101732 -4.623811 1.124763 900 21 1 FFFFFF  H92  0 92 2 <> <>
  93 41 -13.333151 -4.889205 2.148036 900 21 1 FFFFFF  H93  0 93 2 <> <>
  94 41 -15.205983 -3.417442 1.451126 900 21 1 FFFFFF  H94  0 94 2 <> <>
  95 41 -14.832686 -1.663337 -0.259872 900 21 1 FFFFFF  H95  0 95 2 <> <>
  96 41 -12.618597 -1.372652 -1.281057 900 21 1 FFFFFF  H96  0 96 2 <> <>
  97 41 -11.681525 -0.930422 2.548188 900 21 1 FFFFFF  H97  0 97 2 <> <>
  98 42 -12.818295 1.295379 1.251945 900 21 1 FFFFFF  H98  0 98 2 <> <>
  99 41 -10.271576 4.241068 -7.699764 900 21 1 FFFFFF  H99  0 99 2 <> <>
  100 41 -9.588543 4.702833 -6.125470 900 21 1 FFFFFF  H100  0 100 2 <> <>
  101 41 -8.705752 3.568869 -7.205168 900 21 1 FFFFFF  H101  0 101 2 <> <>
  102 41 -10.671932 1.217448 3.940068 900 21 1 FFFFFF  H102  0 102 2 <> <>
  103 43 -12.880318 2.482592 4.545724 900 21 1 FFFFFF  H103  0 103 2 <> <>
  104 41 -10.462779 0.263868 6.039387 900 21 1 FFFFFF  H104  0 104 2 <> <>
  105 41 -11.364660 -1.073835 7.902372 900 21 1 FFFFFF  H105  0 105 2 <> <>
  106 41 -13.664045 -1.994472 7.786130 900 21 1 FFFFFF  H106  0 106 2 <> <>
  107 41 -15.071065 -1.570451 5.787426 900 21 1 FFFFFF  H107  0 107 2 <> <>
  108 41 -14.191497 -0.235657 3.907112 900 21 1 FFFFFF  H108  0 108 2 <> <>
  109 41 -14.605930 3.720369 4.167715 900 21 1 FFFFFF  H109  0 109 2 <> <>
  110 41 -15.649081 5.924595 4.502255 900 21 1 FFFFFF  H110  0 110 2 <> <>
  111 41 -14.686957 7.943123 3.430743 900 21 1 FFFFFF  H111  0 111 2 <> <>
  112 41 -12.657743 7.753648 2.014951 900 21 1 FFFFFF  H112  0 112 2 <> <>
  113 41 -11.577173 5.550807 1.681612 900 21 1 FFFFFF  H113  0 113 2 <> <>
  :::
 } 
 m_bond[130] { 
  # First column is bond index #
  i_m_from
  i_m_to
  i_m_order
  i_sd_original_parity
  :::
  1 1 4 1 1
  2 1 2 1 <>
  3 2 3 1 <>
  4 2 64 1 <>
  5 2 65 1 <>
  6 3 8 1 <>
  7 3 4 1 <>
  8 3 18 1 6
  9 4 1 1 1
  10 4 5 1 <>
  11 4 66 1 <>
  12 5 6 1 <>
  13 5 67 1 <>
  14 5 68 1 <>
  15 6 7 1 <>
  16 6 21 1 1
  17 6 69 1 <>
  18 7 16 1 <>
  19 7 8 1 <>
  20 7 22 1 1
  21 8 9 1 <>
  22 8 63 1 6
  23 9 10 1 <>
  24 9 23 1 6
  25 9 70 1 <>
  26 10 15 1 1
  27 10 11 1 <>
  28 10 26 1 <>
  29 11 12 1 <>
  30 11 71 1 <>
  31 11 72 1 <>
  32 12 13 1 <>
  33 12 27 1 6
  34 12 73 1 <>
  35 13 14 2 <>
  36 13 30 1 <>
  37 14 15 1 <>
  38 14 17 1 <>
  39 15 10 1 1
  40 15 31 1 <>
  41 15 32 1 <>
  42 16 17 1 <>
  43 16 33 2 <>
  44 17 34 1 1
  45 17 74 1 <>
  46 18 3 1 6
  47 18 19 1 <>
  48 19 20 2 <>
  49 19 37 1 <>
  50 21 6 1 1
  51 21 75 1 <>
  52 22 7 1 1
  53 22 76 1 <>
  54 22 77 1 <>
  55 22 78 1 <>
  56 23 9 1 6
  57 23 24 1 <>
  58 24 25 2 <>
  59 24 38 1 <>
  60 26 79 1 <>
  61 27 12 1 6
  62 27 28 1 <>
  63 28 44 1 <>
  64 28 29 2 <>
  65 30 80 1 <>
  66 30 81 1 <>
  67 30 82 1 <>
  68 31 83 1 <>
  69 31 84 1 <>
  70 31 85 1 <>
  71 32 86 1 <>
  72 32 87 1 <>
  73 32 88 1 <>
  74 34 17 1 1
  75 34 35 1 <>
  76 35 36 2 <>
  77 35 46 1 <>
  78 37 89 1 <>
  79 37 90 1 <>
  80 37 91 1 <>
  81 38 43 2 <>
  82 38 39 1 <>
  83 39 40 2 <>
  84 39 92 1 <>
  85 40 41 1 <>
  86 40 93 1 <>
  87 41 42 2 <>
  88 41 94 1 <>
  89 42 43 1 <>
  90 42 95 1 <>
  91 43 96 1 <>
  92 44 47 1 <>
  93 44 45 1 1
  94 44 97 1 <>
  95 45 44 1 1
  96 45 98 1 <>
  97 46 99 1 <>
  98 46 100 1 <>
  99 46 101 1 <>
  100 47 48 1 6
  101 47 51 1 <>
  102 47 102 1 <>
  103 48 47 1 6
  104 48 49 1 <>
  105 48 103 1 <>
  106 49 50 2 <>
  107 49 57 1 <>
  108 51 52 2 <>
  109 51 56 1 <>
  110 52 53 1 <>
  111 52 104 1 <>
  112 53 54 2 <>
  113 53 105 1 <>
  114 54 55 1 <>
  115 54 106 1 <>
  116 55 56 2 <>
  117 55 107 1 <>
  118 56 108 1 <>
  119 57 62 2 <>
  120 57 58 1 <>
  121 58 59 2 <>
  122 58 109 1 <>
  123 59 60 1 <>
  124 59 110 1 <>
  125 60 61 2 <>
  126 60 111 1 <>
  127 61 62 1 <>
  128 61 112 1 <>
  129 62 113 1 <>
  130 63 8 1 6
  :::
 } 
} 

f_m_ct { 
 s_m_title
 s_m_entry_id
 s_m_entry_name
 i_f3d_flags
 r_f3d_energy
 r_mmod_Potential_Energy-MMFF94s
 b_mmod_Minimization_Converged-MMFF94s
 r_mmod_RMS_Derivative-MMFF94s
 s_m_job_name
 s_m_Source_Path
 s_m_Source_File
 i_m_Source_File_Index
 i_mmod_Times_Found-MMFF94s
 r_mmod_Relative_Potential_Energy-MMFF94s
 i_mmod_Conformation-MMFF94s
 i_mmod_Serial_Number-MMFF94s
 i_mmod_Serial_Number-OPLS3e
 s_m_subgroup_title
 s_m_subgroupid
 b_m_subgroup_collapsed
 i_m_ct_format
 :::
 Taxol 
  134 
  entry 
  0
  0
  824.671264648438
  0
  0.731288433074951
  mmod_confelim_3_8_EpiTaxol 
  /Users/rgil/Documents/Matthias_Niemitz/Taxol 
  Taxol_Template.mae 
  1
  23
  10.4712524414062
  5
  1
  1
  mmod_confelim_3_8_EpiTaxol-out1 
  mmod_confelim_3_8_EpiTaxol-out1 
  0
  2
 m_depend[9] { 
  # First column is dependency index #
  i_m_depend_dependency
  s_m_depend_property
  :::
  1 20 r_mmod_Potential_Energy-MMFF94s 
  2 20 b_mmod_Minimization_Converged-MMFF94s 
  3 20 r_mmod_RMS_Derivative-MMFF94s 
  4 30 s_m_job_name 
  5 20 i_mmod_Times_Found-MMFF94s 
  6 20 r_mmod_Relative_Potential_Energy-MMFF94s 
  7 20 i_mmod_Conformation-MMFF94s 
  8 10 i_mmod_Serial_Number-MMFF94s 
  9 10 i_mmod_Serial_Number-OPLS3e 
  :::
 } 
 m_atom[113] { 
  # First column is atom index #
  i_m_mmod_type
  r_m_x_coord
  r_m_y_coord
  r_m_z_coord
  i_m_residue_number
  i_m_color
  i_m_atomic_number
  s_m_color_rgb
  s_m_atom_name
  i_m_Hcount
  i_m_sculpting_atom_index
  i_m_sculpting_constraint
  i_sd_original_parity
  b_st_NoSrcChirality
  :::
  1 16 -8.252447 -4.654609 -5.558002 900 70 8 FF2F2F  O1  0 1 2 <> <>
  2 3 -8.388524 -4.702563 -4.107702 900 2 6 A0A0A0  C2  2 2 2 <> <>
  3 3 -9.688568 -3.846353 -4.179815 900 2 6 A0A0A0  C3  0 3 2 2 1
  4 3 -9.651086 -4.281534 -5.677012 900 2 6 A0A0A0  C4  1 4 2 1 1
  5 3 -9.870198 -3.162352 -6.675777 900 2 6 A0A0A0  C5  2 5 2 <> <>
  6 3 -10.980310 -2.286497 -6.096660 900 2 6 A0A0A0  C6  1 6 2 1 1
  7 3 -10.522950 -1.466746 -4.819380 900 2 6 A0A0A0  C7  0 7 2 2 1
  8 3 -9.419790 -2.296489 -4.016740 900 2 6 A0A0A0  C8  1 8 2 2 1
  9 3 -9.089383 -1.989974 -2.509107 900 2 6 A0A0A0  C9  1 9 2 1 1
  10 3 -8.022047 -0.840791 -2.112667 900 2 6 A0A0A0  C10  0 10 2 2 1
  11 3 -8.293975 -0.310530 -0.676904 900 2 6 A0A0A0  C11  2 11 2 <> <>
  12 3 -9.373201 0.797801 -0.601188 900 2 6 A0A0A0  C12  1 12 2 1 1
  13 2 -9.969684 1.209520 -1.955774 900 2 6 A0A0A0  C13  0 13 2 <> <>
  14 2 -9.321931 0.961735 -3.132514 900 2 6 A0A0A0  C14  0 14 2 <> <>
  15 3 -7.889013 0.409733 -3.061205 900 2 6 A0A0A0  C15  0 15 2 <> <>
  16 2 -9.903723 -0.139063 -5.348020 900 2 6 A0A0A0  C16  0 16 2 <> <>
  17 3 -9.961015 1.157207 -4.491717 900 2 6 A0A0A0  C17  1 17 2 2 1
  18 16 -10.852894 -4.215319 -3.394721 900 70 8 FF2F2F  O18  0 18 2 <> <>
  19 2 -11.292940 -5.504333 -3.408252 900 2 6 A0A0A0  C19  0 19 2 <> <>
  20 15 -10.760344 -6.440836 -3.983530 900 70 8 FF2F2F  O20  0 20 2 <> <>
  21 16 -11.550547 -1.464657 -7.111120 900 70 8 FF2F2F  O21  1 21 2 <> <>
  22 3 -11.825736 -1.167707 -4.064694 900 2 6 A0A0A0  C22  3 22 2 <> <>
  23 16 -10.322805 -1.934306 -1.750819 900 70 8 FF2F2F  O23  0 23 2 <> <>
  24 2 -10.428168 -2.805527 -0.705800 900 2 6 A0A0A0  C24  0 24 2 <> <>
  25 15 -9.515901 -3.496376 -0.273997 900 70 8 FF2F2F  O25  0 25 2 <> <>
  26 16 -6.731582 -1.493221 -2.082856 900 70 8 FF2F2F  O26  1 26 2 <> <>
  27 16 -10.430015 0.377260 0.284439 900 70 8 FF2F2F  O27  0 27 2 <> <>
  28 2 -10.134605 0.492242 1.616067 900 2 6 A0A0A0  C28  0 28 2 <> <>
  29 15 -9.023795 0.772160 2.055084 900 70 8 FF2F2F  O29  0 29 2 <> <>
  30 3 -11.280595 1.953425 -1.841053 900 2 6 A0A0A0  C30  3 30 2 <> <>
  31 3 -6.965408 1.536272 -2.458896 900 2 6 A0A0A0  C31  3 31 2 <> <>
  32 3 -7.096463 0.116785 -4.368989 900 2 6 A0A0A0  C32  3 32 2 <> <>
  33 15 -9.349225 -0.121439 -6.458281 900 70 8 FF2F2F  O33  0 33 2 <> <>
  34 16 -9.279500 2.251877 -5.111420 900 70 8 FF2F2F  O34  0 34 2 <> <>
  35 2 -9.949210 2.831007 -6.143087 900 2 6 A0A0A0  C35  0 35 2 <> <>
  36 15 -11.078987 2.536585 -6.507699 900 70 8 FF2F2F  O36  0 36 2 <> <>
  37 3 -12.537555 -5.638002 -2.584816 900 2 6 A0A0A0  C37  3 37 2 <> <>
  38 2 -11.812681 -2.897686 -0.172611 900 2 6 A0A0A0  C38  0 38 2 <> <>
  39 2 -12.080666 -3.891138 0.782279 900 2 6 A0A0A0  C39  1 39 2 <> <>
  40 2 -13.375089 -4.068432 1.274638 900 2 6 A0A0A0  C40  1 40 2 <> <>
  41 2 -14.409245 -3.253085 0.820231 900 2 6 A0A0A0  C41  1 41 2 <> <>
  42 2 -14.148740 -2.255024 -0.117609 900 2 6 A0A0A0  C42  1 42 2 <> <>
  43 2 -12.853558 -2.073678 -0.610296 900 2 6 A0A0A0  C43  1 43 2 <> <>
  44 3 -11.352369 0.172402 2.495423 900 2 6 A0A0A0  C44  1 44 2 2 1
  45 16 -12.597032 0.110438 1.795857 900 70 8 FF2F2F  O45  1 45 2 <> <>
  46 3 -9.106978 3.901994 -6.765368 900 2 6 A0A0A0  C46  3 46 2 <> <>
  47 3 -11.409877 1.167639 3.700793 900 2 6 A0A0A0  C47  1 47 2 1 1
  48 25 -12.448198 2.202663 3.624532 900 43 7 5757FF  N48  1 48 2 <> <>
  49 2 -12.589927 3.041669 2.547983 900 2 6 A0A0A0  C49  0 49 2 <> <>
  50 15 -11.917102 2.914867 1.529645 900 70 8 FF2F2F  O50  0 50 2 <> <>
  51 2 -11.586900 0.421496 5.019566 900 2 6 A0A0A0  C51  0 51 2 <> <>
  52 2 -10.648203 0.580911 6.051155 900 2 6 A0A0A0  C52  1 52 2 <> <>
  53 2 -10.810061 -0.087738 7.266016 900 2 6 A0A0A0  C53  1 53 2 <> <>
  54 2 -11.911219 -0.918470 7.465500 900 2 6 A0A0A0  C54  1 54 2 <> <>
  55 2 -12.854112 -1.080694 6.452271 900 2 6 A0A0A0  C55  1 55 2 <> <>
  56 2 -12.696222 -0.413158 5.236489 900 2 6 A0A0A0  C56  1 56 2 <> <>
  57 2 -13.622289 4.109026 2.648506 900 2 6 A0A0A0  C57  0 57 2 <> <>
  58 2 -14.754504 3.979729 3.464594 900 2 6 A0A0A0  C58  1 58 2 <> <>
  59 2 -15.704857 5.003339 3.507528 900 2 6 A0A0A0  C59  1 59 2 <> <>
  60 2 -15.534063 6.151489 2.733972 900 2 6 A0A0A0  C60  1 60 2 <> <>
  61 2 -14.415792 6.279205 1.910560 900 2 6 A0A0A0  C61  1 61 2 <> <>
  62 2 -13.463120 5.259430 1.864112 900 2 6 A0A0A0  C62  1 62 2 <> <>
  63 41 -8.477017 -2.158162 -4.541077 900 21 1 FFFFFF  H63  0 63 1 <> <>
  64 41 -7.523774 -4.240205 -3.623010 900 21 1 FFFFFF  H64  0 64 2 <> <>
  65 41 -8.469470 -5.732078 -3.750334 900 21 1 FFFFFF  H65  0 65 2 <> <>
  66 41 -10.259880 -5.153974 -5.938452 900 21 1 FFFFFF  H66  0 66 2 <> <>
  67 41 -10.162820 -3.568469 -7.650995 900 21 1 FFFFFF  H67  0 67 2 <> <>
  68 41 -8.957567 -2.582951 -6.852089 900 21 1 FFFFFF  H68  0 68 2 <> <>
  69 41 -11.797250 -2.959186 -5.800858 900 21 1 FFFFFF  H69  0 69 2 <> <>
  70 41 -8.567879 -2.897989 -2.187022 900 21 1 FFFFFF  H70  0 70 2 <> <>
  71 41 -7.358404 0.098886 -0.268628 900 21 1 FFFFFF  H71  0 71 2 <> <>
  72 41 -8.505280 -1.138063 0.007817 900 21 1 FFFFFF  H72  0 72 2 <> <>
  73 41 -8.936760 1.711106 -0.174709 900 21 1 FFFFFF  H73  0 73 2 <> <>
  74 41 -11.022116 1.404934 -4.401202 900 21 1 FFFFFF  H74  0 74 2 <> <>
  75 42 -10.823588 -0.922718 -7.486742 900 21 1 FFFFFF  H75  0 75 2 <> <>
  76 41 -12.321762 -2.085135 -3.733727 900 21 1 FFFFFF  H76  0 76 2 <> <>
  77 41 -11.675253 -0.540011 -3.191335 900 21 1 FFFFFF  H77  0 77 2 <> <>
  78 41 -12.535321 -0.627805 -4.703783 900 21 1 FFFFFF  H78  0 78 2 <> <>
  79 42 -6.703918 -2.076247 -1.300281 900 21 1 FFFFFF  H79  0 79 2 <> <>
  80 41 -11.207650 2.712977 -1.055627 900 21 1 FFFFFF  H80  0 80 2 <> <>
  81 41 -11.554687 2.494200 -2.749309 900 21 1 FFFFFF  H81  0 81 2 <> <>
  82 41 -12.094743 1.268308 -1.586983 900 21 1 FFFFFF  H82  0 82 2 <> <>
  83 41 -7.350490 2.028027 -1.565123 900 21 1 FFFFFF  H83  0 83 2 <> <>
  84 41 -5.976440 1.137643 -2.202036 900 21 1 FFFFFF  H84  0 84 2 <> <>
  85 41 -6.816851 2.345203 -3.186651 900 21 1 FFFFFF  H85  0 85 2 <> <>
  86 41 -6.052509 -0.138140 -4.143528 900 21 1 FFFFFF  H86  0 86 2 <> <>
  87 41 -7.456665 -0.698965 -4.978675 900 21 1 FFFFFF  H87  0 87 2 <> <>
  88 41 -7.059869 0.997478 -5.020998 900 21 1 FFFFFF  H88  0 88 2 <> <>
  89 41 -12.269067 -5.838590 -1.546315 900 21 1 FFFFFF  H89  0 89 2 <> <>
  90 41 -13.139729 -6.463069 -2.975596 900 21 1 FFFFFF  H90  0 90 2 <> <>
  91 41 -13.140227 -4.728211 -2.654121 900 21 1 FFFFFF  H91  0 91 2 <> <>
  92 41 -11.284916 -4.541341 1.141505 900 21 1 FFFFFF  H92  0 92 2 <> <>
  93 41 -13.576198 -4.841501 2.012269 900 21 1 FFFFFF  H93  0 93 2 <> <>
  94 41 -15.417539 -3.386943 1.205451 900 21 1 FFFFFF  H94  0 94 2 <> <>
  95 41 -14.953615 -1.606601 -0.455492 900 21 1 FFFFFF  H95  0 95 2 <> <>
  96 41 -12.675904 -1.272942 -1.317962 900 21 1 FFFFFF  H96  0 96 2 <> <>
  97 41 -11.154674 -0.847821 2.848294 900 21 1 FFFFFF  H97  0 97 2 <> <>
  98 42 -12.656047 0.959134 1.312228 900 21 1 FFFFFF  H98  0 98 2 <> <>
  99 41 -8.169940 3.471907 -7.128232 900 21 1 FFFFFF  H99  0 99 2 <> <>
  100 41 -9.641658 4.335316 -7.615331 900 21 1 FFFFFF  H100  0 100 2 <> <>
  101 41 -8.911201 4.690729 -6.034861 900 21 1 FFFFFF  H101  0 101 2 <> <>
  102 41 -10.466338 1.724665 3.765007 900 21 1 FFFFFF  H102  0 102 2 <> <>
  103 43 -12.959991 2.391748 4.476403 900 21 1 FFFFFF  H103  0 103 2 <> <>
  104 41 -9.781776 1.226440 5.918303 900 21 1 FFFFFF  H104  0 104 2 <> <>
  105 41 -10.075844 0.039728 8.057779 900 21 1 FFFFFF  H105  0 105 2 <> <>
  106 41 -12.034521 -1.439201 8.412094 900 21 1 FFFFFF  H106  0 106 2 <> <>
  107 41 -13.712856 -1.729054 6.608228 900 21 1 FFFFFF  H107  0 107 2 <> <>
  108 41 -13.442710 -0.550955 4.454817 900 21 1 FFFFFF  H108  0 108 2 <> <>
  109 41 -14.932946 3.082928 4.050728 900 21 1 FFFFFF  H109  0 109 2 <> <>
  110 41 -16.585819 4.901517 4.137332 900 21 1 FFFFFF  H110  0 110 2 <> <>
  111 41 -16.278055 6.944430 2.766672 900 21 1 FFFFFF  H111  0 111 2 <> <>
  112 41 -14.287800 7.171095 1.302060 900 21 1 FFFFFF  H112  0 112 2 <> <>
  113 41 -12.595844 5.365689 1.215668 900 21 1 FFFFFF  H113  0 113 2 <> <>
  :::
 } 
 m_bond[130] { 
  # First column is bond index #
  i_m_from
  i_m_to
  i_m_order
  i_sd_original_parity
  :::
  1 1 4 1 1
  2 1 2 1 <>
  3 2 3 1 <>
  4 2 64 1 <>
  5 2 65 1 <>
  6 3 8 1 <>
  7 3 4 1 <>
  8 3 18 1 6
  9 4 1 1 1
  10 4 5 1 <>
  11 4 66 1 <>
  12 5 6 1 <>
  13 5 67 1 <>
  14 5 68 1 <>
  15 6 7 1 <>
  16 6 21 1 1
  17 6 69 1 <>
  18 7 16 1 <>
  19 7 8 1 <>
  20 7 22 1 1
  21 8 9 1 <>
  22 8 63 1 6
  23 9 10 1 <>
  24 9 23 1 6
  25 9 70 1 <>
  26 10 15 1 1
  27 10 11 1 <>
  28 10 26 1 <>
  29 11 12 1 <>
  30 11 71 1 <>
  31 11 72 1 <>
  32 12 13 1 <>
  33 12 27 1 6
  34 12 73 1 <>
  35 13 14 2 <>
  36 13 30 1 <>
  37 14 15 1 <>
  38 14 17 1 <>
  39 15 10 1 1
  40 15 31 1 <>
  41 15 32 1 <>
  42 16 17 1 <>
  43 16 33 2 <>
  44 17 34 1 1
  45 17 74 1 <>
  46 18 3 1 6
  47 18 19 1 <>
  48 19 20 2 <>
  49 19 37 1 <>
  50 21 6 1 1
  51 21 75 1 <>
  52 22 7 1 1
  53 22 76 1 <>
  54 22 77 1 <>
  55 22 78 1 <>
  56 23 9 1 6
  57 23 24 1 <>
  58 24 25 2 <>
  59 24 38 1 <>
  60 26 79 1 <>
  61 27 12 1 6
  62 27 28 1 <>
  63 28 44 1 <>
  64 28 29 2 <>
  65 30 80 1 <>
  66 30 81 1 <>
  67 30 82 1 <>
  68 31 83 1 <>
  69 31 84 1 <>
  70 31 85 1 <>
  71 32 86 1 <>
  72 32 87 1 <>
  73 32 88 1 <>
  74 34 17 1 1
  75 34 35 1 <>
  76 35 36 2 <>
  77 35 46 1 <>
  78 37 89 1 <>
  79 37 90 1 <>
  80 37 91 1 <>
  81 38 43 2 <>
  82 38 39 1 <>
  83 39 40 2 <>
  84 39 92 1 <>
  85 40 41 1 <>
  86 40 93 1 <>
  87 41 42 2 <>
  88 41 94 1 <>
  89 42 43 1 <>
  90 42 95 1 <>
  91 43 96 1 <>
  92 44 47 1 <>
  93 44 45 1 1
  94 44 97 1 <>
  95 45 44 1 1
  96 45 98 1 <>
  97 46 99 1 <>
  98 46 100 1 <>
  99 46 101 1 <>
  100 47 48 1 6
  101 47 51 1 <>
  102 47 102 1 <>
  103 48 47 1 6
  104 48 49 1 <>
  105 48 103 1 <>
  106 49 50 2 <>
  107 49 57 1 <>
  108 51 52 2 <>
  109 51 56 1 <>
  110 52 53 1 <>
  111 52 104 1 <>
  112 53 54 2 <>
  113 53 105 1 <>
  114 54 55 1 <>
  115 54 106 1 <>
  116 55 56 2 <>
  117 55 107 1 <>
  118 56 108 1 <>
  119 57 62 2 <>
  120 57 58 1 <>
  121 58 59 2 <>
  122 58 109 1 <>
  123 59 60 1 <>
  124 59 110 1 <>
  125 60 61 2 <>
  126 60 111 1 <>
  127 61 62 1 <>
  128 61 112 1 <>
  129 62 113 1 <>
  130 63 8 1 6
  :::
 } 
} 

f_m_ct { 
 s_m_title
 s_m_entry_id
 s_m_entry_name
 i_f3d_flags
 r_f3d_energy
 r_mmod_Potential_Energy-MMFF94s
 b_mmod_Minimization_Converged-MMFF94s
 r_mmod_RMS_Derivative-MMFF94s
 s_m_job_name
 s_m_Source_Path
 s_m_Source_File
 i_m_Source_File_Index
 i_mmod_Times_Found-MMFF94s
 r_mmod_Relative_Potential_Energy-MMFF94s
 i_mmod_Conformation-MMFF94s
 i_mmod_Serial_Number-MMFF94s
 i_mmod_Serial_Number-OPLS3e
 s_m_subgroup_title
 s_m_subgroupid
 b_m_subgroup_collapsed
 i_m_ct_format
 :::
 Taxol 
  135 
  entry 
  0
  0
  825.039367675781
  1
  0.0484988987445831
  mmod_confelim_3_8_EpiTaxol 
  /Users/rgil/Documents/Matthias_Niemitz/Taxol 
  Taxol_Template.mae 
  1
  35
  10.83935546875
  6
  1
  1
  mmod_confelim_3_8_EpiTaxol-out1 
  mmod_confelim_3_8_EpiTaxol-out1 
  0
  2
 m_depend[9] { 
  # First column is dependency index #
  i_m_depend_dependency
  s_m_depend_property
  :::
  1 20 r_mmod_Potential_Energy-MMFF94s 
  2 20 b_mmod_Minimization_Converged-MMFF94s 
  3 20 r_mmod_RMS_Derivative-MMFF94s 
  4 30 s_m_job_name 
  5 20 i_mmod_Times_Found-MMFF94s 
  6 20 r_mmod_Relative_Potential_Energy-MMFF94s 
  7 20 i_mmod_Conformation-MMFF94s 
  8 10 i_mmod_Serial_Number-MMFF94s 
  9 10 i_mmod_Serial_Number-OPLS3e 
  :::
 } 
 m_atom[113] { 
  # First column is atom index #
  i_m_mmod_type
  r_m_x_coord
  r_m_y_coord
  r_m_z_coord
  i_m_residue_number
  i_m_color
  i_m_atomic_number
  s_m_color_rgb
  s_m_atom_name
  i_m_Hcount
  i_m_sculpting_atom_index
  i_m_sculpting_constraint
  i_sd_original_parity
  b_st_NoSrcChirality
  :::
  1 16 -7.880176 -5.108610 -4.208917 900 70 8 FF2F2F  O1  0 1 2 <> <>
  2 3 -8.102316 -4.655600 -2.841238 900 2 6 A0A0A0  C2  2 2 2 <> <>
  3 3 -9.497177 -4.083552 -3.235426 900 2 6 A0A0A0  C3  0 3 2 2 1
  4 3 -9.305625 -5.013098 -4.471972 900 2 6 A0A0A0  C4  1 4 2 1 1
  5 3 -9.607250 -4.367501 -5.810050 900 2 6 A0A0A0  C5  2 5 2 <> <>
  6 3 -10.854917 -3.510120 -5.599678 900 2 6 A0A0A0  C6  1 6 2 1 1
  7 3 -10.587034 -2.230600 -4.703189 900 2 6 A0A0A0  C7  0 7 2 2 1
  8 3 -9.443235 -2.556086 -3.637670 900 2 6 A0A0A0  C8  1 8 2 2 1
  9 3 -9.256783 -1.688572 -2.340277 900 2 6 A0A0A0  C9  1 9 2 1 1
  10 3 -8.353018 -0.348852 -2.372145 900 2 6 A0A0A0  C10  0 10 2 2 1
  11 3 -8.779705 0.613009 -1.225805 900 2 6 A0A0A0  C11  2 11 2 <> <>
  12 3 -9.964017 1.546943 -1.582212 900 2 6 A0A0A0  C12  1 12 2 1 1
  13 2 -10.522958 1.370846 -3.001563 900 2 6 A0A0A0  C13  0 13 2 <> <>
  14 2 -9.785665 0.789573 -3.994038 900 2 6 A0A0A0  C14  0 14 2 <> <>
  15 3 -8.306339 0.486566 -3.705941 900 2 6 A0A0A0  C15  0 15 2 <> <>
  16 2 -10.104935 -1.106464 -5.668600 900 2 6 A0A0A0  C16  0 16 2 <> <>
  17 3 -10.365738 0.391199 -5.336484 900 2 6 A0A0A0  C17  1 17 2 2 1
  18 16 -10.651340 -4.315197 -2.386891 900 70 8 FF2F2F  O18  0 18 2 <> <>
  19 2 -10.897566 -5.568532 -1.913574 900 2 6 A0A0A0  C19  0 19 2 <> <>
  20 15 -10.219262 -6.563145 -2.118929 900 70 8 FF2F2F  O20  0 20 2 <> <>
  21 16 -11.462685 -3.196223 -6.849380 900 70 8 FF2F2F  O21  1 21 2 <> <>
  22 3 -11.963493 -1.863432 -4.129567 900 2 6 A0A0A0  C22  3 22 2 <> <>
  23 16 -10.540640 -1.496570 -1.696527 900 70 8 FF2F2F  O23  0 23 2 <> <>
  24 2 -10.694135 -2.054998 -0.462127 900 2 6 A0A0A0  C24  0 24 2 <> <>
  25 15 -9.816288 -2.622738 0.171956 900 70 8 FF2F2F  O25  0 25 2 <> <>
  26 16 -7.000959 -0.774392 -2.087560 900 70 8 FF2F2F  O26  1 26 2 <> <>
  27 16 -10.986465 1.306266 -0.591852 900 70 8 FF2F2F  O27  0 27 2 <> <>
  28 2 -11.426283 2.398427 0.102192 900 2 6 A0A0A0  C28  0 28 2 <> <>
  29 15 -11.138440 3.561920 -0.156002 900 70 8 FF2F2F  O29  0 29 2 <> <>
  30 3 -11.902274 1.955490 -3.201576 900 2 6 A0A0A0  C30  3 30 2 <> <>
  31 3 -7.548722 1.858674 -3.534473 900 2 6 A0A0A0  C31  3 31 2 <> <>
  32 3 -7.411215 -0.145918 -4.812084 900 2 6 A0A0A0  C32  3 32 2 <> <>
  33 15 -9.497229 -1.410668 -6.707400 900 70 8 FF2F2F  O33  0 33 2 <> <>
  34 16 -9.794256 1.272383 -6.307890 900 70 8 FF2F2F  O34  0 34 2 <> <>
  35 2 -10.480946 1.351150 -7.478952 900 2 6 A0A0A0  C35  0 35 2 <> <>
  36 15 -11.545430 0.796086 -7.713564 900 70 8 FF2F2F  O36  0 36 2 <> <>
  37 3 -12.130364 -5.568004 -1.062148 900 2 6 A0A0A0  C37  3 37 2 <> <>
  38 2 -12.090891 -1.953298 0.038935 900 2 6 A0A0A0  C38  0 38 2 <> <>
  39 2 -13.094000 -1.252514 -0.637488 900 2 6 A0A0A0  C39  1 39 2 <> <>
  40 2 -14.390307 -1.199723 -0.118851 900 2 6 A0A0A0  C40  1 40 2 <> <>
  41 2 -14.692729 -1.848690 1.077061 900 2 6 A0A0A0  C41  1 41 2 <> <>
  42 2 -13.701472 -2.550422 1.759334 900 2 6 A0A0A0  C42  1 42 2 <> <>
  43 2 -12.405360 -2.602174 1.243145 900 2 6 A0A0A0  C43  1 43 2 <> <>
  44 3 -12.304365 1.982298 1.278924 900 2 6 A0A0A0  C44  1 44 2 2 1
  45 16 -13.576822 2.634107 1.171256 900 70 8 FF2F2F  O45  1 45 2 <> <>
  46 3 -9.753500 2.236550 -8.443377 900 2 6 A0A0A0  C46  3 46 2 <> <>
  47 3 -11.531065 2.349757 2.580232 900 2 6 A0A0A0  C47  1 47 2 1 1
  48 25 -12.334557 2.177686 3.791137 900 43 7 5757FF  N48  1 48 2 <> <>
  49 2 -13.287110 3.101799 4.158767 900 2 6 A0A0A0  C49  0 49 2 <> <>
  50 15 -13.557763 4.076123 3.461684 900 70 8 FF2F2F  O50  0 50 2 <> <>
  51 2 -10.234405 1.563444 2.714356 900 2 6 A0A0A0  C51  0 51 2 <> <>
  52 2 -9.002339 2.236190 2.680508 900 2 6 A0A0A0  C52  1 52 2 <> <>
  53 2 -7.802702 1.528037 2.770940 900 2 6 A0A0A0  C53  1 53 2 <> <>
  54 2 -7.818729 0.140924 2.897883 900 2 6 A0A0A0  C54  1 54 2 <> <>
  55 2 -9.033366 -0.539856 2.938350 900 2 6 A0A0A0  C55  1 55 2 <> <>
  56 2 -10.234430 0.165778 2.850741 900 2 6 A0A0A0  C56  1 56 2 <> <>
  57 2 -14.016891 2.845512 5.429613 900 2 6 A0A0A0  C57  0 57 2 <> <>
  58 2 -13.426726 2.162741 6.501708 900 2 6 A0A0A0  C58  1 58 2 <> <>
  59 2 -14.153599 1.946167 7.675383 900 2 6 A0A0A0  C59  1 59 2 <> <>
  60 2 -15.463327 2.414706 7.784719 900 2 6 A0A0A0  C60  1 60 2 <> <>
  61 2 -16.049107 3.108363 6.725990 900 2 6 A0A0A0  C61  1 61 2 <> <>
  62 2 -15.326476 3.328412 5.551752 900 2 6 A0A0A0  C62  1 62 2 <> <>
  63 41 -8.493444 -2.480203 -4.161427 900 21 1 FFFFFF  H63  0 63 1 <> <>
  64 41 -7.340721 -3.927784 -2.546297 900 21 1 FFFFFF  H64  0 64 2 <> <>
  65 41 -8.067016 -5.489632 -2.136119 900 21 1 FFFFFF  H65  0 65 2 <> <>
  66 41 -9.775145 -6.000780 -4.406351 900 21 1 FFFFFF  H66  0 66 2 <> <>
  67 41 -9.784509 -5.132385 -6.575025 900 21 1 FFFFFF  H67  0 67 2 <> <>
  68 41 -8.768290 -3.765306 -6.174902 900 21 1 FFFFFF  H68  0 68 2 <> <>
  69 41 -11.595043 -4.140718 -5.087803 900 21 1 FFFFFF  H69  0 69 2 <> <>
  70 41 -8.664097 -2.336028 -1.684843 900 21 1 FFFFFF  H70  0 70 2 <> <>
  71 41 -7.920615 1.242201 -0.950917 900 21 1 FFFFFF  H71  0 71 2 <> <>
  72 41 -8.968114 0.051003 -0.303751 900 21 1 FFFFFF  H72  0 72 2 <> <>
  73 41 -9.608991 2.580128 -1.496613 900 21 1 FFFFFF  H73  0 73 2 <> <>
  74 41 -11.453143 0.508020 -5.347289 900 21 1 FFFFFF  H74  0 74 2 <> <>
  75 42 -10.790216 -2.725990 -7.387816 900 21 1 FFFFFF  H75  0 75 2 <> <>
  76 41 -12.351290 -2.646778 -3.471170 900 21 1 FFFFFF  H76  0 76 2 <> <>
  77 41 -11.954493 -0.932836 -3.569482 900 21 1 FFFFFF  H77  0 77 2 <> <>
  78 41 -12.697855 -1.720190 -4.931840 900 21 1 FFFFFF  H78  0 78 2 <> <>
  79 42 -6.951145 -1.024823 -1.145496 900 21 1 FFFFFF  H79  0 79 2 <> <>
  80 41 -11.953818 2.954385 -2.755510 900 21 1 FFFFFF  H80  0 80 2 <> <>
  81 41 -12.167314 2.091560 -4.252481 900 21 1 FFFFFF  H81  0 81 2 <> <>
  82 41 -12.664076 1.327276 -2.733097 900 21 1 FFFFFF  H82  0 82 2 <> <>
  83 41 -8.031231 2.582540 -2.878141 900 21 1 FFFFFF  H83  0 83 2 <> <>
  84 41 -6.536312 1.701851 -3.142924 900 21 1 FFFFFF  H84  0 84 2 <> <>
  85 41 -7.453554 2.371547 -4.500890 900 21 1 FFFFFF  H85  0 85 2 <> <>
  86 41 -6.360746 -0.175940 -4.494227 900 21 1 FFFFFF  H86  0 86 2 <> <>
  87 41 -7.643405 -1.160118 -5.101757 900 21 1 FFFFFF  H87  0 87 2 <> <>
  88 41 -7.433936 0.449208 -5.732772 900 21 1 FFFFFF  H88  0 88 2 <> <>
  89 41 -11.863564 -5.314479 -0.034562 900 21 1 FFFFFF  H89  0 89 2 <> <>
  90 41 -12.586677 -6.561500 -1.089439 900 21 1 FFFFFF  H90  0 90 2 <> <>
  91 41 -12.863097 -4.856120 -1.452302 900 21 1 FFFFFF  H91  0 91 2 <> <>
  92 41 -12.884760 -0.724605 -1.559846 900 21 1 FFFFFF  H92  0 92 2 <> <>
  93 41 -15.164547 -0.644011 -0.643876 900 21 1 FFFFFF  H93  0 93 2 <> <>
  94 41 -15.702800 -1.803546 1.478758 900 21 1 FFFFFF  H94  0 94 2 <> <>
  95 41 -13.938735 -3.057573 2.691856 900 21 1 FFFFFF  H95  0 95 2 <> <>
  96 41 -11.641760 -3.156433 1.786460 900 21 1 FFFFFF  H96  0 96 2 <> <>
  97 41 -12.505145 0.909520 1.235463 900 21 1 FFFFFF  H97  0 97 2 <> <>
  98 42 -13.529799 3.463248 1.695999 900 21 1 FFFFFF  H98  0 98 2 <> <>
  99 41 -9.700920 3.252969 -8.045577 900 21 1 FFFFFF  H99  0 99 2 <> <>
  100 41 -8.750730 1.841455 -8.624920 900 21 1 FFFFFF  H100  0 100 2 <> <>
  101 41 -10.294471 2.258750 -9.393662 900 21 1 FFFFFF  H101  0 101 2 <> <>
  102 41 -11.290162 3.421367 2.540162 900 21 1 FFFFFF  H102  0 102 2 <> <>
  103 43 -12.200434 1.342532 4.344709 900 21 1 FFFFFF  H103  0 103 2 <> <>
  104 41 -8.965089 3.320109 2.580839 900 21 1 FFFFFF  H104  0 104 2 <> <>
  105 41 -6.854429 2.059967 2.745569 900 21 1 FFFFFF  H105  0 105 2 <> <>
  106 41 -6.884150 -0.410002 2.970212 900 21 1 FFFFFF  H106  0 106 2 <> <>
  107 41 -9.043951 -1.623556 3.033316 900 21 1 FFFFFF  H107  0 107 2 <> <>
  108 41 -11.169343 -0.388601 2.887681 900 21 1 FFFFFF  H108  0 108 2 <> <>
  109 41 -12.398121 1.817039 6.455023 900 21 1 FFFFFF  H109  0 109 2 <> <>
  110 41 -13.695901 1.419217 8.509658 900 21 1 FFFFFF  H110  0 110 2 <> <>
  111 41 -16.025875 2.246085 8.700307 900 21 1 FFFFFF  H111  0 111 2 <> <>
  112 41 -17.067234 3.479743 6.815411 900 21 1 FFFFFF  H112  0 112 2 <> <>
  113 41 -15.789216 3.872095 4.730551 900 21 1 FFFFFF  H113  0 113 2 <> <>
  :::
 } 
 m_bond[130] { 
  # First column is bond index #
  i_m_from
  i_m_to
  i_m_order
  i_sd_original_parity
  :::
  1 1 4 1 1
  2 1 2 1 <>
  3 2 3 1 <>
  4 2 64 1 <>
  5 2 65 1 <>
  6 3 8 1 <>
  7 3 4 1 <>
  8 3 18 1 6
  9 4 1 1 1
  10 4 5 1 <>
  11 4 66 1 <>
  12 5 6 1 <>
  13 5 67 1 <>
  14 5 68 1 <>
  15 6 7 1 <>
  16 6 21 1 1
  17 6 69 1 <>
  18 7 16 1 <>
  19 7 8 1 <>
  20 7 22 1 1
  21 8 9 1 <>
  22 8 63 1 6
  23 9 10 1 <>
  24 9 23 1 6
  25 9 70 1 <>
  26 10 15 1 1
  27 10 11 1 <>
  28 10 26 1 <>
  29 11 12 1 <>
  30 11 71 1 <>
  31 11 72 1 <>
  32 12 13 1 <>
  33 12 27 1 6
  34 12 73 1 <>
  35 13 14 2 <>
  36 13 30 1 <>
  37 14 15 1 <>
  38 14 17 1 <>
  39 15 10 1 1
  40 15 31 1 <>
  41 15 32 1 <>
  42 16 17 1 <>
  43 16 33 2 <>
  44 17 34 1 1
  45 17 74 1 <>
  46 18 3 1 6
  47 18 19 1 <>
  48 19 20 2 <>
  49 19 37 1 <>
  50 21 6 1 1
  51 21 75 1 <>
  52 22 7 1 1
  53 22 76 1 <>
  54 22 77 1 <>
  55 22 78 1 <>
  56 23 9 1 6
  57 23 24 1 <>
  58 24 25 2 <>
  59 24 38 1 <>
  60 26 79 1 <>
  61 27 12 1 6
  62 27 28 1 <>
  63 28 44 1 <>
  64 28 29 2 <>
  65 30 80 1 <>
  66 30 81 1 <>
  67 30 82 1 <>
  68 31 83 1 <>
  69 31 84 1 <>
  70 31 85 1 <>
  71 32 86 1 <>
  72 32 87 1 <>
  73 32 88 1 <>
  74 34 17 1 1
  75 34 35 1 <>
  76 35 36 2 <>
  77 35 46 1 <>
  78 37 89 1 <>
  79 37 90 1 <>
  80 37 91 1 <>
  81 38 43 2 <>
  82 38 39 1 <>
  83 39 40 2 <>
  84 39 92 1 <>
  85 40 41 1 <>
  86 40 93 1 <>
  87 41 42 2 <>
  88 41 94 1 <>
  89 42 43 1 <>
  90 42 95 1 <>
  91 43 96 1 <>
  92 44 47 1 <>
  93 44 45 1 1
  94 44 97 1 <>
  95 45 44 1 1
  96 45 98 1 <>
  97 46 99 1 <>
  98 46 100 1 <>
  99 46 101 1 <>
  100 47 48 1 6
  101 47 51 1 <>
  102 47 102 1 <>
  103 48 47 1 6
  104 48 49 1 <>
  105 48 103 1 <>
  106 49 50 2 <>
  107 49 57 1 <>
  108 51 52 2 <>
  109 51 56 1 <>
  110 52 53 1 <>
  111 52 104 1 <>
  112 53 54 2 <>
  113 53 105 1 <>
  114 54 55 1 <>
  115 54 106 1 <>
  116 55 56 2 <>
  117 55 107 1 <>
  118 56 108 1 <>
  119 57 62 2 <>
  120 57 58 1 <>
  121 58 59 2 <>
  122 58 109 1 <>
  123 59 60 1 <>
  124 59 110 1 <>
  125 60 61 2 <>
  126 60 111 1 <>
  127 61 62 1 <>
  128 61 112 1 <>
  129 62 113 1 <>
  130 63 8 1 6
  :::
 } 
} 
