# Supplementary material for: Reference-free NOE NMR analysis
Source: Chem Sci. 2020 Aug 31;11(36):9930–6. doi: 10.1039/d0sc02970j (PMC8162118; doi:10.1039/d0sc02970j)
Supplement: SC-011-D0SC02970J-s006 [file SC-011-D0SC02970J-s006.piz › taxol_structures/3_8epi_structures/3-8epi_conformation_5]

113
Taxol
O         -8.25240       -4.65460       -5.55800
C         -8.38850       -4.70260       -4.10770
C         -9.68860       -3.84640       -4.17980
C         -9.65110       -4.28150       -5.67700
C         -9.87020       -3.16240       -6.67580
C        -10.98030       -2.28650       -6.09670
C        -10.52290       -1.46670       -4.81940
C         -9.41980       -2.29650       -4.01670
C         -9.08940       -1.99000       -2.50910
C         -8.02200       -0.84080       -2.11270
C         -8.29400       -0.31050       -0.67690
C         -9.37320        0.79780       -0.60120
C         -9.96970        1.20950       -1.95580
C         -9.32190        0.96170       -3.13250
C         -7.88900        0.40970       -3.06120
C         -9.90370       -0.13910       -5.34800
C         -9.96100        1.15720       -4.49170
O        -10.85290       -4.21530       -3.39470
C        -11.29290       -5.50430       -3.40830
O        -10.76030       -6.44080       -3.98350
O        -11.55050       -1.46470       -7.11110
C        -11.82570       -1.16770       -4.06470
O        -10.32280       -1.93430       -1.75080
C        -10.42820       -2.80550       -0.70580
O         -9.51590       -3.49640       -0.27400
O         -6.73160       -1.49320       -2.08290
O        -10.43000        0.37730        0.28440
C        -10.13460        0.49220        1.61610
O         -9.02380        0.77220        2.05510
C        -11.28060        1.95340       -1.84110
C         -6.96540        1.53630       -2.45890
C         -7.09650        0.11680       -4.36900
O         -9.34920       -0.12140       -6.45830
O         -9.27950        2.25190       -5.11140
C         -9.94920        2.83100       -6.14310
O        -11.07900        2.53660       -6.50770
C        -12.53760       -5.63800       -2.58480
C        -11.81270       -2.89770       -0.17260
C        -12.08070       -3.89110        0.78230
C        -13.37510       -4.06840        1.27460
C        -14.40920       -3.25310        0.82020
C        -14.14870       -2.25500       -0.11760
C        -12.85360       -2.07370       -0.61030
C        -11.35240        0.17240        2.49540
O        -12.59700        0.11040        1.79590
C         -9.10700        3.90200       -6.76540
C        -11.40990        1.16760        3.70080
N        -12.44820        2.20270        3.62450
C        -12.58990        3.04170        2.54800
O        -11.91710        2.91490        1.52960
C        -11.58690        0.42150        5.01960
C        -10.64820        0.58090        6.05120
C        -10.81010       -0.08770        7.26600
C        -11.91120       -0.91850        7.46550
C        -12.85410       -1.08070        6.45230
C        -12.69620       -0.41320        5.23650
C        -13.62230        4.10900        2.64850
C        -14.75450        3.97970        3.46460
C        -15.70490        5.00330        3.50750
C        -15.53410        6.15150        2.73400
C        -14.41580        6.27920        1.91060
C        -13.46310        5.25940        1.86410
H         -8.47700       -2.15820       -4.54110
H         -7.52380       -4.24020       -3.62300
H         -8.46950       -5.73210       -3.75030
H        -10.25990       -5.15400       -5.93850
H        -10.16280       -3.56850       -7.65100
H         -8.95760       -2.58300       -6.85210
H        -11.79730       -2.95920       -5.80090
H         -8.56790       -2.89800       -2.18700
H         -7.35840        0.09890       -0.26860
H         -8.50530       -1.13810        0.00780
H         -8.93680        1.71110       -0.17470
H        -11.02210        1.40490       -4.40120
H        -10.82360       -0.92270       -7.48670
H        -12.32180       -2.08510       -3.73370
H        -11.67530       -0.54000       -3.19130
H        -12.53530       -0.62780       -4.70380
H         -6.70390       -2.07620       -1.30030
H        -11.20760        2.71300       -1.05560
H        -11.55470        2.49420       -2.74930
H        -12.09470        1.26830       -1.58700
H         -7.35050        2.02800       -1.56510
H         -5.97640        1.13760       -2.20200
H         -6.81690        2.34520       -3.18670
H         -6.05250       -0.13810       -4.14350
H         -7.45670       -0.69900       -4.97870
H         -7.05990        0.99750       -5.02100
H        -12.26910       -5.83860       -1.54630
H        -13.13970       -6.46310       -2.97560
H        -13.14020       -4.72820       -2.65410
H        -11.28490       -4.54130        1.14150
H        -13.57620       -4.84150        2.01230
H        -15.41750       -3.38690        1.20550
H        -14.95360       -1.60660       -0.45550
H        -12.67590       -1.27290       -1.31800
H        -11.15470       -0.84780        2.84830
H        -12.65600        0.95910        1.31220
H         -8.16990        3.47190       -7.12820
H         -9.64170        4.33530       -7.61530
H         -8.91120        4.69070       -6.03490
H        -10.46630        1.72470        3.76500
H        -12.96000        2.39170        4.47640
H         -9.78180        1.22640        5.91830
H        -10.07580        0.03970        8.05780
H        -12.03450       -1.43920        8.41210
H        -13.71290       -1.72910        6.60820
H        -13.44270       -0.55100        4.45480
H        -14.93290        3.08290        4.05070
H        -16.58580        4.90150        4.13730
H        -16.27810        6.94440        2.76670
H        -14.28780        7.17110        1.30210
H        -12.59580        5.36570        1.21570
