# Supplementary material for: Reference-free NOE NMR analysis
Source: Chem Sci. 2020 Aug 31;11(36):9930–6. doi: 10.1039/d0sc02970j (PMC8162118; doi:10.1039/d0sc02970j)
Supplement: SC-011-D0SC02970J-s006 [file SC-011-D0SC02970J-s006.piz › taxol_structures/3_8epi_structures/3-8epi_conformation_2]

113
Taxol
O         -7.99410       -4.53250       -5.58700
C         -8.08040       -4.57070       -4.13260
C         -9.45600       -3.83920       -4.17370
C         -9.42400       -4.29010       -5.66570
C         -9.77450       -3.20980       -6.66920
C        -10.93760       -2.42450       -6.06390
C        -10.51460       -1.55000       -4.81170
C         -9.32480       -2.26860       -4.03030
C         -8.99170       -1.91960       -2.53270
C         -8.05820       -0.65830       -2.14720
C         -8.39860       -0.13710       -0.71990
C         -9.57800        0.86500       -0.66760
C        -10.17840        1.23140       -2.03100
C         -9.51070        1.01070       -3.19990
C         -8.03860        0.58220       -3.11680
C        -10.01690       -0.18750       -5.38050
C        -10.17380        1.12010       -4.55690
O        -10.55740       -4.30460       -3.35000
C        -10.86440       -5.63130       -3.32080
O        -10.27210       -6.52130       -3.91110
O        -11.60670       -1.66700       -7.06820
C        -11.81430       -1.35170       -4.01880
O        -10.19950       -2.00180       -1.73550
C        -10.18280       -2.89790       -0.70690
O         -9.20760       -3.54690       -0.35530
O         -6.70570       -1.17140       -2.09010
O        -10.63610        0.34160        0.15700
C        -10.43350        0.44300        1.50540
O         -9.34880        0.68250        2.02270
C        -11.53970        1.88610       -1.94130
C         -7.22070        1.79430       -2.52730
C         -7.22530        0.34220       -4.42130
O         -9.47810       -0.15070       -6.49820
O         -9.59570        2.25370       -5.20920
C        -10.32550        2.74860       -6.24420
O        -11.42790        2.34640       -6.58940
C        -12.04160       -5.87080       -2.42510
C        -11.50950       -3.04730       -0.05450
C        -11.63160       -3.99750        0.97170
C        -12.85830       -4.20150        1.60570
C        -13.97070       -3.45690        1.22080
C        -13.85690       -2.50740        0.20650
C        -12.62990       -2.30040       -0.42950
C        -11.73920        0.16760        2.27100
O        -12.92510        0.41880        1.50510
C         -9.59110        3.87900       -6.89690
C        -11.75390        0.94600        3.62460
N        -12.47200        2.22870        3.63850
C        -12.34950        3.19260        2.66950
O        -11.73640        3.00450        1.62380
C        -12.33310        0.07900        4.74070
C        -11.56750       -0.21130        5.88110
C        -12.09710       -0.99210        6.91050
C        -13.39650       -1.48740        6.81520
C        -14.16990       -1.20240        5.69170
C        -13.64340       -0.42270        4.66090
C        -13.01900        4.49640        2.92690
C        -14.17390        4.59940        3.71380
C        -14.76870        5.84710        3.91940
C        -14.21930        6.98970        3.33680
C        -13.07880        6.88970        2.54050
C        -12.48140        5.64530        2.33120
H         -8.41080       -2.05040       -4.57860
H         -7.24760       -4.02310       -3.68190
H         -8.05380       -5.59760       -3.76010
H         -9.95830       -5.21800       -5.89740
H        -10.06270       -3.65470       -7.62870
H         -8.92190       -2.55710       -6.88440
H        -11.68410       -3.16070       -5.73530
H         -8.35930       -2.76110       -2.22970
H         -7.51060        0.36570       -0.30980
H         -8.53660       -0.97240       -0.02580
H         -9.24100        1.80530       -0.20970
H        -11.25210        1.27680       -4.45950
H        -10.93820       -1.07910       -7.48100
H        -12.22630       -2.30460       -3.67210
H        -11.68780       -0.71540       -3.14820
H        -12.58250       -0.87080       -4.63660
H         -6.63140       -1.74490       -1.30330
H        -11.54910        2.61860       -1.12680
H        -11.80810        2.44420       -2.84150
H        -12.31770        1.14240       -1.74550
H         -7.64680        2.25180       -1.63310
H         -6.19740        1.49220       -2.27360
H         -7.15240        2.60850       -3.26100
H         -6.16420        0.17540       -4.19470
H         -7.52040       -0.50550       -5.02230
H         -7.26170        1.21650       -5.08190
H        -11.69960       -5.98830       -1.39530
H        -12.55870       -6.77940       -2.74630
H        -12.75120       -5.04210       -2.49910
H        -10.77160       -4.58830        1.28260
H        -12.94540       -4.93730        2.40190
H        -14.92560       -3.60690        1.71930
H        -14.72060       -1.90940       -0.07570
H        -12.56660       -1.53390       -1.19370
H        -11.71290       -0.91270        2.46110
H        -12.82480        1.33900        1.18680
H        -10.16950        4.24120       -7.75160
H         -9.46550        4.69880       -6.18530
H         -8.62030        3.53040       -7.25830
H        -10.72710        1.19990        3.91360
H        -12.92410        2.46830        4.51150
H        -10.55180        0.16750        5.97920
H        -11.49570       -1.21350        7.78900
H        -13.80680       -2.09520        7.61780
H        -15.18350       -1.58830        5.61720
H        -14.26120       -0.21000        3.78930
H        -14.64160        3.72220        4.15160
H        -15.66690        5.92810        4.52760
H        -14.68600        7.95910        3.49730
H        -12.65620        7.78010        2.08100
H        -11.59350        5.57520        1.70620
