# Supplementary material for: Reference-free NOE NMR analysis
Source: Chem Sci. 2020 Aug 31;11(36):9930–6. doi: 10.1039/d0sc02970j (PMC8162118; doi:10.1039/d0sc02970j)
Supplement: SC-011-D0SC02970J-s006 [file SC-011-D0SC02970J-s006.piz › taxol_structures/3_8epi_structures/3-8epi_conformation_3]

113
Taxol
O         -8.38750       -5.21950       -4.91560
C         -8.49550       -4.92410       -3.49260
C         -9.79840       -4.10540       -3.73950
C         -9.78800       -4.87770       -5.09350
C        -10.02360       -4.02040       -6.32120
C        -11.12030       -3.02540       -5.94350
C        -10.63820       -1.93320       -4.90080
C         -9.52640       -2.56130       -3.94270
C         -9.17840       -1.91640       -2.55140
C         -8.10110       -0.71660       -2.44010
C         -8.36580        0.13280       -1.16210
C         -9.42970        1.24150       -1.34820
C        -10.02210        1.34690       -2.75940
C         -9.39090        0.81610       -3.84680
C         -7.96520        0.27680       -3.65530
C        -10.01810       -0.77160       -5.73400
C        -10.05060        0.69050       -5.20460
O        -10.94670       -4.27780       -2.86860
C        -11.37040       -5.53320       -2.55290
O        -10.85870       -6.58010       -2.91840
O        -11.70530       -2.45810       -7.11220
C        -11.92730       -1.45450       -4.21750
O        -10.40160       -1.65820       -1.81830
C        -10.55060       -2.31680       -0.63370
O         -9.70110       -3.02150       -0.10780
O         -6.81430       -1.35280       -2.26460
O        -10.50120        1.02410       -0.41070
C        -10.29870        1.54840        0.83830
O         -9.24230        2.04040        1.21420
C        -11.31470        2.13000       -2.82250
C         -7.02350        1.49950       -3.33330
C         -7.19030       -0.31780       -4.86720
O         -9.48160       -1.02020       -6.82540
O         -9.37520        1.60220       -6.07550
C        -10.06360        1.92970       -7.20140
O        -11.20130        1.56670       -7.46600
C        -12.56520       -5.46470       -1.65120
C        -11.90150       -2.12920       -0.04120
C        -12.21810       -2.85990        1.11460
C        -13.47850       -2.74290        1.70430
C        -14.42800       -1.88770        1.14950
C        -14.11880       -1.14950        0.00820
C        -12.86060       -1.27080       -0.58760
C        -11.58720        1.46290        1.66130
O        -12.60200        2.24270        1.00950
C         -9.23220        2.82140       -8.07140
C        -11.31720        1.90400        3.13250
N        -12.53900        2.22550        3.87770
C        -13.21010        3.41260        3.69180
O        -12.88340        4.21610        2.82160
C        -10.53440        0.85180        3.90910
C         -9.26190        1.15850        4.41630
C         -8.53120        0.20650        5.12980
C         -9.06360       -1.06200        5.34960
C        -10.32750       -1.38070        4.85810
C        -11.05980       -0.43100        4.14340
C        -14.39220        3.66210        4.55970
C        -14.48680        3.13820        5.85600
C        -15.61690        3.40260        6.63430
C        -16.64810        4.19330        6.12620
C        -16.55110        4.72940        4.84230
C        -15.42340        4.46910        4.06130
H         -8.59060       -2.55220       -4.49680
H         -7.62280       -4.36220       -3.14700
H         -8.56670       -5.84020       -2.90120
H        -10.40240       -5.78400       -5.13290
H        -10.33550       -4.64060       -7.16960
H         -9.11290       -3.50470       -6.64390
H        -11.93410       -3.60430       -5.48520
H         -8.65930       -2.72630       -2.02710
H         -7.42520        0.61190       -0.85420
H         -8.59410       -0.51430       -0.30750
H         -8.98280        2.22150       -1.13370
H        -11.10900        0.96350       -5.15590
H        -10.98280       -2.02580       -7.61650
H        -12.41510       -2.26050       -3.66060
H        -11.76130       -0.63150       -3.52900
H        -12.64990       -1.08570       -4.95580
H         -6.78350       -1.73920       -1.36880
H        -11.24890        3.01430       -2.17830
H        -11.53720        2.50790       -3.82340
H        -12.15680        1.52050       -2.48370
H         -7.39130        2.18330       -2.56750
H         -6.03430        1.15780       -3.00540
H         -6.87890        2.12240       -4.22610
H         -6.14830       -0.53300       -4.59650
H         -7.56980       -1.24290       -5.27550
H         -7.14770        0.39240       -5.70150
H        -12.23530       -5.38980       -0.61340
H        -13.16650       -6.36880       -1.78180
H        -13.19270       -4.60860       -1.91420
H        -11.48560       -3.53130        1.56020
H        -13.71950       -3.31880        2.59500
H        -15.40950       -1.79120        1.60870
H        -14.85560       -0.46930       -0.41420
H        -12.64310       -0.66830       -1.46190
H        -11.92870        0.42530        1.64260
H        -12.55700        3.15000        1.38360
H         -9.02780        3.76030       -7.55100
H         -8.29950        2.31630       -8.33550
H         -9.77950        3.04180       -8.99230
H        -10.74020        2.83850        3.11130
H        -12.89340        1.54240        4.53330
H         -8.82380        2.14160        4.25110
H         -7.54460        0.45550        5.51320
H         -8.49300       -1.80190        5.90560
H        -10.74250       -2.37040        5.03280
H        -12.04630       -0.70390        3.77350
H        -13.68400        2.54760        6.28770
H        -15.69030        2.99930        7.64180
H        -17.52560        4.39880        6.73520
H        -17.35210        5.35180        4.45030
H        -15.35390        4.89290        3.06150
