# Supplementary material for: Reference-free NOE NMR analysis
Source: Chem Sci. 2020 Aug 31;11(36):9930–6. doi: 10.1039/d0sc02970j (PMC8162118; doi:10.1039/d0sc02970j)
Supplement: SC-011-D0SC02970J-s006 [file SC-011-D0SC02970J-s006.piz › taxol_structures/3_8epi_structures/3-8epi_conformation_4]

113
Taxol
O         -7.84050       -4.49660       -5.52920
C         -7.97360       -4.53500       -4.07760
C         -9.36890       -3.84710       -4.16590
C         -9.27290       -4.29330       -5.65580
C         -9.61910       -3.21960       -6.66860
C        -10.82640       -2.47180       -6.10370
C        -10.47400       -1.58790       -4.83620
C         -9.28930       -2.27640       -4.01800
C         -9.01380       -1.91900       -2.51290
C         -8.07240       -0.66020       -2.13290
C         -8.42040       -0.16920       -0.69820
C         -9.60780        0.82880       -0.64120
C        -10.21960        1.18890       -2.00500
C         -9.54680        0.98860       -3.17520
C         -8.06780        0.59170       -3.08860
C        -10.00450       -0.20430       -5.37800
C        -10.20540        1.08870       -4.53610
O        -10.48350       -4.34540       -3.38120
C        -10.74210       -5.68200       -3.35030
O        -10.11300       -6.55250       -3.93180
O        -11.48290       -1.73410       -7.13090
C        -11.80710       -1.42760       -4.09190
O        -10.25680       -1.96420       -1.76490
C        -10.33830       -2.89940       -0.77400
O         -9.42990       -3.63590       -0.41650
O         -6.73210       -1.20240       -2.10650
O        -10.65350        0.31170        0.20180
C        -10.42230        0.41190        1.54580
O         -9.32620        0.64870        2.04060
C        -11.59310        1.81580       -1.91400
C         -7.27900        1.81770       -2.48800
C         -7.24200        0.38060       -4.39080
O         -9.45250       -0.13680       -6.48790
O         -9.65530        2.24540       -5.17350
C        -10.39360        2.73010       -6.20750
O        -11.48270        2.30080       -6.56210
C        -11.91990       -5.96020       -2.46670
C        -11.69550       -2.98970       -0.17280
C        -11.91330       -3.97090        0.80800
C        -13.17350       -4.12800        1.38810
C        -14.22530       -3.30410        0.99510
C        -14.01680       -2.32250        0.02790
C        -12.75580       -2.16350       -0.55370
C        -11.71270        0.14660        2.34020
O        -12.91390        0.38390        1.59470
C         -9.68770        3.88680       -6.84550
C        -11.70320        0.95290        3.67800
N        -12.42740        2.23270        3.67600
C        -12.31260        3.18120        2.69090
O        -11.69860        2.98000        1.64810
C        -12.25630        0.11000        4.82520
C        -11.47360       -0.13300        5.96520
C        -11.97950       -0.88890        7.02470
C        -13.27210       -1.40600        6.96030
C        -14.06250       -1.16750        5.83780
C        -13.55990       -0.41260        4.77680
C        -12.99170        4.48410        2.92540
C        -14.14620        4.59280        3.71220
C        -14.75110        5.83920        3.89430
C        -14.21230        6.97480        3.28860
C        -13.07210        6.86890        2.49260
C        -12.46460        5.62570        2.30670
H         -8.36500       -2.03120       -4.53660
H         -7.17380       -3.96100       -3.60070
H         -7.92770       -5.56020       -3.70220
H         -9.77370       -5.23490       -5.90660
H         -9.85860       -3.66920       -7.63930
H         -8.78000       -2.53950       -6.85050
H        -11.56100       -3.23090       -5.80140
H         -8.40390       -2.75880       -2.16090
H         -7.54160        0.33080       -0.26680
H         -8.56510       -1.02260       -0.02640
H         -9.27120        1.77400       -0.19330
H        -11.28800        1.21530       -4.44300
H        -10.82180       -1.11560       -7.50980
H        -12.18900       -2.38790       -3.73190
H        -11.73810       -0.75790       -3.23970
H        -12.57430       -0.99780       -4.74770
H         -6.14750       -0.58320       -1.63440
H        -11.61590        2.54990       -1.10140
H        -11.87450        2.36530       -2.81560
H        -12.35580        1.05780       -1.71570
H         -7.69940        2.24270       -1.57610
H         -6.24050        1.54960       -2.26110
H         -7.25330        2.64790       -3.20660
H         -6.17860        0.23570       -4.15930
H         -7.51310       -0.46920       -5.00040
H         -7.29420        1.25950       -5.04420
H        -11.58530       -6.05670       -1.43220
H        -12.39780       -6.89040       -2.78660
H        -12.65970       -5.15980       -2.55530
H        -11.10170       -4.62380        1.12480
H        -13.33320       -4.88920        2.14800
H        -15.20600       -3.41740        1.45110
H        -14.83270       -1.66330       -0.25990
H        -12.61860       -1.37270       -1.28110
H        -11.68150       -0.93040        2.54820
H        -12.81830        1.29540        1.25190
H        -10.27160        4.24110       -7.69980
H         -9.58850        4.70280       -6.12550
H         -8.70580        3.56890       -7.20520
H        -10.67190        1.21740        3.94010
H        -12.88030        2.48260        4.54570
H        -10.46280        0.26390        6.03940
H        -11.36470       -1.07380        7.90240
H        -13.66400       -1.99450        7.78610
H        -15.07110       -1.57050        5.78740
H        -14.19150       -0.23570        3.90710
H        -14.60590        3.72040        4.16770
H        -15.64910        5.92460        4.50230
H        -14.68700        7.94310        3.43070
H        -12.65770        7.75360        2.01500
H        -11.57720        5.55080        1.68160
