# Supplementary material for: Reference-free NOE NMR analysis
Source: Chem Sci. 2020 Aug 31;11(36):9930–6. doi: 10.1039/d0sc02970j (PMC8162118; doi:10.1039/d0sc02970j)
Supplement: SC-011-D0SC02970J-s006 [file SC-011-D0SC02970J-s006.piz › taxol_structures/taxol_structures/taxol_conformation_30]

113
Taxol
O          3.07000       -2.20920        2.10390
C          2.43790       -0.97960        2.49790
C          1.31130       -1.12890        1.43470
C          1.99680       -2.52360        1.18320
C          2.56000       -2.89180       -0.17680
C          2.11920       -1.91940       -1.26610
C          2.32110       -0.42220       -0.87800
C          1.25770       -0.09030        0.25530
C          1.18270        1.40530        0.76080
C          0.04700        2.36280        0.12360
C         -1.38520        1.86370        0.49410
C         -2.22190        1.24460       -0.64470
C         -1.36770        0.66330       -1.76230
C         -0.16710        1.22940       -2.07250
C          0.20180        2.58730       -1.41910
C          2.19610        0.39780       -2.21120
C          0.84440        0.52090       -2.95070
O         -0.01380       -1.22270        2.05350
C         -0.91080       -2.03740        1.42940
O         -0.72770       -2.57180        0.34520
O          2.83920       -2.22710       -2.45890
C          3.78240       -0.16540       -0.41210
O          0.96120        1.40590        2.20400
C          1.55530        2.39630        2.92010
O          2.26640        3.26950        2.44560
O          0.14760        3.66210        0.75660
O         -3.05710        0.21360       -0.07460
C         -4.29520        0.63080        0.34250
O         -4.64960        1.80190        0.38360
C         -1.96270       -0.53230       -2.46820
C         -0.76090        3.69190       -1.96890
C          1.59060        3.21770       -1.73130
O          3.19750        0.92280       -2.72250
O          0.90880        1.29290       -4.16000
C          1.47390        0.85450       -5.30680
O          1.55320        1.59650       -6.28370
C         -2.12080       -2.22530        2.28710
C          1.24970        2.26460        4.36780
C          1.95560        3.07380        5.26880
C          1.70820        2.98030        6.63980
C          0.75380        2.08210        7.11610
C          0.04330        1.27820        6.22490
C          0.28750        1.36820        4.85240
C         -5.16320       -0.57400        0.72880
O         -5.21360       -1.50130       -0.36350
C          1.95790       -0.56330       -5.36710
C         -6.57190       -0.09560        1.20600
N         -7.60780       -1.13380        1.14180
C         -8.15490       -1.54030       -0.05430
O         -7.76170       -1.10200       -1.13270
C         -6.52110        0.45000        2.62980
C         -6.79110        1.80560        2.87260
C         -6.75400        2.31700        4.17130
C         -6.45120        1.48050        5.24360
C         -6.18390        0.13160        5.02040
C         -6.21750       -0.38200        3.72280
C         -9.26360       -2.53060        0.01230
C        -10.21120       -2.53640       -1.01980
C        -11.26980       -3.44670       -0.99600
C        -11.38010       -4.36010        0.05230
C        -10.42990       -4.37090        1.07380
C         -9.36950       -3.46090        1.05510
H          0.29610       -0.29770       -0.20520
H          3.11360       -0.12720        2.39360
H          2.10340       -1.03100        3.53960
H          1.43450       -3.37240        1.59540
H          2.22990       -3.90220       -0.45200
H          3.65510       -2.96400       -0.14960
H          1.06280       -2.09410       -1.49980
H          2.16190        1.85820        0.59510
H         -1.97210        2.69570        0.90900
H         -1.33080        1.15210        1.32710
H         -2.87510        1.98950       -1.11020
H          0.53260       -0.49650       -3.19090
H          2.82780       -3.19490       -2.58460
H          4.07290       -0.71520        0.47880
H          4.50220       -0.46400       -1.18490
H          3.95910        0.89590       -0.20870
H          1.08460        3.84630        0.97500
H         -3.03140       -0.37030       -2.64920
H         -1.52170       -0.71000       -3.45240
H         -1.84470       -1.43580       -1.86410
H         -1.81260        3.54630       -1.73160
H         -0.50680        4.68170       -1.57000
H         -0.68650        3.75470       -3.06200
H          1.76970        3.29140       -2.80910
H          1.65810        4.24070       -1.33880
H          2.43000        2.69410       -1.27860
H         -2.50600       -1.25310        2.60450
H         -2.89570       -2.73730        1.71050
H         -1.86360       -2.83440        3.15690
H          2.70200        3.77960        4.90900
H          2.25860        3.60880        7.33630
H          0.56050        2.01140        8.18430
H         -0.70490        0.58380        6.60070
H         -0.28570        0.73910        4.17680
H         -4.65410       -1.09250        1.54500
H         -5.95220       -1.22100       -0.94780
H          2.81490       -0.71160       -4.71080
H          1.14860       -1.26000       -5.13970
H          2.28810       -0.77720       -6.38930
H         -6.92110        0.69560        0.52890
H         -8.03770       -1.42750        2.00900
H         -7.02480        2.47890        2.04900
H         -6.96080        3.37030        4.34550
H         -6.42360        1.88120        6.25400
H         -5.95040       -0.52000        5.85910
H         -6.01030       -1.44020        3.57460
H        -10.13090       -1.82850       -1.84220
H        -12.00680       -3.44460       -1.79550
H        -12.20370       -5.07040        0.06900
H        -10.51170       -5.09520        1.88120
H         -8.62640       -3.51250        1.84520
