# Supplementary material for: Reference-free NOE NMR analysis
Source: Chem Sci. 2020 Aug 31;11(36):9930–6. doi: 10.1039/d0sc02970j (PMC8162118; doi:10.1039/d0sc02970j)
Supplement: SC-011-D0SC02970J-s006 [file SC-011-D0SC02970J-s006.piz › taxol_structures/taxol_structures/taxol_conformation_31]

113
Taxol
O          2.96380       -2.13890        2.33310
C          2.36980       -0.86680        2.64290
C          1.24630       -1.04830        1.58220
C          1.89440       -2.47200        1.41380
C          2.46780       -2.92780        0.08350
C          2.07970       -2.00060       -1.06450
C          2.31080       -0.49150       -0.74760
C          1.22800       -0.08450        0.34140
C          1.15620        1.43820        0.75030
C          0.02420        2.34870        0.04360
C         -1.41130        1.84610        0.40280
C         -2.21550        1.17370       -0.73090
C         -1.33130        0.55590       -1.80510
C         -0.12430        1.11220       -2.10360
C          0.21710        2.50080       -1.50460
C          2.23770        0.27160       -2.11950
C          0.91510        0.36500       -2.91370
O         -0.08040       -1.06480        2.20280
C         -1.00450       -1.88780        1.63440
O         -0.84840       -2.49040        0.58240
O          2.81810       -2.38410       -2.22330
C          3.76790       -0.24690       -0.26130
O          0.93340        1.53320        2.18940
C          1.53100        2.56770        2.83750
O          2.23330        3.41300        2.30300
O          0.09450        3.67770        0.61500
O         -3.05610        0.14850       -0.15960
C         -4.29960        0.56870        0.23120
O         -4.62480        1.74230        0.35620
C         -1.90000       -0.67030       -2.48110
C         -0.74070        3.57030       -2.12840
C          1.60810        3.12630       -1.81690
O          3.25810        0.77510       -2.61450
O          1.02480        1.08180       -4.15300
C          1.62680        0.59000       -5.25860
O          1.74430        1.28720       -6.26430
C         -2.22320       -1.96390        2.49820
C          1.24500        2.52310        4.29420
C          1.96650        3.38100        5.13580
C          1.73940        3.36880        6.51350
C          0.79030        2.50300        7.05560
C          0.06440        1.65100        6.22330
C          0.28760        1.66030        4.84430
C         -5.22980       -0.63470        0.41300
O         -5.50370       -1.19710       -0.87830
C          2.10350       -0.83130       -5.23830
C         -6.51160       -0.20660        1.19120
N         -7.63230       -1.14150        1.04340
C         -8.39290       -1.18420       -0.10330
O         -8.09900       -0.53520       -1.10410
C         -6.22370       -0.01270        2.67530
C         -6.32650        1.26500        3.24710
C         -6.07470        1.45800        4.60660
C         -5.71840        0.37800        5.41170
C         -5.61140       -0.89670        4.85970
C         -5.86130       -1.09260        3.50040
C         -9.56930       -2.09530       -0.09920
C         -9.99550       -2.63520       -1.31990
C        -11.09600       -3.49360       -1.36200
C        -11.77990       -3.80770       -0.18780
C        -11.37090       -3.25970        1.02830
C        -10.26940       -2.40100        1.07580
H          0.27490       -0.31230       -0.12770
H          3.07100       -0.04250        2.49190
H          2.02700       -0.84190        3.68290
H          1.30280       -3.28220        1.86100
H          2.10870       -3.93980       -0.14550
H          3.55910       -3.03490        0.13530
H          1.02420       -2.16170       -1.31300
H          2.13690        1.87660        0.55790
H         -2.01530        2.68790        0.77040
H         -1.36800        1.17030        1.26500
H         -2.86720        1.89390       -1.23670
H          0.60950       -0.66160       -3.12030
H          2.79360       -3.35700       -2.29650
H          4.03670       -0.78200        0.64500
H          4.49660       -0.57470       -1.01370
H          3.95690        0.81620       -0.07840
H          1.02810        3.89320        0.81950
H         -2.96550       -0.52560       -2.69220
H         -1.43540       -0.87740       -3.44870
H         -1.78630       -1.55080       -1.84280
H         -1.79570        3.43160       -1.90110
H         -0.49810        4.58090       -1.77740
H         -0.64750        3.57670       -3.22180
H          1.80760        3.15460       -2.89330
H          1.66200        4.16540       -1.46740
H          2.44240        2.62800       -1.32810
H         -2.67500       -0.97350        2.58980
H         -2.94670       -2.64540        2.04320
H         -1.95440       -2.35370        3.48320
H          2.70940        4.06190        4.72440
H          2.30170        4.03530        7.16370
H          0.61290        2.49530        8.12880
H         -0.68000        0.98230        6.64980
H         -0.29810        0.99570        4.21500
H         -4.68930       -1.40240        0.97360
H         -6.29990       -0.74060       -1.23050
H          2.93070       -0.95600       -4.54010
H          1.28020       -1.51330       -5.01620
H          2.47550       -1.09030       -6.23550
H         -6.87740        0.73960        0.77030
H         -7.85160       -1.75630        1.81520
H         -6.60120        2.12400        2.63620
H         -6.15770        2.45290        5.03780
H         -5.52660        0.53070        6.47110
H         -5.33820       -1.73880        5.49130
H         -5.77750       -2.09920        3.09480
H         -9.46900       -2.39270       -2.24080
H        -11.42100       -3.91470       -2.31040
H        -12.63890       -4.47410       -0.22180
H        -11.91710       -3.49510        1.93910
H         -9.99370       -1.96160        2.03000
