# Supplementary material for: Reference-free NOE NMR analysis
Source: Chem Sci. 2020 Aug 31;11(36):9930–6. doi: 10.1039/d0sc02970j (PMC8162118; doi:10.1039/d0sc02970j)
Supplement: SC-011-D0SC02970J-s006 [file SC-011-D0SC02970J-s006.piz › taxol_structures/taxol_structures/taxol_conformation_22]

113
Taxol
O          3.24290       -1.96910        1.98970
C          2.77030       -0.64000        2.26060
C          1.40100       -0.89960        1.56990
C          1.97560       -2.35880        1.40640
C          2.20590       -2.97470        0.03830
C          1.52890       -2.17830       -1.06960
C          1.80560       -0.64610       -1.00870
C          1.04310       -0.08880        0.27170
C          1.06130        1.47420        0.49520
C         -0.20970        2.31850       -0.01530
C         -1.51010        1.94560        0.76370
C         -2.57970        1.13450       -0.00430
C         -2.00170        0.35330       -1.17730
C         -0.92120        0.82860       -1.85800
C         -0.43090        2.26730       -1.56300
C          1.35430       -0.08390       -2.40430
C         -0.13630       -0.04580       -2.81130
O          0.29430       -0.79670        2.52540
C         -0.74110       -1.66600        2.34880
O         -0.89300       -2.37310        1.36360
O          1.92360       -2.73020       -2.32540
C          3.33320       -0.36080       -0.95450
O          1.14930        1.77400        1.92500
C          2.19450        2.52430        2.36120
O          3.12440        2.91410        1.67620
O          0.07140        3.69940        0.32320
O         -3.21850        0.22160        0.91360
C         -4.17800        0.77910        1.71330
O         -4.35940        1.98330        1.85180
C         -2.71200       -0.93910       -1.50460
C         -1.51900        3.28140       -2.04800
C          0.83120        2.79420       -2.30690
O          2.20440        0.26620       -3.23790
O         -0.36740        0.50190       -4.11880
C         -0.13150       -0.16600       -5.26960
O         -0.29570        0.38740       -6.35500
C         -1.63690       -1.64110        3.54730
C          2.06740        2.80050        3.81750
C          3.06360        3.57270        4.43120
C          2.99160        3.85840        5.79600
C          1.92570        3.37510        6.55380
C          0.93040        2.60620        5.95100
C          0.99820        2.31770        4.58570
C         -4.97390       -0.29910        2.46070
O         -4.58940       -1.64360        2.14850
C          0.29260       -1.60160       -5.18650
C         -6.50230       -0.08120        2.25710
N         -7.07030       -0.86370        1.15370
C         -6.78980       -0.59050       -0.16280
O         -5.99100        0.27730       -0.49560
C         -7.28990       -0.40310        3.52400
C         -8.18070        0.54520        4.05300
C         -8.92410        0.26050        5.20040
C         -8.79210       -0.97550        5.82980
C         -7.91950       -1.93030        5.31200
C         -7.17520       -1.64870        4.16490
C         -7.50280       -1.39840       -1.19020
C         -7.66740       -0.84480       -2.46740
C         -8.32400       -1.56490       -3.46720
C         -8.81080       -2.84360       -3.19860
C         -8.63690       -3.40710       -1.93430
C         -7.98110       -2.68990       -0.92990
H          0.00200       -0.35180        0.10450
H          3.42120        0.11550        1.81710
H          2.71800       -0.45960        3.33980
H          1.50840       -3.09630        2.07240
H          1.81780       -4.00160        0.02140
H          3.27760       -3.08890       -0.16980
H          0.44720       -2.34570       -1.00560
H          1.95180        1.88200        0.01640
H         -1.99490        2.86800        1.11340
H         -1.25630        1.41980        1.69190
H         -3.36330        1.78710       -0.40590
H         -0.47950       -1.08060       -2.78910
H          2.89770       -2.77720       -2.36100
H          3.83970       -0.80090       -0.09960
H          3.85050       -0.77040       -1.83100
H          3.53980        0.71430       -0.94220
H          0.13110        3.76320        1.29280
H         -3.79590       -0.80170       -1.44880
H         -2.51750       -1.28910       -2.52170
H         -2.42400       -1.72660       -0.80290
H         -2.48460        3.19000       -1.55400
H         -1.20180        4.31880       -1.88570
H         -1.70070        3.16260       -3.12380
H          0.73680        2.68530       -3.39250
H          0.98280        3.86460       -2.11700
H          1.76170        2.32270       -1.99730
H         -2.39240       -2.42480        3.45210
H         -1.05210       -1.84360        4.44860
H         -2.12750       -0.66880        3.62380
H          3.90090        3.95660        3.85070
H          3.76660        4.45820        6.26800
H          1.87070        3.59860        7.61710
H          0.10110        2.23160        6.54690
H          0.21060        1.71480        4.14200
H         -4.70430       -0.14650        3.51360
H         -4.73770       -1.73940        1.18870
H          1.27550       -1.69110       -4.72490
H         -0.45730       -2.19720       -4.66180
H          0.37130       -2.00340       -6.20230
H         -6.68490        0.97290        2.01150
H         -7.80990       -1.51400        1.38750
H         -8.30590        1.51510        3.57480
H         -9.60900        1.00350        5.60210
H         -9.37210       -1.19580        6.72270
H         -7.81950       -2.89620        5.80140
H         -6.50370       -2.41250        3.77600
H         -7.28920        0.15190       -2.68660
H         -8.45460       -1.12900       -4.45490
H         -9.32120       -3.40500       -3.97810
H         -9.00750       -4.41000       -1.73370
H         -7.83500       -3.16770        0.03420
