# Supplementary material for: Reference-free NOE NMR analysis
Source: Chem Sci. 2020 Aug 31;11(36):9930–6. doi: 10.1039/d0sc02970j (PMC8162118; doi:10.1039/d0sc02970j)
Supplement: SC-011-D0SC02970J-s006 [file SC-011-D0SC02970J-s006.piz › taxol_structures/taxol_structures/taxol_conformation_25]

113
Taxol
O          3.25920       -1.92750        2.06470
C          2.74310       -0.61360        2.33300
C          1.42010       -0.88820        1.56260
C          2.03470       -2.33090        1.40590
C          2.34260       -2.91620        0.04020
C          1.69320       -2.11900       -1.08570
C          1.95120       -0.58320       -0.98570
C          1.11700       -0.05830        0.26270
C          1.09580        1.50040        0.51520
C         -0.16140        2.33510       -0.04890
C         -1.49540        1.92890        0.65150
C         -2.50430        1.10770       -0.18440
C         -1.85050        0.35800       -1.33800
C         -0.74560        0.86620       -1.95320
C         -0.30110        2.30980       -1.60650
C          1.57190        0.01740       -2.38700
C          0.10800        0.02700       -2.88090
O          0.25610       -0.83310        2.45210
C         -0.74370       -1.72400        2.19190
O         -0.81040       -2.41820        1.18790
O          2.17380       -2.62650       -2.32950
C          3.47130       -0.28620       -0.84920
O          1.09540        1.77020        1.95410
C          2.09220        2.53770        2.46650
O          3.04560        2.97350        1.84480
O          0.07630        3.71410        0.32870
O         -3.16890        0.17350        0.69270
C         -4.20100        0.69880        1.42270
O         -4.45080        1.89590        1.50880
C         -2.52410       -0.93720       -1.72460
C         -1.38420        3.31010       -2.13130
C          0.98590        2.88180       -2.26990
O          2.45280        0.44470       -3.14950
O         -0.06850        0.59630       -4.18750
C          0.28840       -0.02190       -5.33490
O          0.16600        0.55270       -6.41490
C         -1.71100       -1.75120        3.33260
C          1.87560        2.77060        3.91990
C          2.81860        3.54390        4.61130
C          2.66130        3.79050        5.97660
C          1.56270        3.26720        6.65730
C          0.61980        2.49710        5.97680
C          0.77310        2.24740        4.61090
C         -4.96110       -0.39870        2.18360
O         -4.65740       -1.73320        1.76580
C          0.79140       -1.43220       -5.25910
C         -6.49590       -0.11560        2.16350
N         -7.27100       -0.87730        1.17740
C         -6.98620       -0.88000       -0.16490
O         -5.94170       -0.41650       -0.60950
C         -7.10790       -0.36240        3.54020
C         -7.04440       -1.62990        4.14500
C         -7.61440       -1.84750        5.40010
C         -8.25690       -0.80470        6.06440
C         -8.33160        0.45610        5.47490
C         -7.76240        0.67740        4.21920
C         -7.96980       -1.54290       -1.06430
C         -7.50540       -2.08730       -2.26930
C         -8.39270       -2.71740       -3.14410
C         -9.74760       -2.79730       -2.82400
C        -10.21930       -2.24210       -1.63430
C         -9.33500       -1.61150       -0.75500
H          0.09020       -0.33320        0.03750
H          3.40090        0.16330        1.93880
H          2.62730       -0.45500        3.41060
H          1.54840       -3.09000        2.03310
H          1.98290       -3.95250       -0.00730
H          3.42450       -2.99930       -0.12580
H          0.61310       -2.30670       -1.08070
H          2.00640        1.93110        0.09740
H         -2.01750        2.83700        0.98480
H         -1.28360        1.39650        1.58650
H         -3.27860        1.74940       -0.61990
H         -0.21340       -1.01490       -2.89960
H          2.15740       -3.60160       -2.29200
H          3.93780       -0.72490        0.02870
H          4.03290       -0.68900       -1.70170
H          3.66780        0.79070       -0.81920
H          0.09380        3.75960        1.30080
H         -3.60980       -0.80310       -1.75080
H         -2.25060       -1.28240       -2.72480
H         -2.28610       -1.72680       -1.00680
H         -2.37530        3.18300       -1.70000
H         -1.10400        4.35030       -1.92510
H         -1.49800        3.21430       -3.21870
H          0.95940        2.78210       -3.36010
H          1.09400        3.95420       -2.06220
H          1.91020        2.43640       -1.90720
H         -2.49250       -2.48700        3.12920
H         -1.19160       -2.04710        4.24770
H         -2.16590       -0.76620        3.45560
H          3.68050        3.95880        4.09150
H          3.39540        4.39100        6.50920
H          1.44110        3.46040        7.72110
H         -0.23540        2.09130        6.51280
H          0.02490        1.64270        4.10590
H         -4.57930       -0.31120        3.20880
H         -4.84290       -1.74370        0.80510
H          1.75530       -1.47650       -4.75300
H          0.05430       -2.08230       -4.78350
H          0.94000       -1.80620       -6.27790
H         -6.67070        0.93710        1.90950
H         -8.08980       -1.36500        1.51770
H         -6.54680       -2.45700        3.64000
H         -7.55760       -2.83130        5.85980
H         -8.70120       -0.97470        7.04210
H         -8.83530        1.26830        5.99380
H         -7.83570        1.66940        3.77700
H         -6.45110       -2.02530       -2.53030
H         -8.02810       -3.14290       -4.07610
H        -10.43900       -3.28570       -3.50710
H        -11.27950       -2.29340       -1.39610
H         -9.73540       -1.15980        0.14790
