# Supplementary material for: Reference-free NOE NMR analysis
Source: Chem Sci. 2020 Aug 31;11(36):9930–6. doi: 10.1039/d0sc02970j (PMC8162118; doi:10.1039/d0sc02970j)
Supplement: SC-011-D0SC02970J-s006 [file SC-011-D0SC02970J-s006.piz › taxol_structures/taxol_structures/taxol_conformation_13]

113
Taxol
O          3.06280       -0.95880        2.90150
C          2.15830        0.15440        2.80260
C          1.19770       -0.61400        1.85050
C          2.18140       -1.80960        2.12790
C          2.95020       -2.47850        1.00300
C          2.43470       -2.06880       -0.37290
C          2.26960       -0.52680       -0.53900
C          1.04220       -0.09710        0.37450
C          0.58010        1.41100        0.29980
C         -0.67300        1.76320       -0.65930
C         -1.97480        1.06000       -0.16010
C         -2.53050       -0.08620       -1.03610
C         -1.44490       -0.77800       -1.85510
C         -0.37570       -0.06420       -2.31130
C         -0.40480        1.48160       -2.17700
C          2.11650       -0.26000       -2.07920
C          0.86810       -0.74080       -2.85280
O         -0.12730       -0.78680        2.44950
C         -0.78460       -1.93940        2.14480
O         -0.42300       -2.74950        1.30350
O          3.32700       -2.58360       -1.35970
C          3.58360        0.21310       -0.15850
O          0.21770        1.86210        1.64020
C          0.48600        3.15820        1.94820
O          1.02570        3.95600        1.19590
O         -0.95230        3.17860       -0.53170
O         -3.17920       -1.01050       -0.12950
C         -4.42270       -1.42970       -0.50760
O         -4.95300       -1.21630       -1.59420
C         -1.65820       -2.25110       -2.11110
C         -1.52610        2.05150       -3.10870
C          0.82730        2.30070       -2.66360
O          3.02370        0.30000       -2.71410
O          0.89410       -0.43280       -4.25520
C          1.66970       -1.07600       -5.15590
O          1.68860       -0.71450       -6.33070
C         -1.98580       -2.09220        3.02130
C          0.05670        3.47940        3.33360
C         -0.71730        2.59950        4.10240
C         -1.09130        2.94930        5.40220
C         -0.69810        4.17610        5.93700
C          0.06710        5.05850        5.17520
C          0.44310        4.71310        3.87570
C         -5.09400       -2.26350        0.58070
O         -6.23350       -2.94750        0.02240
C          2.46670       -2.25930       -4.69490
C         -5.50930       -1.37090        1.77840
N         -6.70320       -0.57730        1.49280
C         -6.62260        0.65710        0.88930
O         -5.54930        1.15720        0.56740
C         -5.73560       -2.12080        3.08820
C         -5.50580       -1.44550        4.30180
C         -5.71320       -2.07940        5.52830
C         -6.16580       -3.39530        5.56310
C         -6.41850       -4.07300        4.37280
C         -6.21150       -3.43950        3.14420
C         -7.89980        1.38970        0.66400
C         -7.84500        2.78540        0.54080
C         -9.01290        3.52110        0.33020
C        -10.23980        2.86630        0.23310
C        -10.30080        1.47670        0.33960
C         -9.13430        0.73590        0.55150
H          0.20780       -0.68210       -0.00150
H          2.65030        1.04490        2.40390
H          1.73930        0.40250        3.78380
H          1.76750       -2.57280        2.80070
H          2.86940       -3.56940        1.09850
H          4.02700       -2.28030        1.08190
H          1.47080       -2.55840       -0.55430
H          1.44250        2.00560       -0.00660
H         -2.78020        1.80100       -0.05420
H         -1.83440        0.69460        0.86430
H         -3.27950        0.32120       -1.71960
H          0.83340       -1.82290       -2.72500
H          3.54970       -3.50440       -1.12490
H          3.90140        0.06620        0.87000
H          4.42530       -0.13440       -0.77120
H          3.49800        1.29270       -0.32050
H         -0.11320        3.66380       -0.39100
H         -2.67910       -2.43030       -2.46250
H         -1.01280       -2.65500       -2.89440
H         -1.49390       -2.83020       -1.19850
H         -2.53670        1.73180       -2.86610
H         -1.55350        3.14780       -3.08110
H         -1.34250        1.75900       -4.15050
H          1.10170        2.04820       -3.69320
H          0.61340        3.37740       -2.65880
H          1.71060        2.19410       -2.03770
H         -2.61300       -2.90050        2.63770
H         -1.67070       -2.33530        4.03870
H         -2.56650       -1.16720        3.01420
H         -1.04440        1.64340        3.70300
H         -1.69320        2.26720        5.99830
H         -0.99210        4.44710        6.94870
H          0.36920        6.01630        5.59270
H          1.03860        5.41110        3.29010
H         -4.37910       -3.03710        0.88250
H         -6.64110       -2.31040       -0.59890
H          3.25200       -1.95540       -4.00330
H          1.81580       -3.02000       -4.25920
H          2.95430       -2.71340       -5.56420
H         -4.68380       -0.67150        1.96540
H         -7.58820       -0.94210        1.82010
H         -5.16740       -0.41020        4.29760
H         -5.52880       -1.54380        6.45640
H         -6.33110       -3.89010        6.51690
H         -6.78450       -5.09690        4.39940
H         -6.43760       -3.99780        2.23820
H         -6.89150        3.30520        0.61230
H         -8.96440        4.60370        0.23990
H        -11.14930        3.43910        0.06660
H        -11.25870        0.96910        0.24980
H         -9.21300       -0.34560        0.59990
