# Supplementary material for: Reference-free NOE NMR analysis
Source: Chem Sci. 2020 Aug 31;11(36):9930–6. doi: 10.1039/d0sc02970j (PMC8162118; doi:10.1039/d0sc02970j)
Supplement: SC-011-D0SC02970J-s006 [file SC-011-D0SC02970J-s006.piz › taxol_structures/taxol_structures/taxol_conformation_14]

113
Taxol
O          2.67500       -1.29720        2.72540
C          1.80440       -0.15580        2.63930
C          0.87730       -0.84650        1.59630
C          1.80630       -2.08530        1.87620
C          2.60350       -2.73930        0.76580
C          2.16100       -2.26220       -0.61220
C          2.07320       -0.70760       -0.73040
C          0.82360       -0.24230        0.14130
C          0.46470        1.30140        0.14820
C         -0.66400        1.81790       -0.88610
C         -2.05960        1.20640       -0.52250
C         -2.68370        0.26100       -1.56780
C         -1.61260       -0.54290       -2.29140
C         -0.43240        0.05930       -2.61730
C         -0.29620        1.59240       -2.39280
C          2.01780       -0.40380       -2.26880
C          0.76280       -0.73220       -3.10520
O         -0.48200       -1.01560        2.11330
C         -1.14140       -2.13680        1.71350
O         -0.78180       -2.86790        0.80080
O          3.07050       -2.79060       -1.57640
C          3.39910       -0.04300       -0.26170
O         -0.02100        1.65910        1.47820
C          0.25380        2.90770        1.93210
O          0.92720        3.73490        1.33610
O         -0.83110        3.24610       -0.70970
O         -3.63390       -0.60980       -0.91450
C         -4.89150       -0.08600       -0.82130
O         -5.21270        1.05650       -1.13970
C         -1.97490       -1.97200       -2.61110
C         -1.25870        2.34920       -3.37150
C          1.06030        2.28220       -2.72090
O          3.01040        0.05780       -2.85420
O          0.89430       -0.39330       -4.49600
C          1.62650       -1.10290       -5.38270
O          1.73280       -0.72220       -6.54690
C         -2.30580       -2.40740        2.60990
C         -0.35370        3.12650        3.26860
C         -1.34420        2.28060        3.78520
C         -1.88620        2.52900        5.04800
C         -1.44600        3.62090        5.79590
C         -0.46640        4.47090        5.28330
C          0.07810        4.22720        4.02080
C         -5.91610       -1.11410       -0.34810
O         -7.23980       -0.62210       -0.65050
C          2.26540       -2.37820       -4.92170
C         -5.76920       -1.40010        1.16310
N         -6.21370       -0.26550        1.97170
C         -5.34420        0.71070        2.39900
O         -4.15050        0.70040        2.11680
C         -6.47430       -2.65360        1.67570
C         -6.08620       -3.17980        2.92350
C         -6.70040       -4.31740        3.45100
C         -7.72070       -4.94650        2.74420
C         -8.13000       -4.43360        1.51600
C         -7.51590       -3.29390        0.98750
C         -5.92090        1.81510        3.21040
C         -7.04190        1.62900        4.03020
C         -7.54280        2.69720        4.77880
C         -6.92460        3.94650        4.71720
C         -5.79980        4.13190        3.91380
C         -5.29570        3.06800        3.16380
H         -0.02970       -0.74480       -0.30920
H          2.34200        0.73890        2.31560
H          1.33850        0.05290        3.60850
H          1.33200       -2.85800        2.49660
H          2.48450       -3.82960        0.81740
H          3.68140       -2.57910        0.89840
H          1.18480       -2.69820       -0.85220
H          1.38750        1.86320       -0.01070
H         -2.78110        2.00840       -0.31550
H         -1.99480        0.66090        0.42640
H         -3.23020        0.80450       -2.34250
H          0.60490       -1.80710       -3.00740
H          3.22770       -3.73140       -1.37070
H          3.63540       -0.20260        0.78650
H          4.25910       -0.43940       -0.81650
H          3.38800        1.03900       -0.42800
H          0.01150        3.63840       -0.40160
H         -2.99140       -2.02110       -3.01750
H         -1.33220       -2.42100       -3.37190
H         -1.92990       -2.58980       -1.70980
H         -2.30860        2.32920       -3.08640
H         -1.01910        3.41830       -3.43330
H         -1.17590        1.94460       -4.38750
H          1.38610        2.06360       -3.74360
H          0.97990        3.37450       -2.64760
H          1.86710        2.02850       -2.03770
H         -3.00380       -3.07410        2.09770
H         -1.95550       -2.88410        3.52830
H         -2.82480       -1.47730        2.84840
H         -1.71840        1.43500        3.21190
H         -2.66150        1.87620        5.44290
H         -1.87340        3.81390        6.77740
H         -0.12900        5.32520        5.86570
H          0.83930        4.89890        3.62870
H         -5.77050       -2.02040       -0.94690
H         -7.19070        0.35020       -0.54420
H          3.05220       -2.17880       -4.19490
H          1.51640       -3.06870       -4.52890
H          2.73260       -2.86730       -5.78320
H         -4.70140       -1.55600        1.35040
H         -7.20780       -0.19280        2.14870
H         -5.30060       -2.69480        3.50030
H         -6.38550       -4.70930        4.41500
H         -8.20210       -5.83150        3.15250
H         -8.93450       -4.91820        0.96750
H         -7.87990       -2.91980        0.03320
H         -7.52210        0.65900        4.12180
H         -8.41130        2.55410        5.41790
H         -7.31570        4.77560        5.30260
H         -5.31320        5.10360        3.87270
H         -4.41680        3.22080        2.54030
