# Supplementary material for: Reference-free NOE NMR analysis
Source: Chem Sci. 2020 Aug 31;11(36):9930–6. doi: 10.1039/d0sc02970j (PMC8162118; doi:10.1039/d0sc02970j)
Supplement: SC-011-D0SC02970J-s006 [file SC-011-D0SC02970J-s006.piz › taxol_structures/taxol_structures/taxol_conformation_15]

113
Taxol
O          3.41470       -1.71560        2.12110
C          2.81730       -0.43160        2.36550
C          1.49240       -0.82640        1.64950
C          2.17890       -2.24290        1.57800
C          2.44590       -2.92660        0.25010
C          1.73690       -2.23190       -0.90540
C          1.93190       -0.68640       -0.93100
C          1.12760       -0.09240        0.30620
C          1.10570        1.48130        0.46220
C         -0.16660        2.28560       -0.12160
C         -1.46600        1.93220        0.66650
C         -2.51420        1.06920       -0.06650
C         -1.91510        0.22210       -1.17990
C         -0.83090        0.66590       -1.87590
C         -0.36500        2.12840       -1.66630
C          1.46560       -0.23340       -2.35940
C         -0.02550       -0.25780       -2.76420
O          0.34690       -0.76410        2.56150
C         -0.61690       -1.71280        2.38270
O         -0.66970       -2.47340        1.42740
O          2.17110       -2.83380       -2.12500
C          3.44210       -0.31730       -0.88280
O          1.18470        1.81610        1.88180
C          1.87110        2.93860        2.21940
O          2.45240        3.66410        1.42650
O          0.03640        3.69680        0.13980
O         -3.15020        0.21410        0.90660
C         -4.19400        0.77620        1.58650
O         -4.51950        1.95560        1.50610
C         -2.61900       -1.09030       -1.43280
C         -1.45920        3.09150       -2.23510
C          0.90140        2.62550       -2.42190
O          2.30750        0.08440       -3.21430
O         -0.26630        0.19390       -4.10620
C         -0.01750       -0.54770       -5.20840
O         -0.19570       -0.07460       -6.32900
C         -1.55780       -1.71090        3.54550
C          1.83800        3.16170        3.68820
C          2.64160        4.17950        4.22020
C          2.64690        4.42430        5.59490
C          1.84890        3.65690        6.44280
C          1.04240        2.64610        5.92010
C          1.03380        2.39760        4.54540
C         -4.88810       -0.24210        2.49800
O         -4.49060       -1.59560        2.28570
C          0.43940       -1.96380       -5.02670
C         -6.42990       -0.01810        2.44610
N         -7.12050       -0.14790        1.15660
C         -6.80550       -1.00440        0.13280
O         -5.78720       -1.68610        0.10880
C         -7.18020       -0.80770        3.51190
C         -7.75960       -0.14020        4.60460
C         -8.45680       -0.84940        5.58550
C         -8.58510       -2.23320        5.48870
C         -8.01740       -2.90960        4.41140
C         -7.32090       -2.20240        3.42920
C         -7.75590       -1.04480       -1.01160
C         -7.24690       -1.29890       -2.29180
C         -8.10590       -1.34490       -3.39130
C         -9.47550       -1.14890       -3.21400
C         -9.99030       -0.91500       -1.93840
C         -9.13470       -0.86650       -0.83500
H          0.09730       -0.39370        0.13770
H          3.40380        0.37670        1.92200
H          2.72620       -0.24320        3.44070
H          1.77390       -2.96770        2.29710
H          2.10720       -3.97010        0.29300
H          3.52320       -3.00030        0.05300
H          0.66480       -2.45130       -0.84110
H          2.01300        1.87250       -0.00160
H         -1.97050        2.85840        0.97680
H         -1.20970        1.45140        1.61860
H         -3.29400        1.68780       -0.52410
H         -0.34640       -1.29580       -2.66750
H          3.14640       -2.83670       -2.15070
H          3.95070       -0.63250        0.02400
H          3.99640       -0.78890       -1.70360
H          3.59610        0.76190       -0.98330
H          0.99450        3.89930        0.11900
H         -3.70280       -0.93540       -1.43600
H         -2.38390       -1.52440       -2.40780
H         -2.37020       -1.81980       -0.65730
H         -2.42880        3.02500       -1.74510
H         -1.15620        4.14200       -2.14570
H         -1.62720        2.89300       -3.30130
H          0.83190        2.43570       -3.49820
H          1.02920        3.70980       -2.30880
H          1.83320        2.19740       -2.05790
H         -2.28970       -2.51260        3.42080
H         -1.00190       -1.89770        4.46810
H         -2.07510       -0.75120        3.60230
H          3.26730        4.78660        3.56860
H          3.27220        5.21450        6.00450
H          1.85320        3.84950        7.51350
H          0.41810        2.05340        6.58490
H          0.39100        1.61050        4.16090
H         -4.54000       -0.00150        3.51060
H         -4.80360       -1.82810        1.38180
H          1.42540       -1.99800       -4.56430
H         -0.29500       -2.53810       -4.45820
H          0.52450       -2.43410       -6.01220
H         -6.58730        1.04360        2.68410
H         -7.94900        0.42480        1.06070
H         -7.67620        0.94040        4.70410
H         -8.90060       -0.32140        6.42620
H         -9.12680       -2.78470        6.25290
H         -8.11450       -3.98970        4.33500
H         -6.88320       -2.75240        2.59830
H         -6.18090       -1.45780       -2.43760
H         -7.70830       -1.53660       -4.38510
H        -10.14460       -1.18800       -4.07070
H        -11.06120       -0.77990       -1.80320
H         -9.56390       -0.71920        0.15220
