# Supplementary material for: Reference-free NOE NMR analysis
Source: Chem Sci. 2020 Aug 31;11(36):9930–6. doi: 10.1039/d0sc02970j (PMC8162118; doi:10.1039/d0sc02970j)
Supplement: SC-011-D0SC02970J-s006 [file SC-011-D0SC02970J-s006.piz › taxol_structures/taxol_structures/taxol_conformation_12]

113
Taxol
O          3.34050       -1.80700        2.06760
C          2.80200       -0.49780        2.31560
C          1.43660       -0.85120        1.65660
C          2.06660       -2.29290        1.57570
C          2.25940       -2.99940        0.24640
C          1.53920       -2.28870       -0.89270
C          1.78860       -0.75160       -0.93940
C          1.04670       -0.12120        0.31870
C          1.07660        1.45350        0.45670
C         -0.19700        2.28430       -0.08410
C         -1.47560        1.95970        0.75060
C         -2.57470        1.13270        0.05000
C         -2.03570        0.26510       -1.07820
C         -0.96130        0.67580       -1.80830
C         -0.45020        2.12620       -1.62100
C          1.29280       -0.29100       -2.35590
C         -0.20970       -0.27340       -2.71640
O          0.33270       -0.73400        2.61280
C         -0.67160       -1.64850        2.48950
O         -0.79600       -2.41580        1.54630
O          1.91190       -2.91510       -2.12020
C          3.31190       -0.43700       -0.94450
O          1.22640        1.80240        1.86680
C          1.96140        2.90700        2.15840
O          2.52350        3.60830        1.33050
O          0.04570        3.69110        0.16470
O         -3.21550        0.30110        1.04080
C         -4.22400        0.89830        1.74190
O         -4.51280        2.08790        1.66610
C         -2.78610       -1.02560       -1.30660
C         -1.53570        3.11750       -2.15770
C          0.80280        2.58540       -2.42210
O          2.11720       -0.00100       -3.23720
O         -0.47630        0.18110       -4.05260
C         -0.28320       -0.57150       -5.15840
O         -0.47560       -0.09580       -6.27550
C         -1.55950       -1.59560        3.69240
C          2.01230        3.14120        3.62460
C          2.89140        4.12060        4.10700
C          2.97840        4.37280        5.47750
C          2.18680        3.65140        6.37060
C          1.30520        2.67950        5.89730
C          1.21480        2.42360        4.52690
C         -4.95450       -0.09510        2.65190
O         -4.48950       -1.43950        2.56360
C          0.12990       -2.00190       -4.98350
C         -6.49140        0.06650        2.44320
N         -7.03720       -0.14070        1.09470
C         -6.62720       -1.07530        0.17790
O         -5.69460       -1.84730        0.37010
C         -7.32270       -0.69240        3.46960
C         -8.03880        0.01290        4.45260
C         -8.81320       -0.66540        5.39690
C         -8.88390       -2.05630        5.37280
C         -8.18090       -2.77020        4.40530
C         -7.40660       -2.09360        3.46010
C         -7.38350       -1.12970       -1.10300
C         -7.98340        0.00740       -1.66090
C         -8.67090       -0.09130       -2.87330
C         -8.75550       -1.31790       -3.53280
C         -8.14750       -2.44890       -2.98850
C         -7.45790       -2.35520       -1.77830
H          0.00250       -0.39320        0.18900
H          3.40030        0.28240        1.83880
H          2.75960       -0.29210        3.39060
H          1.66200       -2.99510        2.31700
H          1.88120       -4.02800        0.31250
H          3.32560       -3.11850        0.01370
H          0.46260       -2.46870       -0.79130
H          1.97400        1.81300       -0.05010
H         -1.94160        2.89600        1.08910
H         -1.19670        1.46140        1.68710
H         -3.34440        1.77750       -0.38760
H         -0.55640       -1.30150       -2.60650
H          2.88510       -2.95740       -2.17490
H          3.84170       -0.77320       -0.05770
H          3.81950       -0.92640       -1.78500
H          3.50050        0.63630       -1.04890
H          1.00560        3.87400        0.09660
H         -3.86340       -0.83110       -1.30020
H         -2.57930       -1.48070       -2.27820
H         -2.55330       -1.75410       -0.52500
H         -2.48550        3.08960       -1.62720
H         -1.19610        4.15860       -2.09460
H         -1.75370        2.91190       -3.21340
H          0.68910        2.39710       -3.49500
H          0.96650        3.66550       -2.31520
H          1.73430        2.13030       -2.09210
H         -2.29020       -2.40640        3.63890
H         -0.96240       -1.73870        4.59700
H         -2.07810       -0.63550        3.72900
H          3.51320        4.69130        3.41970
H          3.66240        5.13270        5.84860
H          2.25480        3.84950        7.43810
H          0.68620        2.12300        6.59750
H          0.51480        1.66790        4.18110
H         -4.70770        0.21820        3.67430
H         -4.75150       -1.76130        1.67090
H          1.12520       -2.06850       -4.54510
H         -0.60960       -2.54920       -4.39530
H          0.17480       -2.47710       -5.96930
H         -6.70240        1.13280        2.60890
H         -7.89960        0.35500        0.90790
H         -8.00350        1.09990        4.49370
H         -9.36240       -0.10770        6.15160
H         -9.48650       -2.58400        6.10770
H         -8.23340       -3.85590        4.38520
H         -6.86530       -2.67430        2.71590
H         -7.90390        0.98090       -1.18580
H         -9.13440        0.79060       -3.30980
H         -9.29020       -1.39090       -4.47730
H         -8.20860       -3.40250       -3.50750
H         -6.98320       -3.24140       -1.36210
