# Supplementary material for: Reference-free NOE NMR analysis
Source: Chem Sci. 2020 Aug 31;11(36):9930–6. doi: 10.1039/d0sc02970j (PMC8162118; doi:10.1039/d0sc02970j)
Supplement: SC-011-D0SC02970J-s006 [file SC-011-D0SC02970J-s006.piz › taxol_structures/taxol_structures/taxol_conformation_24]

113
Taxol
O          3.10970       -2.24610        1.95800
C          2.47140       -1.03300        2.39100
C          1.32970       -1.16870        1.34170
C          2.02180       -2.55290        1.05270
C          2.56010       -2.89100       -0.32420
C          2.08460       -1.90410       -1.38470
C          2.28840       -0.41180       -0.97680
C          1.25210       -0.10090        0.18840
C          1.19940        1.38200        0.73620
C          0.07860        2.38080        0.13580
C         -1.35820        1.92520        0.53680
C         -2.23030        1.30860       -0.57550
C         -1.41770        0.73000       -1.72490
C         -0.21800        1.28090       -2.06560
C          0.19550        2.62230       -1.40610
C          2.12780        0.42300       -2.29660
C          0.75280        0.57010       -2.98640
O          0.01350       -1.28800        1.97620
C         -0.88380       -2.09980        1.34670
O         -0.71210       -2.60090        0.24470
O          2.77520       -2.18980       -2.60030
C          3.75910       -0.15470       -0.54180
O          0.97100        1.34070        2.17890
C          1.56410        2.30200        2.93290
O          2.31200        3.16530        2.49920
O          0.23520        3.66870        0.78260
O         -3.04160        0.27660        0.02610
C         -4.23230        0.70470        0.55390
O         -4.57440        1.87880        0.61310
C         -2.05300       -0.44660       -2.42750
C         -0.76220        3.74910       -1.91750
C          1.58750        3.23120       -1.74260
O          3.11770        0.93900       -2.83850
O          0.78410        1.35560       -4.18840
C          1.29620        0.92150       -5.36130
O          1.34760        1.67280       -6.33300
C         -2.06570       -2.34490        2.22880
C          1.19270        2.15770        4.36460
C          1.86130        2.95330        5.30490
C          1.54540        2.85320        6.66140
C          0.55950        1.96200        7.08390
C         -0.11400        1.17090        6.15330
C          0.19900        1.26730        4.79540
C         -5.05190       -0.48350        1.07880
O         -4.95260       -1.60520        0.19270
C          1.75630       -0.50220       -5.45530
C         -6.52570       -0.03510        1.35250
N         -7.51970       -1.10880        1.23790
C         -7.87730       -1.63630        0.01780
O         -7.33170       -1.28590       -1.02610
C         -6.65610        0.60480        2.73180
C         -6.96140        1.96940        2.84970
C         -7.07840        2.56580        4.10690
C         -6.89610        1.80670        5.26110
C         -6.59590        0.45000        5.16160
C         -6.47570       -0.14860        3.90630
C         -8.96400       -2.65260        0.00980
C         -9.73070       -2.79380       -1.15450
C        -10.75940       -3.73640       -1.20820
C        -11.01960       -4.54730       -0.10370
C        -10.24910       -4.42290        1.05270
C         -9.21930       -3.48010        1.11160
H          0.27760       -0.29220       -0.25140
H          3.13790       -0.17220        2.29600
H          2.15340       -1.11170        3.43620
H          1.47420       -3.41350        1.46030
H          2.23560       -3.90010       -0.61040
H          3.65620       -2.95080       -0.32160
H          1.02370       -2.08000       -1.59480
H          2.18590        1.82550        0.58690
H         -1.91520        2.78150        0.94380
H         -1.31050        1.22920        1.38340
H         -2.90260        2.05340       -1.01480
H          0.42010       -0.44100       -3.22560
H          2.76240       -3.15520       -2.74230
H          4.06630       -0.70160        0.34540
H          4.46270       -0.45510       -1.32860
H          3.94120        0.90690       -0.34480
H          1.17780        3.80960        1.00850
H         -3.12500       -0.26770       -2.56860
H         -1.64820       -0.61510       -3.42870
H         -1.92730       -1.36050       -1.84100
H         -1.81390        3.60190       -1.67920
H         -0.49760        4.72530       -1.49300
H         -0.69510        3.84160       -3.00900
H          1.74680        3.30830       -2.82320
H          1.67990        4.25050       -1.34590
H          2.42500        2.68940       -1.30720
H         -2.40940       -1.40150        2.65990
H         -2.87730       -2.77360        1.63630
H         -1.79110       -3.04410        3.02210
H          2.63030        3.65500        4.98720
H          2.06620        3.47210        7.38850
H          0.31250        1.88680        8.14070
H         -0.88660        0.48180        6.48690
H         -0.34630        0.64810        4.08840
H         -4.57610       -0.79790        2.01230
H         -5.57840       -1.43930       -0.54620
H          2.63480       -0.67000       -4.83300
H          0.94570       -1.18980       -5.20530
H          2.04510       -0.70930       -6.49130
H         -6.81840        0.69930        0.58990
H         -8.06620       -1.33620        2.05800
H         -7.10010        2.58380        1.96140
H         -7.31010        3.62550        4.18490
H         -6.98800        2.27380        6.23870
H         -6.45520       -0.14120        6.06340
H         -6.24040       -1.21010        3.85320
H         -9.53210       -2.16720       -2.02170
H        -11.35560       -3.83980       -2.11170
H        -11.81920       -5.28340       -0.14710
H        -10.44610       -5.06780        1.90620
H         -8.61410       -3.42780        2.01160
