# Supplementary material for: Reference-free NOE NMR analysis
Source: Chem Sci. 2020 Aug 31;11(36):9930–6. doi: 10.1039/d0sc02970j (PMC8162118; doi:10.1039/d0sc02970j)
Supplement: SC-011-D0SC02970J-s006 [file SC-011-D0SC02970J-s006.piz › taxol_structures/taxol_structures/taxol_conformation_23]

113
Taxol
O          3.28060       -1.90970        2.07320
C          2.74890       -0.60240        2.34010
C          1.42980       -0.89290        1.56830
C          2.05950       -2.33100        1.41830
C          2.38080       -2.91920        0.05700
C          1.73250       -2.13040       -1.07270
C          1.96010       -0.59120       -0.98190
C          1.12140       -0.06860        0.26500
C          1.09670        1.49180        0.51430
C         -0.15640        2.32510       -0.05680
C         -1.49010        1.93340        0.65240
C         -2.50680        1.10990       -0.17060
C         -1.86100        0.34460       -1.31810
C         -0.75470        0.83870       -1.94200
C         -0.29870        2.28180       -1.61370
C          1.55960       -0.03010       -2.39250
C          0.08730       -0.01670       -2.86350
O          0.26530       -0.84250        2.45750
C         -0.73040       -1.73810        2.19900
O         -0.79240       -2.43610        1.19760
O          2.20290       -2.65630       -2.31360
C          3.47390       -0.26180       -0.84960
O          1.09310        1.76570        1.95250
C          2.08140        2.54520        2.46330
O          3.03230        2.98570        1.84100
O          0.08970        3.70740        0.30280
O         -3.17180        0.18660        0.71770
C         -4.19410        0.72310        1.45310
O         -4.43040        1.92260        1.54260
C         -2.54340       -0.95120       -1.68920
C         -1.37500        3.28430       -2.14740
C          0.99210        2.83140       -2.28840
O          2.43910        0.33880       -3.18670
O         -0.09580        0.53440       -4.17720
C          0.20270       -0.12230       -5.31990
O          0.07510        0.43420       -6.40860
C         -1.70160       -1.76400        3.33640
C          1.85810        2.78640        3.91430
C          2.78160        3.58870        4.59890
C          2.61710        3.84440        5.96170
C          1.53110        3.30100        6.64680
C          0.60770        2.50170        5.97310
C          0.76810        2.24320        4.60960
C         -4.96370       -0.36830        2.21290
O         -4.65930       -1.70600        1.80520
C          0.65120       -1.54980       -5.22560
C         -6.49740       -0.08220        2.17940
N         -7.26230       -0.83030        1.17480
C         -6.95710       -0.81790       -0.16300
O         -5.94410       -0.28200       -0.59800
C         -7.12500       -0.35010        3.54500
C         -7.78470        0.68030        4.23330
C         -8.36890        0.44010        5.47870
C         -8.30440       -0.83040        6.04840
C         -7.65750       -1.86410        5.37420
C         -7.07270       -1.62750        4.12930
C         -7.91010       -1.49710       -1.08240
C         -7.97090       -1.05940       -2.41240
C         -8.84760       -1.66740       -3.31290
C         -9.65970       -2.71980       -2.89140
C         -9.59250       -3.17070       -1.57280
C         -8.71710       -2.56500       -0.66740
H          0.09570       -0.34910        0.04110
H          3.39840        0.18150        1.94620
H          2.63020       -0.44430        3.41740
H          1.58130       -3.09190        2.04940
H          2.03110       -3.95870        0.00740
H          3.46510       -2.99240       -0.09780
H          0.65450       -2.33000       -1.06290
H          2.00760        1.92330        0.09810
H         -2.00560        2.84790        0.97850
H         -1.27830        1.40860        1.59180
H         -3.27980        1.75140       -0.60900
H         -0.23790       -1.05760       -2.86050
H          3.17860       -2.66890       -2.30550
H          3.94660       -0.68360        0.03350
H          4.04750       -0.65850       -1.69650
H          3.64920        0.81870       -0.83160
H          0.09880        3.76800        1.27420
H         -3.62870       -0.81300       -1.70840
H         -2.27890       -1.30540       -2.68860
H         -2.30340       -1.73580       -0.96660
H         -2.36370        3.17450       -1.70530
H         -1.08220        4.32480       -1.96090
H         -1.49850        3.17170       -3.23200
H          0.95710        2.72510       -3.37770
H          1.11650        3.90350       -2.08780
H          1.91210        2.37370       -1.93010
H         -2.47960       -2.50370        3.13330
H         -1.18430       -2.05380        4.25470
H         -2.16110       -0.78040        3.45350
H          3.63360        4.01940        4.07570
H          3.33590        4.46770        6.48890
H          1.40410        3.50110        7.70850
H         -0.23760        2.08010        6.51250
H          0.03520        1.61560        4.11000
H         -4.59020       -0.27670        3.24100
H         -4.82570       -1.72140        0.84160
H          1.61640       -1.62230       -4.72540
H         -0.10720       -2.16270       -4.73410
H          0.77830       -1.94500       -6.23920
H         -6.66760        0.97460        1.93920
H         -8.15420       -1.20240        1.47520
H         -7.85060        1.67960        3.80670
H         -8.87640        1.24510        6.00510
H         -8.76010       -1.01500        7.01810
H         -7.60870       -2.85540        5.81830
H         -6.57210       -2.44770        3.61620
H         -7.33930       -0.24010       -2.75010
H         -8.89590       -1.32150       -4.34280
H        -10.34120       -3.19450       -3.59380
H        -10.21800       -4.00110       -1.25240
H         -8.66300       -2.95800        0.34360
