# Supplementary material for: Reference-free NOE NMR analysis
Source: Chem Sci. 2020 Aug 31;11(36):9930–6. doi: 10.1039/d0sc02970j (PMC8162118; doi:10.1039/d0sc02970j)
Supplement: SC-011-D0SC02970J-s006 [file SC-011-D0SC02970J-s006.piz › taxol_structures/taxol_structures/taxol_conformation_9]

113
Taxol
O          3.25940       -1.98070        1.94840
C          2.76420       -0.66660        2.25670
C          1.39140       -0.94220        1.57840
C          1.97740       -2.39350        1.41410
C          2.15540       -3.02350        0.04420
C          1.45570       -2.22900       -1.05450
C          1.76280       -0.70100       -1.00510
C          1.02610       -0.13050        0.28260
C          1.07590        1.43140        0.50510
C         -0.19630        2.30080        0.01950
C         -1.47900        1.91740        0.82240
C         -2.57260        1.13150        0.06290
C         -2.02160        0.34950       -1.12410
C         -0.94870        0.81890       -1.82050
C         -0.44670        2.25490       -1.52630
C          1.30900       -0.10810       -2.38760
C         -0.18260       -0.06150       -2.78620
O          0.28910       -0.84930        2.53920
C         -0.73970       -1.72700        2.36720
O         -0.88980       -2.43580        1.38230
O          1.83690       -2.77330       -2.31690
C          3.29720       -0.44700       -0.97730
O          1.23960        1.69900        1.93100
C          1.99040        2.77670        2.27740
O          2.55200        3.51930        1.48610
O          0.04960        3.68540        0.37010
O         -3.21300        0.21680        0.97790
C         -4.16560        0.77290        1.78640
O         -4.34530        1.97590        1.93440
C         -2.74120       -0.93970       -1.44070
C         -1.53780        3.27550       -1.99180
C          0.80480        2.78120       -2.28750
O          2.15000        0.29050       -3.20840
O         -0.42600        0.49320       -4.08800
C         -0.16700       -0.15430       -5.24550
O         -0.34460        0.40680       -6.32480
C         -1.62750       -1.71380        3.57180
C          2.06230        2.92190        3.75400
C          2.98310        3.83620        4.28410
C          3.09110        4.00270        5.66620
C          2.27860        3.26110        6.52330
C          1.35500        2.35460        6.00260
C          1.24380        2.18410        4.62060
C         -4.96600       -0.30950        2.52210
O         -4.56650       -1.65160        2.21430
C          0.29720       -1.57830       -5.17760
C         -6.48930       -0.10690        2.27990
N         -7.00450       -0.88900        1.15040
C         -6.78640       -0.52320       -0.15640
O         -6.03690        0.39940       -0.45660
C         -7.31720       -0.45230        3.51440
C         -8.28030        0.45680        3.98320
C         -9.06370        0.15300        5.09850
C         -8.90080       -1.06440        5.75590
C         -7.95750       -1.98140        5.29750
C         -7.17300       -1.68050        4.18210
C         -7.45530       -1.33310       -1.21490
C         -6.91820       -1.29780       -2.51020
C         -7.50180       -2.04150       -3.53800
C         -8.63050       -2.81760       -3.28070
C         -9.18250       -2.84410       -2.00010
C         -8.60150       -2.10100       -0.96810
H         -0.02070       -0.37820        0.13100
H          3.38920        0.11610        1.81970
H          2.72380       -0.51090        3.34020
H          1.54270       -3.12700        2.10650
H          1.75000       -4.04400        0.05210
H          3.21750       -3.15750       -0.19850
H          0.37340       -2.38420       -0.97460
H          1.97360        1.80760        0.01110
H         -1.94900        2.83180        1.21100
H         -1.20440        1.36620        1.72990
H         -3.35170        1.79900       -0.32180
H         -0.53550       -1.09330       -2.76610
H          1.79870       -3.74680       -2.25700
H          3.80940       -0.87020       -0.11810
H          3.78800       -0.89340       -1.85170
H          3.52740        0.62350       -0.99640
H          1.00750        3.87480        0.29310
H         -3.82220       -0.80600       -1.34240
H         -2.58310       -1.27490       -2.46920
H         -2.42630       -1.73510       -0.75990
H         -2.49490        3.19000       -1.48100
H         -1.21260        4.31120       -1.83490
H         -1.73870        3.15820       -3.06430
H          0.70070        2.66280       -3.37110
H          0.95360        3.85410       -2.10960
H          1.74030        2.31840       -1.98010
H         -2.37910       -2.50140        3.47750
H         -1.03520       -1.91800        4.46790
H         -2.12310       -0.74490        3.65750
H          3.62130        4.42200        3.62510
H          3.80770        4.71190        6.07440
H          2.36260        3.39310        7.59980
H          0.71910        1.78320        6.67500
H          0.51070        1.47970        4.23710
H         -4.72030       -0.15510        3.58040
H         -4.71620       -1.75250        1.25510
H          1.28960       -1.64450       -4.73250
H         -0.42740       -2.19760       -4.64500
H          0.36920       -1.97220       -6.19700
H         -6.67490        0.94870        2.04240
H         -7.54790       -1.71250        1.37270
H         -8.43090        1.41120        3.48130
H         -9.80370        0.86650        5.45320
H         -9.51150       -1.29990        6.62400
H         -7.83330       -2.93330        5.80840
H         -6.44750       -2.41710        3.84110
H         -6.04280       -0.68860       -2.72590
H         -7.07880       -2.01130       -4.53950
H         -9.08730       -3.39450       -4.08160
H        -10.07340       -3.43800       -1.80760
H         -9.07820       -2.11820        0.00720
