# Supplementary material for: Reference-free NOE NMR analysis
Source: Chem Sci. 2020 Aug 31;11(36):9930–6. doi: 10.1039/d0sc02970j (PMC8162118; doi:10.1039/d0sc02970j)
Supplement: SC-011-D0SC02970J-s006 [file SC-011-D0SC02970J-s006.piz › taxol_structures/taxol_structures/Taxol_Confelim_3Kcal.xyz]

113
Taxol
O          3.26860       -1.95550        2.06180
C          2.70990       -0.66670        2.36780
C          1.40440       -0.95890        1.57250
C          2.04450       -2.38910        1.42000
C          2.34530       -2.97700        0.05380
C          1.70000       -2.17710       -1.07320
C          1.95890       -0.64250       -0.96950
C          1.12070       -0.11730        0.27490
C          1.12870        1.43980        0.54280
C         -0.11180        2.30980       -0.01910
C         -1.44590        1.90700        0.68290
C         -2.47570        1.12620       -0.16400
C         -1.83660        0.36640       -1.32030
C         -0.71970        0.85360       -1.93110
C         -0.25040        2.28830       -1.57870
C          1.58370       -0.03650       -2.36910
C          0.11850       -0.00250       -2.85820
O          0.22290       -0.92660        2.43900
C         -0.76140       -1.82500        2.14860
O         -0.79750       -2.51170        1.13770
O          2.18550       -2.68260       -2.31600
C          3.47950       -0.34760       -0.82810
O          1.17390        1.67090        1.98440
C          1.87280        2.75250        2.41740
O          2.48550        3.52220        1.69250
O          0.09640        3.69020        0.37090
O         -3.16850        0.20300        0.70330
C         -4.21060        0.74100        1.41000
O         -4.46600        1.93830        1.47160
C         -2.53610       -0.91350       -1.71160
C         -1.31280        3.30980       -2.10500
C          1.04850        2.83630       -2.23820
O          2.46910        0.38150       -3.13160
O         -0.04840        0.56940       -4.16500
C          0.28790       -0.05940       -5.31290
O          0.17420        0.51590       -6.39340
C         -1.75220       -1.87700        3.26800
C          1.81080        2.87110        3.89730
C          2.62400        3.82930        4.51820
C          2.60340        3.97530        5.90670
C          1.76980        3.16810        6.68020
C          0.95370        2.21620        6.06900
C          0.97100        2.06690        4.68020
C         -4.97850       -0.34670        2.17790
O         -4.67810       -1.68630        1.77240
C          0.75940       -1.48050       -5.23600
C         -6.51260       -0.05800        2.15230
N         -7.29200       -0.81640        1.16600
C         -6.97840       -0.86080       -0.16890
O         -5.94450       -0.37660       -0.61550
C         -7.12890       -0.30510        3.52720
C         -7.77450        0.73780        4.20990
C         -8.34850        0.51590        5.46330
C         -8.28740       -0.74850        6.04690
C         -7.65410       -1.79440        5.37850
C         -7.07960       -1.57610        4.12550
C         -7.94750       -1.54050       -1.07010
C         -7.99640       -1.13890       -2.41180
C         -8.88610       -1.75140       -3.29630
C         -9.72260       -2.77260       -2.84660
C         -9.66740       -3.18780       -1.51560
C         -8.77940       -2.57700       -0.62620
H          0.09180       -0.37570        0.04050
H          3.34480        0.14530        2.00520
H          2.57830       -0.54670        3.44850
H          1.57930       -3.15190        2.05880
H          1.97740       -4.01050        0.00730
H          3.42650       -3.06800       -0.11280
H          0.61980       -2.36310       -1.07460
H          2.05770        1.84070        0.13310
H         -1.95070        2.81080        1.05270
H         -1.23260        1.34220        1.59880
H         -3.22820        1.79360       -0.59810
H         -0.22020       -1.03900       -2.87400
H          2.16010       -3.65760       -2.28280
H          3.93620       -0.75910        0.06760
H          4.04520       -0.77700       -1.66480
H          3.68240        0.72850       -0.82870
H          1.05640        3.88440        0.38020
H         -3.61800       -0.75360       -1.74760
H         -2.26200       -1.26660       -2.70870
H         -2.32310       -1.70750       -0.99070
H         -2.30290        3.21170       -1.66440
H         -1.00650        4.34500       -1.91030
H         -1.43660        3.20770       -3.19060
H          1.02450        2.73450       -3.32820
H          1.17490        3.90720       -2.03310
H          1.96290        2.37560       -1.86980
H         -2.52600       -2.61200        3.03410
H         -1.25040       -2.18800        4.18800
H         -2.21380       -0.89660        3.39990
H          3.27740        4.46660        3.92520
H          3.23620        4.71940        6.38510
H          1.75360        3.28380        7.76180
H          0.30120        1.59260        6.67600
H          0.31960        1.32520        4.22600
H         -4.59930       -0.25180        3.20360
H         -4.84300       -1.69950        0.80790
H          1.72310       -1.54490       -4.73160
H          0.00890       -2.11320       -4.75770
H          0.89750       -1.85940       -6.25430
H         -6.68380        0.99540        1.89890
H         -8.19770       -1.14920        1.47130
H         -7.83690        1.73280        3.77260
H         -8.84520        1.33040        5.98530
H         -8.73520       -0.91880        7.02290
H         -7.60790       -2.78090        5.83340
H         -6.58950       -2.40520        3.61660
H         -7.34520       -0.34450       -2.77110
H         -8.92530       -1.43360       -4.33550
H        -10.41400       -3.25120       -3.53660
H        -10.31200       -3.99430       -1.17320
H         -8.73450       -2.94210        0.39580
113
Taxol
O          3.32770       -1.86020        2.12630
C          2.74330       -0.57540        2.39920
C          1.44400       -0.91410        1.61230
C          2.11230       -2.33460        1.49670
C          2.42450       -2.95140        0.14580
C          1.76410       -2.19350       -1.00150
C          1.99220       -0.65190       -0.93710
C          1.14400       -0.11210        0.29370
C          1.12060        1.45070        0.52190
C         -0.13730        2.28080       -0.05970
C         -1.46210        1.87060        0.65530
C         -2.47400        1.04090       -0.16610
C         -1.82240        0.27000       -1.30830
C         -0.71720        0.76510       -1.93330
C         -0.27840        2.21710       -1.61750
C          1.60390       -0.08840       -2.35080
C          0.13800       -0.09710       -2.83930
O          0.26130       -0.88260        2.47710
C         -0.70800       -1.80280        2.20530
O         -0.72350       -2.52280        1.21730
O          2.26050       -2.72060       -2.23090
C          3.50660       -0.32320       -0.80450
O          1.15980        1.71860        1.95700
C          1.83700        2.82370        2.36380
O          2.44150        3.58350        1.62190
O          0.04520        3.67450        0.29470
O         -3.13750        0.11680        0.72260
C         -4.17900        0.64370        1.43800
O         -4.42970        1.84030        1.52260
C         -2.49470       -1.03370       -1.66880
C         -1.36500        3.20090       -2.16590
C          1.00660        2.77640       -2.29410
O          2.48010        0.32980       -3.12370
O         -0.04140        0.43720       -4.16020
C          0.30870       -0.21370       -5.29170
O          0.18200        0.33080       -6.38670
C         -1.70940       -1.83410        3.31590
C          1.76140        2.98170        3.83920
C          2.56360        3.96100        4.44090
C          2.52810        4.14560        5.82450
C          1.69010        3.35640        6.61180
C          0.88460        2.38380        6.01940
C          0.91710        2.19540        4.63560
C         -4.95390       -0.45990        2.17660
O         -4.69210       -1.78550        1.70350
C          0.81220       -1.62130       -5.17830
C         -6.48130       -0.13880        2.20010
N         -7.30130       -0.79160        1.17150
C         -6.99210       -0.78570       -0.16520
O         -5.92130       -0.36670       -0.59040
C         -7.07930       -0.48350        3.56260
C         -7.67080        0.51730        4.34930
C         -8.22690        0.20570        5.59180
C         -8.20150       -1.10670        6.06060
C         -7.62150       -2.11120        5.28850
C         -7.06500       -1.80330        4.04620
C         -8.01780       -1.32360       -1.09940
C         -8.03620       -0.83450       -2.41260
C         -8.98040       -1.30820       -3.32550
C         -9.90260       -2.27780       -2.93310
C         -9.87910       -2.78040       -1.63170
C         -8.93670       -2.30870       -0.71390
H          0.12070       -0.39690        0.06640
H          3.36190        0.23950        2.01530
H          2.60920       -0.42990        3.47650
H          1.66230       -3.08960        2.15550
H          2.07670       -3.99270        0.12610
H          3.50730       -3.02590       -0.01870
H          0.68790       -2.40110       -0.99830
H          2.04110        1.86020        0.10170
H         -1.98640        2.77530        0.99440
H         -1.23740        1.34150        1.58940
H         -3.24810        1.67730       -0.60910
H         -0.17980       -1.14040       -2.82810
H          2.25460       -3.69480       -2.17280
H          3.97180       -0.70310        0.10080
H          4.08040       -0.76210       -1.63080
H          3.68790        0.75640       -0.83220
H          1.00120        3.88770        0.29530
H         -3.58100       -0.90340       -1.69200
H         -2.22450       -1.39510       -2.66420
H         -2.25100       -1.80990       -0.93840
H         -2.35310        3.08680       -1.72420
H         -1.08440        4.24710       -1.99280
H         -1.48510        3.07290       -3.24920
H          0.98320        2.64540       -3.38100
H          1.10900        3.85500       -2.11780
H          1.93160        2.34620       -1.91550
H         -2.50480       -2.54090        3.06830
H         -1.22450       -2.16600        4.23750
H         -2.14350       -0.84130        3.45150
H          3.21970        4.58500        3.83680
H          3.15230        4.90610        6.28820
H          1.66210        3.50240        7.68940
H          0.22850        1.77470        6.63700
H          0.27360        1.43850        4.19560
H         -4.55240       -0.41870        3.19720
H         -4.88190       -1.75040        0.74390
H          1.77790       -1.65070       -4.67450
H          0.07690       -2.25800       -4.68200
H          0.95720       -2.02370       -6.18660
H         -6.63230        0.93540        2.03850
H         -8.23130       -1.06960        1.45790
H         -7.70490        1.54860        4.00280
H         -8.68180        0.98790        6.19500
H         -8.63530       -1.34690        7.02830
H         -7.60270       -3.13510        5.65380
H         -6.61640       -2.60090        3.45540
H         -7.31910       -0.07890       -2.72710
H         -8.99550       -0.92210       -4.34200
H        -10.63690       -2.64790       -3.64520
H        -10.59180       -3.54660       -1.33470
H         -8.92080       -2.74040        0.28270
113
Taxol
O          3.24810       -1.99130        2.00220
C          2.72320       -0.69030        2.31680
C          1.38890       -0.96290        1.56390
C          1.99840       -2.40450        1.39690
C          2.24960       -3.00130        0.02400
C          1.59220       -2.19040       -1.08850
C          1.88000       -0.66070       -0.99250
C          1.07970       -0.12320        0.27130
C          1.11000        1.43380        0.53300
C         -0.13770        2.31300        0.00400
C         -1.45740        1.91870        0.73770
C         -2.51280        1.14480       -0.08500
C         -1.90560        0.38130       -1.25620
C         -0.80170        0.86320       -1.89400
C         -0.31530        2.29470       -1.55170
C          1.48270       -0.04560       -2.38200
C          0.00880        0.00340       -2.84210
O          0.23770       -0.90410        2.46850
C         -0.77170       -1.78640        2.21980
O         -0.85800       -2.47660        1.21440
O          2.03860       -2.70400       -2.34250
C          3.40860       -0.39200       -0.88870
O          1.19830        1.66730        1.97170
C          1.92610        2.73770        2.38330
O          2.52560        3.50110        1.64110
O          0.09130        3.69090        0.39130
O         -3.19530        0.22610        0.79530
C         -4.20390        0.77860        1.53770
O         -4.42670        1.98060        1.62860
C         -2.61790       -0.89690       -1.62990
C         -1.38390        3.32380       -2.04960
C          0.97020        2.83530       -2.24310
O          2.35630        0.36870       -3.15990
O         -0.17930        0.58230       -4.14280
C          0.13880       -0.04020       -5.29940
O          0.02030        0.54560       -6.37380
C         -1.72360       -1.80980        3.37360
C          1.92050        2.84550        3.86490
C          2.80580        3.75120        4.46520
C          2.84100        3.88270        5.85480
C          1.99100        3.11400        6.64950
C          1.10270        2.21530        6.05870
C          1.06420        2.08020        4.66890
C         -4.98950       -0.29940        2.29880
O         -4.64930       -1.64620        1.95030
C          0.59490       -1.46710       -5.23910
C         -6.52360       -0.04250        2.17990
N         -7.20390       -0.84620        1.15780
C         -6.89950       -0.75860       -0.17770
O         -5.97260       -0.07290       -0.59280
C         -7.22640       -0.28130        3.51360
C         -7.99850        0.73800        4.09360
C         -8.65860        0.52620        5.30570
C         -8.55970       -0.70570        5.94970
C         -7.80310       -1.72930        5.38260
C         -7.14240       -1.52090        4.17080
C         -7.74170       -1.54580       -1.11910
C         -7.84370       -1.10120       -2.44430
C         -8.61580       -1.81050       -3.36640
C         -9.28110       -2.97050       -2.97120
C         -9.17130       -3.42720       -1.65760
C         -8.40020       -2.72040       -0.73070
H          0.04250       -0.37220        0.06520
H          3.36080        0.10850        1.93010
H          2.62710       -0.56150        3.40030
H          1.53850       -3.15760        2.05090
H          1.85820       -4.02660       -0.01010
H          3.32380       -3.11630       -0.17090
H          0.50920       -2.35790       -1.06310
H          2.03070        1.82450        0.09570
H         -1.94650        2.82630        1.11880
H         -1.22620        1.35280        1.64840
H         -3.27050        1.81780       -0.50110
H         -0.33940       -1.02990       -2.85630
H          2.00150       -3.67860       -2.30700
H          3.88350       -0.82220       -0.01160
H          3.94470       -0.82050       -1.74520
H          3.62840        0.68080       -0.88200
H          1.05240        3.87860        0.37230
H         -3.70010       -0.73810       -1.63300
H         -2.37460       -1.24690       -2.63620
H         -2.38330       -1.69300       -0.91830
H         -2.36330        3.23170       -1.58450
H         -1.06610        4.35660       -1.86120
H         -1.53580        3.22420       -3.13190
H          0.91790        2.73660       -3.33240
H          1.10900        3.90490       -2.03890
H          1.89060        2.36770       -1.89940
H         -2.48840       -2.57020        3.19790
H         -1.18610       -2.07300        4.28850
H         -2.20020       -0.83350        3.48100
H          3.47280        4.35780        3.85530
H          3.53000        4.58560        6.31760
H          2.01850        3.21850        7.73200
H          0.43780        1.62220        6.68260
H          0.35770        1.38070        4.23040
H         -4.66530       -0.16900        3.33940
H         -4.80120       -1.70730        0.98750
H          1.56630       -1.54580       -4.75180
H         -0.15460       -2.09380       -4.75140
H          0.71040       -1.84150       -6.26190
H         -6.69690        1.00320        1.89620
H         -8.03590       -1.34310        1.44950
H         -8.09410        1.70680        3.60650
H         -9.25220        1.32310        5.74740
H         -9.07460       -0.86860        6.89340
H         -7.72840       -2.69110        5.88420
H         -6.55890       -2.33450        3.74220
H         -7.32570       -0.19830       -2.76180
H         -8.69660       -1.45930       -4.39240
H         -9.88100       -3.52390       -3.69040
H         -9.68140       -4.34000       -1.35770
H         -8.30760       -3.11770        0.27570
113
Taxol
O          3.24750       -1.99660        1.97920
C          2.74440       -0.68500        2.28520
C          1.38600       -0.95810        1.57730
C          1.97720       -2.40770        1.41670
C          2.18360       -3.02950        0.04720
C          1.50370       -2.23000       -1.06020
C          1.80760       -0.70180       -0.99650
C          1.04610       -0.13840        0.27990
C          1.09320        1.42210        0.51390
C         -0.16560        2.29800        0.00660
C         -1.46580        1.91830        0.78220
C         -2.54630        1.13660        0.00020
C         -1.97570        0.35790       -1.17980
C         -0.88700        0.82560       -1.85280
C         -0.38600        2.25880       -1.54330
C          1.37890       -0.10310       -2.38420
C         -0.10560       -0.05290       -2.80820
O          0.26380       -0.87250        2.51530
C         -0.76060       -1.74930        2.31460
O         -0.88730       -2.45360        1.32320
O          1.91080       -2.76710       -2.31770
C          3.34090       -0.44590       -0.93840
O          1.22430        1.68020        1.94500
C          1.96670        2.75550        2.31600
O          2.55310        3.49860        1.54330
O          0.07900        3.68040        0.36740
O         -3.20330        0.22320        0.90500
C         -4.17500        0.78120        1.69000
O         -4.36670        1.98480        1.81870
C         -2.70100       -0.92250       -1.51960
C         -1.46480        3.28490       -2.02530
C          0.88160        2.78430       -2.27790
O          2.23470        0.29720       -3.18870
O         -0.32450        0.50600       -4.11280
C         -0.04530       -0.13910       -5.26700
O         -0.20290        0.42460       -6.34810
C         -1.67450       -1.74410        3.49940
C          1.99060        2.90070        3.79430
C          2.88200        3.82680        4.35320
C          2.94240        3.99610        5.73780
C          2.11160        3.24500        6.56880
C          1.21750        2.32610        6.01940
C          1.15390        2.15300        4.63460
C         -4.97290       -0.29790        2.43480
O         -4.60300       -1.64300        2.10680
C          0.41880       -1.56290       -5.19450
C         -6.50230       -0.06730        2.24870
N         -7.09210       -0.84620        1.15360
C         -6.80810       -0.59380       -0.16620
O         -5.98690        0.24840       -0.50950
C         -7.27780       -0.38230        3.52520
C         -8.16440        0.56810        4.05730
C         -8.89770        0.28860        5.21230
C         -8.75970       -0.94430        5.84670
C         -7.89130       -1.90120        5.32590
C         -7.15740       -1.62500        4.17080
C         -7.54270       -1.39410       -1.18430
C         -7.69280       -0.85100       -2.46770
C         -8.36660       -1.56560       -3.46000
C         -8.88530       -2.82860       -3.17750
C         -8.72640       -3.38190       -1.90670
C         -8.05340       -2.67010       -0.90980
H          0.00210       -0.38400        0.10650
H          3.37730        0.10080        1.86560
H          2.68170       -0.53570        3.36850
H          1.52940       -3.14570        2.09590
H          1.78060       -4.05080        0.04110
H          3.25060       -3.15950       -0.17550
H          0.42040       -2.38710       -1.00240
H          2.00270        1.79990        0.04310
H         -1.94090        2.83370        1.16250
H         -1.21140        1.36540        1.69460
H         -3.31680        1.80650       -0.39740
H         -0.45980       -1.08430       -2.79710
H          1.86880       -3.74070       -2.26500
H          3.83660       -0.87060       -0.07030
H          3.84910       -0.88950       -1.80430
H          3.57020        0.62480       -0.95050
H          1.03910        3.86570        0.31130
H         -3.78320       -0.76860       -1.47570
H         -2.50010       -1.27250       -2.53540
H         -2.43290       -1.71660       -0.81740
H         -2.43140        3.20130       -1.53230
H         -1.13890        4.31900       -1.85890
H         -1.64640        3.17180       -3.10160
H          0.79870        2.66950       -3.36360
H          1.02950        3.85630       -2.09370
H          1.80960        2.31830       -1.95290
H         -2.43520       -2.51840        3.37450
H         -1.10490       -1.97180        4.40440
H         -2.15810       -0.76960        3.59080
H          3.53360        4.42050        3.71470
H          3.63570        4.71500        6.16840
H          2.15840        3.37930        7.64740
H          0.56740        1.74710        6.67130
H          0.44270        1.43880        4.22870
H         -4.69200       -0.15640        3.48630
H         -4.76210       -1.72740        1.14750
H          1.40560       -1.62880       -4.73700
H         -0.31190       -2.18380       -4.67230
H          0.50410       -1.95570       -6.21340
H         -6.68010        0.98780        2.00390
H         -7.84770       -1.47460        1.39540
H         -8.29410        1.53570        3.57540
H         -9.57950        1.03320        5.61640
H         -9.33170       -1.16040        6.74570
H         -7.78640       -2.86470        5.81910
H         -6.48970       -2.39070        3.77910
H         -7.28920        0.13330       -2.69790
H         -8.48540       -1.13760       -4.45270
H         -9.40900       -3.38580       -3.95120
H         -9.12200       -4.37290       -1.69520
H         -7.91960       -3.14060        0.05960
113
Taxol
O          3.29690       -1.93920        2.04020
C          2.73140       -0.65490        2.35280
C          1.42570       -0.95180        1.55960
C          2.07390       -2.37710        1.39910
C          2.37510       -2.95690        0.02940
C          1.72400       -2.15480       -1.09280
C          1.97390       -0.61920       -0.98160
C          1.13420       -0.10580        0.26670
C          1.13150        1.44960        0.54320
C         -0.11550        2.31390       -0.01280
C         -1.44640        1.89800        0.68830
C         -2.47200        1.11570       -0.16230
C         -1.82860        0.36570       -1.32250
C         -0.71560        0.86380       -1.93170
C         -0.25560        2.29990       -1.57220
C          1.59320       -0.00810       -2.37750
C          0.12730        0.01900       -2.86470
O          0.24610       -0.93010        2.42900
C         -0.73590       -1.82980        2.13450
O         -0.76820       -2.51450        1.12210
O          2.21080       -2.65100       -2.33880
C          3.49290       -0.31590       -0.84100
O          1.17370        1.67240        1.98610
C          1.86570        2.75500        2.42710
O          2.47820        3.53100        1.70890
O          0.08400        3.69340        0.38470
O         -3.16090        0.18510        0.70070
C         -4.20720        0.71500        1.40740
O         -4.46820        1.91100        1.47160
C         -2.52050       -0.91640       -1.71970
C         -1.32520        3.31740       -2.09160
C          1.03910        2.86010       -2.22990
O          2.47480        0.41980       -3.13880
O         -0.04510        0.59760       -4.16780
C          0.29390       -0.02210       -5.31990
O          0.17590        0.55930       -6.39670
C         -1.73040       -1.88430        3.25040
C          1.79610        2.86530        3.90730
C          2.61190        3.81420        4.53860
C          2.58280        3.95320        5.92770
C          1.73770        3.14830        6.69110
C          0.91880        2.20570        6.06950
C          0.94480        2.06310        4.68000
C         -4.97240       -0.37790        2.17160
O         -4.67530       -1.71470        1.75580
C          0.77320       -1.44100       -5.25220
C         -6.50650       -0.08650        2.15220
N         -7.29430       -0.84120        1.16970
C         -6.98770       -0.89800       -0.16620
O         -5.91470       -0.50020       -0.60650
C         -7.11670       -0.32850        3.53080
C         -7.07800       -1.60160        4.12570
C         -7.64710       -1.81620        5.38180
C         -8.26390       -0.76460        6.05670
C         -8.31310        0.50210        5.47710
C         -7.74420        0.72060        4.22070
C         -7.98670       -1.54100       -1.06220
C         -7.52720       -2.16190       -2.23150
C         -8.42960       -2.77660       -3.10160
C         -9.79390       -2.76430       -2.81270
C        -10.25940       -2.13290       -1.65900
C         -9.35990       -1.51770       -0.78410
H          0.10670       -0.37010        0.03260
H          3.36030        0.16260        1.99190
H          2.60170       -0.53990        3.43430
H          1.61460       -3.14560        2.03540
H          2.01220       -3.99190       -0.02150
H          3.45650       -3.04180       -0.13940
H          0.64490       -2.34720       -1.09380
H          2.05770        1.85960        0.13620
H         -1.95660        2.79620        1.06420
H         -1.22870        1.32890        1.60040
H         -3.22780        1.78110       -0.59360
H         -0.20410       -1.01970       -2.88650
H          2.19270       -3.62640       -2.31010
H          3.95410       -0.73110        0.05070
H          4.05960       -0.73580       -1.68180
H          3.68890        0.76140       -0.83410
H          1.04270        3.89400        0.39380
H         -3.60250       -0.76000       -1.76270
H         -2.23920       -1.26800       -2.71530
H         -2.30920       -1.71050       -0.99850
H         -2.31360        3.21200       -1.64890
H         -1.02440        4.35350       -1.89330
H         -1.45100        3.21910       -3.17740
H          1.01450        2.76470       -3.32050
H          1.15880        3.93060       -2.01860
H          1.95690        2.40330       -1.86520
H         -2.50400       -2.61810        3.01180
H         -1.23190       -2.19760        4.17130
H         -2.19230       -0.90390        3.38320
H          3.27400        4.44980        3.95340
H          3.21750        4.69030        6.41430
H          1.71460        3.25880        7.77310
H          0.25730        1.58410        6.66870
H          0.29090        1.32890        4.21750
H         -4.58950       -0.29010        3.19640
H         -4.85500       -1.72110        0.79320
H          1.73720       -1.50340       -4.74830
H          0.02610       -2.08080       -4.77800
H          0.91330       -1.81250       -6.27300
H         -6.67680        0.96680        1.89830
H         -8.14400       -1.27620        1.50580
H         -6.60060       -2.43500        3.61180
H         -7.60960       -2.80430        5.83400
H         -8.70770       -0.93230        7.03500
H         -8.79650        1.32120        6.00440
H         -7.79680        1.71750        3.78670
H         -6.46520       -2.17230       -2.46740
H         -8.06940       -3.26180       -4.00560
H        -10.49690       -3.24050       -3.49250
H        -11.32590       -2.11290       -1.44580
H         -9.75280       -1.00570        0.08950
113
Taxol
O          3.27390       -1.95930        2.00310
C          2.74220       -0.65990        2.31290
C          1.40510       -0.94640        1.57030
C          2.02270       -2.38510        1.40950
C          2.26790       -2.99040        0.03920
C          1.59950       -2.19060       -1.07490
C          1.87910       -0.65870       -0.99100
C          1.08270       -0.11790        0.27380
C          1.10410        1.44080        0.52420
C         -0.15340        2.30660       -0.00340
C         -1.46540        1.90640        0.74070
C         -2.51840        1.11640       -0.06960
C         -1.91370        0.35430       -1.24320
C         -0.81710        0.84080       -1.88950
C         -0.33990        2.27740       -1.55780
C          1.47100       -0.05450       -2.38240
C         -0.00520       -0.01900       -2.83640
O          0.25910       -0.88890        2.48150
C         -0.74580       -1.77980        2.24510
O         -0.83380       -2.47700        1.24460
O          2.04080       -2.71020       -2.32830
C          3.40670       -0.38070       -0.89740
O          1.19940        1.68590        1.96060
C          1.91950        2.76660        2.35890
O          2.51080        3.52660        1.60670
O          0.06690        3.68870        0.37360
O         -3.18120        0.18940        0.81660
C         -4.17900        0.73060        1.58060
O         -4.39700        1.93110        1.69730
C         -2.61800       -0.93080       -1.60790
C         -1.42040        3.29430       -2.05530
C          0.93690        2.82470       -2.25980
O          2.33800        0.36230       -3.16630
O         -0.20410        0.55030       -4.13970
C          0.11180       -0.07740       -5.29410
O         -0.02220        0.49850       -6.37190
C         -1.68930       -1.80310        3.40600
C          1.91370        2.89360        3.83910
C          1.07550        2.12110        4.65500
C          1.11220        2.27720        6.04280
C          1.98050        3.20400        6.61950
C          2.81250        3.97990        5.81290
C          2.77930        3.82730        4.42540
C         -4.95990       -0.36040        2.32730
O         -4.62130       -1.70100        1.95350
C          0.58430       -1.49860       -5.22670
C         -6.49320       -0.10650        2.21380
N         -7.15890       -0.88200        1.16100
C         -6.90960       -0.68510       -0.17490
O         -5.99290        0.02690       -0.56830
C         -7.20100       -0.39230        3.53550
C         -7.99350        0.59910        4.13610
C         -8.65650        0.34670        5.33880
C         -8.54080       -0.89880        5.95300
C         -7.76420       -1.89530        5.36540
C         -7.10010       -1.64620        4.16310
C         -7.76180       -1.43240       -1.14080
C         -7.23600       -1.71280       -2.40960
C         -7.99720       -2.41240       -3.34810
C         -9.28970       -2.82570       -3.02740
C         -9.82630       -2.53430       -1.77320
C         -9.06770       -1.83520       -0.83020
H          0.04600       -0.37520        0.07530
H          3.37180        0.14080        1.91710
H          2.65210       -0.52490        3.39620
H          1.57240       -3.13640        2.07230
H          1.88100       -4.01770        0.01500
H          3.34130       -3.10200       -0.16160
H          0.51760       -2.36400       -1.04170
H          2.01920        1.83490        0.07830
H         -1.96030        2.81340        1.11560
H         -1.22440        1.35100        1.65520
H         -3.28900        1.77890       -0.47930
H         -0.34690       -1.05470       -2.84250
H          2.01170       -3.68480       -2.28500
H          3.88920       -0.80290       -0.02060
H          3.94050       -0.81160       -1.75420
H          3.62050        0.69320       -0.89840
H          1.02610        3.88460        0.34460
H         -3.70250       -0.78780       -1.58440
H         -2.39260       -1.26990       -2.62220
H         -2.35590       -1.72790       -0.90690
H         -2.39800        3.19170       -1.58830
H         -1.11320        4.33070       -1.86930
H         -1.57330        3.19120       -3.13710
H          0.87960        2.71830       -3.34810
H          1.06740        3.89680       -2.06350
H          1.86330        2.36720       -1.91820
H         -2.45440       -2.56460        3.23710
H         -1.14450       -2.06400        4.31710
H         -2.16650       -0.82740        3.51560
H          0.38420        1.39990        4.22770
H          0.46120        1.67860        6.67590
H          2.00640        3.32490        7.70040
H          3.48580        4.70490        6.26460
H          3.43170        4.44010        3.80610
H         -4.63390       -0.24740        3.36920
H         -4.81360       -1.75690        0.99780
H          1.55820       -1.56370       -4.74250
H         -0.15650       -2.13070       -4.73280
H          0.70080       -1.87770       -6.24770
H         -6.66900        0.94760        1.96430
H         -7.85180       -1.55840        1.45490
H         -8.10230        1.57810        3.67250
H         -9.26550        1.12270        5.79660
H         -9.05770       -1.09340        6.88950
H         -7.67600       -2.86780        5.84380
H         -6.50020       -2.43990        3.72010
H         -6.23120       -1.38850       -2.67200
H         -7.58410       -2.63130       -4.32990
H         -9.88400       -3.36770       -3.75980
H        -10.84090       -2.84470       -1.53330
H         -9.52470       -1.59360        0.12500
113
Taxol
O          3.32200       -1.86870        2.09370
C          2.74970       -0.58060        2.37660
C          1.43910       -0.90850        1.60420
C          2.09690       -2.33270        1.47520
C          2.39080       -2.94590        0.11830
C          1.72530       -2.17810       -1.01950
C          1.96310       -0.63840       -0.94940
C          1.12820       -0.10130        0.29150
C          1.11020        1.46040        0.52430
C         -0.15430        2.29300       -0.03830
C         -1.47180        1.87580        0.68650
C         -2.49180        1.05240       -0.13200
C         -1.85070        0.28970       -1.28580
C         -0.75110        0.78940       -1.91690
C         -0.31030        2.23950       -1.59540
C          1.56590       -0.06330       -2.35610
C          0.09690       -0.06710       -2.83510
O          0.26780       -0.87170        2.48400
C         -0.71040       -1.78560        2.22370
O         -0.74490       -2.50180        1.23340
O          2.20720       -2.70140       -2.25620
C          3.48060       -0.31930       -0.82870
O          1.17140        1.72430        1.95910
C          1.86130        2.82440        2.35810
O          2.45140        3.58790        1.60840
O          0.03040        3.68420        0.32410
O         -3.14750        0.12030        0.75410
C         -4.18040        0.64090        1.48600
O         -4.42570        1.83690        1.59140
C         -2.52490       -1.01210       -1.64940
C         -1.40260        3.22650       -2.12650
C          0.96760        2.80400       -2.28130
O          2.43710        0.36080       -3.13130
O         -0.09140        0.47590       -4.15110
C          0.25170       -0.16710       -5.28910
O          0.11680        0.38420       -6.37970
C         -1.69650       -1.81230        3.34820
C          1.82570        2.96730        3.83620
C          2.67210        3.91420        4.42910
C          2.67720        4.08130        5.81530
C          1.83560        3.30740        6.61380
C          0.98580        2.36770        6.03010
C          0.97770        2.19650        4.64370
C         -4.95510       -0.46990        2.21350
O         -4.67150       -1.79400        1.74830
C          0.75740       -1.57490       -5.18840
C         -6.48630       -0.16990        2.20340
N         -7.26200       -0.85710        1.16340
C         -6.98130       -0.75740       -0.17630
O         -5.93430       -0.26990       -0.58760
C         -7.11220       -0.50250        3.55600
C         -7.77890        0.49190        4.28910
C         -8.36390        0.19250        5.52120
C         -8.29340       -1.10200        6.03310
C         -7.63960       -2.10060        5.31420
C         -7.05400       -1.80480        4.08230
C         -7.97490       -1.33400       -1.12380
C         -7.52320       -1.75680       -2.38170
C         -8.41910       -2.29830       -3.30570
C         -9.77050       -2.41110       -2.98150
C        -10.23000       -1.97680       -1.73800
C         -9.33690       -1.43470       -0.80960
H          0.10220       -0.38320        0.07290
H          3.36900        0.23140        1.98760
H          2.62930       -0.43710        3.45580
H          1.64940       -3.08770        2.13570
H          2.03460       -3.98430        0.09760
H          3.47140       -3.02830       -0.05710
H          0.64790       -2.37950       -1.00730
H          2.02520        1.86930        0.09170
H         -1.99310        2.77730        1.03850
H         -1.23710        1.33910        1.61370
H         -3.27010        1.69230       -0.56250
H         -0.22180       -1.11010       -2.82910
H          2.19910       -3.67590       -2.20210
H          3.95340       -0.71220        0.06700
H          4.04350       -0.75190       -1.66570
H          3.66720        0.75960       -0.84580
H          0.98580        3.89930        0.31190
H         -3.61170       -0.88410       -1.65970
H         -2.26530       -1.36460       -2.65080
H         -2.27170       -1.79380       -0.92820
H         -2.38560        3.11070       -1.67400
H         -1.11960        4.27170       -1.95130
H         -1.53510        3.10390       -3.20900
H          0.93270        2.68130       -3.36880
H          1.07190        3.88120       -2.09760
H          1.89670        2.37090       -1.91620
H         -2.14060       -0.82290        3.47510
H         -2.48590       -2.53310        3.12250
H         -1.19570       -2.12490        4.26800
H          3.33190        4.52550        3.81610
H          3.33610        4.81610        6.27240
H          1.83940        3.43990        7.69360
H          0.32700        1.77080        6.65680
H          0.30060        1.46540        4.21040
H         -4.57290       -0.42200        3.24110
H         -4.87330       -1.77230        0.79160
H          1.72670       -1.60660       -4.69180
H          0.02630       -2.21560       -4.69100
H          0.89550       -1.97070       -6.20040
H         -6.64750        0.89960        2.02000
H         -8.08280       -1.36440        1.46790
H         -7.84980        1.50900        3.90770
H         -8.87680        0.97000        6.08230
H         -8.74980       -1.33290        6.99250
H         -7.58610       -3.11080        5.71290
H         -6.54900       -2.59910        3.53400
H         -6.47190       -1.66690       -2.64690
H         -8.06390       -2.62820       -4.27910
H        -10.46890       -2.82980       -3.70270
H        -11.28770       -2.05240       -1.49540
H         -9.72970       -1.07420        0.13650
113
Taxol
O          3.21330       -2.05040        1.95060
C          2.68730       -0.75910        2.30150
C          1.37000       -0.99550        1.50730
C          1.97550       -2.43400        1.30300
C          2.25380       -2.98320       -0.08420
C          1.62690       -2.12810       -1.18090
C          1.92350       -0.60490       -1.02400
C          1.09710       -0.10580        0.23970
C          1.13460        1.44030        0.56150
C         -0.08650        2.35500        0.02910
C         -1.43160        1.95720        0.71300
C         -2.47300        1.22480       -0.16270
C         -1.84470        0.49070       -1.34040
C         -0.71830        0.97800       -1.93320
C         -0.22130        2.39070       -1.53030
C          1.56520        0.05970       -2.40120
C          0.10320        0.14160       -2.89200
O          0.19770       -0.96300        2.38550
C         -0.80780       -1.83260        2.08190
O         -0.87630       -2.47990        1.04700
O          2.09700       -2.60100       -2.44230
C          3.45110       -0.35190       -0.87470
O          1.17880        1.61760        2.01020
C          1.90450        2.66200        2.48710
O          2.53750        3.44540        1.79540
O          0.15050        3.71560        0.46870
O         -3.18820        0.29260        0.67710
C         -4.23640        0.82980        1.37500
O         -4.50570        2.02510        1.41660
C         -2.57030       -0.75990       -1.77550
C         -1.26100        3.45130       -2.02300
C          1.09060        2.93570       -2.16670
O          2.46090        0.48790       -3.14580
O         -0.04940        0.76740       -4.17550
C          0.28160        0.17960       -5.34650
O          0.18540        0.80080       -6.40310
C         -1.77780       -1.90520        3.21840
C          1.84880        2.71270        3.97080
C          2.72200        3.58430        4.63580
C          2.71030        3.66150        6.02990
C          1.82540        2.87260        6.76450
C          0.94880        2.00790        6.10910
C          0.95720        1.92700        4.71450
C         -4.99310       -0.24800        2.16670
O         -4.64570       -1.59420        1.82810
C          0.72410       -1.25260       -5.32540
C         -6.53350       -0.00230        2.08440
N         -7.26720       -0.88860        1.17350
C         -6.96040       -1.01280       -0.15800
O         -5.93540       -0.53610       -0.63350
C         -7.17540       -0.10870        3.46490
C         -7.88780        0.97710        3.99780
C         -8.48750        0.88300        5.25520
C         -8.38630       -0.29600        5.99180
C         -7.68700       -1.38400        5.47300
C         -7.08640       -1.29330        4.21650
C         -7.88480       -1.82590       -0.99490
C         -7.36750       -2.45040       -2.13830
C         -8.19550       -3.22730       -2.95090
C         -9.54450       -3.37540       -2.63100
C        -10.07000       -2.74220       -1.50440
C         -9.24500       -1.96440       -0.68730
H          0.06260       -0.33710        0.00100
H          3.33800        0.04990        1.96050
H          2.56580       -0.67060        3.38650
H          1.49690       -3.20710        1.91930
H          1.85640       -4.00370       -0.16380
H          3.33130       -3.09920       -0.25900
H          0.54240       -2.28740       -1.18530
H          2.07300        1.83670        0.16900
H         -1.92060        2.85800        1.11050
H         -1.23320        1.35880        1.61070
H         -3.20750        1.92140       -0.58100
H         -0.25560       -0.88650       -2.94930
H          2.05050       -3.57580       -2.44250
H          3.90150       -0.81320       -0.00060
H          4.00490       -0.75770       -1.73110
H          3.67850        0.71830       -0.82880
H          1.11440        3.88790        0.48930
H         -3.64590       -0.56700       -1.82770
H         -2.28850       -1.09820       -2.77540
H         -2.39300       -1.57640       -1.07030
H         -2.25400        3.35920       -1.58760
H         -0.93380        4.47260       -1.79250
H         -1.38440        3.38890       -3.11170
H          1.06760        2.87470       -3.25970
H          1.23810        3.99570       -1.92230
H          1.99450        2.44350       -1.81350
H         -2.25980       -0.93560        3.35660
H         -2.53520       -2.66220        3.00140
H         -1.25330       -2.20170        4.13070
H          3.41600        4.20610        4.07330
H          3.39010        4.33780        6.54320
H          1.81650        2.93470        7.85050
H          0.25660        1.39890        6.68610
H          0.25910        1.25320        4.22530
H         -4.64220       -0.10010        3.19610
H         -4.79480       -1.65530        0.86250
H          1.68390       -1.35690       -4.82010
H         -0.04120       -1.88860       -4.87600
H          0.85940       -1.59280       -6.35770
H         -6.72350        1.01080        1.70920
H         -8.06060       -1.38570        1.55690
H         -7.98240        1.90670        3.43910
H         -9.03530        1.73040        5.66060
H         -8.85420       -0.36690        6.97070
H         -7.61000       -2.30390        6.04760
H         -6.54530       -2.15420        3.82560
H         -6.31710       -2.33800       -2.39830
H         -7.78910       -3.71470       -3.83400
H        -10.18990       -3.97900       -3.26540
H        -11.12620       -2.84890       -1.26700
H         -9.68860       -1.45840        0.16510
113
Taxol
O          3.25940       -1.98070        1.94840
C          2.76420       -0.66660        2.25670
C          1.39140       -0.94220        1.57840
C          1.97740       -2.39350        1.41410
C          2.15540       -3.02350        0.04420
C          1.45570       -2.22900       -1.05450
C          1.76280       -0.70100       -1.00510
C          1.02610       -0.13050        0.28260
C          1.07590        1.43140        0.50510
C         -0.19630        2.30080        0.01950
C         -1.47900        1.91740        0.82240
C         -2.57260        1.13150        0.06290
C         -2.02160        0.34950       -1.12410
C         -0.94870        0.81890       -1.82050
C         -0.44670        2.25490       -1.52630
C          1.30900       -0.10810       -2.38760
C         -0.18260       -0.06150       -2.78620
O          0.28910       -0.84930        2.53920
C         -0.73970       -1.72700        2.36720
O         -0.88980       -2.43580        1.38230
O          1.83690       -2.77330       -2.31690
C          3.29720       -0.44700       -0.97730
O          1.23960        1.69900        1.93100
C          1.99040        2.77670        2.27740
O          2.55200        3.51930        1.48610
O          0.04960        3.68540        0.37010
O         -3.21300        0.21680        0.97790
C         -4.16560        0.77290        1.78640
O         -4.34530        1.97590        1.93440
C         -2.74120       -0.93970       -1.44070
C         -1.53780        3.27550       -1.99180
C          0.80480        2.78120       -2.28750
O          2.15000        0.29050       -3.20840
O         -0.42600        0.49320       -4.08800
C         -0.16700       -0.15430       -5.24550
O         -0.34460        0.40680       -6.32480
C         -1.62750       -1.71380        3.57180
C          2.06230        2.92190        3.75400
C          2.98310        3.83620        4.28410
C          3.09110        4.00270        5.66620
C          2.27860        3.26110        6.52330
C          1.35500        2.35460        6.00260
C          1.24380        2.18410        4.62060
C         -4.96600       -0.30950        2.52210
O         -4.56650       -1.65160        2.21430
C          0.29720       -1.57830       -5.17760
C         -6.48930       -0.10690        2.27990
N         -7.00450       -0.88900        1.15040
C         -6.78640       -0.52320       -0.15640
O         -6.03690        0.39940       -0.45660
C         -7.31720       -0.45230        3.51440
C         -8.28030        0.45680        3.98320
C         -9.06370        0.15300        5.09850
C         -8.90080       -1.06440        5.75590
C         -7.95750       -1.98140        5.29750
C         -7.17300       -1.68050        4.18210
C         -7.45530       -1.33310       -1.21490
C         -6.91820       -1.29780       -2.51020
C         -7.50180       -2.04150       -3.53800
C         -8.63050       -2.81760       -3.28070
C         -9.18250       -2.84410       -2.00010
C         -8.60150       -2.10100       -0.96810
H         -0.02070       -0.37820        0.13100
H          3.38920        0.11610        1.81970
H          2.72380       -0.51090        3.34020
H          1.54270       -3.12700        2.10650
H          1.75000       -4.04400        0.05210
H          3.21750       -3.15750       -0.19850
H          0.37340       -2.38420       -0.97460
H          1.97360        1.80760        0.01110
H         -1.94900        2.83180        1.21100
H         -1.20440        1.36620        1.72990
H         -3.35170        1.79900       -0.32180
H         -0.53550       -1.09330       -2.76610
H          1.79870       -3.74680       -2.25700
H          3.80940       -0.87020       -0.11810
H          3.78800       -0.89340       -1.85170
H          3.52740        0.62350       -0.99640
H          1.00750        3.87480        0.29310
H         -3.82220       -0.80600       -1.34240
H         -2.58310       -1.27490       -2.46920
H         -2.42630       -1.73510       -0.75990
H         -2.49490        3.19000       -1.48100
H         -1.21260        4.31120       -1.83490
H         -1.73870        3.15820       -3.06430
H          0.70070        2.66280       -3.37110
H          0.95360        3.85410       -2.10960
H          1.74030        2.31840       -1.98010
H         -2.37910       -2.50140        3.47750
H         -1.03520       -1.91800        4.46790
H         -2.12310       -0.74490        3.65750
H          3.62130        4.42200        3.62510
H          3.80770        4.71190        6.07440
H          2.36260        3.39310        7.59980
H          0.71910        1.78320        6.67500
H          0.51070        1.47970        4.23710
H         -4.72030       -0.15510        3.58040
H         -4.71620       -1.75250        1.25510
H          1.28960       -1.64450       -4.73250
H         -0.42740       -2.19760       -4.64500
H          0.36920       -1.97220       -6.19700
H         -6.67490        0.94870        2.04240
H         -7.54790       -1.71250        1.37270
H         -8.43090        1.41120        3.48130
H         -9.80370        0.86650        5.45320
H         -9.51150       -1.29990        6.62400
H         -7.83330       -2.93330        5.80840
H         -6.44750       -2.41710        3.84110
H         -6.04280       -0.68860       -2.72590
H         -7.07880       -2.01130       -4.53950
H         -9.08730       -3.39450       -4.08160
H        -10.07340       -3.43800       -1.80760
H         -9.07820       -2.11820        0.00720
113
Taxol
O          3.06310       -1.01320        2.90150
C          2.18370        0.12100        2.81440
C          1.20240       -0.61840        1.86060
C          2.16100       -1.83760        2.12300
C          2.91200       -2.51250        0.98930
C          2.40330       -2.07800       -0.38180
C          2.26920       -0.53140       -0.53140
C          1.05190       -0.08850        0.38880
C          0.61430        1.42690        0.32470
C         -0.63990        1.80360       -0.62380
C         -1.94810        1.11120       -0.12560
C         -2.52050       -0.02110       -1.00960
C         -1.44600       -0.71740       -1.84020
C         -0.37080       -0.01150       -2.29430
C         -0.38160        1.53320       -2.14550
C          2.11850       -0.24270       -2.06810
C          0.86330       -0.69700       -2.84690
O         -0.12330       -0.76520        2.46470
C         -0.80770       -1.90130        2.15800
O         -0.46770       -2.71600        1.31220
O          3.28340       -2.59980       -1.37570
C          3.59860        0.17760       -0.14570
O          0.27170        1.87780        1.66990
C          0.57060        3.16600        1.98260
O          1.11190        3.95960        1.22720
O         -0.90140        3.22080       -0.48070
O         -3.17550       -0.94680       -0.10900
C         -4.41370       -1.37130       -0.49820
O         -4.94320       -1.14400       -1.58240
C         -1.67490       -2.18630       -2.10800
C         -1.50020        2.12480       -3.06670
C          0.85790        2.34210       -2.63070
O          3.03210        0.31420       -2.69650
O          0.89130       -0.37100       -4.24510
C          1.65900       -1.01080       -5.15500
O          1.68330       -0.63190       -6.32420
C         -2.01230       -2.02600        3.03440
C          0.17910        3.48080        3.38030
C          0.63070        4.68510        3.93760
C          0.29480        5.02110        5.25050
C         -0.49520        4.15890        6.01010
C         -0.95390        2.96210        5.45960
C         -0.62030        2.62160        4.14640
C         -5.07770       -2.23340        0.57220
O         -6.18900       -2.94340       -0.01070
C          2.43920       -2.21170       -4.71140
C         -5.53920       -1.36040        1.76690
N         -6.75290       -0.60800        1.45930
C         -6.70310        0.64290        0.88840
O         -5.64540        1.18300        0.58120
C         -5.76760       -2.12170        3.06880
C         -5.57850       -1.44540        4.28890
C         -5.79060       -2.08990        5.50910
C         -6.20650       -3.41810        5.53070
C         -6.41790       -4.09790        4.33360
C         -6.20660       -3.45370        3.11130
C         -8.00560        1.30960        0.61810
C         -8.06930        2.23780       -0.42970
C         -9.27090        2.88580       -0.72200
C        -10.40990        2.61620        0.03620
C        -10.34910        1.70500        1.09100
C         -9.14890        1.05310        1.38680
H          0.20720       -0.65740        0.01110
H          2.69360        1.00340        2.42030
H          1.77420        0.37110        3.79900
H          1.73330       -2.59810        2.79030
H          2.80670       -3.60220        1.07420
H          3.99320       -2.33960        1.06780
H          1.42950       -2.54630       -0.56640
H          1.48410        2.00800        0.01360
H         -2.74510        1.86000       -0.01020
H         -1.80770        0.73640        0.89530
H         -3.26910        0.40090       -1.68480
H          0.81570       -1.78000       -2.73380
H          3.48820       -3.52730       -1.15110
H          3.91920        0.00810        0.87830
H          4.43090       -0.17580       -0.76800
H          3.53220        1.26110       -0.28990
H         -0.05520        3.69490       -0.34470
H         -2.69690       -2.35200       -2.46250
H         -1.03350       -2.59180       -2.89350
H         -1.51780       -2.77430       -1.19970
H         -2.51320        1.81350       -2.82300
H         -1.51540        3.22100       -3.02760
H         -1.32410        1.84100       -4.11210
H          1.12310        2.09730       -3.66450
H          0.65740        3.42130       -2.61320
H          1.74380        2.21780       -2.01180
H         -2.59430       -1.10270        2.99390
H         -2.63590       -2.84910        2.67720
H         -1.70110       -2.23540        4.06060
H          1.24660        5.36680        3.35400
H          0.64790        5.95580        5.68030
H         -0.75750        4.42250        7.03240
H         -1.57510        2.29600        6.05410
H         -0.99740        1.68940        3.73490
H         -4.34730       -2.98960        0.88070
H         -6.60170       -2.31460       -0.63750
H          3.22650       -1.92970       -4.01290
H          1.77690       -2.97060       -4.28980
H          2.92320       -2.65790       -5.58680
H         -4.73950       -0.63590        1.96990
H         -7.63710       -1.07310        1.62100
H         -5.26920       -0.40110        4.29450
H         -5.63810       -1.55310        6.44230
H         -6.37530       -3.92110        6.47960
H         -6.75490       -5.13190        4.34980
H         -6.39980       -4.01440        2.19920
H         -7.18410        2.45460       -1.02460
H         -9.31760        3.60180       -1.53920
H        -11.34520        3.12320       -0.19040
H        -11.23650        1.50890        1.68870
H         -9.12170        0.37340        2.23360
113
Taxol
O          3.39010       -1.73270        2.13110
C          2.80620       -0.44010        2.36270
C          1.47080       -0.83380        1.66580
C          2.14450       -2.25690        1.60750
C          2.39240       -2.96140        0.28670
C          1.67840       -2.27670       -0.87170
C          1.88600       -0.73340       -0.92060
C          1.09830       -0.11590        0.31590
C          1.09070        1.45990        0.45050
C         -0.18000        2.26650       -0.13270
C         -1.47530        1.93360        0.67130
C         -2.53820        1.07200       -0.04230
C         -1.95630        0.20530       -1.14950
C         -0.87350        0.62990       -1.85950
C         -0.39270        2.09080       -1.67330
C          1.41080       -0.29620       -2.35100
C         -0.08410       -0.31240       -2.74260
O          0.33560       -0.74840        2.58870
C         -0.63730       -1.69200        2.43490
O         -0.70770       -2.46520        1.49080
O          2.09640       -2.89900       -2.08670
C          3.39970       -0.37650       -0.89130
O          1.18420        1.81330        1.86460
C          1.88370        2.93360        2.18140
O          2.46750        3.64180        1.37480
O          0.03670        3.67920        0.10880
O         -3.17530        0.23570        0.94660
C         -4.20650        0.81730        1.62850
O         -4.52090        1.99900        1.53560
C         -2.67610       -1.10260       -1.38110
C         -1.48290        3.05650       -2.24560
C          0.87170        2.56650       -2.44600
O          2.24780        0.00190       -3.21770
O         -0.33110        0.12480       -4.08830
C         -0.09720       -0.63250       -5.18300
O         -0.27450       -0.17020       -6.30820
C         -1.56380       -1.66620        3.60880
C          1.86210        3.17730        3.64690
C          2.69360        4.18110        4.16230
C          2.70960        4.44480        5.53340
C          1.89420        3.71050        6.39410
C          1.05990        2.71400        5.88770
C          1.04070        2.44640        4.51680
C         -4.90930       -0.18160        2.55440
O         -4.49340       -1.53640        2.39500
C          0.34240       -2.05220       -4.98670
C         -6.45150        0.02370        2.45690
N         -7.10040       -0.13240        1.14790
C         -6.74460       -1.00390        0.15010
O         -5.78120       -1.75840        0.22210
C         -7.22000       -0.75270        3.51900
C         -7.79020       -0.07460        4.61010
C         -8.49920       -0.77110        5.59160
C         -8.64830       -2.15290        5.49740
C         -8.08870       -2.84000        4.42270
C         -7.37990       -2.14540        3.44020
C         -7.60810       -1.01440       -1.06230
C         -7.72340       -2.20880       -1.78570
C         -8.52010       -2.26130       -2.93090
C         -9.19520       -1.11980       -3.36260
C         -9.07040        0.07690       -2.65620
C         -8.27520        0.13440       -1.50870
H          0.06390       -0.41110        0.16150
H          3.39500        0.35660        1.90170
H          2.72750       -0.23520        3.43580
H          1.74050       -2.96810        2.34060
H          2.04500       -4.00110        0.34750
H          3.46710       -3.04760        0.08040
H          0.60520       -2.48600       -0.79460
H          1.99720        1.83730       -0.02620
H         -1.96840        2.86770        0.97620
H         -1.21450        1.46060        1.62610
H         -3.31540        1.69260       -0.50150
H         -0.41320       -1.34620       -2.62990
H          3.07140       -2.90960       -2.12160
H          3.91450       -0.68440        0.01450
H          3.94240       -0.86340       -1.71110
H          3.56190        0.69990       -1.00720
H          0.99590        3.87390        0.07450
H         -3.75830       -0.93530       -1.38280
H         -2.44950       -1.55360       -2.35030
H         -2.43250       -1.82360       -0.59590
H         -2.44820        3.00660       -1.74540
H         -1.16890        4.10500       -2.17410
H         -1.66310        2.84440       -3.30710
H          0.79100        2.36400       -3.51920
H          1.01070        3.65080       -2.34740
H          1.80270        2.13410       -2.08490
H         -2.29480       -2.47250        3.51110
H         -0.99630       -1.83160        4.52850
H         -2.08250       -0.70650        3.65090
H          3.33280        4.76250        3.50040
H          3.35670        5.22380        5.93020
H          1.90660        3.91800        7.46190
H          0.42200        2.14750        6.56250
H          0.37610        1.67150        4.14470
H         -4.58780        0.09330        3.56700
H         -4.80220       -1.81060        1.50140
H          1.33040       -2.09360       -4.52920
H         -0.39620       -2.61000       -4.40740
H          0.41610       -2.53530       -5.96690
H         -6.62760        1.08800        2.66930
H         -7.98440        0.35190        1.05690
H         -7.68950        1.00470        4.70830
H         -8.93570       -0.23480        6.43080
H         -9.19930       -2.69470        6.26190
H         -8.20110       -3.91880        4.34870
H         -6.94640       -2.70410        2.61310
H         -7.19790       -3.10300       -1.45670
H         -8.61270       -3.19120       -3.48700
H         -9.81410       -1.16090       -4.25630
H         -9.58730        0.96790       -3.00580
H         -8.16860        1.08620       -0.99620
113
Taxol
O          3.34050       -1.80700        2.06760
C          2.80200       -0.49780        2.31560
C          1.43660       -0.85120        1.65660
C          2.06660       -2.29290        1.57570
C          2.25940       -2.99940        0.24640
C          1.53920       -2.28870       -0.89270
C          1.78860       -0.75160       -0.93940
C          1.04670       -0.12120        0.31870
C          1.07660        1.45350        0.45670
C         -0.19700        2.28430       -0.08410
C         -1.47560        1.95970        0.75060
C         -2.57470        1.13270        0.05000
C         -2.03570        0.26510       -1.07820
C         -0.96130        0.67580       -1.80830
C         -0.45020        2.12620       -1.62100
C          1.29280       -0.29100       -2.35590
C         -0.20970       -0.27340       -2.71640
O          0.33270       -0.73400        2.61280
C         -0.67160       -1.64850        2.48950
O         -0.79600       -2.41580        1.54630
O          1.91190       -2.91510       -2.12020
C          3.31190       -0.43700       -0.94450
O          1.22640        1.80240        1.86680
C          1.96140        2.90700        2.15840
O          2.52350        3.60830        1.33050
O          0.04570        3.69110        0.16470
O         -3.21550        0.30110        1.04080
C         -4.22400        0.89830        1.74190
O         -4.51280        2.08790        1.66610
C         -2.78610       -1.02560       -1.30660
C         -1.53570        3.11750       -2.15770
C          0.80280        2.58540       -2.42210
O          2.11720       -0.00100       -3.23720
O         -0.47630        0.18110       -4.05260
C         -0.28320       -0.57150       -5.15840
O         -0.47560       -0.09580       -6.27550
C         -1.55950       -1.59560        3.69240
C          2.01230        3.14120        3.62460
C          2.89140        4.12060        4.10700
C          2.97840        4.37280        5.47750
C          2.18680        3.65140        6.37060
C          1.30520        2.67950        5.89730
C          1.21480        2.42360        4.52690
C         -4.95450       -0.09510        2.65190
O         -4.48950       -1.43950        2.56360
C          0.12990       -2.00190       -4.98350
C         -6.49140        0.06650        2.44320
N         -7.03720       -0.14070        1.09470
C         -6.62720       -1.07530        0.17790
O         -5.69460       -1.84730        0.37010
C         -7.32270       -0.69240        3.46960
C         -8.03880        0.01290        4.45260
C         -8.81320       -0.66540        5.39690
C         -8.88390       -2.05630        5.37280
C         -8.18090       -2.77020        4.40530
C         -7.40660       -2.09360        3.46010
C         -7.38350       -1.12970       -1.10300
C         -7.98340        0.00740       -1.66090
C         -8.67090       -0.09130       -2.87330
C         -8.75550       -1.31790       -3.53280
C         -8.14750       -2.44890       -2.98850
C         -7.45790       -2.35520       -1.77830
H          0.00250       -0.39320        0.18900
H          3.40030        0.28240        1.83880
H          2.75960       -0.29210        3.39060
H          1.66200       -2.99510        2.31700
H          1.88120       -4.02800        0.31250
H          3.32560       -3.11850        0.01370
H          0.46260       -2.46870       -0.79130
H          1.97400        1.81300       -0.05010
H         -1.94160        2.89600        1.08910
H         -1.19670        1.46140        1.68710
H         -3.34440        1.77750       -0.38760
H         -0.55640       -1.30150       -2.60650
H          2.88510       -2.95740       -2.17490
H          3.84170       -0.77320       -0.05770
H          3.81950       -0.92640       -1.78500
H          3.50050        0.63630       -1.04890
H          1.00560        3.87400        0.09660
H         -3.86340       -0.83110       -1.30020
H         -2.57930       -1.48070       -2.27820
H         -2.55330       -1.75410       -0.52500
H         -2.48550        3.08960       -1.62720
H         -1.19610        4.15860       -2.09460
H         -1.75370        2.91190       -3.21340
H          0.68910        2.39710       -3.49500
H          0.96650        3.66550       -2.31520
H          1.73430        2.13030       -2.09210
H         -2.29020       -2.40640        3.63890
H         -0.96240       -1.73870        4.59700
H         -2.07810       -0.63550        3.72900
H          3.51320        4.69130        3.41970
H          3.66240        5.13270        5.84860
H          2.25480        3.84950        7.43810
H          0.68620        2.12300        6.59750
H          0.51480        1.66790        4.18110
H         -4.70770        0.21820        3.67430
H         -4.75150       -1.76130        1.67090
H          1.12520       -2.06850       -4.54510
H         -0.60960       -2.54920       -4.39530
H          0.17480       -2.47710       -5.96930
H         -6.70240        1.13280        2.60890
H         -7.89960        0.35500        0.90790
H         -8.00350        1.09990        4.49370
H         -9.36240       -0.10770        6.15160
H         -9.48650       -2.58400        6.10770
H         -8.23340       -3.85590        4.38520
H         -6.86530       -2.67430        2.71590
H         -7.90390        0.98090       -1.18580
H         -9.13440        0.79060       -3.30980
H         -9.29020       -1.39090       -4.47730
H         -8.20860       -3.40250       -3.50750
H         -6.98320       -3.24140       -1.36210
113
Taxol
O          3.06280       -0.95880        2.90150
C          2.15830        0.15440        2.80260
C          1.19770       -0.61400        1.85050
C          2.18140       -1.80960        2.12790
C          2.95020       -2.47850        1.00300
C          2.43470       -2.06880       -0.37290
C          2.26960       -0.52680       -0.53900
C          1.04220       -0.09710        0.37450
C          0.58010        1.41100        0.29980
C         -0.67300        1.76320       -0.65930
C         -1.97480        1.06000       -0.16010
C         -2.53050       -0.08620       -1.03610
C         -1.44490       -0.77800       -1.85510
C         -0.37570       -0.06420       -2.31130
C         -0.40480        1.48160       -2.17700
C          2.11650       -0.26000       -2.07920
C          0.86810       -0.74080       -2.85280
O         -0.12730       -0.78680        2.44950
C         -0.78460       -1.93940        2.14480
O         -0.42300       -2.74950        1.30350
O          3.32700       -2.58360       -1.35970
C          3.58360        0.21310       -0.15850
O          0.21770        1.86210        1.64020
C          0.48600        3.15820        1.94820
O          1.02570        3.95600        1.19590
O         -0.95230        3.17860       -0.53170
O         -3.17920       -1.01050       -0.12950
C         -4.42270       -1.42970       -0.50760
O         -4.95300       -1.21630       -1.59420
C         -1.65820       -2.25110       -2.11110
C         -1.52610        2.05150       -3.10870
C          0.82730        2.30070       -2.66360
O          3.02370        0.30000       -2.71410
O          0.89410       -0.43280       -4.25520
C          1.66970       -1.07600       -5.15590
O          1.68860       -0.71450       -6.33070
C         -1.98580       -2.09220        3.02130
C          0.05670        3.47940        3.33360
C         -0.71730        2.59950        4.10240
C         -1.09130        2.94930        5.40220
C         -0.69810        4.17610        5.93700
C          0.06710        5.05850        5.17520
C          0.44310        4.71310        3.87570
C         -5.09400       -2.26350        0.58070
O         -6.23350       -2.94750        0.02240
C          2.46670       -2.25930       -4.69490
C         -5.50930       -1.37090        1.77840
N         -6.70320       -0.57730        1.49280
C         -6.62260        0.65710        0.88930
O         -5.54930        1.15720        0.56740
C         -5.73560       -2.12080        3.08820
C         -5.50580       -1.44550        4.30180
C         -5.71320       -2.07940        5.52830
C         -6.16580       -3.39530        5.56310
C         -6.41850       -4.07300        4.37280
C         -6.21150       -3.43950        3.14420
C         -7.89980        1.38970        0.66400
C         -7.84500        2.78540        0.54080
C         -9.01290        3.52110        0.33020
C        -10.23980        2.86630        0.23310
C        -10.30080        1.47670        0.33960
C         -9.13430        0.73590        0.55150
H          0.20780       -0.68210       -0.00150
H          2.65030        1.04490        2.40390
H          1.73930        0.40250        3.78380
H          1.76750       -2.57280        2.80070
H          2.86940       -3.56940        1.09850
H          4.02700       -2.28030        1.08190
H          1.47080       -2.55840       -0.55430
H          1.44250        2.00560       -0.00660
H         -2.78020        1.80100       -0.05420
H         -1.83440        0.69460        0.86430
H         -3.27950        0.32120       -1.71960
H          0.83340       -1.82290       -2.72500
H          3.54970       -3.50440       -1.12490
H          3.90140        0.06620        0.87000
H          4.42530       -0.13440       -0.77120
H          3.49800        1.29270       -0.32050
H         -0.11320        3.66380       -0.39100
H         -2.67910       -2.43030       -2.46250
H         -1.01280       -2.65500       -2.89440
H         -1.49390       -2.83020       -1.19850
H         -2.53670        1.73180       -2.86610
H         -1.55350        3.14780       -3.08110
H         -1.34250        1.75900       -4.15050
H          1.10170        2.04820       -3.69320
H          0.61340        3.37740       -2.65880
H          1.71060        2.19410       -2.03770
H         -2.61300       -2.90050        2.63770
H         -1.67070       -2.33530        4.03870
H         -2.56650       -1.16720        3.01420
H         -1.04440        1.64340        3.70300
H         -1.69320        2.26720        5.99830
H         -0.99210        4.44710        6.94870
H          0.36920        6.01630        5.59270
H          1.03860        5.41110        3.29010
H         -4.37910       -3.03710        0.88250
H         -6.64110       -2.31040       -0.59890
H          3.25200       -1.95540       -4.00330
H          1.81580       -3.02000       -4.25920
H          2.95430       -2.71340       -5.56420
H         -4.68380       -0.67150        1.96540
H         -7.58820       -0.94210        1.82010
H         -5.16740       -0.41020        4.29760
H         -5.52880       -1.54380        6.45640
H         -6.33110       -3.89010        6.51690
H         -6.78450       -5.09690        4.39940
H         -6.43760       -3.99780        2.23820
H         -6.89150        3.30520        0.61230
H         -8.96440        4.60370        0.23990
H        -11.14930        3.43910        0.06660
H        -11.25870        0.96910        0.24980
H         -9.21300       -0.34560        0.59990
113
Taxol
O          2.67500       -1.29720        2.72540
C          1.80440       -0.15580        2.63930
C          0.87730       -0.84650        1.59630
C          1.80630       -2.08530        1.87620
C          2.60350       -2.73930        0.76580
C          2.16100       -2.26220       -0.61220
C          2.07320       -0.70760       -0.73040
C          0.82360       -0.24230        0.14130
C          0.46470        1.30140        0.14820
C         -0.66400        1.81790       -0.88610
C         -2.05960        1.20640       -0.52250
C         -2.68370        0.26100       -1.56780
C         -1.61260       -0.54290       -2.29140
C         -0.43240        0.05930       -2.61730
C         -0.29620        1.59240       -2.39280
C          2.01780       -0.40380       -2.26880
C          0.76280       -0.73220       -3.10520
O         -0.48200       -1.01560        2.11330
C         -1.14140       -2.13680        1.71350
O         -0.78180       -2.86790        0.80080
O          3.07050       -2.79060       -1.57640
C          3.39910       -0.04300       -0.26170
O         -0.02100        1.65910        1.47820
C          0.25380        2.90770        1.93210
O          0.92720        3.73490        1.33610
O         -0.83110        3.24610       -0.70970
O         -3.63390       -0.60980       -0.91450
C         -4.89150       -0.08600       -0.82130
O         -5.21270        1.05650       -1.13970
C         -1.97490       -1.97200       -2.61110
C         -1.25870        2.34920       -3.37150
C          1.06030        2.28220       -2.72090
O          3.01040        0.05780       -2.85420
O          0.89430       -0.39330       -4.49600
C          1.62650       -1.10290       -5.38270
O          1.73280       -0.72220       -6.54690
C         -2.30580       -2.40740        2.60990
C         -0.35370        3.12650        3.26860
C         -1.34420        2.28060        3.78520
C         -1.88620        2.52900        5.04800
C         -1.44600        3.62090        5.79590
C         -0.46640        4.47090        5.28330
C          0.07810        4.22720        4.02080
C         -5.91610       -1.11410       -0.34810
O         -7.23980       -0.62210       -0.65050
C          2.26540       -2.37820       -4.92170
C         -5.76920       -1.40010        1.16310
N         -6.21370       -0.26550        1.97170
C         -5.34420        0.71070        2.39900
O         -4.15050        0.70040        2.11680
C         -6.47430       -2.65360        1.67570
C         -6.08620       -3.17980        2.92350
C         -6.70040       -4.31740        3.45100
C         -7.72070       -4.94650        2.74420
C         -8.13000       -4.43360        1.51600
C         -7.51590       -3.29390        0.98750
C         -5.92090        1.81510        3.21040
C         -7.04190        1.62900        4.03020
C         -7.54280        2.69720        4.77880
C         -6.92460        3.94650        4.71720
C         -5.79980        4.13190        3.91380
C         -5.29570        3.06800        3.16380
H         -0.02970       -0.74480       -0.30920
H          2.34200        0.73890        2.31560
H          1.33850        0.05290        3.60850
H          1.33200       -2.85800        2.49660
H          2.48450       -3.82960        0.81740
H          3.68140       -2.57910        0.89840
H          1.18480       -2.69820       -0.85220
H          1.38750        1.86320       -0.01070
H         -2.78110        2.00840       -0.31550
H         -1.99480        0.66090        0.42640
H         -3.23020        0.80450       -2.34250
H          0.60490       -1.80710       -3.00740
H          3.22770       -3.73140       -1.37070
H          3.63540       -0.20260        0.78650
H          4.25910       -0.43940       -0.81650
H          3.38800        1.03900       -0.42800
H          0.01150        3.63840       -0.40160
H         -2.99140       -2.02110       -3.01750
H         -1.33220       -2.42100       -3.37190
H         -1.92990       -2.58980       -1.70980
H         -2.30860        2.32920       -3.08640
H         -1.01910        3.41830       -3.43330
H         -1.17590        1.94460       -4.38750
H          1.38610        2.06360       -3.74360
H          0.97990        3.37450       -2.64760
H          1.86710        2.02850       -2.03770
H         -3.00380       -3.07410        2.09770
H         -1.95550       -2.88410        3.52830
H         -2.82480       -1.47730        2.84840
H         -1.71840        1.43500        3.21190
H         -2.66150        1.87620        5.44290
H         -1.87340        3.81390        6.77740
H         -0.12900        5.32520        5.86570
H          0.83930        4.89890        3.62870
H         -5.77050       -2.02040       -0.94690
H         -7.19070        0.35020       -0.54420
H          3.05220       -2.17880       -4.19490
H          1.51640       -3.06870       -4.52890
H          2.73260       -2.86730       -5.78320
H         -4.70140       -1.55600        1.35040
H         -7.20780       -0.19280        2.14870
H         -5.30060       -2.69480        3.50030
H         -6.38550       -4.70930        4.41500
H         -8.20210       -5.83150        3.15250
H         -8.93450       -4.91820        0.96750
H         -7.87990       -2.91980        0.03320
H         -7.52210        0.65900        4.12180
H         -8.41130        2.55410        5.41790
H         -7.31570        4.77560        5.30260
H         -5.31320        5.10360        3.87270
H         -4.41680        3.22080        2.54030
113
Taxol
O          3.41470       -1.71560        2.12110
C          2.81730       -0.43160        2.36550
C          1.49240       -0.82640        1.64950
C          2.17890       -2.24290        1.57800
C          2.44590       -2.92660        0.25010
C          1.73690       -2.23190       -0.90540
C          1.93190       -0.68640       -0.93100
C          1.12760       -0.09240        0.30620
C          1.10570        1.48130        0.46220
C         -0.16660        2.28560       -0.12160
C         -1.46600        1.93220        0.66650
C         -2.51420        1.06920       -0.06650
C         -1.91510        0.22210       -1.17990
C         -0.83090        0.66590       -1.87590
C         -0.36500        2.12840       -1.66630
C          1.46560       -0.23340       -2.35940
C         -0.02550       -0.25780       -2.76420
O          0.34690       -0.76410        2.56150
C         -0.61690       -1.71280        2.38270
O         -0.66970       -2.47340        1.42740
O          2.17110       -2.83380       -2.12500
C          3.44210       -0.31730       -0.88280
O          1.18470        1.81610        1.88180
C          1.87110        2.93860        2.21940
O          2.45240        3.66410        1.42650
O          0.03640        3.69680        0.13980
O         -3.15020        0.21410        0.90660
C         -4.19400        0.77620        1.58650
O         -4.51950        1.95560        1.50610
C         -2.61900       -1.09030       -1.43280
C         -1.45920        3.09150       -2.23510
C          0.90140        2.62550       -2.42190
O          2.30750        0.08440       -3.21430
O         -0.26630        0.19390       -4.10620
C         -0.01750       -0.54770       -5.20840
O         -0.19570       -0.07460       -6.32900
C         -1.55780       -1.71090        3.54550
C          1.83800        3.16170        3.68820
C          2.64160        4.17950        4.22020
C          2.64690        4.42430        5.59490
C          1.84890        3.65690        6.44280
C          1.04240        2.64610        5.92010
C          1.03380        2.39760        4.54540
C         -4.88810       -0.24210        2.49800
O         -4.49060       -1.59560        2.28570
C          0.43940       -1.96380       -5.02670
C         -6.42990       -0.01810        2.44610
N         -7.12050       -0.14790        1.15660
C         -6.80550       -1.00440        0.13280
O         -5.78720       -1.68610        0.10880
C         -7.18020       -0.80770        3.51190
C         -7.75960       -0.14020        4.60460
C         -8.45680       -0.84940        5.58550
C         -8.58510       -2.23320        5.48870
C         -8.01740       -2.90960        4.41140
C         -7.32090       -2.20240        3.42920
C         -7.75590       -1.04480       -1.01160
C         -7.24690       -1.29890       -2.29180
C         -8.10590       -1.34490       -3.39130
C         -9.47550       -1.14890       -3.21400
C         -9.99030       -0.91500       -1.93840
C         -9.13470       -0.86650       -0.83500
H          0.09730       -0.39370        0.13770
H          3.40380        0.37670        1.92200
H          2.72620       -0.24320        3.44070
H          1.77390       -2.96770        2.29710
H          2.10720       -3.97010        0.29300
H          3.52320       -3.00030        0.05300
H          0.66480       -2.45130       -0.84110
H          2.01300        1.87250       -0.00160
H         -1.97050        2.85840        0.97680
H         -1.20970        1.45140        1.61860
H         -3.29400        1.68780       -0.52410
H         -0.34640       -1.29580       -2.66750
H          3.14640       -2.83670       -2.15070
H          3.95070       -0.63250        0.02400
H          3.99640       -0.78890       -1.70360
H          3.59610        0.76190       -0.98330
H          0.99450        3.89930        0.11900
H         -3.70280       -0.93540       -1.43600
H         -2.38390       -1.52440       -2.40780
H         -2.37020       -1.81980       -0.65730
H         -2.42880        3.02500       -1.74510
H         -1.15620        4.14200       -2.14570
H         -1.62720        2.89300       -3.30130
H          0.83190        2.43570       -3.49820
H          1.02920        3.70980       -2.30880
H          1.83320        2.19740       -2.05790
H         -2.28970       -2.51260        3.42080
H         -1.00190       -1.89770        4.46810
H         -2.07510       -0.75120        3.60230
H          3.26730        4.78660        3.56860
H          3.27220        5.21450        6.00450
H          1.85320        3.84950        7.51350
H          0.41810        2.05340        6.58490
H          0.39100        1.61050        4.16090
H         -4.54000       -0.00150        3.51060
H         -4.80360       -1.82810        1.38180
H          1.42540       -1.99800       -4.56430
H         -0.29500       -2.53810       -4.45820
H          0.52450       -2.43410       -6.01220
H         -6.58730        1.04360        2.68410
H         -7.94900        0.42480        1.06070
H         -7.67620        0.94040        4.70410
H         -8.90060       -0.32140        6.42620
H         -9.12680       -2.78470        6.25290
H         -8.11450       -3.98970        4.33500
H         -6.88320       -2.75240        2.59830
H         -6.18090       -1.45780       -2.43760
H         -7.70830       -1.53660       -4.38510
H        -10.14460       -1.18800       -4.07070
H        -11.06120       -0.77990       -1.80320
H         -9.56390       -0.71920        0.15220
113
Taxol
O          2.73340       -1.04090        2.82510
C          1.82400        0.06350        2.67800
C          0.92500       -0.71300        1.67190
C          1.89670       -1.90180        2.01500
C          2.72180       -2.58100        0.94000
C          2.27050       -2.18770       -0.46180
C          2.12490       -0.64530       -0.65570
C          0.85250       -0.18940        0.18720
C          0.42670        1.33420        0.11110
C         -0.71980        1.74750       -0.94940
C         -2.09060        1.09650       -0.56090
C         -2.65640        0.05480       -1.54610
C         -1.54440       -0.72890       -2.22800
C         -0.39590       -0.08580       -2.58670
C         -0.33520        1.46190       -2.44150
C          2.06840       -0.41520       -2.20690
C          0.83760       -0.84100       -3.03490
O         -0.42850       -0.90030        2.19660
C         -1.05010       -2.06210        1.85840
O         -0.66010       -2.83540        0.99440
O          3.20430       -2.72670       -1.39640
C          3.42160        0.09160       -0.21380
O         -0.07640        1.74100        1.41970
C          0.16180        3.01660        1.81500
O          0.80710        3.83760        1.18140
O         -0.94730        3.17440       -0.84300
O         -3.55300       -0.82720       -0.83350
C         -4.85120       -0.40390       -0.81670
O         -5.25790        0.66670       -1.26200
C         -1.83480       -2.18870       -2.47540
C         -1.32690        2.11960       -3.46070
C          0.98820        2.19890       -2.80190
O          3.04250        0.06660       -2.80700
O          0.96120       -0.55870       -4.43880
C          1.73620       -1.26780       -5.28880
O          1.83310       -0.93310       -6.46780
C         -2.21930       -2.30720        2.75590
C         -0.43610        3.26650        3.14900
C         -1.47050        2.47070        3.65910
C         -2.00500        2.74530        4.91940
C         -1.51040        3.81100        5.67160
C         -0.48530        4.61030        5.16490
C          0.04950        4.34260        3.90330
C         -5.79820       -1.45380       -0.24040
O         -7.14490       -1.13600       -0.65290
C          2.43480       -2.48760       -4.76820
C         -5.69400       -1.50560        1.30020
N         -6.25960       -0.30710        1.91760
C         -5.48020        0.77790        2.24560
O         -4.27120        0.80920        2.03970
C         -6.31290       -2.72620        1.97500
C         -5.93660       -3.02250        3.30020
C         -6.47540       -4.11860        3.97650
C         -7.40680       -4.93560        3.34310
C         -7.80280       -4.65180        2.03830
C         -7.26430       -3.55370        1.36040
C         -6.17900        1.94650        2.84210
C         -5.64650        3.22240        2.61750
C         -6.27180        4.34800        3.15660
C         -7.42340        4.20200        3.92940
C         -7.94930        2.93200        4.16930
C         -7.32860        1.80230        3.63000
H          0.02380       -0.75190       -0.23750
H          2.33030        0.95860        2.30840
H          1.34800        0.30640        3.63430
H          1.44880       -2.65910        2.67270
H          2.64020       -3.67100        1.04430
H          3.79270       -2.37720        1.06840
H          1.31250       -2.67150       -0.68360
H          1.32530        1.92520       -0.07790
H         -2.85260        1.87540       -0.42080
H         -2.01570        0.62360        0.42550
H         -3.23130        0.52120       -2.34970
H          0.73080       -1.91690       -2.89020
H          3.39750       -3.64930       -1.14380
H          3.66310       -0.01550        0.83980
H          4.29840       -0.29190       -0.75120
H          3.36610        1.16460       -0.42430
H         -0.12140        3.61690       -0.55900
H         -2.84920       -2.30920       -2.87200
H         -1.17340       -2.64090       -3.21820
H         -1.75440       -2.75870       -1.54560
H         -2.37950        2.02730       -3.20250
H         -1.16370        3.20150       -3.54590
H         -1.18910        1.69530       -4.46270
H          1.32990        1.94380       -3.81070
H          0.85390        3.28830       -2.78690
H          1.80330        2.02080       -2.10460
H         -2.89550       -3.01910        2.27630
H         -1.87030       -2.71960        3.70540
H         -2.76140       -1.37530        2.93130
H         -1.88300        1.64610        3.08130
H         -2.81460        2.13250        5.30940
H         -1.93090        4.02400        6.65190
H         -0.10690        5.44460        5.75090
H          0.84480        4.97510        3.51380
H         -5.54410       -2.41690       -0.69730
H         -7.19240       -0.15790       -0.66790
H          3.20500       -2.21720       -4.04650
H          1.71830       -3.19690       -4.34920
H          2.93240       -2.99000       -5.60470
H         -4.62600       -1.53970        1.53740
H         -7.26500       -0.28220        2.03320
H         -5.22020       -2.38770        3.81920
H         -6.17170       -4.33140        4.99850
H         -7.82980       -5.78890        3.86730
H         -8.53850       -5.28380        1.54610
H         -7.61510       -3.36110        0.34910
H         -4.74630        3.34390        2.01770
H         -5.85820        5.33740        2.97630
H         -7.90820        5.07940        4.35150
H         -8.84020        2.82250        4.78360
H         -7.74000        0.82290        3.85670
113
Taxol
O          3.37200       -1.79110        2.05600
C          2.81710       -0.49260        2.32310
C          1.46570       -0.84440        1.63490
C          2.10990       -2.27880        1.53630
C          2.32830       -2.95820        0.19690
C          1.61820       -2.23200       -0.93850
C          1.85600       -0.69240       -0.95300
C          1.09090       -0.09100        0.30530
C          1.10730        1.48110        0.47410
C         -0.16220        2.31540       -0.07210
C         -1.45230        1.97100        0.73670
C         -2.53440        1.14890        0.00530
C         -1.97080        0.30100       -1.12540
C         -0.89050        0.73220       -1.83500
C         -0.39120        2.18270       -1.61550
C          1.37720       -0.21020       -2.36790
C         -0.12010       -0.19620       -2.74890
O          0.34460       -0.75570        2.57430
C         -0.64890       -1.67660        2.41540
O         -0.74620       -2.43010        1.45800
O          2.01210       -2.83250       -2.17220
C          3.37650       -0.36580       -0.92990
O          1.23030        1.80250        1.89320
C          1.95460        2.90400        2.22050
O          2.52580        3.62640        1.41740
O          0.06980        3.71880        0.20490
O         -3.18600        0.30050        0.97430
C         -4.22190        0.87700        1.65300
O         -4.53400        2.06010        1.56910
C         -2.70350       -0.99480       -1.37830
C         -1.47380        3.17700       -2.15210
C          0.87160        2.66270       -2.38840
O          2.21180        0.10060       -3.23240
O         -0.37250        0.27970       -4.08030
C         -0.15880       -0.45150       -5.19660
O         -0.34420        0.04120       -6.30740
C         -1.56270       -1.65100        3.59950
C          1.98340        3.10340        3.69250
C          2.85880        4.06700        4.21190
C          2.92610        4.28500        5.58940
C          2.11810        3.54530        6.45250
C          1.23980        2.58930        5.94220
C          1.16930        2.36750        4.56480
C         -4.93800       -0.12810        2.56170
O         -4.48900       -1.47490        2.43430
C          0.26770       -1.88040       -5.04180
C         -6.47910        0.05020        2.40570
N         -7.08160       -0.15450        1.08120
C         -6.72560       -1.09710        0.15010
O         -5.72290       -1.79570        0.24680
C         -7.27860       -0.70520        3.46050
C         -7.95960        0.00240        4.46630
C         -8.70530       -0.67370        5.43470
C         -8.78180       -2.06440        5.41230
C         -8.11320       -2.78050        4.42220
C         -7.36760       -2.10630        3.45270
C         -7.60320       -1.21820       -1.04710
C         -7.02750       -1.63850       -2.25370
C         -7.81360       -1.76910       -3.40000
C         -9.17900       -1.49160       -3.34310
C         -9.76240       -1.09220       -2.14030
C         -8.97930       -0.95910       -0.99050
H          0.05080       -0.36770        0.15510
H          3.41560        0.30270        1.87240
H          2.75570       -0.31030        3.40150
H          1.70090       -2.99840        2.25830
H          1.95820       -3.99110        0.23800
H          3.39860       -3.06360       -0.02260
H          0.54170       -2.42190       -0.85570
H          2.01080        1.85610       -0.00990
H         -1.92960        2.89900        1.08220
H         -1.18560        1.45970        1.66980
H         -3.29930        1.79580       -0.43720
H         -0.46190       -1.22820       -2.66170
H          2.98630       -2.86620       -2.21470
H          3.89510       -0.71040       -0.03970
H          3.90090       -0.83880       -1.76950
H          3.55810        0.71040       -1.01580
H          1.03010        3.90650        0.16010
H         -3.78350       -0.81680       -1.36400
H         -2.49260       -1.42590       -2.36000
H         -2.45840       -1.73550       -0.61220
H         -2.43180        3.13460       -1.63760
H         -1.14140        4.21870       -2.06520
H         -1.67360        2.98880       -3.21460
H          0.77620        2.49210       -3.46600
H          1.02700        3.74170       -2.26050
H          1.80040        2.20760       -2.05090
H         -2.29290       -2.45910        3.51100
H         -0.98520       -1.81550        4.51320
H         -2.08160       -0.69150        3.64710
H          3.49340        4.65150        3.54830
H          3.60760        5.03230        5.98950
H          2.17080        3.71690        7.52540
H          0.60800        2.01860        6.61910
H          0.47160        1.62360        4.19000
H         -4.65830        0.16370        3.58220
H         -4.76580       -1.76970        1.53670
H          1.25860       -1.94420       -4.59330
H         -0.47230       -2.44580       -4.47170
H          0.32880       -2.33780       -6.03510
H         -6.67490        1.11760        2.58210
H         -7.88760        0.42560        0.88880
H         -7.91900        1.08930        4.50640
H         -9.22780       -0.11450        6.20720
H         -9.36180       -2.59030        6.16630
H         -8.17000       -3.86610        4.40360
H         -6.85250       -2.68810        2.69070
H         -5.96510       -1.86490       -2.30620
H         -7.36260       -2.09110       -4.33570
H         -9.79190       -1.59700       -4.23550
H        -10.83120       -0.89440       -2.09690
H         -9.46640       -0.68410       -0.05930
113
Taxol
O          2.39090       -1.76720        2.61930
C          1.75060       -0.47910        2.60630
C          0.67490       -0.94230        1.58090
C          1.37360       -2.33960        1.76060
C          2.01330       -3.06210        0.58970
C          1.65920       -2.42140       -0.74820
C          1.84450       -0.87170       -0.76250
C          0.68030       -0.27390        0.15260
C          0.54720        1.30050        0.23560
C         -0.50330        2.01590       -0.76070
C         -1.96690        1.55620       -0.43800
C         -2.69560        0.76720       -1.54540
C         -1.72890       -0.10310       -2.33450
C         -0.47950        0.36430       -2.61120
C         -0.15150        1.84610       -2.27890
C          1.86580       -0.44700       -2.27480
C          0.60370       -0.54140       -3.15180
O         -0.66000       -0.87490        2.17370
C         -1.52930       -1.86440        1.83960
O         -1.42880       -2.57360        0.84760
O          2.45530       -3.03220       -1.76210
C          3.26570       -0.47950       -0.26160
O          0.12360        1.65610        1.58690
C          0.57920        2.82250        2.10610
O          1.35370        3.58230        1.54460
O         -0.49450        3.43900       -0.48940
O         -3.72890       -0.05480       -0.96550
C         -4.91750        0.58000       -0.76130
O         -5.11460        1.78520       -0.89000
C         -2.26120       -1.44930       -2.76350
C         -0.99830        2.78370       -3.20580
C          1.28520        2.37710       -2.55980
O          2.92210       -0.07430       -2.81050
O          0.80750       -0.11650       -4.50960
C          1.46600       -0.84300       -5.43940
O          1.65060       -0.38880       -6.56680
C         -2.53160       -2.05690        2.93620
C          0.03260        3.03480        3.47020
C         -1.06260        2.30780        3.95700
C         -1.53330        2.53690        5.25170
C         -0.92080        3.49460        6.05970
C          0.16220        4.22890        5.57640
C          0.63810        4.00210        4.28340
C         -6.04330       -0.40600       -0.45410
O         -7.30550        0.28900       -0.38710
C          1.92340       -2.22300       -5.07400
C         -5.77280       -1.20530        0.84040
N         -6.09670       -0.44600        2.04780
C         -5.22490        0.46400        2.59550
O         -4.11180        0.68060        2.12880
C         -6.52750       -2.53070        0.85150
C         -5.81650       -3.74200        0.88880
C         -6.48970       -4.96560        0.90210
C         -7.88190       -4.99730        0.87560
C         -8.60280       -3.80630        0.83300
C         -7.93170       -2.58160        0.82030
C         -5.70530        1.21780        3.78310
C         -6.60950        0.66340        4.69840
C         -7.02960        1.41100        5.80140
C         -6.54530        2.70510        5.99600
C         -5.63450        3.25500        5.09420
C         -5.21130        2.51210        3.99090
H         -0.24450       -0.63130       -0.29970
H          2.43000        0.31750        2.29350
H          1.36560       -0.22730        3.60070
H          0.78850       -3.05270        2.35700
H          1.68150       -4.10880        0.57600
H          3.10280       -3.12660        0.70720
H          0.61850       -2.66270       -0.99630
H          1.54040        1.73210        0.09550
H         -2.58540        2.42590       -0.17830
H         -1.97580        0.94740        0.47360
H         -3.18700        1.42760       -2.26460
H          0.30390       -1.59000       -3.14250
H          2.45640       -3.99710       -1.61540
H          3.49870       -0.80220        0.74810
H          4.04660       -0.93490       -0.88430
H          3.41810        0.60410       -0.30000
H          0.39610        3.70630       -0.18260
H         -3.28230       -1.34770       -3.14830
H         -1.68740       -1.90050       -3.57660
H         -2.27290       -2.14330       -1.91770
H         -2.05870        2.82880       -2.96880
H         -0.66090        3.82610       -3.14510
H         -0.90410        2.47710       -4.25480
H          1.58900        2.18890       -3.59520
H          1.34360        3.46340       -2.41270
H          2.04870        1.97510       -1.89790
H         -2.12420       -2.75140        3.67510
H         -2.75750       -1.10550        3.42250
H         -3.45620       -2.46260        2.52580
H         -1.56840        1.56960        3.33800
H         -2.38410        1.97280        5.62770
H         -1.29190        3.67290        7.06650
H          0.63490        4.97880        6.20650
H          1.48300        4.58140        3.91590
H         -6.10680       -1.07590       -1.32050
H         -7.08780        1.21490       -0.15500
H          2.70860       -2.18660       -4.31950
H          1.08100       -2.83890       -4.75250
H          2.34770       -2.69860       -5.96480
H         -4.70260       -1.43570        0.88600
H         -7.04340       -0.51630        2.39740
H         -4.72840       -3.74780        0.90330
H         -5.92680       -5.89550        0.93150
H         -8.40520       -5.95020        0.88440
H         -9.68960       -3.83010        0.80580
H         -8.51920       -1.66620        0.77620
H         -6.97750       -0.35240        4.58520
H         -7.73050        0.98250        6.51440
H         -6.87440        3.28440        6.85600
H         -5.25330        4.26160        5.25010
H         -4.50040        2.94800        3.29140
113
Taxol
O          3.29460       -1.79110        2.15540
C          2.55260       -0.59430        2.44210
C          1.39270       -0.99080        1.47940
C          2.20080       -2.34110        1.38200
C          2.70910       -2.85950        0.05290
C          2.10210       -2.10080       -1.11800
C          2.18670       -0.54940       -0.97760
C          1.18110       -0.11540        0.18140
C          1.08020        1.43210        0.51830
C         -0.02160        2.35660       -0.22420
C         -1.46270        2.09360        0.29750
C         -2.35630        1.16430       -0.54770
C         -1.60600        0.39050       -1.62300
C         -0.44050        0.86510       -2.14840
C          0.01010        2.29980       -1.78460
C          1.89330       -0.00950       -2.41830
C          0.46180       -0.00490       -2.99570
O          0.11760       -1.12450        2.19130
C         -0.70760       -2.12050        1.75720
O         -0.56860       -2.72520        0.70380
O          2.73130       -2.56320       -2.31340
C          3.64580       -0.09900       -0.67980
O          0.80440        1.56250        1.94940
C          1.33680        2.62070        2.61060
O          2.09500        3.43930        2.11410
O          0.22910        3.73710        0.15310
O         -3.01300        0.24390        0.34960
C         -4.07790        0.77400        1.03190
O         -4.42050        1.94950        0.97650
C         -2.27490       -0.89550       -2.05070
C         -0.98600        3.30490       -2.45160
C          1.38020        2.82530       -2.29560
O          2.83210        0.35030       -3.14610
O          0.37940        0.53300       -4.32440
C          0.74060       -0.14520       -5.43620
O          0.68260        0.39370       -6.53950
C         -1.73290       -2.43300        2.79950
C          0.86940        2.64820        4.02220
C          1.38820        3.63210        4.87430
C          0.97270        3.69820        6.20640
C          0.03840        2.78430        6.69290
C         -0.48360        1.80380        5.85070
C         -0.07260        1.73510        4.51780
C         -4.71410       -0.27540        1.95550
O         -4.51880       -1.62820        1.53330
C          1.17400       -1.57300       -5.29110
C         -6.21770        0.05000        2.21460
N         -7.20090       -0.66270        1.39000
C         -7.09100       -0.84300        0.03400
O         -6.04470       -0.63950       -0.57380
C         -6.56520       -0.19400        3.68260
C         -6.95580        0.87410        4.50570
C         -7.27370        0.65480        5.84770
C         -7.20740       -0.63110        6.38150
C         -6.82350       -1.70110        5.57550
C         -6.50420       -1.48550        4.23400
C         -8.28750       -1.38220       -0.66880
C         -8.09150       -2.13560       -1.83370
C         -9.18670       -2.66000       -2.52300
C        -10.48040       -2.42600       -2.05740
C        -10.68310       -1.66210       -0.90800
C         -9.59040       -1.13570       -0.21440
H          0.19520       -0.42080       -0.15790
H          3.12700        0.30100        2.19260
H          2.28070       -0.54800        3.50220
H          1.75650       -3.16400        1.95850
H          2.46400       -3.92460       -0.05190
H          3.80530       -2.82830        0.00690
H          1.04970       -2.38700       -1.22090
H          2.06790        1.86800        0.34650
H         -1.99100        3.05640        0.36850
H         -1.43910        1.74800        1.33710
H         -3.13600        1.73830       -1.06500
H          0.13340       -1.04550       -2.99950
H          3.69740       -2.45570       -2.23000
H          4.02390       -0.42610        0.28490
H          4.34910       -0.49670       -1.42160
H          3.74770        0.99010       -0.71230
H          1.14060        3.83490        0.49700
H         -3.35860       -0.75110       -2.12530
H         -1.95340       -1.23380       -3.03930
H         -2.07970       -1.69100       -1.32670
H         -2.03400        3.14230       -2.19890
H         -0.75970        4.34060       -2.17160
H         -0.91760        3.24130       -3.54530
H          1.49680        2.67910       -3.37450
H          1.47910        3.90480       -2.12220
H          2.23420        2.38150       -1.78670
H         -2.49870       -3.08420        2.37130
H         -1.25530       -2.95090        3.63490
H         -2.20440       -1.51260        3.14910
H          2.11530        4.35350        4.50660
H          1.37570        4.46420        6.86480
H         -0.28650        2.83840        7.72960
H         -1.21660        1.09600        6.23180
H         -0.50320        0.96820        3.88030
H         -4.15160       -0.16310        2.89140
H         -4.88160       -1.65720        0.62230
H          2.10270       -1.64080       -4.72560
H          0.38140       -2.17570       -4.84310
H          1.36830       -1.98400       -6.28760
H         -6.40780        1.11050        2.01120
H         -8.05000       -0.95100        1.85910
H         -7.01520        1.88690        4.11110
H         -7.57330        1.48860        6.47840
H         -7.45470       -0.79920        7.42690
H         -6.77080       -2.70390        5.99250
H         -6.20250       -2.33220        3.61860
H         -7.08620       -2.32040       -2.20620
H         -9.03100       -3.24870       -3.42390
H        -11.33310       -2.83290       -2.59630
H        -11.69450       -1.46980       -0.55680
H         -9.77920       -0.51760        0.65850
113
Taxol
O          2.94790       -0.86680        2.94480
C          2.01240        0.21390        2.79050
C          1.11440       -0.60220        1.81610
C          2.12200       -1.76040        2.15940
C          2.95040       -2.43080        1.08060
C          2.46200       -2.07780       -0.31980
C          2.26360       -0.54530       -0.53810
C          1.00050       -0.11200        0.32550
C          0.52490        1.39260        0.21660
C         -0.68290        1.72630       -0.80420
C         -2.00650        1.03540       -0.34010
C         -2.54330       -0.10210       -1.23310
C         -1.43010       -0.82810       -1.97860
C         -0.33320       -0.13750       -2.40350
C         -0.34870        1.41160       -2.30270
C          2.15370       -0.34060       -2.09080
C          0.92210       -0.84160       -2.87870
O         -0.22750       -0.81240        2.36400
C         -0.83280       -1.98830        2.04070
O         -0.41150       -2.78750        1.21650
O          3.39570       -2.60130       -1.26310
C          3.54660        0.23900       -0.14160
O          0.08320        1.84450        1.53340
C          0.30760        3.14650        1.84970
O          0.88390        3.94940        1.13100
O         -0.96420        3.14490       -0.72430
O         -3.27080       -1.01370       -0.37400
C         -4.58430       -1.20260       -0.69740
O         -5.16280       -0.72140       -1.66820
C         -1.65600       -2.30310       -2.20650
C         -1.41540        1.97780       -3.29920
C          0.91510        2.20630       -2.74670
O          3.08450        0.18300       -2.72290
O          0.99200       -0.58490       -4.29040
C          1.78400       -1.26970       -5.14510
O          1.83650       -0.95420       -6.33210
C         -2.04820       -2.19730        2.88410
C         -0.21850        3.46410        3.20190
C         -1.05910        2.58880        3.90310
C         -1.52350        2.93320        5.17490
C         -1.15540        4.15020        5.74820
C         -0.32540        5.02870        5.05240
C          0.14130        4.68880        3.78100
C         -5.28240       -2.16000        0.26610
O         -6.52730       -2.58930       -0.32380
C          2.55730       -2.44100       -4.61820
C         -5.52270       -1.49520        1.64340
N         -6.58480       -0.49120        1.60100
C         -6.31430        0.82930        1.32120
O         -5.17760        1.22290        1.07870
C         -5.82320       -2.45930        2.78910
C         -5.54860       -2.04550        4.10680
C         -5.81560       -2.87900        5.19480
C         -6.37250       -4.13730        4.98600
C         -6.66850       -4.55760        3.69180
C         -6.40170       -3.72380        2.60180
C         -7.45530        1.78620        1.36240
C         -7.16760        3.14150        1.57970
C         -8.19780        4.08200        1.63760
C         -9.52030        3.67520        1.47000
C         -9.81400        2.33130        1.23770
C         -8.78560        1.38580        1.18020
H          0.18410       -0.71070       -0.06920
H          2.49300        1.11180        2.39430
H          1.54730        0.46600        3.74970
H          1.70380       -2.52010        2.83360
H          2.90750       -3.52080        1.20550
H          4.01600       -2.18910        1.18580
H          1.51670       -2.59660       -0.51460
H          1.39430        1.99810       -0.04580
H         -2.80660        1.78400       -0.25480
H         -1.89870        0.65980        0.68460
H         -3.22470        0.31230       -1.97760
H          0.87160       -1.91810       -2.71060
H          3.62850       -3.51070       -0.99600
H          3.81710        0.15520        0.90740
H          4.42060       -0.12480       -0.69680
H          3.45150        1.30630       -0.36660
H         -0.13750        3.63110       -0.52640
H         -2.68020       -2.47860       -2.55340
H         -1.01000       -2.72380       -2.98090
H         -1.49970       -2.86480       -1.28170
H         -2.44490        1.70490       -3.08180
H         -1.40790        3.07470       -3.31680
H         -1.20310        1.63730       -4.32060
H          1.23200        1.93000       -3.75800
H          0.71640        3.28560       -2.77060
H          1.76690        2.10110       -2.07860
H         -2.72920       -2.87870        2.36820
H         -1.75750       -2.62440        3.84650
H         -2.56370       -1.24630        3.03810
H         -1.37100        1.64220        3.46980
H         -2.17850        2.25520        5.71730
H         -1.52050        4.41720        6.73750
H         -0.04380        5.97940        5.49920
H          0.78620        5.38370        3.24640
H         -4.65020       -3.05100        0.35470
H         -6.87720       -1.80560       -0.79500
H          3.32870       -2.11690       -3.92040
H          1.88860       -3.17800       -4.16900
H          3.06140       -2.93380       -5.45660
H         -4.59260       -0.98190        1.91630
H         -7.51310       -0.79150        1.86810
H         -5.12700       -1.05880        4.29370
H         -5.59530       -2.54350        6.20530
H         -6.58430       -4.78730        5.83130
H         -7.11470       -5.53600        3.52840
H         -6.66450       -4.08570        1.61020
H         -6.13790        3.46950        1.71040
H         -7.96750        5.13040        1.81200
H        -10.32320        4.40770        1.51330
H        -10.84680        2.02090        1.09470
H         -9.04650        0.35350        0.96990
113
Taxol
O          2.79410       -0.85550        2.86820
C          1.83650        0.20260        2.69140
C          0.97510       -0.63940        1.70500
C          1.99740       -1.77430        2.08190
C          2.85300       -2.44600        1.02660
C          2.38510       -2.11340       -0.38510
C          2.17300       -0.58480       -0.62370
C          0.88280       -0.15750        0.20710
C          0.39480        1.34590        0.09150
C         -0.76210        1.69000       -0.98430
C         -2.11370        1.01290       -0.57900
C         -2.63020       -0.09970       -1.51080
C         -1.48970       -0.85830       -2.17340
C         -0.36890       -0.18320       -2.56030
C         -0.36630        1.36900       -2.46580
C          2.10580       -0.40520       -2.18100
C          0.89080       -0.90420       -2.99150
O         -0.37120       -0.87410        2.23020
C         -0.93990       -2.06960        1.91600
O         -0.50500       -2.85120        1.08160
O          3.34140       -2.63890       -1.30450
C          3.43670        0.21980       -0.20550
O         -0.13040        1.76060        1.38970
C          0.04400        3.05510        1.75570
O          0.64550        3.89230        1.10050
O         -1.03370        3.11180       -0.92460
O         -3.46870       -0.98910       -0.73840
C         -4.79850       -0.67990       -0.77810
O         -5.29120        0.28690       -1.35430
C         -1.72530       -2.33470       -2.37650
C         -1.37900        1.95270       -3.50830
C          0.92790        2.14550       -2.84900
O          3.05970        0.09460       -2.79810
O          0.99940       -0.66080       -4.40370
C          1.79910       -1.36560       -5.23420
O          1.88160       -1.06320       -6.42290
C         -2.11700       -2.33500        2.79720
C         -0.55820        3.30380        3.08910
C         -1.51280        2.44280        3.64750
C         -2.04120        2.71180        4.91210
C         -1.62460        3.84040        5.61820
C         -0.68380        4.70690        5.06160
C         -0.15240        4.44220        3.79780
C         -5.65710       -1.72250       -0.06730
O         -7.01390       -1.60730       -0.54590
C          2.54290       -2.54290       -4.67920
C         -5.59620       -1.52570        1.46450
N         -6.30200       -0.31440        1.88210
C         -5.64520        0.88380        2.05400
O         -4.42830        0.98140        1.92170
C         -6.10160       -2.69150        2.30940
C         -5.73300       -2.74390        3.66830
C         -6.16910       -3.78070        4.49540
C         -6.98870       -4.78080        3.98110
C         -7.37680       -4.73900        2.64420
C         -6.94130       -3.70060        1.81530
C         -6.46650        2.06840        2.43820
C         -5.80810        3.17210        2.99950
C         -6.52640        4.30860        3.37730
C         -7.90640        4.35370        3.18950
C         -8.56830        3.26780        2.61750
C         -7.85270        2.12780        2.23790
H          0.07730       -0.76370       -0.20080
H          2.30330        1.10930        2.29890
H          1.34830        0.44870        3.64080
H          1.58160       -2.53190        2.76020
H          2.82060       -3.53510        1.16220
H          3.91360       -2.19040        1.14830
H          1.44900       -2.64410       -0.59210
H          1.26980        1.96870       -0.10650
H         -2.90560        1.77030       -0.49640
H         -2.03970        0.60210        0.43510
H         -3.23480        0.30410       -2.32600
H          0.82570       -1.97840       -2.81320
H          3.57310       -3.54500       -1.02600
H          3.67920        0.15790        0.85160
H          4.32990       -0.14410       -0.72930
H          3.33710        1.28200       -0.45150
H         -0.23190        3.58790       -0.62580
H         -2.73820       -2.50560       -2.75840
H         -1.05400       -2.78150       -3.11370
H         -1.61390       -2.87470       -1.43220
H         -2.42770        1.77320       -3.28440
H         -1.29640        3.04420       -3.58510
H         -1.18090        1.54450       -4.50710
H          1.28470        1.86810       -3.84670
H          0.74900        3.22830       -2.87540
H          1.74570        2.02550       -2.14220
H         -2.80160       -3.01550        2.28500
H         -1.77810       -2.78670        3.73230
H         -2.64690       -1.40270        3.00790
H         -1.86720        1.56900        3.10470
H         -2.78410        2.04440        5.34270
H         -2.03900        4.04890        6.60220
H         -0.36520        5.58930        5.61180
H          0.58030        5.12500        3.37210
H         -5.29560       -2.71280       -0.36620
H         -7.16300       -0.64900       -0.68120
H          3.30210       -2.22310       -3.96620
H          1.85330       -3.26620       -4.23940
H          3.05940       -3.05000       -5.50120
H         -4.53860       -1.40660        1.71980
H         -7.28780       -0.40960        2.08650
H         -5.10360       -1.96360        4.09380
H         -5.87330       -3.80450        5.54130
H         -7.33190       -5.58850        4.62280
H         -8.02620       -5.51450        2.24430
H         -7.28270       -3.69970        0.78250
H         -4.73000        3.15310        3.14500
H         -6.00740        5.15850        3.81430
H         -8.46600        5.23960        3.48100
H         -9.64360        3.31240        2.45920
H         -8.39860        1.31620        1.76840
113
Taxol
O          3.24290       -1.96910        1.98970
C          2.77030       -0.64000        2.26060
C          1.40100       -0.89960        1.56990
C          1.97560       -2.35880        1.40640
C          2.20590       -2.97470        0.03830
C          1.52890       -2.17830       -1.06960
C          1.80560       -0.64610       -1.00870
C          1.04310       -0.08880        0.27170
C          1.06130        1.47420        0.49520
C         -0.20970        2.31850       -0.01530
C         -1.51010        1.94560        0.76370
C         -2.57970        1.13450       -0.00430
C         -2.00170        0.35330       -1.17730
C         -0.92120        0.82860       -1.85800
C         -0.43090        2.26730       -1.56300
C          1.35430       -0.08390       -2.40430
C         -0.13630       -0.04580       -2.81130
O          0.29430       -0.79670        2.52540
C         -0.74110       -1.66600        2.34880
O         -0.89300       -2.37310        1.36360
O          1.92360       -2.73020       -2.32540
C          3.33320       -0.36080       -0.95450
O          1.14930        1.77400        1.92500
C          2.19450        2.52430        2.36120
O          3.12440        2.91410        1.67620
O          0.07140        3.69940        0.32320
O         -3.21850        0.22160        0.91360
C         -4.17800        0.77910        1.71330
O         -4.35940        1.98330        1.85180
C         -2.71200       -0.93910       -1.50460
C         -1.51900        3.28140       -2.04800
C          0.83120        2.79420       -2.30690
O          2.20440        0.26620       -3.23790
O         -0.36740        0.50190       -4.11880
C         -0.13150       -0.16600       -5.26960
O         -0.29570        0.38740       -6.35500
C         -1.63690       -1.64110        3.54730
C          2.06740        2.80050        3.81750
C          3.06360        3.57270        4.43120
C          2.99160        3.85840        5.79600
C          1.92570        3.37510        6.55380
C          0.93040        2.60620        5.95100
C          0.99820        2.31770        4.58570
C         -4.97390       -0.29910        2.46070
O         -4.58940       -1.64360        2.14850
C          0.29260       -1.60160       -5.18650
C         -6.50230       -0.08120        2.25710
N         -7.07030       -0.86370        1.15370
C         -6.78980       -0.59050       -0.16280
O         -5.99100        0.27730       -0.49560
C         -7.28990       -0.40310        3.52400
C         -8.18070        0.54520        4.05300
C         -8.92410        0.26050        5.20040
C         -8.79210       -0.97550        5.82980
C         -7.91950       -1.93030        5.31200
C         -7.17520       -1.64870        4.16490
C         -7.50280       -1.39840       -1.19020
C         -7.66740       -0.84480       -2.46740
C         -8.32400       -1.56490       -3.46720
C         -8.81080       -2.84360       -3.19860
C         -8.63690       -3.40710       -1.93430
C         -7.98110       -2.68990       -0.92990
H          0.00200       -0.35180        0.10450
H          3.42120        0.11550        1.81710
H          2.71800       -0.45960        3.33980
H          1.50840       -3.09630        2.07240
H          1.81780       -4.00160        0.02140
H          3.27760       -3.08890       -0.16980
H          0.44720       -2.34570       -1.00560
H          1.95180        1.88200        0.01640
H         -1.99490        2.86800        1.11340
H         -1.25630        1.41980        1.69190
H         -3.36330        1.78710       -0.40590
H         -0.47950       -1.08060       -2.78910
H          2.89770       -2.77720       -2.36100
H          3.83970       -0.80090       -0.09960
H          3.85050       -0.77040       -1.83100
H          3.53980        0.71430       -0.94220
H          0.13110        3.76320        1.29280
H         -3.79590       -0.80170       -1.44880
H         -2.51750       -1.28910       -2.52170
H         -2.42400       -1.72660       -0.80290
H         -2.48460        3.19000       -1.55400
H         -1.20180        4.31880       -1.88570
H         -1.70070        3.16260       -3.12380
H          0.73680        2.68530       -3.39250
H          0.98280        3.86460       -2.11700
H          1.76170        2.32270       -1.99730
H         -2.39240       -2.42480        3.45210
H         -1.05210       -1.84360        4.44860
H         -2.12750       -0.66880        3.62380
H          3.90090        3.95660        3.85070
H          3.76660        4.45820        6.26800
H          1.87070        3.59860        7.61710
H          0.10110        2.23160        6.54690
H          0.21060        1.71480        4.14200
H         -4.70430       -0.14650        3.51360
H         -4.73770       -1.73940        1.18870
H          1.27550       -1.69110       -4.72490
H         -0.45730       -2.19720       -4.66180
H          0.37130       -2.00340       -6.20230
H         -6.68490        0.97290        2.01150
H         -7.80990       -1.51400        1.38750
H         -8.30590        1.51510        3.57480
H         -9.60900        1.00350        5.60210
H         -9.37210       -1.19580        6.72270
H         -7.81950       -2.89620        5.80140
H         -6.50370       -2.41250        3.77600
H         -7.28920        0.15190       -2.68660
H         -8.45460       -1.12900       -4.45490
H         -9.32120       -3.40500       -3.97810
H         -9.00750       -4.41000       -1.73370
H         -7.83500       -3.16770        0.03420
113
Taxol
O          3.28060       -1.90970        2.07320
C          2.74890       -0.60240        2.34010
C          1.42980       -0.89290        1.56830
C          2.05950       -2.33100        1.41830
C          2.38080       -2.91920        0.05700
C          1.73250       -2.13040       -1.07270
C          1.96010       -0.59120       -0.98190
C          1.12140       -0.06860        0.26500
C          1.09670        1.49180        0.51430
C         -0.15640        2.32510       -0.05680
C         -1.49010        1.93340        0.65240
C         -2.50680        1.10990       -0.17060
C         -1.86100        0.34460       -1.31810
C         -0.75470        0.83870       -1.94200
C         -0.29870        2.28180       -1.61370
C          1.55960       -0.03010       -2.39250
C          0.08730       -0.01670       -2.86350
O          0.26530       -0.84250        2.45750
C         -0.73040       -1.73810        2.19900
O         -0.79240       -2.43610        1.19760
O          2.20290       -2.65630       -2.31360
C          3.47390       -0.26180       -0.84960
O          1.09310        1.76570        1.95250
C          2.08140        2.54520        2.46330
O          3.03230        2.98570        1.84100
O          0.08970        3.70740        0.30280
O         -3.17180        0.18660        0.71770
C         -4.19410        0.72310        1.45310
O         -4.43040        1.92260        1.54260
C         -2.54340       -0.95120       -1.68920
C         -1.37500        3.28430       -2.14740
C          0.99210        2.83140       -2.28840
O          2.43910        0.33880       -3.18670
O         -0.09580        0.53440       -4.17720
C          0.20270       -0.12230       -5.31990
O          0.07510        0.43420       -6.40860
C         -1.70160       -1.76400        3.33640
C          1.85810        2.78640        3.91430
C          2.78160        3.58870        4.59890
C          2.61710        3.84440        5.96170
C          1.53110        3.30100        6.64680
C          0.60770        2.50170        5.97310
C          0.76810        2.24320        4.60960
C         -4.96370       -0.36830        2.21290
O         -4.65930       -1.70600        1.80520
C          0.65120       -1.54980       -5.22560
C         -6.49740       -0.08220        2.17940
N         -7.26230       -0.83030        1.17480
C         -6.95710       -0.81790       -0.16300
O         -5.94410       -0.28200       -0.59800
C         -7.12500       -0.35010        3.54500
C         -7.78470        0.68030        4.23330
C         -8.36890        0.44010        5.47870
C         -8.30440       -0.83040        6.04840
C         -7.65750       -1.86410        5.37420
C         -7.07270       -1.62750        4.12930
C         -7.91010       -1.49710       -1.08240
C         -7.97090       -1.05940       -2.41240
C         -8.84760       -1.66740       -3.31290
C         -9.65970       -2.71980       -2.89140
C         -9.59250       -3.17070       -1.57280
C         -8.71710       -2.56500       -0.66740
H          0.09570       -0.34910        0.04110
H          3.39840        0.18150        1.94620
H          2.63020       -0.44430        3.41740
H          1.58130       -3.09190        2.04940
H          2.03110       -3.95870        0.00740
H          3.46510       -2.99240       -0.09780
H          0.65450       -2.33000       -1.06290
H          2.00760        1.92330        0.09810
H         -2.00560        2.84790        0.97850
H         -1.27830        1.40860        1.59180
H         -3.27980        1.75140       -0.60900
H         -0.23790       -1.05760       -2.86050
H          3.17860       -2.66890       -2.30550
H          3.94660       -0.68360        0.03350
H          4.04750       -0.65850       -1.69650
H          3.64920        0.81870       -0.83160
H          0.09880        3.76800        1.27420
H         -3.62870       -0.81300       -1.70840
H         -2.27890       -1.30540       -2.68860
H         -2.30340       -1.73580       -0.96660
H         -2.36370        3.17450       -1.70530
H         -1.08220        4.32480       -1.96090
H         -1.49850        3.17170       -3.23200
H          0.95710        2.72510       -3.37770
H          1.11650        3.90350       -2.08780
H          1.91210        2.37370       -1.93010
H         -2.47960       -2.50370        3.13330
H         -1.18430       -2.05380        4.25470
H         -2.16110       -0.78040        3.45350
H          3.63360        4.01940        4.07570
H          3.33590        4.46770        6.48890
H          1.40410        3.50110        7.70850
H         -0.23760        2.08010        6.51250
H          0.03520        1.61560        4.11000
H         -4.59020       -0.27670        3.24100
H         -4.82570       -1.72140        0.84160
H          1.61640       -1.62230       -4.72540
H         -0.10720       -2.16270       -4.73410
H          0.77830       -1.94500       -6.23920
H         -6.66760        0.97460        1.93920
H         -8.15420       -1.20240        1.47520
H         -7.85060        1.67960        3.80670
H         -8.87640        1.24510        6.00510
H         -8.76010       -1.01500        7.01810
H         -7.60870       -2.85540        5.81830
H         -6.57210       -2.44770        3.61620
H         -7.33930       -0.24010       -2.75010
H         -8.89590       -1.32150       -4.34280
H        -10.34120       -3.19450       -3.59380
H        -10.21800       -4.00110       -1.25240
H         -8.66300       -2.95800        0.34360
113
Taxol
O          3.10970       -2.24610        1.95800
C          2.47140       -1.03300        2.39100
C          1.32970       -1.16870        1.34170
C          2.02180       -2.55290        1.05270
C          2.56010       -2.89100       -0.32420
C          2.08460       -1.90410       -1.38470
C          2.28840       -0.41180       -0.97680
C          1.25210       -0.10090        0.18840
C          1.19940        1.38200        0.73620
C          0.07860        2.38080        0.13580
C         -1.35820        1.92520        0.53680
C         -2.23030        1.30860       -0.57550
C         -1.41770        0.73000       -1.72490
C         -0.21800        1.28090       -2.06560
C          0.19550        2.62230       -1.40610
C          2.12780        0.42300       -2.29660
C          0.75280        0.57010       -2.98640
O          0.01350       -1.28800        1.97620
C         -0.88380       -2.09980        1.34670
O         -0.71210       -2.60090        0.24470
O          2.77520       -2.18980       -2.60030
C          3.75910       -0.15470       -0.54180
O          0.97100        1.34070        2.17890
C          1.56410        2.30200        2.93290
O          2.31200        3.16530        2.49920
O          0.23520        3.66870        0.78260
O         -3.04160        0.27660        0.02610
C         -4.23230        0.70470        0.55390
O         -4.57440        1.87880        0.61310
C         -2.05300       -0.44660       -2.42750
C         -0.76220        3.74910       -1.91750
C          1.58750        3.23120       -1.74260
O          3.11770        0.93900       -2.83850
O          0.78410        1.35560       -4.18840
C          1.29620        0.92150       -5.36130
O          1.34760        1.67280       -6.33300
C         -2.06570       -2.34490        2.22880
C          1.19270        2.15770        4.36460
C          1.86130        2.95330        5.30490
C          1.54540        2.85320        6.66140
C          0.55950        1.96200        7.08390
C         -0.11400        1.17090        6.15330
C          0.19900        1.26730        4.79540
C         -5.05190       -0.48350        1.07880
O         -4.95260       -1.60520        0.19270
C          1.75630       -0.50220       -5.45530
C         -6.52570       -0.03510        1.35250
N         -7.51970       -1.10880        1.23790
C         -7.87730       -1.63630        0.01780
O         -7.33170       -1.28590       -1.02610
C         -6.65610        0.60480        2.73180
C         -6.96140        1.96940        2.84970
C         -7.07840        2.56580        4.10690
C         -6.89610        1.80670        5.26110
C         -6.59590        0.45000        5.16160
C         -6.47570       -0.14860        3.90630
C         -8.96400       -2.65260        0.00980
C         -9.73070       -2.79380       -1.15450
C        -10.75940       -3.73640       -1.20820
C        -11.01960       -4.54730       -0.10370
C        -10.24910       -4.42290        1.05270
C         -9.21930       -3.48010        1.11160
H          0.27760       -0.29220       -0.25140
H          3.13790       -0.17220        2.29600
H          2.15340       -1.11170        3.43620
H          1.47420       -3.41350        1.46030
H          2.23560       -3.90010       -0.61040
H          3.65620       -2.95080       -0.32160
H          1.02370       -2.08000       -1.59480
H          2.18590        1.82550        0.58690
H         -1.91520        2.78150        0.94380
H         -1.31050        1.22920        1.38340
H         -2.90260        2.05340       -1.01480
H          0.42010       -0.44100       -3.22560
H          2.76240       -3.15520       -2.74230
H          4.06630       -0.70160        0.34540
H          4.46270       -0.45510       -1.32860
H          3.94120        0.90690       -0.34480
H          1.17780        3.80960        1.00850
H         -3.12500       -0.26770       -2.56860
H         -1.64820       -0.61510       -3.42870
H         -1.92730       -1.36050       -1.84100
H         -1.81390        3.60190       -1.67920
H         -0.49760        4.72530       -1.49300
H         -0.69510        3.84160       -3.00900
H          1.74680        3.30830       -2.82320
H          1.67990        4.25050       -1.34590
H          2.42500        2.68940       -1.30720
H         -2.40940       -1.40150        2.65990
H         -2.87730       -2.77360        1.63630
H         -1.79110       -3.04410        3.02210
H          2.63030        3.65500        4.98720
H          2.06620        3.47210        7.38850
H          0.31250        1.88680        8.14070
H         -0.88660        0.48180        6.48690
H         -0.34630        0.64810        4.08840
H         -4.57610       -0.79790        2.01230
H         -5.57840       -1.43930       -0.54620
H          2.63480       -0.67000       -4.83300
H          0.94570       -1.18980       -5.20530
H          2.04510       -0.70930       -6.49130
H         -6.81840        0.69930        0.58990
H         -8.06620       -1.33620        2.05800
H         -7.10010        2.58380        1.96140
H         -7.31010        3.62550        4.18490
H         -6.98800        2.27380        6.23870
H         -6.45520       -0.14120        6.06340
H         -6.24040       -1.21010        3.85320
H         -9.53210       -2.16720       -2.02170
H        -11.35560       -3.83980       -2.11170
H        -11.81920       -5.28340       -0.14710
H        -10.44610       -5.06780        1.90620
H         -8.61410       -3.42780        2.01160
113
Taxol
O          3.25920       -1.92750        2.06470
C          2.74310       -0.61360        2.33300
C          1.42010       -0.88820        1.56260
C          2.03470       -2.33090        1.40590
C          2.34260       -2.91620        0.04020
C          1.69320       -2.11900       -1.08570
C          1.95120       -0.58320       -0.98570
C          1.11700       -0.05830        0.26270
C          1.09580        1.50040        0.51520
C         -0.16140        2.33510       -0.04890
C         -1.49540        1.92890        0.65150
C         -2.50430        1.10770       -0.18440
C         -1.85050        0.35800       -1.33800
C         -0.74560        0.86620       -1.95320
C         -0.30110        2.30980       -1.60650
C          1.57190        0.01740       -2.38700
C          0.10800        0.02700       -2.88090
O          0.25610       -0.83310        2.45210
C         -0.74370       -1.72400        2.19190
O         -0.81040       -2.41820        1.18790
O          2.17380       -2.62650       -2.32950
C          3.47130       -0.28620       -0.84920
O          1.09540        1.77020        1.95410
C          2.09220        2.53770        2.46650
O          3.04560        2.97350        1.84480
O          0.07630        3.71410        0.32870
O         -3.16890        0.17350        0.69270
C         -4.20100        0.69880        1.42270
O         -4.45080        1.89590        1.50880
C         -2.52410       -0.93720       -1.72460
C         -1.38420        3.31010       -2.13130
C          0.98590        2.88180       -2.26990
O          2.45280        0.44470       -3.14950
O         -0.06850        0.59630       -4.18750
C          0.28840       -0.02190       -5.33490
O          0.16600        0.55270       -6.41490
C         -1.71100       -1.75120        3.33260
C          1.87560        2.77060        3.91990
C          2.81860        3.54390        4.61130
C          2.66130        3.79050        5.97660
C          1.56270        3.26720        6.65730
C          0.61980        2.49710        5.97680
C          0.77310        2.24740        4.61090
C         -4.96110       -0.39870        2.18360
O         -4.65740       -1.73320        1.76580
C          0.79140       -1.43220       -5.25910
C         -6.49590       -0.11560        2.16350
N         -7.27100       -0.87730        1.17740
C         -6.98620       -0.88000       -0.16490
O         -5.94170       -0.41650       -0.60950
C         -7.10790       -0.36240        3.54020
C         -7.04440       -1.62990        4.14500
C         -7.61440       -1.84750        5.40010
C         -8.25690       -0.80470        6.06440
C         -8.33160        0.45610        5.47490
C         -7.76240        0.67740        4.21920
C         -7.96980       -1.54290       -1.06430
C         -7.50540       -2.08730       -2.26930
C         -8.39270       -2.71740       -3.14410
C         -9.74760       -2.79730       -2.82400
C        -10.21930       -2.24210       -1.63430
C         -9.33500       -1.61150       -0.75500
H          0.09020       -0.33320        0.03750
H          3.40090        0.16330        1.93880
H          2.62730       -0.45500        3.41060
H          1.54840       -3.09000        2.03310
H          1.98290       -3.95250       -0.00730
H          3.42450       -2.99930       -0.12580
H          0.61310       -2.30670       -1.08070
H          2.00640        1.93110        0.09740
H         -2.01750        2.83700        0.98480
H         -1.28360        1.39650        1.58650
H         -3.27860        1.74940       -0.61990
H         -0.21340       -1.01490       -2.89960
H          2.15740       -3.60160       -2.29200
H          3.93780       -0.72490        0.02870
H          4.03290       -0.68900       -1.70170
H          3.66780        0.79070       -0.81920
H          0.09380        3.75960        1.30080
H         -3.60980       -0.80310       -1.75080
H         -2.25060       -1.28240       -2.72480
H         -2.28610       -1.72680       -1.00680
H         -2.37530        3.18300       -1.70000
H         -1.10400        4.35030       -1.92510
H         -1.49800        3.21430       -3.21870
H          0.95940        2.78210       -3.36010
H          1.09400        3.95420       -2.06220
H          1.91020        2.43640       -1.90720
H         -2.49250       -2.48700        3.12920
H         -1.19160       -2.04710        4.24770
H         -2.16590       -0.76620        3.45560
H          3.68050        3.95880        4.09150
H          3.39540        4.39100        6.50920
H          1.44110        3.46040        7.72110
H         -0.23540        2.09130        6.51280
H          0.02490        1.64270        4.10590
H         -4.57930       -0.31120        3.20880
H         -4.84290       -1.74370        0.80510
H          1.75530       -1.47650       -4.75300
H          0.05430       -2.08230       -4.78350
H          0.94000       -1.80620       -6.27790
H         -6.67070        0.93710        1.90950
H         -8.08980       -1.36500        1.51770
H         -6.54680       -2.45700        3.64000
H         -7.55760       -2.83130        5.85980
H         -8.70120       -0.97470        7.04210
H         -8.83530        1.26830        5.99380
H         -7.83570        1.66940        3.77700
H         -6.45110       -2.02530       -2.53030
H         -8.02810       -3.14290       -4.07610
H        -10.43900       -3.28570       -3.50710
H        -11.27950       -2.29340       -1.39610
H         -9.73540       -1.15980        0.14790
113
Taxol
O          3.29200       -1.91560        1.99980
C          2.78780       -0.59780        2.26930
C          1.43180       -0.88490        1.56310
C          2.03880       -2.33160        1.40460
C          2.29430       -2.94110        0.03830
C          1.60690       -2.15950       -1.07340
C          1.85280       -0.62190       -1.01180
C          1.07170       -0.07760        0.26290
C          1.06540        1.48560        0.48980
C         -0.21020        2.31460       -0.03450
C         -1.51190        1.93140        0.73640
C         -2.56490        1.10170       -0.03360
C         -1.97070        0.32530       -1.20190
C         -0.89150        0.81110       -1.87730
C         -0.41990        2.25600       -1.58330
C          1.39900       -0.07160       -2.41100
C         -0.09060       -0.05610       -2.82380
O          0.31150       -0.80810        2.50550
C         -0.70370       -1.69750        2.31150
O         -0.82640       -2.40530        1.32270
O          2.01920       -2.70470       -2.32650
C          3.37390       -0.30610       -0.94760
O          1.12910        1.78130        1.92190
C          2.14820        2.55640        2.37540
O          3.07760        2.97200        1.70530
O          0.05380        3.69980        0.30040
O         -3.19340        0.18020        0.88270
C         -4.15470        0.72580        1.68830
O         -4.34070        1.92800        1.83750
C         -2.66400       -0.97590       -1.52980
C         -1.51730        3.25440       -2.07990
C          0.84110        2.79620       -2.31910
O          2.24760        0.28680       -3.24260
O         -0.32440        0.48410       -4.13390
C         -0.07130       -0.18200       -5.28200
O         -0.23910        0.36670       -6.36920
C         -1.61580       -1.69680        3.49760
C          1.99030        2.82650        3.82990
C          2.95540        3.62360        4.46110
C          2.85260        3.90570        5.82470
C          1.78670        3.39420        6.56380
C          0.82210        2.60050        5.94350
C          0.92080        2.31550        4.57950
C         -4.94200       -0.36340        2.42910
O         -4.58220       -1.70360        2.07290
C          0.37520       -1.61040       -5.19380
C         -6.47240       -0.12580        2.27120
N         -7.07860       -0.88090        1.16930
C         -6.84590       -0.57700       -0.15010
O         -5.99880        0.24020       -0.49200
C         -7.22820       -0.46300        3.55350
C         -8.09110        0.48510        4.12720
C         -8.80210        0.18740        5.29170
C         -8.66530       -1.06150        5.89420
C         -7.82000       -2.01600        5.33260
C         -7.10790       -1.72140        4.16840
C         -7.62790       -1.33230       -1.16810
C         -7.08450       -1.46770       -2.45330
C         -7.77880       -2.16850       -3.44140
C         -9.02300       -2.72820       -3.15380
C         -9.57850       -2.58170       -1.88260
C         -8.88660       -1.88210       -0.89000
H          0.03610       -0.35560        0.08740
H          3.42700        0.17250        1.83430
H          2.72000       -0.42160        3.34830
H          1.58080       -3.07910        2.06590
H          1.93080       -3.97690        0.01790
H          3.36990       -3.02950       -0.16180
H          0.52840       -2.34820       -1.01550
H          1.95720        1.90700        0.02500
H         -2.01050        2.85090        1.07420
H         -1.26010        1.41600        1.67100
H         -3.35740        1.74100       -0.43930
H         -0.42030       -1.09550       -2.79910
H          2.99430       -2.73040       -2.35780
H          3.88130       -0.72810       -0.08410
H          3.90630       -0.71300       -1.81620
H          3.55950        0.77280       -0.94330
H          0.09970        3.77030        1.27020
H         -3.74970       -0.85320       -1.46930
H         -2.46750       -1.31970       -2.54870
H         -2.36310       -1.76110       -0.83110
H         -2.48690        3.14800       -1.59670
H         -1.21700        4.29620       -1.91380
H         -1.68550        3.13330       -3.15760
H          0.75810        2.67990       -3.40490
H          0.97630        3.86970       -2.13420
H          1.77510        2.33930       -1.99780
H         -2.37570       -2.47190        3.37200
H         -1.04440       -1.92480        4.40130
H         -2.10200       -0.72370        3.59120
H          3.79220        4.02980        3.89530
H          3.60360        4.52490        6.31040
H          1.70760        3.61510        7.62620
H         -0.00750        2.20420        6.52480
H          0.15650        1.69330        4.12190
H         -4.64350       -0.23970        3.47790
H         -4.77130       -1.77750        1.11820
H          1.35770       -1.68350       -4.72830
H         -0.36720       -2.21660       -4.67050
H          0.46410       -2.01330       -6.20840
H         -6.65050        0.93440        2.04980
H         -7.70980       -1.63190        1.41730
H         -8.21890        1.46530        3.67120
H         -9.46520        0.93050        5.72820
H         -9.21980       -1.29180        6.80060
H         -7.71580       -2.99170        5.80140
H         -6.45630       -2.48480        3.74620
H         -6.11840       -1.02750       -2.69090
H         -7.35170       -2.27380       -4.43590
H         -9.56560       -3.27100       -3.92460
H        -10.55700       -3.00570       -1.66760
H         -9.36070       -1.75600        0.07890
113
Taxol
O          3.03550       -2.32820        1.85860
C          2.40770       -1.12640        2.33610
C          1.27880       -1.19980        1.26690
C          1.95670       -2.57950        0.92570
C          2.51070       -2.86400       -0.45730
C          2.06630       -1.82360       -1.47970
C          2.28230       -0.35440       -1.00130
C          1.23020       -0.08320        0.15960
C          1.18140        1.37640        0.76640
C          0.07260        2.40610        0.19570
C         -1.37250        1.93910        0.55080
C         -2.22750        1.38160       -0.60520
C         -1.39720        0.84510       -1.76150
C         -0.18990        1.40550       -2.05770
C          0.21780        2.71520       -1.33240
C          2.15390        0.54270       -2.28320
C          0.79410        0.73210       -2.99260
O         -0.04730       -1.32860        1.87840
C         -0.94530       -2.10230        1.20350
O         -0.76460       -2.55830        0.08360
O          2.77340       -2.06290       -2.69580
C          3.74880       -0.13690       -0.53160
O          0.94760        1.27940        2.20500
C          1.55380        2.20200        2.99680
O          2.29370        3.08730        2.59470
O          0.22210        3.66240        0.90260
O         -3.05850        0.33650       -0.05480
C         -4.30640        0.73340        0.35380
O         -4.71240        1.88720        0.30540
C         -2.02620       -0.29730       -2.52310
C         -0.72400        3.87010       -1.80950
C          1.61860        3.33060       -1.61790
O          3.15780        1.07680       -2.77980
O          0.85400        1.57360       -4.15500
C          1.39270        1.19460       -5.33510
O          1.47040        1.99210       -6.26740
C         -2.14140       -2.37040        2.05940
C          1.21790        1.97880        4.42690
C          1.91480        2.71760        5.39290
C          1.63870        2.53700        6.74970
C          0.66480        1.62150        7.14720
C         -0.03690        0.88710        6.19130
C          0.23580        1.06440        4.83280
C         -5.10130       -0.46230        0.89630
O         -4.99560       -1.57670        0.00020
C          1.84930       -0.22520       -5.48750
C         -6.57930       -0.04500        1.18430
N         -7.50590       -1.18000        1.26260
C         -7.95120       -1.83600        0.13790
O         -7.50910       -1.58200       -0.98000
C         -6.70480        0.76600        2.47000
C         -7.17010        2.08950        2.42100
C         -7.29260        2.84530        3.58860
C         -6.95830        2.28730        4.82050
C         -6.50190        0.97280        4.88790
C         -6.37560        0.21540        3.72180
C         -8.95550       -2.91560        0.34150
C         -9.86410       -2.89540        1.40850
C        -10.78500       -3.93540        1.56120
C        -10.80770       -4.99020        0.64840
C         -9.91700       -5.00580       -0.42480
C         -8.99530       -3.96870       -0.58190
H          0.26180       -0.24660       -0.30380
H          3.08680       -0.27170        2.28800
H          2.07450       -1.24700        3.37240
H          1.39230       -3.44990        1.28710
H          2.17540       -3.85410       -0.79330
H          3.60560       -2.94100       -0.44150
H          1.00680       -1.97570       -1.71440
H          2.17160        1.81840        0.63970
H         -1.93530        2.77510        0.99060
H         -1.33940        1.20220        1.36290
H         -2.87570        2.15590       -1.02680
H          0.45990       -0.26370       -3.28690
H          2.75170       -3.02070       -2.88130
H          4.03660       -0.73180        0.33070
H          4.46120       -0.40520       -1.32210
H          3.93910        0.91120       -0.27800
H          1.16250        3.79190        1.14430
H         -3.09390       -0.10460       -2.67790
H         -1.60270       -0.42900       -3.52210
H         -1.91880       -1.23490       -1.97140
H         -1.77960        3.72420       -1.58990
H         -0.45640        4.82600       -1.34270
H         -0.64220        4.00600       -2.89540
H          1.79500        3.45830       -2.69100
H          1.71040        4.32930       -1.17150
H          2.44680        2.76410       -1.19690
H         -2.48560       -1.44060        2.51840
H         -2.94680       -2.77320        1.44070
H         -1.88290       -3.09900        2.83140
H          2.67620        3.43600        5.09510
H          2.18220        3.11110        7.49670
H          0.44990        1.48270        8.20450
H         -0.79950        0.17830        6.50610
H         -0.33000        0.48760        4.10640
H         -4.61440       -0.77150        1.82540
H         -5.71060       -1.48110       -0.66700
H          2.71410       -0.42690       -4.85610
H          1.03120       -0.92010       -5.28740
H          2.15860       -0.38390       -6.52620
H         -6.93540        0.56050        0.33960
H         -7.81800       -1.47900        2.17650
H         -7.43040        2.54850        1.46850
H         -7.64730        3.87190        3.53530
H         -7.05390        2.87790        5.72830
H         -6.24420        0.53830        5.85090
H         -6.02090       -0.81010        3.80330
H         -9.89030       -2.07070        2.11490
H        -11.49140       -3.91980        2.38820
H        -11.52650       -5.79760        0.76920
H         -9.94120       -5.82470       -1.13990
H         -8.30460       -3.98800       -1.42240
113
Taxol
O          3.09590       -2.20730        2.03550
C          2.45070       -0.99020        2.44670
C          1.32280       -1.13910        1.38450
C          2.02090       -2.52490        1.11850
C          2.57880       -2.87590       -0.24750
C          2.11770       -1.90020       -1.32500
C          2.31150       -0.40380       -0.92830
C          1.25710       -0.08590        0.21790
C          1.18720        1.40310        0.74460
C          0.05930        2.37930        0.12280
C         -1.37590        1.90190        0.50690
C         -2.22560        1.27610       -0.61780
C         -1.38960        0.69950       -1.75140
C         -0.19010        1.26000       -2.07550
C          0.19710        2.61080       -1.41960
C          2.16750        0.42050       -2.25680
C          0.80390        0.55060       -2.97270
O         -0.00090       -1.25410        2.00350
C         -0.88850       -2.07300        1.37050
O         -0.70210       -2.58660        0.27680
O          2.82760       -2.19500       -2.52710
C          3.77500       -0.13860       -0.47420
O          0.95570        1.38170        2.18650
C          1.54520        2.35730        2.92540
O          2.28030        3.22410        2.47700
O          0.18640        3.67380        0.76210
O         -3.04090        0.23870       -0.03130
C         -4.25640        0.65400        0.44850
O         -4.60590        1.82530        0.51460
C         -2.00220       -0.48690       -2.45800
C         -0.76540        3.72340       -1.95290
C          1.58660        3.23290       -1.74230
O          3.16240        0.94220       -2.78400
O          0.85020        1.32610       -4.18060
C          1.38800        0.88650       -5.33990
O          1.44960        1.62940       -6.31750
C         -2.08510       -2.30590        2.23560
C          1.19420        2.21940        4.36230
C          1.88950        3.00510        5.29160
C          1.59470        2.90820        6.65310
C          0.60350        2.03040        7.09110
C         -0.09610        1.24960        6.17120
C          0.19540        1.34290        4.80840
C         -5.09940       -0.55130        0.88700
O         -5.09870       -1.55450       -0.13710
C          1.86430       -0.53330       -5.41240
C         -6.53360       -0.08670        1.29760
N         -7.55380       -1.13620        1.19590
C         -8.05760       -1.54240       -0.01890
O         -7.59010       -1.14040       -1.08180
C         -6.54940        0.47420        2.71620
C         -6.83360        1.83140        2.93170
C         -6.84900        2.35870        4.22460
C         -6.58560        1.53670        5.31840
C         -6.30490        0.18640        5.12240
C         -6.28490       -0.34280        3.83070
C         -9.16020       -2.54190        0.00590
C         -9.30500       -3.39740       -1.09450
C        -10.32330       -4.35270       -1.11270
C        -11.20570       -4.45090       -0.03730
C        -11.07770       -3.59070        1.05360
C        -10.05990       -2.63320        1.07660
H          0.29090       -0.28810       -0.23520
H          3.11730       -0.12970        2.35040
H          2.11960       -1.05770        3.48860
H          1.46920       -3.38240        1.52730
H          2.25940       -3.88820       -0.52820
H          3.67480       -2.93440       -0.22880
H          1.06050       -2.08120       -1.54950
H          2.16950        1.85410        0.59140
H         -1.95020        2.74830        0.91040
H         -1.32690        1.20360        1.35140
H         -2.89440        2.01580       -1.07050
H          0.48420       -0.46520       -3.20960
H          2.81990       -3.16170       -2.66020
H          4.07250       -0.68040        0.41940
H          4.49050       -0.43960       -1.25000
H          3.94980        0.92470       -0.27960
H          1.12590        3.83720        0.98560
H         -3.07320       -0.31860       -2.61840
H         -1.57900       -0.65690       -3.45130
H         -1.87800       -1.39660       -1.86450
H         -1.81790        3.57070       -1.72220
H         -0.51310        4.70670       -1.53730
H         -0.68880        3.80410       -3.04470
H          1.75800        3.30570       -2.82140
H          1.66310        4.25540       -1.35020
H          2.42520        2.70310       -1.29490
H         -2.44070       -1.35590        2.64240
H         -2.88420       -2.74830        1.63520
H         -1.82340       -2.98960        3.04650
H          2.66330        3.69560        4.96160
H          2.13630        3.51890        7.37190
H          0.37280        1.95800        8.15170
H         -0.87340        0.57180        6.51690
H         -0.37080        0.73320        4.10950
H         -4.59370       -0.99660        1.74750
H         -5.80000       -1.30720       -0.77940
H          2.73360       -0.68600       -4.77360
H          1.05680       -1.22700       -5.16980
H          2.17290       -0.74700       -6.44130
H         -6.86210        0.69480        0.59910
H         -7.89360       -1.55830        2.04910
H         -7.03600        2.49400        2.09150
H         -7.06550        3.41330        4.37760
H         -6.59870        1.94970        6.32410
H         -6.10090       -0.45410        5.97730
H         -6.06300       -1.40090        3.70430
H         -8.62190       -3.32650       -1.93850
H        -10.42900       -5.01830       -1.96610
H        -11.99990       -5.19400       -0.05290
H        -11.77740       -3.66110        1.88340
H        -10.00440       -1.95500        1.92310
113
Taxol
O          3.04450       -2.18470        2.15330
C          2.43880       -0.93570        2.52750
C          1.29660       -1.08930        1.48210
C          1.95820       -2.49770        1.24730
C          2.50460       -2.89660       -0.11160
C          2.07340       -1.93410       -1.21380
C          2.29840       -0.43440       -0.84960
C          1.24270       -0.07470        0.28240
C          1.17880        1.42980        0.75840
C          0.04020        2.37630        0.11250
C         -1.39130        1.87900        0.49230
C         -2.22900        1.24630       -0.63870
C         -1.37820        0.65550       -1.75380
C         -0.17710        1.21550       -2.07000
C          0.19260        2.58060       -1.43370
C          2.18090        0.37100       -2.19330
C          0.83220        0.49200       -2.93780
O         -0.01910       -1.14880        2.12390
C         -0.93990       -1.96260        1.53590
O         -0.78970       -2.51920        0.45810
O          2.78240       -2.26940       -2.40550
C          3.76530       -0.19110       -0.39370
O          0.97140        1.45910        2.20300
C          1.58090        2.45640        2.89560
O          2.28920        3.31950        2.39940
O          0.14140        3.68350        0.72880
O         -3.05790        0.21320       -0.06480
C         -4.30290        0.62120        0.33760
O         -4.65350        1.79130        0.41680
C         -1.97490       -0.54590       -2.44930
C         -0.77150        3.67840       -1.99490
C          1.58070        3.20570       -1.75880
O          3.18570        0.88590       -2.70820
O          0.90240        1.24780       -4.15680
C          1.46150        0.78850       -5.29830
O          1.54400        1.51540       -6.28630
C         -2.13760       -2.10560        2.42020
C          1.30150        2.33940        4.34950
C          2.06480        3.11290        5.23450
C          1.84480        3.02770        6.61070
C          0.85990        2.17440        7.10760
C          0.09140        1.40750        6.23190
C          0.30860        1.48870        4.85450
C         -5.18930       -0.59530        0.62800
O         -5.30620       -1.38600       -0.56340
C          1.93500       -0.63350       -5.33880
C         -6.56500       -0.13750        1.20510
N         -7.61620       -1.15540        1.09670
C         -8.24620       -1.42200       -0.09790
O         -7.88640       -0.90380       -1.15230
C         -6.44680        0.29110        2.66350
C         -6.69310        1.62530        3.02330
C         -6.59340        2.03360        4.35460
C         -6.25160        1.11420        5.34400
C         -6.00590       -0.21450        5.00430
C         -6.10100       -0.62500        3.67340
C         -9.35370       -2.41540       -0.07090
C         -9.61270       -3.15170       -1.23470
C        -10.63980       -4.09730       -1.25370
C        -11.41740       -4.30410       -0.11460
C        -11.17580       -3.56200        1.04190
C        -10.14840       -2.61490        1.06610
H          0.27750       -0.28560       -0.16960
H          3.12620       -0.09650        2.39670
H          2.11660       -0.95850        3.57410
H          1.38720       -3.33120        1.67820
H          2.15460       -3.90520       -0.36850
H          3.59830       -2.98820       -0.09100
H          1.01300       -2.09740       -1.43870
H          2.15810        1.87550        0.57470
H         -1.97820        2.71550        0.89790
H         -1.33450        1.17810        1.33380
H         -2.88660        1.98560       -1.10730
H          0.51640       -0.52700       -3.16560
H          2.76060       -3.23910       -2.51450
H          4.05800       -0.74270        0.49520
H          4.47730       -0.49820       -1.17050
H          3.95310        0.86900       -0.19310
H          1.08020        3.87480        0.93270
H         -3.04450       -0.38680       -2.62730
H         -1.53790       -0.72910       -3.43440
H         -1.85230       -1.44530       -1.83970
H         -1.82240        3.53670       -1.75100
H         -0.51510        4.67340       -1.61090
H         -0.70180        3.72610       -3.08900
H          1.75510        3.26700       -2.83810
H          1.65110        4.23270       -1.37770
H          2.42160        2.68570       -1.30480
H         -2.56210       -1.12150        2.63310
H         -2.89090       -2.71330        1.91190
H         -1.85240       -2.60690        3.34830
H          2.83550        3.78310        4.85820
H          2.44020        3.62740        7.29530
H          0.68810        2.11020        8.17990
H         -0.68050        0.74900        6.62370
H         -0.30910        0.88990        4.19060
H         -4.66890       -1.21870        1.35930
H         -6.07450       -1.03830       -1.06790
H          2.78820       -0.77960       -4.67700
H          1.11950       -1.32110       -5.10560
H          2.26790       -0.86310       -6.35670
H         -6.92810        0.71060        0.60880
H         -7.87710       -1.66650        1.92880
H         -6.95790        2.36200        2.26610
H         -6.78330        3.07120        4.61940
H         -6.17730        1.43420        6.38040
H         -5.74240       -0.93100        5.77880
H         -5.90890       -1.66960        3.43560
H         -9.01160       -2.99520       -2.12810
H        -10.83420       -4.67070       -2.15700
H        -12.21880       -5.03940       -0.13080
H        -11.79470       -3.71620        1.92300
H        -10.00390       -2.02810        1.96850
113
Taxol
O          3.07000       -2.20920        2.10390
C          2.43790       -0.97960        2.49790
C          1.31130       -1.12890        1.43470
C          1.99680       -2.52360        1.18320
C          2.56000       -2.89180       -0.17680
C          2.11920       -1.91940       -1.26610
C          2.32110       -0.42220       -0.87800
C          1.25770       -0.09030        0.25530
C          1.18270        1.40530        0.76080
C          0.04700        2.36280        0.12360
C         -1.38520        1.86370        0.49410
C         -2.22190        1.24460       -0.64470
C         -1.36770        0.66330       -1.76230
C         -0.16710        1.22940       -2.07250
C          0.20180        2.58730       -1.41910
C          2.19610        0.39780       -2.21120
C          0.84440        0.52090       -2.95070
O         -0.01380       -1.22270        2.05350
C         -0.91080       -2.03740        1.42940
O         -0.72770       -2.57180        0.34520
O          2.83920       -2.22710       -2.45890
C          3.78240       -0.16540       -0.41210
O          0.96120        1.40590        2.20400
C          1.55530        2.39630        2.92010
O          2.26640        3.26950        2.44560
O          0.14760        3.66210        0.75660
O         -3.05710        0.21360       -0.07460
C         -4.29520        0.63080        0.34250
O         -4.64960        1.80190        0.38360
C         -1.96270       -0.53230       -2.46820
C         -0.76090        3.69190       -1.96890
C          1.59060        3.21770       -1.73130
O          3.19750        0.92280       -2.72250
O          0.90880        1.29290       -4.16000
C          1.47390        0.85450       -5.30680
O          1.55320        1.59650       -6.28370
C         -2.12080       -2.22530        2.28710
C          1.24970        2.26460        4.36780
C          1.95560        3.07380        5.26880
C          1.70820        2.98030        6.63980
C          0.75380        2.08210        7.11610
C          0.04330        1.27820        6.22490
C          0.28750        1.36820        4.85240
C         -5.16320       -0.57400        0.72880
O         -5.21360       -1.50130       -0.36350
C          1.95790       -0.56330       -5.36710
C         -6.57190       -0.09560        1.20600
N         -7.60780       -1.13380        1.14180
C         -8.15490       -1.54030       -0.05430
O         -7.76170       -1.10200       -1.13270
C         -6.52110        0.45000        2.62980
C         -6.79110        1.80560        2.87260
C         -6.75400        2.31700        4.17130
C         -6.45120        1.48050        5.24360
C         -6.18390        0.13160        5.02040
C         -6.21750       -0.38200        3.72280
C         -9.26360       -2.53060        0.01230
C        -10.21120       -2.53640       -1.01980
C        -11.26980       -3.44670       -0.99600
C        -11.38010       -4.36010        0.05230
C        -10.42990       -4.37090        1.07380
C         -9.36950       -3.46090        1.05510
H          0.29610       -0.29770       -0.20520
H          3.11360       -0.12720        2.39360
H          2.10340       -1.03100        3.53960
H          1.43450       -3.37240        1.59540
H          2.22990       -3.90220       -0.45200
H          3.65510       -2.96400       -0.14960
H          1.06280       -2.09410       -1.49980
H          2.16190        1.85820        0.59510
H         -1.97210        2.69570        0.90900
H         -1.33080        1.15210        1.32710
H         -2.87510        1.98950       -1.11020
H          0.53260       -0.49650       -3.19090
H          2.82780       -3.19490       -2.58460
H          4.07290       -0.71520        0.47880
H          4.50220       -0.46400       -1.18490
H          3.95910        0.89590       -0.20870
H          1.08460        3.84630        0.97500
H         -3.03140       -0.37030       -2.64920
H         -1.52170       -0.71000       -3.45240
H         -1.84470       -1.43580       -1.86410
H         -1.81260        3.54630       -1.73160
H         -0.50680        4.68170       -1.57000
H         -0.68650        3.75470       -3.06200
H          1.76970        3.29140       -2.80910
H          1.65810        4.24070       -1.33880
H          2.43000        2.69410       -1.27860
H         -2.50600       -1.25310        2.60450
H         -2.89570       -2.73730        1.71050
H         -1.86360       -2.83440        3.15690
H          2.70200        3.77960        4.90900
H          2.25860        3.60880        7.33630
H          0.56050        2.01140        8.18430
H         -0.70490        0.58380        6.60070
H         -0.28570        0.73910        4.17680
H         -4.65410       -1.09250        1.54500
H         -5.95220       -1.22100       -0.94780
H          2.81490       -0.71160       -4.71080
H          1.14860       -1.26000       -5.13970
H          2.28810       -0.77720       -6.38930
H         -6.92110        0.69560        0.52890
H         -8.03770       -1.42750        2.00900
H         -7.02480        2.47890        2.04900
H         -6.96080        3.37030        4.34550
H         -6.42360        1.88120        6.25400
H         -5.95040       -0.52000        5.85910
H         -6.01030       -1.44020        3.57460
H        -10.13090       -1.82850       -1.84220
H        -12.00680       -3.44460       -1.79550
H        -12.20370       -5.07040        0.06900
H        -10.51170       -5.09520        1.88120
H         -8.62640       -3.51250        1.84520
113
Taxol
O          2.96380       -2.13890        2.33310
C          2.36980       -0.86680        2.64290
C          1.24630       -1.04830        1.58220
C          1.89440       -2.47200        1.41380
C          2.46780       -2.92780        0.08350
C          2.07970       -2.00060       -1.06450
C          2.31080       -0.49150       -0.74760
C          1.22800       -0.08450        0.34140
C          1.15620        1.43820        0.75030
C          0.02420        2.34870        0.04360
C         -1.41130        1.84610        0.40280
C         -2.21550        1.17370       -0.73090
C         -1.33130        0.55590       -1.80510
C         -0.12430        1.11220       -2.10360
C          0.21710        2.50080       -1.50460
C          2.23770        0.27160       -2.11950
C          0.91510        0.36500       -2.91370
O         -0.08040       -1.06480        2.20280
C         -1.00450       -1.88780        1.63440
O         -0.84840       -2.49040        0.58240
O          2.81810       -2.38410       -2.22330
C          3.76790       -0.24690       -0.26130
O          0.93340        1.53320        2.18940
C          1.53100        2.56770        2.83750
O          2.23330        3.41300        2.30300
O          0.09450        3.67770        0.61500
O         -3.05610        0.14850       -0.15960
C         -4.29960        0.56870        0.23120
O         -4.62480        1.74230        0.35620
C         -1.90000       -0.67030       -2.48110
C         -0.74070        3.57030       -2.12840
C          1.60810        3.12630       -1.81690
O          3.25810        0.77510       -2.61450
O          1.02480        1.08180       -4.15300
C          1.62680        0.59000       -5.25860
O          1.74430        1.28720       -6.26430
C         -2.22320       -1.96390        2.49820
C          1.24500        2.52310        4.29420
C          1.96650        3.38100        5.13580
C          1.73940        3.36880        6.51350
C          0.79030        2.50300        7.05560
C          0.06440        1.65100        6.22330
C          0.28760        1.66030        4.84430
C         -5.22980       -0.63470        0.41300
O         -5.50370       -1.19710       -0.87830
C          2.10350       -0.83130       -5.23830
C         -6.51160       -0.20660        1.19120
N         -7.63230       -1.14150        1.04340
C         -8.39290       -1.18420       -0.10330
O         -8.09900       -0.53520       -1.10410
C         -6.22370       -0.01270        2.67530
C         -6.32650        1.26500        3.24710
C         -6.07470        1.45800        4.60660
C         -5.71840        0.37800        5.41170
C         -5.61140       -0.89670        4.85970
C         -5.86130       -1.09260        3.50040
C         -9.56930       -2.09530       -0.09920
C         -9.99550       -2.63520       -1.31990
C        -11.09600       -3.49360       -1.36200
C        -11.77990       -3.80770       -0.18780
C        -11.37090       -3.25970        1.02830
C        -10.26940       -2.40100        1.07580
H          0.27490       -0.31230       -0.12770
H          3.07100       -0.04250        2.49190
H          2.02700       -0.84190        3.68290
H          1.30280       -3.28220        1.86100
H          2.10870       -3.93980       -0.14550
H          3.55910       -3.03490        0.13530
H          1.02420       -2.16170       -1.31300
H          2.13690        1.87660        0.55790
H         -2.01530        2.68790        0.77040
H         -1.36800        1.17030        1.26500
H         -2.86720        1.89390       -1.23670
H          0.60950       -0.66160       -3.12030
H          2.79360       -3.35700       -2.29650
H          4.03670       -0.78200        0.64500
H          4.49660       -0.57470       -1.01370
H          3.95690        0.81620       -0.07840
H          1.02810        3.89320        0.81950
H         -2.96550       -0.52560       -2.69220
H         -1.43540       -0.87740       -3.44870
H         -1.78630       -1.55080       -1.84280
H         -1.79570        3.43160       -1.90110
H         -0.49810        4.58090       -1.77740
H         -0.64750        3.57670       -3.22180
H          1.80760        3.15460       -2.89330
H          1.66200        4.16540       -1.46740
H          2.44240        2.62800       -1.32810
H         -2.67500       -0.97350        2.58980
H         -2.94670       -2.64540        2.04320
H         -1.95440       -2.35370        3.48320
H          2.70940        4.06190        4.72440
H          2.30170        4.03530        7.16370
H          0.61290        2.49530        8.12880
H         -0.68000        0.98230        6.64980
H         -0.29810        0.99570        4.21500
H         -4.68930       -1.40240        0.97360
H         -6.29990       -0.74060       -1.23050
H          2.93070       -0.95600       -4.54010
H          1.28020       -1.51330       -5.01620
H          2.47550       -1.09030       -6.23550
H         -6.87740        0.73960        0.77030
H         -7.85160       -1.75630        1.81520
H         -6.60120        2.12400        2.63620
H         -6.15770        2.45290        5.03780
H         -5.52660        0.53070        6.47110
H         -5.33820       -1.73880        5.49130
H         -5.77750       -2.09920        3.09480
H         -9.46900       -2.39270       -2.24080
H        -11.42100       -3.91470       -2.31040
H        -12.63890       -4.47410       -0.22180
H        -11.91710       -3.49510        1.93910
H         -9.99370       -1.96160        2.03000
