# Supplementary material for: Reference-free NOE NMR analysis
Source: Chem Sci. 2020 Aug 31;11(36):9930–6. doi: 10.1039/d0sc02970j (PMC8162118; doi:10.1039/d0sc02970j)
Supplement: SC-011-D0SC02970J-s006 [file SC-011-D0SC02970J-s006.piz › taxol_structures/taxol_structures/taxol_conformation_7]

113
Taxol
O          3.32200       -1.86870        2.09370
C          2.74970       -0.58060        2.37660
C          1.43910       -0.90850        1.60420
C          2.09690       -2.33270        1.47520
C          2.39080       -2.94590        0.11830
C          1.72530       -2.17810       -1.01950
C          1.96310       -0.63840       -0.94940
C          1.12820       -0.10130        0.29150
C          1.11020        1.46040        0.52430
C         -0.15430        2.29300       -0.03830
C         -1.47180        1.87580        0.68650
C         -2.49180        1.05240       -0.13200
C         -1.85070        0.28970       -1.28580
C         -0.75110        0.78940       -1.91690
C         -0.31030        2.23950       -1.59540
C          1.56590       -0.06330       -2.35610
C          0.09690       -0.06710       -2.83510
O          0.26780       -0.87170        2.48400
C         -0.71040       -1.78560        2.22370
O         -0.74490       -2.50180        1.23340
O          2.20720       -2.70140       -2.25620
C          3.48060       -0.31930       -0.82870
O          1.17140        1.72430        1.95910
C          1.86130        2.82440        2.35810
O          2.45140        3.58790        1.60840
O          0.03040        3.68420        0.32410
O         -3.14750        0.12030        0.75410
C         -4.18040        0.64090        1.48600
O         -4.42570        1.83690        1.59140
C         -2.52490       -1.01210       -1.64940
C         -1.40260        3.22650       -2.12650
C          0.96760        2.80400       -2.28130
O          2.43710        0.36080       -3.13130
O         -0.09140        0.47590       -4.15110
C          0.25170       -0.16710       -5.28910
O          0.11680        0.38420       -6.37970
C         -1.69650       -1.81230        3.34820
C          1.82570        2.96730        3.83620
C          2.67210        3.91420        4.42910
C          2.67720        4.08130        5.81530
C          1.83560        3.30740        6.61380
C          0.98580        2.36770        6.03010
C          0.97770        2.19650        4.64370
C         -4.95510       -0.46990        2.21350
O         -4.67150       -1.79400        1.74830
C          0.75740       -1.57490       -5.18840
C         -6.48630       -0.16990        2.20340
N         -7.26200       -0.85710        1.16340
C         -6.98130       -0.75740       -0.17630
O         -5.93430       -0.26990       -0.58760
C         -7.11220       -0.50250        3.55600
C         -7.77890        0.49190        4.28910
C         -8.36390        0.19250        5.52120
C         -8.29340       -1.10200        6.03310
C         -7.63960       -2.10060        5.31420
C         -7.05400       -1.80480        4.08230
C         -7.97490       -1.33400       -1.12380
C         -7.52320       -1.75680       -2.38170
C         -8.41910       -2.29830       -3.30570
C         -9.77050       -2.41110       -2.98150
C        -10.23000       -1.97680       -1.73800
C         -9.33690       -1.43470       -0.80960
H          0.10220       -0.38320        0.07290
H          3.36900        0.23140        1.98760
H          2.62930       -0.43710        3.45580
H          1.64940       -3.08770        2.13570
H          2.03460       -3.98430        0.09760
H          3.47140       -3.02830       -0.05710
H          0.64790       -2.37950       -1.00730
H          2.02520        1.86930        0.09170
H         -1.99310        2.77730        1.03850
H         -1.23710        1.33910        1.61370
H         -3.27010        1.69230       -0.56250
H         -0.22180       -1.11010       -2.82910
H          2.19910       -3.67590       -2.20210
H          3.95340       -0.71220        0.06700
H          4.04350       -0.75190       -1.66570
H          3.66720        0.75960       -0.84580
H          0.98580        3.89930        0.31190
H         -3.61170       -0.88410       -1.65970
H         -2.26530       -1.36460       -2.65080
H         -2.27170       -1.79380       -0.92820
H         -2.38560        3.11070       -1.67400
H         -1.11960        4.27170       -1.95130
H         -1.53510        3.10390       -3.20900
H          0.93270        2.68130       -3.36880
H          1.07190        3.88120       -2.09760
H          1.89670        2.37090       -1.91620
H         -2.14060       -0.82290        3.47510
H         -2.48590       -2.53310        3.12250
H         -1.19570       -2.12490        4.26800
H          3.33190        4.52550        3.81610
H          3.33610        4.81610        6.27240
H          1.83940        3.43990        7.69360
H          0.32700        1.77080        6.65680
H          0.30060        1.46540        4.21040
H         -4.57290       -0.42200        3.24110
H         -4.87330       -1.77230        0.79160
H          1.72670       -1.60660       -4.69180
H          0.02630       -2.21560       -4.69100
H          0.89550       -1.97070       -6.20040
H         -6.64750        0.89960        2.02000
H         -8.08280       -1.36440        1.46790
H         -7.84980        1.50900        3.90770
H         -8.87680        0.97000        6.08230
H         -8.74980       -1.33290        6.99250
H         -7.58610       -3.11080        5.71290
H         -6.54900       -2.59910        3.53400
H         -6.47190       -1.66690       -2.64690
H         -8.06390       -2.62820       -4.27910
H        -10.46890       -2.82980       -3.70270
H        -11.28770       -2.05240       -1.49540
H         -9.72970       -1.07420        0.13650
