# Supplementary material for: Reference-free NOE NMR analysis
Source: Chem Sci. 2020 Aug 31;11(36):9930–6. doi: 10.1039/d0sc02970j (PMC8162118; doi:10.1039/d0sc02970j)
Supplement: SC-011-D0SC02970J-s006 [file SC-011-D0SC02970J-s006.piz › taxol_structures/taxol_structures/taxol_conformation_1]

113
Taxol
O          3.26860       -1.95550        2.06180
C          2.70990       -0.66670        2.36780
C          1.40440       -0.95890        1.57250
C          2.04450       -2.38910        1.42000
C          2.34530       -2.97700        0.05380
C          1.70000       -2.17710       -1.07320
C          1.95890       -0.64250       -0.96950
C          1.12070       -0.11730        0.27490
C          1.12870        1.43980        0.54280
C         -0.11180        2.30980       -0.01910
C         -1.44590        1.90700        0.68290
C         -2.47570        1.12620       -0.16400
C         -1.83660        0.36640       -1.32030
C         -0.71970        0.85360       -1.93110
C         -0.25040        2.28830       -1.57870
C          1.58370       -0.03650       -2.36910
C          0.11850       -0.00250       -2.85820
O          0.22290       -0.92660        2.43900
C         -0.76140       -1.82500        2.14860
O         -0.79750       -2.51170        1.13770
O          2.18550       -2.68260       -2.31600
C          3.47950       -0.34760       -0.82810
O          1.17390        1.67090        1.98440
C          1.87280        2.75250        2.41740
O          2.48550        3.52220        1.69250
O          0.09640        3.69020        0.37090
O         -3.16850        0.20300        0.70330
C         -4.21060        0.74100        1.41000
O         -4.46600        1.93830        1.47160
C         -2.53610       -0.91350       -1.71160
C         -1.31280        3.30980       -2.10500
C          1.04850        2.83630       -2.23820
O          2.46910        0.38150       -3.13160
O         -0.04840        0.56940       -4.16500
C          0.28790       -0.05940       -5.31290
O          0.17420        0.51590       -6.39340
C         -1.75220       -1.87700        3.26800
C          1.81080        2.87110        3.89730
C          2.62400        3.82930        4.51820
C          2.60340        3.97530        5.90670
C          1.76980        3.16810        6.68020
C          0.95370        2.21620        6.06900
C          0.97100        2.06690        4.68020
C         -4.97850       -0.34670        2.17790
O         -4.67810       -1.68630        1.77240
C          0.75940       -1.48050       -5.23600
C         -6.51260       -0.05800        2.15230
N         -7.29200       -0.81640        1.16600
C         -6.97840       -0.86080       -0.16890
O         -5.94450       -0.37660       -0.61550
C         -7.12890       -0.30510        3.52720
C         -7.77450        0.73780        4.20990
C         -8.34850        0.51590        5.46330
C         -8.28740       -0.74850        6.04690
C         -7.65410       -1.79440        5.37850
C         -7.07960       -1.57610        4.12550
C         -7.94750       -1.54050       -1.07010
C         -7.99640       -1.13890       -2.41180
C         -8.88610       -1.75140       -3.29630
C         -9.72260       -2.77260       -2.84660
C         -9.66740       -3.18780       -1.51560
C         -8.77940       -2.57700       -0.62620
H          0.09180       -0.37570        0.04050
H          3.34480        0.14530        2.00520
H          2.57830       -0.54670        3.44850
H          1.57930       -3.15190        2.05880
H          1.97740       -4.01050        0.00730
H          3.42650       -3.06800       -0.11280
H          0.61980       -2.36310       -1.07460
H          2.05770        1.84070        0.13310
H         -1.95070        2.81080        1.05270
H         -1.23260        1.34220        1.59880
H         -3.22820        1.79360       -0.59810
H         -0.22020       -1.03900       -2.87400
H          2.16010       -3.65760       -2.28280
H          3.93620       -0.75910        0.06760
H          4.04520       -0.77700       -1.66480
H          3.68240        0.72850       -0.82870
H          1.05640        3.88440        0.38020
H         -3.61800       -0.75360       -1.74760
H         -2.26200       -1.26660       -2.70870
H         -2.32310       -1.70750       -0.99070
H         -2.30290        3.21170       -1.66440
H         -1.00650        4.34500       -1.91030
H         -1.43660        3.20770       -3.19060
H          1.02450        2.73450       -3.32820
H          1.17490        3.90720       -2.03310
H          1.96290        2.37560       -1.86980
H         -2.52600       -2.61200        3.03410
H         -1.25040       -2.18800        4.18800
H         -2.21380       -0.89660        3.39990
H          3.27740        4.46660        3.92520
H          3.23620        4.71940        6.38510
H          1.75360        3.28380        7.76180
H          0.30120        1.59260        6.67600
H          0.31960        1.32520        4.22600
H         -4.59930       -0.25180        3.20360
H         -4.84300       -1.69950        0.80790
H          1.72310       -1.54490       -4.73160
H          0.00890       -2.11320       -4.75770
H          0.89750       -1.85940       -6.25430
H         -6.68380        0.99540        1.89890
H         -8.19770       -1.14920        1.47130
H         -7.83690        1.73280        3.77260
H         -8.84520        1.33040        5.98530
H         -8.73520       -0.91880        7.02290
H         -7.60790       -2.78090        5.83340
H         -6.58950       -2.40520        3.61660
H         -7.34520       -0.34450       -2.77110
H         -8.92530       -1.43360       -4.33550
H        -10.41400       -3.25120       -3.53660
H        -10.31200       -3.99430       -1.17320
H         -8.73450       -2.94210        0.39580
