# Supplementary material for: Reference-free NOE NMR analysis
Source: Chem Sci. 2020 Aug 31;11(36):9930–6. doi: 10.1039/d0sc02970j (PMC8162118; doi:10.1039/d0sc02970j)
Supplement: SC-011-D0SC02970J-s006 [file SC-011-D0SC02970J-s006.piz › taxol_structures/taxol_structures/taxol_conformation_6]

113
Taxol
O          3.27390       -1.95930        2.00310
C          2.74220       -0.65990        2.31290
C          1.40510       -0.94640        1.57030
C          2.02270       -2.38510        1.40950
C          2.26790       -2.99040        0.03920
C          1.59950       -2.19060       -1.07490
C          1.87910       -0.65870       -0.99100
C          1.08270       -0.11790        0.27380
C          1.10410        1.44080        0.52420
C         -0.15340        2.30660       -0.00340
C         -1.46540        1.90640        0.74070
C         -2.51840        1.11640       -0.06960
C         -1.91370        0.35430       -1.24320
C         -0.81710        0.84080       -1.88950
C         -0.33990        2.27740       -1.55780
C          1.47100       -0.05450       -2.38240
C         -0.00520       -0.01900       -2.83640
O          0.25910       -0.88890        2.48150
C         -0.74580       -1.77980        2.24510
O         -0.83380       -2.47700        1.24460
O          2.04080       -2.71020       -2.32830
C          3.40670       -0.38070       -0.89740
O          1.19940        1.68590        1.96060
C          1.91950        2.76660        2.35890
O          2.51080        3.52660        1.60670
O          0.06690        3.68870        0.37360
O         -3.18120        0.18940        0.81660
C         -4.17900        0.73060        1.58060
O         -4.39700        1.93110        1.69730
C         -2.61800       -0.93080       -1.60790
C         -1.42040        3.29430       -2.05530
C          0.93690        2.82470       -2.25980
O          2.33800        0.36230       -3.16630
O         -0.20410        0.55030       -4.13970
C          0.11180       -0.07740       -5.29410
O         -0.02220        0.49850       -6.37190
C         -1.68930       -1.80310        3.40600
C          1.91370        2.89360        3.83910
C          1.07550        2.12110        4.65500
C          1.11220        2.27720        6.04280
C          1.98050        3.20400        6.61950
C          2.81250        3.97990        5.81290
C          2.77930        3.82730        4.42540
C         -4.95990       -0.36040        2.32730
O         -4.62130       -1.70100        1.95350
C          0.58430       -1.49860       -5.22670
C         -6.49320       -0.10650        2.21380
N         -7.15890       -0.88200        1.16100
C         -6.90960       -0.68510       -0.17490
O         -5.99290        0.02690       -0.56830
C         -7.20100       -0.39230        3.53550
C         -7.99350        0.59910        4.13610
C         -8.65650        0.34670        5.33880
C         -8.54080       -0.89880        5.95300
C         -7.76420       -1.89530        5.36540
C         -7.10010       -1.64620        4.16310
C         -7.76180       -1.43240       -1.14080
C         -7.23600       -1.71280       -2.40960
C         -7.99720       -2.41240       -3.34810
C         -9.28970       -2.82570       -3.02740
C         -9.82630       -2.53430       -1.77320
C         -9.06770       -1.83520       -0.83020
H          0.04600       -0.37520        0.07530
H          3.37180        0.14080        1.91710
H          2.65210       -0.52490        3.39620
H          1.57240       -3.13640        2.07230
H          1.88100       -4.01770        0.01500
H          3.34130       -3.10200       -0.16160
H          0.51760       -2.36400       -1.04170
H          2.01920        1.83490        0.07830
H         -1.96030        2.81340        1.11560
H         -1.22440        1.35100        1.65520
H         -3.28900        1.77890       -0.47930
H         -0.34690       -1.05470       -2.84250
H          2.01170       -3.68480       -2.28500
H          3.88920       -0.80290       -0.02060
H          3.94050       -0.81160       -1.75420
H          3.62050        0.69320       -0.89840
H          1.02610        3.88460        0.34460
H         -3.70250       -0.78780       -1.58440
H         -2.39260       -1.26990       -2.62220
H         -2.35590       -1.72790       -0.90690
H         -2.39800        3.19170       -1.58830
H         -1.11320        4.33070       -1.86930
H         -1.57330        3.19120       -3.13710
H          0.87960        2.71830       -3.34810
H          1.06740        3.89680       -2.06350
H          1.86330        2.36720       -1.91820
H         -2.45440       -2.56460        3.23710
H         -1.14450       -2.06400        4.31710
H         -2.16650       -0.82740        3.51560
H          0.38420        1.39990        4.22770
H          0.46120        1.67860        6.67590
H          2.00640        3.32490        7.70040
H          3.48580        4.70490        6.26460
H          3.43170        4.44010        3.80610
H         -4.63390       -0.24740        3.36920
H         -4.81360       -1.75690        0.99780
H          1.55820       -1.56370       -4.74250
H         -0.15650       -2.13070       -4.73280
H          0.70080       -1.87770       -6.24770
H         -6.66900        0.94760        1.96430
H         -7.85180       -1.55840        1.45490
H         -8.10230        1.57810        3.67250
H         -9.26550        1.12270        5.79660
H         -9.05770       -1.09340        6.88950
H         -7.67600       -2.86780        5.84380
H         -6.50020       -2.43990        3.72010
H         -6.23120       -1.38850       -2.67200
H         -7.58410       -2.63130       -4.32990
H         -9.88400       -3.36770       -3.75980
H        -10.84090       -2.84470       -1.53330
H         -9.52470       -1.59360        0.12500
