# Supplementary material for: Reference-free NOE NMR analysis
Source: Chem Sci. 2020 Aug 31;11(36):9930–6. doi: 10.1039/d0sc02970j (PMC8162118; doi:10.1039/d0sc02970j)
Supplement: SC-011-D0SC02970J-s006 [file SC-011-D0SC02970J-s006.piz › taxol_structures/taxol_structures/taxol_conformation_8]

113
Taxol
O          3.21330       -2.05040        1.95060
C          2.68730       -0.75910        2.30150
C          1.37000       -0.99550        1.50730
C          1.97550       -2.43400        1.30300
C          2.25380       -2.98320       -0.08420
C          1.62690       -2.12810       -1.18090
C          1.92350       -0.60490       -1.02400
C          1.09710       -0.10580        0.23970
C          1.13460        1.44030        0.56150
C         -0.08650        2.35500        0.02910
C         -1.43160        1.95720        0.71300
C         -2.47300        1.22480       -0.16270
C         -1.84470        0.49070       -1.34040
C         -0.71830        0.97800       -1.93320
C         -0.22130        2.39070       -1.53030
C          1.56520        0.05970       -2.40120
C          0.10320        0.14160       -2.89200
O          0.19770       -0.96300        2.38550
C         -0.80780       -1.83260        2.08190
O         -0.87630       -2.47990        1.04700
O          2.09700       -2.60100       -2.44230
C          3.45110       -0.35190       -0.87470
O          1.17880        1.61760        2.01020
C          1.90450        2.66200        2.48710
O          2.53750        3.44540        1.79540
O          0.15050        3.71560        0.46870
O         -3.18820        0.29260        0.67710
C         -4.23640        0.82980        1.37500
O         -4.50570        2.02510        1.41660
C         -2.57030       -0.75990       -1.77550
C         -1.26100        3.45130       -2.02300
C          1.09060        2.93570       -2.16670
O          2.46090        0.48790       -3.14580
O         -0.04940        0.76740       -4.17550
C          0.28160        0.17960       -5.34650
O          0.18540        0.80080       -6.40310
C         -1.77780       -1.90520        3.21840
C          1.84880        2.71270        3.97080
C          2.72200        3.58430        4.63580
C          2.71030        3.66150        6.02990
C          1.82540        2.87260        6.76450
C          0.94880        2.00790        6.10910
C          0.95720        1.92700        4.71450
C         -4.99310       -0.24800        2.16670
O         -4.64570       -1.59420        1.82810
C          0.72410       -1.25260       -5.32540
C         -6.53350       -0.00230        2.08440
N         -7.26720       -0.88860        1.17350
C         -6.96040       -1.01280       -0.15800
O         -5.93540       -0.53610       -0.63350
C         -7.17540       -0.10870        3.46490
C         -7.88780        0.97710        3.99780
C         -8.48750        0.88300        5.25520
C         -8.38630       -0.29600        5.99180
C         -7.68700       -1.38400        5.47300
C         -7.08640       -1.29330        4.21650
C         -7.88480       -1.82590       -0.99490
C         -7.36750       -2.45040       -2.13830
C         -8.19550       -3.22730       -2.95090
C         -9.54450       -3.37540       -2.63100
C        -10.07000       -2.74220       -1.50440
C         -9.24500       -1.96440       -0.68730
H          0.06260       -0.33710        0.00100
H          3.33800        0.04990        1.96050
H          2.56580       -0.67060        3.38650
H          1.49690       -3.20710        1.91930
H          1.85640       -4.00370       -0.16380
H          3.33130       -3.09920       -0.25900
H          0.54240       -2.28740       -1.18530
H          2.07300        1.83670        0.16900
H         -1.92060        2.85800        1.11050
H         -1.23320        1.35880        1.61070
H         -3.20750        1.92140       -0.58100
H         -0.25560       -0.88650       -2.94930
H          2.05050       -3.57580       -2.44250
H          3.90150       -0.81320       -0.00060
H          4.00490       -0.75770       -1.73110
H          3.67850        0.71830       -0.82880
H          1.11440        3.88790        0.48930
H         -3.64590       -0.56700       -1.82770
H         -2.28850       -1.09820       -2.77540
H         -2.39300       -1.57640       -1.07030
H         -2.25400        3.35920       -1.58760
H         -0.93380        4.47260       -1.79250
H         -1.38440        3.38890       -3.11170
H          1.06760        2.87470       -3.25970
H          1.23810        3.99570       -1.92230
H          1.99450        2.44350       -1.81350
H         -2.25980       -0.93560        3.35660
H         -2.53520       -2.66220        3.00140
H         -1.25330       -2.20170        4.13070
H          3.41600        4.20610        4.07330
H          3.39010        4.33780        6.54320
H          1.81650        2.93470        7.85050
H          0.25660        1.39890        6.68610
H          0.25910        1.25320        4.22530
H         -4.64220       -0.10010        3.19610
H         -4.79480       -1.65530        0.86250
H          1.68390       -1.35690       -4.82010
H         -0.04120       -1.88860       -4.87600
H          0.85940       -1.59280       -6.35770
H         -6.72350        1.01080        1.70920
H         -8.06060       -1.38570        1.55690
H         -7.98240        1.90670        3.43910
H         -9.03530        1.73040        5.66060
H         -8.85420       -0.36690        6.97070
H         -7.61000       -2.30390        6.04760
H         -6.54530       -2.15420        3.82560
H         -6.31710       -2.33800       -2.39830
H         -7.78910       -3.71470       -3.83400
H        -10.18990       -3.97900       -3.26540
H        -11.12620       -2.84890       -1.26700
H         -9.68860       -1.45840        0.16510
