# Supplementary material for: Reference-free NOE NMR analysis
Source: Chem Sci. 2020 Aug 31;11(36):9930–6. doi: 10.1039/d0sc02970j (PMC8162118; doi:10.1039/d0sc02970j)
Supplement: SC-011-D0SC02970J-s006 [file SC-011-D0SC02970J-s006.piz › taxol_structures/taxol_structures/Taxol_Confelim_3Kcal.mae]

{ 
 s_m_m2io_version
 :::
 2.0.0 
} 

f_m_ct { 
 s_m_title
 s_m_entry_id
 s_m_entry_name
 i_f3d_flags
 r_f3d_energy
 r_mmod_Potential_Energy-MMFF94s
 b_mmod_Minimization_Converged-MMFF94s
 r_mmod_RMS_Derivative-MMFF94s
 s_m_job_name
 s_m_Source_Path
 s_m_Source_File
 i_m_Source_File_Index
 i_mmod_Times_Found-MMFF94s
 r_mmod_Relative_Potential_Energy-MMFF94s
 i_mmod_Conformation-MMFF94s
 i_mmod_Serial_Number-MMFF94s
 i_m_ct_format
 :::
 Taxol 
  1 
  entry 
  0
  0
  847.728576660156
  1
  0.0419022291898727
  mmod_confelim_2 
  "/Users/rgil/Documents/StereoFitter/Taxol/Taxol Structures/Taxol_by_rrg" 
  Taxol_Confelim.mae 
  1
  21
  0
  1
  1
  2
 m_depend[8] { 
  # First column is dependency index #
  i_m_depend_dependency
  s_m_depend_property
  :::
  1 20 r_mmod_Potential_Energy-MMFF94s 
  2 20 b_mmod_Minimization_Converged-MMFF94s 
  3 20 r_mmod_RMS_Derivative-MMFF94s 
  4 30 s_m_job_name 
  5 20 i_mmod_Times_Found-MMFF94s 
  6 20 r_mmod_Relative_Potential_Energy-MMFF94s 
  7 20 i_mmod_Conformation-MMFF94s 
  8 10 i_mmod_Serial_Number-MMFF94s 
  :::
 } 
 m_atom[113] { 
  # First column is atom index #
  i_m_mmod_type
  r_m_x_coord
  r_m_y_coord
  r_m_z_coord
  i_m_residue_number
  i_m_color
  i_m_atomic_number
  s_m_color_rgb
  i_m_Hcount
  i_sd_original_parity
  :::
  1 16 3.268628 -1.955519 2.061820 900 70 8 FF2F2F  0 <>
  2 3 2.709915 -0.666738 2.367808 900 2 6 A0A0A0  2 <>
  3 3 1.404438 -0.958864 1.572476 900 2 6 A0A0A0  0 2
  4 3 2.044493 -2.389055 1.419978 900 2 6 A0A0A0  1 1
  5 3 2.345251 -2.977032 0.053758 900 2 6 A0A0A0  2 <>
  6 3 1.699959 -2.177105 -1.073246 900 2 6 A0A0A0  1 1
  7 3 1.958917 -0.642498 -0.969518 900 2 6 A0A0A0  0 2
  8 3 1.120669 -0.117299 0.274870 900 2 6 A0A0A0  1 2
  9 3 1.128709 1.439803 0.542823 900 2 6 A0A0A0  1 1
  10 3 -0.111828 2.309805 -0.019138 900 2 6 A0A0A0  0 2
  11 3 -1.445890 1.906956 0.682937 900 2 6 A0A0A0  2 <>
  12 3 -2.475683 1.126198 -0.164041 900 2 6 A0A0A0  1 1
  13 2 -1.836559 0.366436 -1.320265 900 2 6 A0A0A0  0 <>
  14 2 -0.719729 0.853642 -1.931054 900 2 6 A0A0A0  0 <>
  15 3 -0.250405 2.288262 -1.578665 900 2 6 A0A0A0  0 <>
  16 2 1.583727 -0.036543 -2.369116 900 2 6 A0A0A0  0 <>
  17 3 0.118517 -0.002469 -2.858173 900 2 6 A0A0A0  1 2
  18 16 0.222947 -0.926571 2.439006 900 70 8 FF2F2F  0 <>
  19 2 -0.761445 -1.825014 2.148580 900 2 6 A0A0A0  0 <>
  20 15 -0.797525 -2.511699 1.137669 900 70 8 FF2F2F  0 <>
  21 16 2.185475 -2.682599 -2.316042 900 70 8 FF2F2F  1 <>
  22 3 3.479504 -0.347573 -0.828083 900 2 6 A0A0A0  3 <>
  23 16 1.173874 1.670853 1.984366 900 70 8 FF2F2F  0 <>
  24 2 1.872761 2.752522 2.417386 900 2 6 A0A0A0  0 <>
  25 15 2.485535 3.522210 1.692484 900 70 8 FF2F2F  0 <>
  26 16 0.096428 3.690170 0.370925 900 70 8 FF2F2F  1 <>
  27 16 -3.168505 0.203035 0.703289 900 70 8 FF2F2F  0 <>
  28 2 -4.210623 0.741025 1.410018 900 2 6 A0A0A0  0 <>
  29 15 -4.465953 1.938264 1.471640 900 70 8 FF2F2F  0 <>
  30 3 -2.536137 -0.913522 -1.711570 900 2 6 A0A0A0  3 <>
  31 3 -1.312769 3.309834 -2.104989 900 2 6 A0A0A0  3 <>
  32 3 1.048518 2.836260 -2.238225 900 2 6 A0A0A0  3 <>
  33 15 2.469107 0.381451 -3.131587 900 70 8 FF2F2F  0 <>
  34 16 -0.048372 0.569438 -4.164950 900 70 8 FF2F2F  0 <>
  35 2 0.287905 -0.059433 -5.312873 900 2 6 A0A0A0  0 <>
  36 15 0.174151 0.515935 -6.393382 900 70 8 FF2F2F  0 <>
  37 3 -1.752165 -1.877049 3.267960 900 2 6 A0A0A0  3 <>
  38 2 1.810849 2.871102 3.897287 900 2 6 A0A0A0  0 <>
  39 2 2.624001 3.829301 4.518171 900 2 6 A0A0A0  1 <>
  40 2 2.603432 3.975254 5.906732 900 2 6 A0A0A0  1 <>
  41 2 1.769804 3.168066 6.680167 900 2 6 A0A0A0  1 <>
  42 2 0.953746 2.216167 6.068997 900 2 6 A0A0A0  1 <>
  43 2 0.971003 2.066850 4.680151 900 2 6 A0A0A0  1 <>
  44 3 -4.978487 -0.346664 2.177892 900 2 6 A0A0A0  1 2
  45 16 -4.678060 -1.686304 1.772380 900 70 8 FF2F2F  1 <>
  46 3 0.759355 -1.480505 -5.235957 900 2 6 A0A0A0  3 <>
  47 3 -6.512607 -0.058046 2.152261 900 2 6 A0A0A0  1 1
  48 25 -7.291977 -0.816374 1.166025 900 43 7 5757FF  1 <>
  49 2 -6.978445 -0.860807 -0.168903 900 2 6 A0A0A0  0 <>
  50 15 -5.944500 -0.376609 -0.615466 900 70 8 FF2F2F  0 <>
  51 2 -7.128921 -0.305051 3.527196 900 2 6 A0A0A0  0 <>
  52 2 -7.774478 0.737843 4.209877 900 2 6 A0A0A0  1 <>
  53 2 -8.348458 0.515886 5.463329 900 2 6 A0A0A0  1 <>
  54 2 -8.287437 -0.748486 6.046854 900 2 6 A0A0A0  1 <>
  55 2 -7.654116 -1.794402 5.378521 900 2 6 A0A0A0  1 <>
  56 2 -7.079640 -1.576123 4.125479 900 2 6 A0A0A0  1 <>
  57 2 -7.947477 -1.540514 -1.070112 900 2 6 A0A0A0  0 <>
  58 2 -7.996360 -1.138883 -2.411809 900 2 6 A0A0A0  1 <>
  59 2 -8.886097 -1.751402 -3.296256 900 2 6 A0A0A0  1 <>
  60 2 -9.722615 -2.772600 -2.846562 900 2 6 A0A0A0  1 <>
  61 2 -9.667439 -3.187753 -1.515643 900 2 6 A0A0A0  1 <>
  62 2 -8.779429 -2.577013 -0.626164 900 2 6 A0A0A0  1 <>
  63 41 0.091810 -0.375696 0.040533 900 21 1 FFFFFF  0 <>
  64 41 3.344838 0.145319 2.005156 900 21 1 FFFFFF  0 <>
  65 41 2.578349 -0.546713 3.448543 900 21 1 FFFFFF  0 <>
  66 41 1.579259 -3.151917 2.058832 900 21 1 FFFFFF  0 <>
  67 41 1.977411 -4.010544 0.007315 900 21 1 FFFFFF  0 <>
  68 41 3.426469 -3.068045 -0.112830 900 21 1 FFFFFF  0 <>
  69 41 0.619800 -2.363110 -1.074607 900 21 1 FFFFFF  0 <>
  70 41 2.057699 1.840670 0.133123 900 21 1 FFFFFF  0 <>
  71 41 -1.950670 2.810772 1.052664 900 21 1 FFFFFF  0 <>
  72 41 -1.232594 1.342224 1.598754 900 21 1 FFFFFF  0 <>
  73 41 -3.228163 1.793623 -0.598083 900 21 1 FFFFFF  0 <>
  74 41 -0.220193 -1.038998 -2.874040 900 21 1 FFFFFF  0 <>
  75 42 2.160129 -3.657635 -2.282807 900 21 1 FFFFFF  0 <>
  76 41 3.936193 -0.759115 0.067567 900 21 1 FFFFFF  0 <>
  77 41 4.045178 -0.777039 -1.664849 900 21 1 FFFFFF  0 <>
  78 41 3.682372 0.728516 -0.828668 900 21 1 FFFFFF  0 <>
  79 42 1.056415 3.884406 0.380222 900 21 1 FFFFFF  0 <>
  80 41 -3.617954 -0.753642 -1.747641 900 21 1 FFFFFF  0 <>
  81 41 -2.262042 -1.266598 -2.708744 900 21 1 FFFFFF  0 <>
  82 41 -2.323092 -1.707471 -0.990713 900 21 1 FFFFFF  0 <>
  83 41 -2.302931 3.211714 -1.664362 900 21 1 FFFFFF  0 <>
  84 41 -1.006454 4.344959 -1.910284 900 21 1 FFFFFF  0 <>
  85 41 -1.436573 3.207690 -3.190613 900 21 1 FFFFFF  0 <>
  86 41 1.024507 2.734494 -3.328220 900 21 1 FFFFFF  0 <>
  87 41 1.174885 3.907200 -2.033128 900 21 1 FFFFFF  0 <>
  88 41 1.962922 2.375638 -1.869786 900 21 1 FFFFFF  0 <>
  89 41 -2.526034 -2.612005 3.034076 900 21 1 FFFFFF  0 <>
  90 41 -1.250441 -2.187996 4.187969 900 21 1 FFFFFF  0 <>
  91 41 -2.213820 -0.896559 3.399894 900 21 1 FFFFFF  0 <>
  92 41 3.277406 4.466579 3.925192 900 21 1 FFFFFF  0 <>
  93 41 3.236214 4.719403 6.385117 900 21 1 FFFFFF  0 <>
  94 41 1.753561 3.283794 7.761751 900 21 1 FFFFFF  0 <>
  95 41 0.301222 1.592629 6.676022 900 21 1 FFFFFF  0 <>
  96 41 0.319573 1.325217 4.225995 900 21 1 FFFFFF  0 <>
  97 41 -4.599322 -0.251824 3.203562 900 21 1 FFFFFF  0 <>
  98 42 -4.842955 -1.699476 0.807929 900 21 1 FFFFFF  0 <>
  99 41 1.723071 -1.544873 -4.731606 900 21 1 FFFFFF  0 <>
  100 41 0.008903 -2.113213 -4.757674 900 21 1 FFFFFF  0 <>
  101 41 0.897488 -1.859391 -6.254325 900 21 1 FFFFFF  0 <>
  102 41 -6.683843 0.995356 1.898950 900 21 1 FFFFFF  0 <>
  103 43 -8.197661 -1.149223 1.471324 900 21 1 FFFFFF  0 <>
  104 41 -7.836892 1.732788 3.772634 900 21 1 FFFFFF  0 <>
  105 41 -8.845170 1.330405 5.985319 900 21 1 FFFFFF  0 <>
  106 41 -8.735161 -0.918840 7.022907 900 21 1 FFFFFF  0 <>
  107 41 -7.607880 -2.780898 5.833429 900 21 1 FFFFFF  0 <>
  108 41 -6.589522 -2.405162 3.616568 900 21 1 FFFFFF  0 <>
  109 41 -7.345161 -0.344532 -2.771107 900 21 1 FFFFFF  0 <>
  110 41 -8.925261 -1.433599 -4.335508 900 21 1 FFFFFF  0 <>
  111 41 -10.413971 -3.251246 -3.536594 900 21 1 FFFFFF  0 <>
  112 41 -10.312003 -3.994323 -1.173228 900 21 1 FFFFFF  0 <>
  113 41 -8.734532 -2.942108 0.395801 900 21 1 FFFFFF  0 <>
  :::
 } 
 m_bond[130] { 
  # First column is bond index #
  i_m_from
  i_m_to
  i_m_order
  i_sd_original_parity
  :::
  1 1 4 1 1
  2 1 2 1 <>
  3 2 3 1 <>
  4 2 64 1 <>
  5 2 65 1 <>
  6 3 8 1 <>
  7 3 4 1 <>
  8 3 18 1 6
  9 4 1 1 1
  10 4 5 1 <>
  11 4 66 1 <>
  12 5 6 1 <>
  13 5 67 1 <>
  14 5 68 1 <>
  15 6 7 1 <>
  16 6 21 1 1
  17 6 69 1 <>
  18 7 16 1 <>
  19 7 8 1 <>
  20 7 22 1 1
  21 8 9 1 <>
  22 8 63 1 6
  23 9 10 1 <>
  24 9 23 1 6
  25 9 70 1 <>
  26 10 15 1 1
  27 10 11 1 <>
  28 10 26 1 <>
  29 11 12 1 <>
  30 11 71 1 <>
  31 11 72 1 <>
  32 12 13 1 <>
  33 12 27 1 6
  34 12 73 1 <>
  35 13 14 2 <>
  36 13 30 1 <>
  37 14 15 1 <>
  38 14 17 1 <>
  39 15 10 1 1
  40 15 31 1 <>
  41 15 32 1 <>
  42 16 17 1 <>
  43 16 33 2 <>
  44 17 34 1 1
  45 17 74 1 <>
  46 18 3 1 6
  47 18 19 1 <>
  48 19 20 2 <>
  49 19 37 1 <>
  50 21 6 1 1
  51 21 75 1 <>
  52 22 7 1 1
  53 22 76 1 <>
  54 22 77 1 <>
  55 22 78 1 <>
  56 23 9 1 6
  57 23 24 1 <>
  58 24 25 2 <>
  59 24 38 1 <>
  60 26 79 1 <>
  61 27 12 1 6
  62 27 28 1 <>
  63 28 44 1 <>
  64 28 29 2 <>
  65 30 80 1 <>
  66 30 81 1 <>
  67 30 82 1 <>
  68 31 83 1 <>
  69 31 84 1 <>
  70 31 85 1 <>
  71 32 86 1 <>
  72 32 87 1 <>
  73 32 88 1 <>
  74 34 17 1 1
  75 34 35 1 <>
  76 35 36 2 <>
  77 35 46 1 <>
  78 37 89 1 <>
  79 37 90 1 <>
  80 37 91 1 <>
  81 38 43 2 <>
  82 38 39 1 <>
  83 39 40 2 <>
  84 39 92 1 <>
  85 40 41 1 <>
  86 40 93 1 <>
  87 41 42 2 <>
  88 41 94 1 <>
  89 42 43 1 <>
  90 42 95 1 <>
  91 43 96 1 <>
  92 44 47 1 <>
  93 44 45 1 1
  94 44 97 1 <>
  95 45 44 1 1
  96 45 98 1 <>
  97 46 99 1 <>
  98 46 100 1 <>
  99 46 101 1 <>
  100 47 48 1 6
  101 47 51 1 <>
  102 47 102 1 <>
  103 48 47 1 6
  104 48 49 1 <>
  105 48 103 1 <>
  106 49 50 2 <>
  107 49 57 1 <>
  108 51 52 2 <>
  109 51 56 1 <>
  110 52 53 1 <>
  111 52 104 1 <>
  112 53 54 2 <>
  113 53 105 1 <>
  114 54 55 1 <>
  115 54 106 1 <>
  116 55 56 2 <>
  117 55 107 1 <>
  118 56 108 1 <>
  119 57 62 2 <>
  120 57 58 1 <>
  121 58 59 2 <>
  122 58 109 1 <>
  123 59 60 1 <>
  124 59 110 1 <>
  125 60 61 2 <>
  126 60 111 1 <>
  127 61 62 1 <>
  128 61 112 1 <>
  129 62 113 1 <>
  130 63 8 1 6
  :::
 } 
} 

f_m_ct { 
 s_m_title
 s_m_entry_id
 s_m_entry_name
 i_f3d_flags
 r_f3d_energy
 r_mmod_Potential_Energy-MMFF94s
 b_mmod_Minimization_Converged-MMFF94s
 r_mmod_RMS_Derivative-MMFF94s
 s_m_job_name
 s_m_Source_Path
 s_m_Source_File
 i_m_Source_File_Index
 i_mmod_Times_Found-MMFF94s
 r_mmod_Relative_Potential_Energy-MMFF94s
 i_mmod_Conformation-MMFF94s
 i_mmod_Serial_Number-MMFF94s
 i_m_ct_format
 :::
 Taxol 
  2 
  entry 
  0
  0
  847.975891113281
  1
  0.0391945950686932
  mmod_confelim_2 
  "/Users/rgil/Documents/StereoFitter/Taxol/Taxol Structures/Taxol_by_rrg" 
  Taxol_Confelim.mae 
  2
  1
  0.247314453125
  2
  1
  2
 m_depend[8] { 
  # First column is dependency index #
  i_m_depend_dependency
  s_m_depend_property
  :::
  1 20 r_mmod_Potential_Energy-MMFF94s 
  2 20 b_mmod_Minimization_Converged-MMFF94s 
  3 20 r_mmod_RMS_Derivative-MMFF94s 
  4 30 s_m_job_name 
  5 20 i_mmod_Times_Found-MMFF94s 
  6 20 r_mmod_Relative_Potential_Energy-MMFF94s 
  7 20 i_mmod_Conformation-MMFF94s 
  8 10 i_mmod_Serial_Number-MMFF94s 
  :::
 } 
 m_atom[113] { 
  # First column is atom index #
  i_m_mmod_type
  r_m_x_coord
  r_m_y_coord
  r_m_z_coord
  i_m_residue_number
  i_m_color
  i_m_atomic_number
  s_m_color_rgb
  i_m_Hcount
  i_sd_original_parity
  :::
  1 16 3.327661 -1.860245 2.126305 900 70 8 FF2F2F  0 <>
  2 3 2.743263 -0.575401 2.399198 900 2 6 A0A0A0  2 <>
  3 3 1.444031 -0.914130 1.612309 900 2 6 A0A0A0  0 2
  4 3 2.112270 -2.334589 1.496695 900 2 6 A0A0A0  1 1
  5 3 2.424493 -2.951448 0.145785 900 2 6 A0A0A0  2 <>
  6 3 1.764117 -2.193479 -1.001471 900 2 6 A0A0A0  1 1
  7 3 1.992233 -0.651895 -0.937086 900 2 6 A0A0A0  0 2
  8 3 1.144043 -0.112118 0.293722 900 2 6 A0A0A0  1 2
  9 3 1.120606 1.450683 0.521891 900 2 6 A0A0A0  1 1
  10 3 -0.137259 2.280807 -0.059670 900 2 6 A0A0A0  0 2
  11 3 -1.462088 1.870609 0.655301 900 2 6 A0A0A0  2 <>
  12 3 -2.473979 1.040852 -0.166071 900 2 6 A0A0A0  1 1
  13 2 -1.822421 0.269951 -1.308290 900 2 6 A0A0A0  0 <>
  14 2 -0.717222 0.765121 -1.933260 900 2 6 A0A0A0  0 <>
  15 3 -0.278446 2.217119 -1.617529 900 2 6 A0A0A0  0 <>
  16 2 1.603924 -0.088403 -2.350766 900 2 6 A0A0A0  0 <>
  17 3 0.137964 -0.097060 -2.839324 900 2 6 A0A0A0  1 2
  18 16 0.261283 -0.882571 2.477139 900 70 8 FF2F2F  0 <>
  19 2 -0.708007 -1.802848 2.205283 900 2 6 A0A0A0  0 <>
  20 15 -0.723465 -2.522787 1.217284 900 70 8 FF2F2F  0 <>
  21 16 2.260494 -2.720603 -2.230925 900 70 8 FF2F2F  1 <>
  22 3 3.506639 -0.323231 -0.804479 900 2 6 A0A0A0  3 <>
  23 16 1.159801 1.718560 1.957024 900 70 8 FF2F2F  0 <>
  24 2 1.836958 2.823687 2.363778 900 2 6 A0A0A0  0 <>
  25 15 2.441501 3.583520 1.621894 900 70 8 FF2F2F  0 <>
  26 16 0.045247 3.674520 0.294651 900 70 8 FF2F2F  1 <>
  27 16 -3.137478 0.116789 0.722552 900 70 8 FF2F2F  0 <>
  28 2 -4.179010 0.643734 1.437973 900 2 6 A0A0A0  0 <>
  29 15 -4.429702 1.840343 1.522647 900 70 8 FF2F2F  0 <>
  30 3 -2.494691 -1.033738 -1.668805 900 2 6 A0A0A0  3 <>
  31 3 -1.364953 3.200922 -2.165852 900 2 6 A0A0A0  3 <>
  32 3 1.006557 2.776443 -2.294142 900 2 6 A0A0A0  3 <>
  33 15 2.480056 0.329788 -3.123705 900 70 8 FF2F2F  0 <>
  34 16 -0.041446 0.437179 -4.160245 900 70 8 FF2F2F  0 <>
  35 2 0.308721 -0.213665 -5.291696 900 2 6 A0A0A0  0 <>
  36 15 0.182041 0.330755 -6.386684 900 70 8 FF2F2F  0 <>
  37 3 -1.709383 -1.834128 3.315915 900 2 6 A0A0A0  3 <>
  38 2 1.761359 2.981718 3.839186 900 2 6 A0A0A0  0 <>
  39 2 2.563588 3.961032 4.440919 900 2 6 A0A0A0  1 <>
  40 2 2.528110 4.145605 5.824517 900 2 6 A0A0A0  1 <>
  41 2 1.690133 3.356417 6.611762 900 2 6 A0A0A0  1 <>
  42 2 0.884626 2.383839 6.019404 900 2 6 A0A0A0  1 <>
  43 2 0.917089 2.195411 4.635576 900 2 6 A0A0A0  1 <>
  44 3 -4.953882 -0.459893 2.176586 900 2 6 A0A0A0  1 2
  45 16 -4.692135 -1.785489 1.703538 900 70 8 FF2F2F  1 <>
  46 3 0.812163 -1.621310 -5.178312 900 2 6 A0A0A0  3 <>
  47 3 -6.481328 -0.138832 2.200145 900 2 6 A0A0A0  1 1
  48 25 -7.301268 -0.791615 1.171464 900 43 7 5757FF  1 <>
  49 2 -6.992089 -0.785745 -0.165246 900 2 6 A0A0A0  0 <>
  50 15 -5.921318 -0.366680 -0.590421 900 70 8 FF2F2F  0 <>
  51 2 -7.079320 -0.483543 3.562605 900 2 6 A0A0A0  0 <>
  52 2 -7.670840 0.517260 4.349289 900 2 6 A0A0A0  1 <>
  53 2 -8.226892 0.205695 5.591777 900 2 6 A0A0A0  1 <>
  54 2 -8.201506 -1.106745 6.060639 900 2 6 A0A0A0  1 <>
  55 2 -7.621535 -2.111208 5.288496 900 2 6 A0A0A0  1 <>
  56 2 -7.065034 -1.803339 4.046243 900 2 6 A0A0A0  1 <>
  57 2 -8.017825 -1.323568 -1.099363 900 2 6 A0A0A0  0 <>
  58 2 -8.036208 -0.834526 -2.412631 900 2 6 A0A0A0  1 <>
  59 2 -8.980355 -1.308168 -3.325469 900 2 6 A0A0A0  1 <>
  60 2 -9.902640 -2.277767 -2.933106 900 2 6 A0A0A0  1 <>
  61 2 -9.879073 -2.780396 -1.631710 900 2 6 A0A0A0  1 <>
  62 2 -8.936686 -2.308747 -0.713911 900 2 6 A0A0A0  1 <>
  63 41 0.120732 -0.396945 0.066381 900 21 1 FFFFFF  0 <>
  64 41 3.361899 0.239466 2.015283 900 21 1 FFFFFF  0 <>
  65 41 2.609154 -0.429930 3.476508 900 21 1 FFFFFF  0 <>
  66 41 1.662297 -3.089585 2.155513 900 21 1 FFFFFF  0 <>
  67 41 2.076658 -3.992722 0.126069 900 21 1 FFFFFF  0 <>
  68 41 3.507308 -3.025886 -0.018718 900 21 1 FFFFFF  0 <>
  69 41 0.687933 -2.401115 -0.998291 900 21 1 FFFFFF  0 <>
  70 41 2.041131 1.860219 0.101683 900 21 1 FFFFFF  0 <>
  71 41 -1.986368 2.775309 0.994432 900 21 1 FFFFFF  0 <>
  72 41 -1.237433 1.341451 1.589373 900 21 1 FFFFFF  0 <>
  73 41 -3.248150 1.677287 -0.609100 900 21 1 FFFFFF  0 <>
  74 41 -0.179767 -1.140361 -2.828135 900 21 1 FFFFFF  0 <>
  75 42 2.254600 -3.694790 -2.172760 900 21 1 FFFFFF  0 <>
  76 41 3.971793 -0.703065 0.100808 900 21 1 FFFFFF  0 <>
  77 41 4.080420 -0.762056 -1.630804 900 21 1 FFFFFF  0 <>
  78 41 3.687921 0.756355 -0.832153 900 21 1 FFFFFF  0 <>
  79 42 1.001182 3.887699 0.295303 900 21 1 FFFFFF  0 <>
  80 41 -3.581010 -0.903380 -1.692044 900 21 1 FFFFFF  0 <>
  81 41 -2.224531 -1.395074 -2.664235 900 21 1 FFFFFF  0 <>
  82 41 -2.251021 -1.809944 -0.938394 900 21 1 FFFFFF  0 <>
  83 41 -2.353098 3.086828 -1.724212 900 21 1 FFFFFF  0 <>
  84 41 -1.084446 4.247090 -1.992784 900 21 1 FFFFFF  0 <>
  85 41 -1.485076 3.072856 -3.249154 900 21 1 FFFFFF  0 <>
  86 41 0.983209 2.645361 -3.381000 900 21 1 FFFFFF  0 <>
  87 41 1.108952 3.855031 -2.117833 900 21 1 FFFFFF  0 <>
  88 41 1.931575 2.346178 -1.915463 900 21 1 FFFFFF  0 <>
  89 41 -2.504833 -2.540870 3.068259 900 21 1 FFFFFF  0 <>
  90 41 -1.224549 -2.166041 4.237473 900 21 1 FFFFFF  0 <>
  91 41 -2.143533 -0.841324 3.451488 900 21 1 FFFFFF  0 <>
  92 41 3.219690 4.584961 3.836822 900 21 1 FFFFFF  0 <>
  93 41 3.152308 4.906105 6.288230 900 21 1 FFFFFF  0 <>
  94 41 1.662127 3.502425 7.689419 900 21 1 FFFFFF  0 <>
  95 41 0.228468 1.774713 6.637047 900 21 1 FFFFFF  0 <>
  96 41 0.273584 1.438451 4.195616 900 21 1 FFFFFF  0 <>
  97 41 -4.552448 -0.418729 3.197178 900 21 1 FFFFFF  0 <>
  98 42 -4.881928 -1.750419 0.743911 900 21 1 FFFFFF  0 <>
  99 41 1.777861 -1.650689 -4.674477 900 21 1 FFFFFF  0 <>
  100 41 0.076925 -2.257990 -4.682025 900 21 1 FFFFFF  0 <>
  101 41 0.957242 -2.023743 -6.186648 900 21 1 FFFFFF  0 <>
  102 41 -6.632301 0.935421 2.038484 900 21 1 FFFFFF  0 <>
  103 43 -8.231264 -1.069648 1.457882 900 21 1 FFFFFF  0 <>
  104 41 -7.704851 1.548609 4.002755 900 21 1 FFFFFF  0 <>
  105 41 -8.681825 0.987904 6.194950 900 21 1 FFFFFF  0 <>
  106 41 -8.635262 -1.346857 7.028286 900 21 1 FFFFFF  0 <>
  107 41 -7.602671 -3.135136 5.653817 900 21 1 FFFFFF  0 <>
  108 41 -6.616364 -2.600880 3.455374 900 21 1 FFFFFF  0 <>
  109 41 -7.319055 -0.078901 -2.727116 900 21 1 FFFFFF  0 <>
  110 41 -8.995468 -0.922137 -4.341999 900 21 1 FFFFFF  0 <>
  111 41 -10.636930 -2.647903 -3.645172 900 21 1 FFFFFF  0 <>
  112 41 -10.591771 -3.546625 -1.334713 900 21 1 FFFFFF  0 <>
  113 41 -8.920780 -2.740390 0.282660 900 21 1 FFFFFF  0 <>
  :::
 } 
 m_bond[130] { 
  # First column is bond index #
  i_m_from
  i_m_to
  i_m_order
  i_sd_original_parity
  :::
  1 1 4 1 1
  2 1 2 1 <>
  3 2 3 1 <>
  4 2 64 1 <>
  5 2 65 1 <>
  6 3 8 1 <>
  7 3 4 1 <>
  8 3 18 1 6
  9 4 1 1 1
  10 4 5 1 <>
  11 4 66 1 <>
  12 5 6 1 <>
  13 5 67 1 <>
  14 5 68 1 <>
  15 6 7 1 <>
  16 6 21 1 1
  17 6 69 1 <>
  18 7 16 1 <>
  19 7 8 1 <>
  20 7 22 1 1
  21 8 9 1 <>
  22 8 63 1 6
  23 9 10 1 <>
  24 9 23 1 6
  25 9 70 1 <>
  26 10 15 1 1
  27 10 11 1 <>
  28 10 26 1 <>
  29 11 12 1 <>
  30 11 71 1 <>
  31 11 72 1 <>
  32 12 13 1 <>
  33 12 27 1 6
  34 12 73 1 <>
  35 13 14 2 <>
  36 13 30 1 <>
  37 14 15 1 <>
  38 14 17 1 <>
  39 15 10 1 1
  40 15 31 1 <>
  41 15 32 1 <>
  42 16 17 1 <>
  43 16 33 2 <>
  44 17 34 1 1
  45 17 74 1 <>
  46 18 3 1 6
  47 18 19 1 <>
  48 19 20 2 <>
  49 19 37 1 <>
  50 21 6 1 1
  51 21 75 1 <>
  52 22 7 1 1
  53 22 76 1 <>
  54 22 77 1 <>
  55 22 78 1 <>
  56 23 9 1 6
  57 23 24 1 <>
  58 24 25 2 <>
  59 24 38 1 <>
  60 26 79 1 <>
  61 27 12 1 6
  62 27 28 1 <>
  63 28 44 1 <>
  64 28 29 2 <>
  65 30 80 1 <>
  66 30 81 1 <>
  67 30 82 1 <>
  68 31 83 1 <>
  69 31 84 1 <>
  70 31 85 1 <>
  71 32 86 1 <>
  72 32 87 1 <>
  73 32 88 1 <>
  74 34 17 1 1
  75 34 35 1 <>
  76 35 36 2 <>
  77 35 46 1 <>
  78 37 89 1 <>
  79 37 90 1 <>
  80 37 91 1 <>
  81 38 43 2 <>
  82 38 39 1 <>
  83 39 40 2 <>
  84 39 92 1 <>
  85 40 41 1 <>
  86 40 93 1 <>
  87 41 42 2 <>
  88 41 94 1 <>
  89 42 43 1 <>
  90 42 95 1 <>
  91 43 96 1 <>
  92 44 47 1 <>
  93 44 45 1 1
  94 44 97 1 <>
  95 45 44 1 1
  96 45 98 1 <>
  97 46 99 1 <>
  98 46 100 1 <>
  99 46 101 1 <>
  100 47 48 1 6
  101 47 51 1 <>
  102 47 102 1 <>
  103 48 47 1 6
  104 48 49 1 <>
  105 48 103 1 <>
  106 49 50 2 <>
  107 49 57 1 <>
  108 51 52 2 <>
  109 51 56 1 <>
  110 52 53 1 <>
  111 52 104 1 <>
  112 53 54 2 <>
  113 53 105 1 <>
  114 54 55 1 <>
  115 54 106 1 <>
  116 55 56 2 <>
  117 55 107 1 <>
  118 56 108 1 <>
  119 57 62 2 <>
  120 57 58 1 <>
  121 58 59 2 <>
  122 58 109 1 <>
  123 59 60 1 <>
  124 59 110 1 <>
  125 60 61 2 <>
  126 60 111 1 <>
  127 61 62 1 <>
  128 61 112 1 <>
  129 62 113 1 <>
  130 63 8 1 6
  :::
 } 
} 

f_m_ct { 
 s_m_title
 s_m_entry_id
 s_m_entry_name
 i_f3d_flags
 r_f3d_energy
 r_mmod_Potential_Energy-MMFF94s
 b_mmod_Minimization_Converged-MMFF94s
 r_mmod_RMS_Derivative-MMFF94s
 s_m_job_name
 s_m_Source_Path
 s_m_Source_File
 i_m_Source_File_Index
 i_mmod_Times_Found-MMFF94s
 r_mmod_Relative_Potential_Energy-MMFF94s
 i_mmod_Conformation-MMFF94s
 i_mmod_Serial_Number-MMFF94s
 i_m_ct_format
 :::
 Taxol 
  3 
  entry 
  0
  0
  848.030395507812
  1
  0.0480095595121384
  mmod_confelim_2 
  "/Users/rgil/Documents/StereoFitter/Taxol/Taxol Structures/Taxol_by_rrg" 
  Taxol_Confelim.mae 
  3
  9
  0.30181884765625
  3
  1
  2
 m_depend[8] { 
  # First column is dependency index #
  i_m_depend_dependency
  s_m_depend_property
  :::
  1 20 r_mmod_Potential_Energy-MMFF94s 
  2 20 b_mmod_Minimization_Converged-MMFF94s 
  3 20 r_mmod_RMS_Derivative-MMFF94s 
  4 30 s_m_job_name 
  5 20 i_mmod_Times_Found-MMFF94s 
  6 20 r_mmod_Relative_Potential_Energy-MMFF94s 
  7 20 i_mmod_Conformation-MMFF94s 
  8 10 i_mmod_Serial_Number-MMFF94s 
  :::
 } 
 m_atom[113] { 
  # First column is atom index #
  i_m_mmod_type
  r_m_x_coord
  r_m_y_coord
  r_m_z_coord
  i_m_residue_number
  i_m_color
  i_m_atomic_number
  s_m_color_rgb
  i_m_Hcount
  i_sd_original_parity
  :::
  1 16 3.248143 -1.991267 2.002223 900 70 8 FF2F2F  0 <>
  2 3 2.723213 -0.690291 2.316782 900 2 6 A0A0A0  2 <>
  3 3 1.388906 -0.962920 1.563921 900 2 6 A0A0A0  0 2
  4 3 1.998351 -2.404461 1.396904 900 2 6 A0A0A0  1 1
  5 3 2.249573 -3.001260 0.023986 900 2 6 A0A0A0  2 <>
  6 3 1.592192 -2.190404 -1.088507 900 2 6 A0A0A0  1 1
  7 3 1.879956 -0.660683 -0.992482 900 2 6 A0A0A0  0 2
  8 3 1.079699 -0.123227 0.271316 900 2 6 A0A0A0  1 2
  9 3 1.110036 1.433760 0.533033 900 2 6 A0A0A0  1 1
  10 3 -0.137746 2.313015 0.004016 900 2 6 A0A0A0  0 2
  11 3 -1.457449 1.918654 0.737712 900 2 6 A0A0A0  2 <>
  12 3 -2.512810 1.144830 -0.085011 900 2 6 A0A0A0  1 1
  13 2 -1.905640 0.381260 -1.256247 900 2 6 A0A0A0  0 <>
  14 2 -0.801749 0.863180 -1.894026 900 2 6 A0A0A0  0 <>
  15 3 -0.315309 2.294672 -1.551702 900 2 6 A0A0A0  0 <>
  16 2 1.482681 -0.045637 -2.382045 900 2 6 A0A0A0  0 <>
  17 3 0.008799 0.003373 -2.842090 900 2 6 A0A0A0  1 2
  18 16 0.237723 -0.904070 2.468476 900 70 8 FF2F2F  0 <>
  19 2 -0.771680 -1.786362 2.219774 900 2 6 A0A0A0  0 <>
  20 15 -0.858024 -2.476603 1.214352 900 70 8 FF2F2F  0 <>
  21 16 2.038582 -2.704001 -2.342525 900 70 8 FF2F2F  1 <>
  22 3 3.408572 -0.391957 -0.888669 900 2 6 A0A0A0  3 <>
  23 16 1.198290 1.667348 1.971664 900 70 8 FF2F2F  0 <>
  24 2 1.926148 2.737724 2.383300 900 2 6 A0A0A0  0 <>
  25 15 2.525584 3.501125 1.641066 900 70 8 FF2F2F  0 <>
  26 16 0.091280 3.690888 0.391277 900 70 8 FF2F2F  1 <>
  27 16 -3.195265 0.226112 0.795323 900 70 8 FF2F2F  0 <>
  28 2 -4.203928 0.778635 1.537718 900 2 6 A0A0A0  0 <>
  29 15 -4.426744 1.980613 1.628599 900 70 8 FF2F2F  0 <>
  30 3 -2.617887 -0.896878 -1.629941 900 2 6 A0A0A0  3 <>
  31 3 -1.383933 3.323817 -2.049637 900 2 6 A0A0A0  3 <>
  32 3 0.970189 2.835330 -2.243145 900 2 6 A0A0A0  3 <>
  33 15 2.356328 0.368702 -3.159878 900 70 8 FF2F2F  0 <>
  34 16 -0.179256 0.582339 -4.142838 900 70 8 FF2F2F  0 <>
  35 2 0.138763 -0.040152 -5.299436 900 2 6 A0A0A0  0 <>
  36 15 0.020323 0.545635 -6.373780 900 70 8 FF2F2F  0 <>
  37 3 -1.723615 -1.809815 3.373647 900 2 6 A0A0A0  3 <>
  38 2 1.920518 2.845452 3.864940 900 2 6 A0A0A0  0 <>
  39 2 2.805835 3.751164 4.465172 900 2 6 A0A0A0  1 <>
  40 2 2.840977 3.882704 5.854815 900 2 6 A0A0A0  1 <>
  41 2 1.991001 3.114004 6.649515 900 2 6 A0A0A0  1 <>
  42 2 1.102682 2.215334 6.058743 900 2 6 A0A0A0  1 <>
  43 2 1.064178 2.080178 4.668889 900 2 6 A0A0A0  1 <>
  44 3 -4.989523 -0.299442 2.298819 900 2 6 A0A0A0  1 2
  45 16 -4.649268 -1.646162 1.950338 900 70 8 FF2F2F  1 <>
  46 3 0.594887 -1.467055 -5.239054 900 2 6 A0A0A0  3 <>
  47 3 -6.523607 -0.042473 2.179941 900 2 6 A0A0A0  1 1
  48 25 -7.203885 -0.846222 1.157781 900 43 7 5757FF  1 <>
  49 2 -6.899513 -0.758643 -0.177726 900 2 6 A0A0A0  0 <>
  50 15 -5.972556 -0.072868 -0.592798 900 70 8 FF2F2F  0 <>
  51 2 -7.226413 -0.281288 3.513604 900 2 6 A0A0A0  0 <>
  52 2 -7.998524 0.737963 4.093619 900 2 6 A0A0A0  1 <>
  53 2 -8.658562 0.526195 5.305712 900 2 6 A0A0A0  1 <>
  54 2 -8.559713 -0.705743 5.949712 900 2 6 A0A0A0  1 <>
  55 2 -7.803138 -1.729261 5.382603 900 2 6 A0A0A0  1 <>
  56 2 -7.142359 -1.520900 4.170833 900 2 6 A0A0A0  1 <>
  57 2 -7.741742 -1.545780 -1.119064 900 2 6 A0A0A0  0 <>
  58 2 -7.843740 -1.101202 -2.444300 900 2 6 A0A0A0  1 <>
  59 2 -8.615752 -1.810494 -3.366376 900 2 6 A0A0A0  1 <>
  60 2 -9.281147 -2.970496 -2.971233 900 2 6 A0A0A0  1 <>
  61 2 -9.171268 -3.427161 -1.657557 900 2 6 A0A0A0  1 <>
  62 2 -8.400183 -2.720378 -0.730738 900 2 6 A0A0A0  1 <>
  63 41 0.042509 -0.372234 0.065156 900 21 1 FFFFFF  0 <>
  64 41 3.360796 0.108515 1.930119 900 21 1 FFFFFF  0 <>
  65 41 2.627132 -0.561522 3.400278 900 21 1 FFFFFF  0 <>
  66 41 1.538483 -3.157585 2.050942 900 21 1 FFFFFF  0 <>
  67 41 1.858156 -4.026575 -0.010068 900 21 1 FFFFFF  0 <>
  68 41 3.323753 -3.116338 -0.170853 900 21 1 FFFFFF  0 <>
  69 41 0.509172 -2.357941 -1.063138 900 21 1 FFFFFF  0 <>
  70 41 2.030728 1.824497 0.095744 900 21 1 FFFFFF  0 <>
  71 41 -1.946524 2.826334 1.118768 900 21 1 FFFFFF  0 <>
  72 41 -1.226224 1.352764 1.648377 900 21 1 FFFFFF  0 <>
  73 41 -3.270498 1.817828 -0.501140 900 21 1 FFFFFF  0 <>
  74 41 -0.339410 -1.029931 -2.856313 900 21 1 FFFFFF  0 <>
  75 42 2.001464 -3.678603 -2.306997 900 21 1 FFFFFF  0 <>
  76 41 3.883487 -0.822239 -0.011620 900 21 1 FFFFFF  0 <>
  77 41 3.944716 -0.820480 -1.745180 900 21 1 FFFFFF  0 <>
  78 41 3.628412 0.680783 -0.882015 900 21 1 FFFFFF  0 <>
  79 42 1.052358 3.878647 0.372279 900 21 1 FFFFFF  0 <>
  80 41 -3.700113 -0.738148 -1.633031 900 21 1 FFFFFF  0 <>
  81 41 -2.374587 -1.246895 -2.636163 900 21 1 FFFFFF  0 <>
  82 41 -2.383259 -1.693030 -0.918273 900 21 1 FFFFFF  0 <>
  83 41 -2.363347 3.231675 -1.584461 900 21 1 FFFFFF  0 <>
  84 41 -1.066129 4.356635 -1.861159 900 21 1 FFFFFF  0 <>
  85 41 -1.535759 3.224172 -3.131916 900 21 1 FFFFFF  0 <>
  86 41 0.917859 2.736605 -3.332389 900 21 1 FFFFFF  0 <>
  87 41 1.109029 3.904913 -2.038913 900 21 1 FFFFFF  0 <>
  88 41 1.890631 2.367724 -1.899399 900 21 1 FFFFFF  0 <>
  89 41 -2.488374 -2.570182 3.197933 900 21 1 FFFFFF  0 <>
  90 41 -1.186087 -2.073024 4.288472 900 21 1 FFFFFF  0 <>
  91 41 -2.200229 -0.833497 3.481048 900 21 1 FFFFFF  0 <>
  92 41 3.472789 4.357751 3.855346 900 21 1 FFFFFF  0 <>
  93 41 3.529995 4.585601 6.317648 900 21 1 FFFFFF  0 <>
  94 41 2.018518 3.218475 7.732018 900 21 1 FFFFFF  0 <>
  95 41 0.437835 1.622157 6.682573 900 21 1 FFFFFF  0 <>
  96 41 0.357659 1.380708 4.230392 900 21 1 FFFFFF  0 <>
  97 41 -4.665269 -0.169024 3.339351 900 21 1 FFFFFF  0 <>
  98 42 -4.801221 -1.707325 0.987454 900 21 1 FFFFFF  0 <>
  99 41 1.566346 -1.545766 -4.751837 900 21 1 FFFFFF  0 <>
  100 41 -0.154554 -2.093779 -4.751374 900 21 1 FFFFFF  0 <>
  101 41 0.710373 -1.841521 -6.261866 900 21 1 FFFFFF  0 <>
  102 41 -6.696915 1.003208 1.896178 900 21 1 FFFFFF  0 <>
  103 43 -8.035916 -1.343098 1.449465 900 21 1 FFFFFF  0 <>
  104 41 -8.094084 1.706828 3.606462 900 21 1 FFFFFF  0 <>
  105 41 -9.252223 1.323093 5.747440 900 21 1 FFFFFF  0 <>
  106 41 -9.074628 -0.868631 6.893352 900 21 1 FFFFFF  0 <>
  107 41 -7.728449 -2.691082 5.884242 900 21 1 FFFFFF  0 <>
  108 41 -6.558853 -2.334478 3.742168 900 21 1 FFFFFF  0 <>
  109 41 -7.325717 -0.198326 -2.761797 900 21 1 FFFFFF  0 <>
  110 41 -8.696563 -1.459328 -4.392414 900 21 1 FFFFFF  0 <>
  111 41 -9.881009 -3.523904 -3.690351 900 21 1 FFFFFF  0 <>
  112 41 -9.681350 -4.339969 -1.357667 900 21 1 FFFFFF  0 <>
  113 41 -8.307564 -3.117713 0.275721 900 21 1 FFFFFF  0 <>
  :::
 } 
 m_bond[130] { 
  # First column is bond index #
  i_m_from
  i_m_to
  i_m_order
  i_sd_original_parity
  :::
  1 1 4 1 1
  2 1 2 1 <>
  3 2 3 1 <>
  4 2 64 1 <>
  5 2 65 1 <>
  6 3 8 1 <>
  7 3 4 1 <>
  8 3 18 1 6
  9 4 1 1 1
  10 4 5 1 <>
  11 4 66 1 <>
  12 5 6 1 <>
  13 5 67 1 <>
  14 5 68 1 <>
  15 6 7 1 <>
  16 6 21 1 1
  17 6 69 1 <>
  18 7 16 1 <>
  19 7 8 1 <>
  20 7 22 1 1
  21 8 9 1 <>
  22 8 63 1 6
  23 9 10 1 <>
  24 9 23 1 6
  25 9 70 1 <>
  26 10 15 1 1
  27 10 11 1 <>
  28 10 26 1 <>
  29 11 12 1 <>
  30 11 71 1 <>
  31 11 72 1 <>
  32 12 13 1 <>
  33 12 27 1 6
  34 12 73 1 <>
  35 13 14 2 <>
  36 13 30 1 <>
  37 14 15 1 <>
  38 14 17 1 <>
  39 15 10 1 1
  40 15 31 1 <>
  41 15 32 1 <>
  42 16 17 1 <>
  43 16 33 2 <>
  44 17 34 1 1
  45 17 74 1 <>
  46 18 3 1 6
  47 18 19 1 <>
  48 19 20 2 <>
  49 19 37 1 <>
  50 21 6 1 1
  51 21 75 1 <>
  52 22 7 1 1
  53 22 76 1 <>
  54 22 77 1 <>
  55 22 78 1 <>
  56 23 9 1 6
  57 23 24 1 <>
  58 24 25 2 <>
  59 24 38 1 <>
  60 26 79 1 <>
  61 27 12 1 6
  62 27 28 1 <>
  63 28 44 1 <>
  64 28 29 2 <>
  65 30 80 1 <>
  66 30 81 1 <>
  67 30 82 1 <>
  68 31 83 1 <>
  69 31 84 1 <>
  70 31 85 1 <>
  71 32 86 1 <>
  72 32 87 1 <>
  73 32 88 1 <>
  74 34 17 1 1
  75 34 35 1 <>
  76 35 36 2 <>
  77 35 46 1 <>
  78 37 89 1 <>
  79 37 90 1 <>
  80 37 91 1 <>
  81 38 43 2 <>
  82 38 39 1 <>
  83 39 40 2 <>
  84 39 92 1 <>
  85 40 41 1 <>
  86 40 93 1 <>
  87 41 42 2 <>
  88 41 94 1 <>
  89 42 43 1 <>
  90 42 95 1 <>
  91 43 96 1 <>
  92 44 47 1 <>
  93 44 45 1 1
  94 44 97 1 <>
  95 45 44 1 1
  96 45 98 1 <>
  97 46 99 1 <>
  98 46 100 1 <>
  99 46 101 1 <>
  100 47 48 1 6
  101 47 51 1 <>
  102 47 102 1 <>
  103 48 47 1 6
  104 48 49 1 <>
  105 48 103 1 <>
  106 49 50 2 <>
  107 49 57 1 <>
  108 51 52 2 <>
  109 51 56 1 <>
  110 52 53 1 <>
  111 52 104 1 <>
  112 53 54 2 <>
  113 53 105 1 <>
  114 54 55 1 <>
  115 54 106 1 <>
  116 55 56 2 <>
  117 55 107 1 <>
  118 56 108 1 <>
  119 57 62 2 <>
  120 57 58 1 <>
  121 58 59 2 <>
  122 58 109 1 <>
  123 59 60 1 <>
  124 59 110 1 <>
  125 60 61 2 <>
  126 60 111 1 <>
  127 61 62 1 <>
  128 61 112 1 <>
  129 62 113 1 <>
  130 63 8 1 6
  :::
 } 
} 

f_m_ct { 
 s_m_title
 s_m_entry_id
 s_m_entry_name
 i_f3d_flags
 r_f3d_energy
 r_mmod_Potential_Energy-MMFF94s
 b_mmod_Minimization_Converged-MMFF94s
 r_mmod_RMS_Derivative-MMFF94s
 s_m_job_name
 s_m_Source_Path
 s_m_Source_File
 i_m_Source_File_Index
 i_mmod_Times_Found-MMFF94s
 r_mmod_Relative_Potential_Energy-MMFF94s
 i_mmod_Conformation-MMFF94s
 i_mmod_Serial_Number-MMFF94s
 i_m_ct_format
 :::
 Taxol 
  4 
  entry 
  0
  0
  848.21435546875
  1
  0.0342386402189732
  mmod_confelim_2 
  "/Users/rgil/Documents/StereoFitter/Taxol/Taxol Structures/Taxol_by_rrg" 
  Taxol_Confelim.mae 
  4
  8
  0.48577880859375
  4
  1
  2
 m_depend[8] { 
  # First column is dependency index #
  i_m_depend_dependency
  s_m_depend_property
  :::
  1 20 r_mmod_Potential_Energy-MMFF94s 
  2 20 b_mmod_Minimization_Converged-MMFF94s 
  3 20 r_mmod_RMS_Derivative-MMFF94s 
  4 30 s_m_job_name 
  5 20 i_mmod_Times_Found-MMFF94s 
  6 20 r_mmod_Relative_Potential_Energy-MMFF94s 
  7 20 i_mmod_Conformation-MMFF94s 
  8 10 i_mmod_Serial_Number-MMFF94s 
  :::
 } 
 m_atom[113] { 
  # First column is atom index #
  i_m_mmod_type
  r_m_x_coord
  r_m_y_coord
  r_m_z_coord
  i_m_residue_number
  i_m_color
  i_m_atomic_number
  s_m_color_rgb
  i_m_Hcount
  i_sd_original_parity
  :::
  1 16 3.247546 -1.996636 1.979243 900 70 8 FF2F2F  0 <>
  2 3 2.744422 -0.684977 2.285179 900 2 6 A0A0A0  2 <>
  3 3 1.386016 -0.958089 1.577286 900 2 6 A0A0A0  0 2
  4 3 1.977182 -2.407722 1.416659 900 2 6 A0A0A0  1 1
  5 3 2.183568 -3.029458 0.047153 900 2 6 A0A0A0  2 <>
  6 3 1.503740 -2.229961 -1.060235 900 2 6 A0A0A0  1 1
  7 3 1.807599 -0.701762 -0.996528 900 2 6 A0A0A0  0 2
  8 3 1.046144 -0.138376 0.279877 900 2 6 A0A0A0  1 2
  9 3 1.093231 1.422056 0.513875 900 2 6 A0A0A0  1 1
  10 3 -0.165621 2.298043 0.006605 900 2 6 A0A0A0  0 2
  11 3 -1.465798 1.918306 0.782229 900 2 6 A0A0A0  2 <>
  12 3 -2.546336 1.136576 0.000174 900 2 6 A0A0A0  1 1
  13 2 -1.975705 0.357860 -1.179844 900 2 6 A0A0A0  0 <>
  14 2 -0.887046 0.825585 -1.852824 900 2 6 A0A0A0  0 <>
  15 3 -0.385972 2.258773 -1.543272 900 2 6 A0A0A0  0 <>
  16 2 1.378862 -0.103121 -2.384185 900 2 6 A0A0A0  0 <>
  17 3 -0.105622 -0.052871 -2.808228 900 2 6 A0A0A0  1 2
  18 16 0.263843 -0.872515 2.515311 900 70 8 FF2F2F  0 <>
  19 2 -0.760636 -1.749316 2.314560 900 2 6 A0A0A0  0 <>
  20 15 -0.887263 -2.453588 1.323239 900 70 8 FF2F2F  0 <>
  21 16 1.910765 -2.767052 -2.317745 900 70 8 FF2F2F  1 <>
  22 3 3.340882 -0.445923 -0.938432 900 2 6 A0A0A0  3 <>
  23 16 1.224326 1.680190 1.945005 900 70 8 FF2F2F  0 <>
  24 2 1.966681 2.755481 2.315986 900 2 6 A0A0A0  0 <>
  25 15 2.553130 3.498564 1.543300 900 70 8 FF2F2F  0 <>
  26 16 0.079033 3.680414 0.367434 900 70 8 FF2F2F  1 <>
  27 16 -3.203260 0.223172 0.905004 900 70 8 FF2F2F  0 <>
  28 2 -4.174994 0.781239 1.689955 900 2 6 A0A0A0  0 <>
  29 15 -4.366693 1.984839 1.818721 900 70 8 FF2F2F  0 <>
  30 3 -2.701024 -0.922546 -1.519611 900 2 6 A0A0A0  3 <>
  31 3 -1.464772 3.284869 -2.025259 900 2 6 A0A0A0  3 <>
  32 3 0.881582 2.784337 -2.277868 900 2 6 A0A0A0  3 <>
  33 15 2.234704 0.297160 -3.188674 900 70 8 FF2F2F  0 <>
  34 16 -0.324542 0.505955 -4.112770 900 70 8 FF2F2F  0 <>
  35 2 -0.045255 -0.139109 -5.267016 900 2 6 A0A0A0  0 <>
  36 15 -0.202855 0.424603 -6.348132 900 70 8 FF2F2F  0 <>
  37 3 -1.674508 -1.744053 3.499364 900 2 6 A0A0A0  3 <>
  38 2 1.990616 2.900650 3.794287 900 2 6 A0A0A0  0 <>
  39 2 2.881968 3.826789 4.353186 900 2 6 A0A0A0  1 <>
  40 2 2.942378 3.996094 5.737845 900 2 6 A0A0A0  1 <>
  41 2 2.111610 3.245011 6.568841 900 2 6 A0A0A0  1 <>
  42 2 1.217537 2.326082 6.019351 900 2 6 A0A0A0  1 <>
  43 2 1.153919 2.152974 4.634627 900 2 6 A0A0A0  1 <>
  44 3 -4.972925 -0.297890 2.434806 900 2 6 A0A0A0  1 2
  45 16 -4.602957 -1.643030 2.106756 900 70 8 FF2F2F  1 <>
  46 3 0.418797 -1.562934 -5.194546 900 2 6 A0A0A0  3 <>
  47 3 -6.502347 -0.067319 2.248728 900 2 6 A0A0A0  1 1
  48 25 -7.092058 -0.846227 1.153555 900 43 7 5757FF  1 <>
  49 2 -6.808108 -0.593823 -0.166224 900 2 6 A0A0A0  0 <>
  50 15 -5.986854 0.248427 -0.509514 900 70 8 FF2F2F  0 <>
  51 2 -7.277790 -0.382323 3.525154 900 2 6 A0A0A0  0 <>
  52 2 -8.164410 0.568101 4.057272 900 2 6 A0A0A0  1 <>
  53 2 -8.897723 0.288628 5.212335 900 2 6 A0A0A0  1 <>
  54 2 -8.759694 -0.944306 5.846653 900 2 6 A0A0A0  1 <>
  55 2 -7.891253 -1.901220 5.325938 900 2 6 A0A0A0  1 <>
  56 2 -7.157428 -1.625009 4.170763 900 2 6 A0A0A0  1 <>
  57 2 -7.542671 -1.394123 -1.184250 900 2 6 A0A0A0  0 <>
  58 2 -7.692753 -0.850957 -2.467726 900 2 6 A0A0A0  1 <>
  59 2 -8.366567 -1.565558 -3.459993 900 2 6 A0A0A0  1 <>
  60 2 -8.885303 -2.828582 -3.177523 900 2 6 A0A0A0  1 <>
  61 2 -8.726444 -3.381864 -1.906731 900 2 6 A0A0A0  1 <>
  62 2 -8.053415 -2.670090 -0.909799 900 2 6 A0A0A0  1 <>
  63 41 0.002108 -0.383982 0.106506 900 21 1 FFFFFF  0 <>
  64 41 3.377310 0.100844 1.865595 900 21 1 FFFFFF  0 <>
  65 41 2.681707 -0.535700 3.368524 900 21 1 FFFFFF  0 <>
  66 41 1.529426 -3.145713 2.095860 900 21 1 FFFFFF  0 <>
  67 41 1.780596 -4.050850 0.041087 900 21 1 FFFFFF  0 <>
  68 41 3.250612 -3.159536 -0.175464 900 21 1 FFFFFF  0 <>
  69 41 0.420375 -2.387075 -1.002411 900 21 1 FFFFFF  0 <>
  70 41 2.002670 1.799931 0.043065 900 21 1 FFFFFF  0 <>
  71 41 -1.940866 2.833708 1.162454 900 21 1 FFFFFF  0 <>
  72 41 -1.211448 1.365353 1.694564 900 21 1 FFFFFF  0 <>
  73 41 -3.316799 1.806456 -0.397401 900 21 1 FFFFFF  0 <>
  74 41 -0.459771 -1.084275 -2.797113 900 21 1 FFFFFF  0 <>
  75 42 1.868827 -3.740698 -2.264974 900 21 1 FFFFFF  0 <>
  76 41 3.836647 -0.870619 -0.070301 900 21 1 FFFFFF  0 <>
  77 41 3.849082 -0.889458 -1.804310 900 21 1 FFFFFF  0 <>
  78 41 3.570222 0.624795 -0.950502 900 21 1 FFFFFF  0 <>
  79 42 1.039084 3.865743 0.311260 900 21 1 FFFFFF  0 <>
  80 41 -3.783160 -0.768648 -1.475709 900 21 1 FFFFFF  0 <>
  81 41 -2.500118 -1.272499 -2.535359 900 21 1 FFFFFF  0 <>
  82 41 -2.432863 -1.716590 -0.817439 900 21 1 FFFFFF  0 <>
  83 41 -2.431407 3.201274 -1.532331 900 21 1 FFFFFF  0 <>
  84 41 -1.138941 4.318968 -1.858919 900 21 1 FFFFFF  0 <>
  85 41 -1.646361 3.171789 -3.101629 900 21 1 FFFFFF  0 <>
  86 41 0.798742 2.669517 -3.363646 900 21 1 FFFFFF  0 <>
  87 41 1.029504 3.856310 -2.093675 900 21 1 FFFFFF  0 <>
  88 41 1.809635 2.318281 -1.952944 900 21 1 FFFFFF  0 <>
  89 41 -2.435239 -2.518422 3.374547 900 21 1 FFFFFF  0 <>
  90 41 -1.104943 -1.971771 4.404352 900 21 1 FFFFFF  0 <>
  91 41 -2.158115 -0.769582 3.590794 900 21 1 FFFFFF  0 <>
  92 41 3.533590 4.420462 3.714740 900 21 1 FFFFFF  0 <>
  93 41 3.635740 4.715034 6.168402 900 21 1 FFFFFF  0 <>
  94 41 2.158376 3.379306 7.647384 900 21 1 FFFFFF  0 <>
  95 41 0.567351 1.747114 6.671339 900 21 1 FFFFFF  0 <>
  96 41 0.442723 1.438805 4.228660 900 21 1 FFFFFF  0 <>
  97 41 -4.691957 -0.156417 3.486274 900 21 1 FFFFFF  0 <>
  98 42 -4.762103 -1.727441 1.147549 900 21 1 FFFFFF  0 <>
  99 41 1.405554 -1.628822 -4.737005 900 21 1 FFFFFF  0 <>
  100 41 -0.311933 -2.183760 -4.672253 900 21 1 FFFFFF  0 <>
  101 41 0.504078 -1.955749 -6.213445 900 21 1 FFFFFF  0 <>
  102 41 -6.680096 0.987763 2.003947 900 21 1 FFFFFF  0 <>
  103 43 -7.847730 -1.474622 1.395437 900 21 1 FFFFFF  0 <>
  104 41 -8.294064 1.535701 3.575400 900 21 1 FFFFFF  0 <>
  105 41 -9.579502 1.033245 5.616426 900 21 1 FFFFFF  0 <>
  106 41 -9.331659 -1.160391 6.745671 900 21 1 FFFFFF  0 <>
  107 41 -7.786437 -2.864658 5.819122 900 21 1 FFFFFF  0 <>
  108 41 -6.489674 -2.390699 3.779077 900 21 1 FFFFFF  0 <>
  109 41 -7.289198 0.133272 -2.697889 900 21 1 FFFFFF  0 <>
  110 41 -8.485395 -1.137607 -4.452658 900 21 1 FFFFFF  0 <>
  111 41 -9.408969 -3.385804 -3.951166 900 21 1 FFFFFF  0 <>
  112 41 -9.122015 -4.372913 -1.695170 900 21 1 FFFFFF  0 <>
  113 41 -7.919597 -3.140615 0.059631 900 21 1 FFFFFF  0 <>
  :::
 } 
 m_bond[130] { 
  # First column is bond index #
  i_m_from
  i_m_to
  i_m_order
  i_sd_original_parity
  :::
  1 1 4 1 1
  2 1 2 1 <>
  3 2 3 1 <>
  4 2 64 1 <>
  5 2 65 1 <>
  6 3 8 1 <>
  7 3 4 1 <>
  8 3 18 1 6
  9 4 1 1 1
  10 4 5 1 <>
  11 4 66 1 <>
  12 5 6 1 <>
  13 5 67 1 <>
  14 5 68 1 <>
  15 6 7 1 <>
  16 6 21 1 1
  17 6 69 1 <>
  18 7 16 1 <>
  19 7 8 1 <>
  20 7 22 1 1
  21 8 9 1 <>
  22 8 63 1 6
  23 9 10 1 <>
  24 9 23 1 6
  25 9 70 1 <>
  26 10 15 1 1
  27 10 11 1 <>
  28 10 26 1 <>
  29 11 12 1 <>
  30 11 71 1 <>
  31 11 72 1 <>
  32 12 13 1 <>
  33 12 27 1 6
  34 12 73 1 <>
  35 13 14 2 <>
  36 13 30 1 <>
  37 14 15 1 <>
  38 14 17 1 <>
  39 15 10 1 1
  40 15 31 1 <>
  41 15 32 1 <>
  42 16 17 1 <>
  43 16 33 2 <>
  44 17 34 1 1
  45 17 74 1 <>
  46 18 3 1 6
  47 18 19 1 <>
  48 19 20 2 <>
  49 19 37 1 <>
  50 21 6 1 1
  51 21 75 1 <>
  52 22 7 1 1
  53 22 76 1 <>
  54 22 77 1 <>
  55 22 78 1 <>
  56 23 9 1 6
  57 23 24 1 <>
  58 24 25 2 <>
  59 24 38 1 <>
  60 26 79 1 <>
  61 27 12 1 6
  62 27 28 1 <>
  63 28 44 1 <>
  64 28 29 2 <>
  65 30 80 1 <>
  66 30 81 1 <>
  67 30 82 1 <>
  68 31 83 1 <>
  69 31 84 1 <>
  70 31 85 1 <>
  71 32 86 1 <>
  72 32 87 1 <>
  73 32 88 1 <>
  74 34 17 1 1
  75 34 35 1 <>
  76 35 36 2 <>
  77 35 46 1 <>
  78 37 89 1 <>
  79 37 90 1 <>
  80 37 91 1 <>
  81 38 43 2 <>
  82 38 39 1 <>
  83 39 40 2 <>
  84 39 92 1 <>
  85 40 41 1 <>
  86 40 93 1 <>
  87 41 42 2 <>
  88 41 94 1 <>
  89 42 43 1 <>
  90 42 95 1 <>
  91 43 96 1 <>
  92 44 47 1 <>
  93 44 45 1 1
  94 44 97 1 <>
  95 45 44 1 1
  96 45 98 1 <>
  97 46 99 1 <>
  98 46 100 1 <>
  99 46 101 1 <>
  100 47 48 1 6
  101 47 51 1 <>
  102 47 102 1 <>
  103 48 47 1 6
  104 48 49 1 <>
  105 48 103 1 <>
  106 49 50 2 <>
  107 49 57 1 <>
  108 51 52 2 <>
  109 51 56 1 <>
  110 52 53 1 <>
  111 52 104 1 <>
  112 53 54 2 <>
  113 53 105 1 <>
  114 54 55 1 <>
  115 54 106 1 <>
  116 55 56 2 <>
  117 55 107 1 <>
  118 56 108 1 <>
  119 57 62 2 <>
  120 57 58 1 <>
  121 58 59 2 <>
  122 58 109 1 <>
  123 59 60 1 <>
  124 59 110 1 <>
  125 60 61 2 <>
  126 60 111 1 <>
  127 61 62 1 <>
  128 61 112 1 <>
  129 62 113 1 <>
  130 63 8 1 6
  :::
 } 
} 

f_m_ct { 
 s_m_title
 s_m_entry_id
 s_m_entry_name
 i_f3d_flags
 r_f3d_energy
 r_mmod_Potential_Energy-MMFF94s
 b_mmod_Minimization_Converged-MMFF94s
 r_mmod_RMS_Derivative-MMFF94s
 s_m_job_name
 s_m_Source_Path
 s_m_Source_File
 i_m_Source_File_Index
 i_mmod_Times_Found-MMFF94s
 r_mmod_Relative_Potential_Energy-MMFF94s
 i_mmod_Conformation-MMFF94s
 i_mmod_Serial_Number-MMFF94s
 i_m_ct_format
 :::
 Taxol 
  5 
  entry 
  0
  0
  848.557800292969
  1
  0.044080700725317
  mmod_confelim_2 
  "/Users/rgil/Documents/StereoFitter/Taxol/Taxol Structures/Taxol_by_rrg" 
  Taxol_Confelim.mae 
  5
  15
  0.8292236328125
  5
  1
  2
 m_depend[8] { 
  # First column is dependency index #
  i_m_depend_dependency
  s_m_depend_property
  :::
  1 20 r_mmod_Potential_Energy-MMFF94s 
  2 20 b_mmod_Minimization_Converged-MMFF94s 
  3 20 r_mmod_RMS_Derivative-MMFF94s 
  4 30 s_m_job_name 
  5 20 i_mmod_Times_Found-MMFF94s 
  6 20 r_mmod_Relative_Potential_Energy-MMFF94s 
  7 20 i_mmod_Conformation-MMFF94s 
  8 10 i_mmod_Serial_Number-MMFF94s 
  :::
 } 
 m_atom[113] { 
  # First column is atom index #
  i_m_mmod_type
  r_m_x_coord
  r_m_y_coord
  r_m_z_coord
  i_m_residue_number
  i_m_color
  i_m_atomic_number
  s_m_color_rgb
  i_m_Hcount
  i_sd_original_parity
  :::
  1 16 3.296937 -1.939153 2.040199 900 70 8 FF2F2F  0 <>
  2 3 2.731352 -0.654920 2.352797 900 2 6 A0A0A0  2 <>
  3 3 1.425738 -0.951768 1.559638 900 2 6 A0A0A0  0 2
  4 3 2.073932 -2.377100 1.399059 900 2 6 A0A0A0  1 1
  5 3 2.375124 -2.956860 0.029382 900 2 6 A0A0A0  2 <>
  6 3 1.723979 -2.154821 -1.092821 900 2 6 A0A0A0  1 1
  7 3 1.973929 -0.619196 -0.981610 900 2 6 A0A0A0  0 2
  8 3 1.134156 -0.105841 0.266651 900 2 6 A0A0A0  1 2
  9 3 1.131459 1.449632 0.543195 900 2 6 A0A0A0  1 1
  10 3 -0.115537 2.313877 -0.012816 900 2 6 A0A0A0  0 2
  11 3 -1.446375 1.898020 0.688338 900 2 6 A0A0A0  2 <>
  12 3 -2.472024 1.115684 -0.162278 900 2 6 A0A0A0  1 1
  13 2 -1.828564 0.365718 -1.322497 900 2 6 A0A0A0  0 <>
  14 2 -0.715643 0.863826 -1.931696 900 2 6 A0A0A0  0 <>
  15 3 -0.255569 2.299880 -1.572160 900 2 6 A0A0A0  0 <>
  16 2 1.593198 -0.008124 -2.377530 900 2 6 A0A0A0  0 <>
  17 3 0.127310 0.018990 -2.864726 900 2 6 A0A0A0  1 2
  18 16 0.246089 -0.930141 2.428990 900 70 8 FF2F2F  0 <>
  19 2 -0.735889 -1.829770 2.134459 900 2 6 A0A0A0  0 <>
  20 15 -0.768233 -2.514479 1.122065 900 70 8 FF2F2F  0 <>
  21 16 2.210800 -2.651044 -2.338847 900 70 8 FF2F2F  1 <>
  22 3 3.492904 -0.315892 -0.840966 900 2 6 A0A0A0  3 <>
  23 16 1.173733 1.672372 1.986092 900 70 8 FF2F2F  0 <>
  24 2 1.865713 2.755000 2.427144 900 2 6 A0A0A0  0 <>
  25 15 2.478193 3.530965 1.708851 900 70 8 FF2F2F  0 <>
  26 16 0.084019 3.693404 0.384737 900 70 8 FF2F2F  1 <>
  27 16 -3.160919 0.185113 0.700714 900 70 8 FF2F2F  0 <>
  28 2 -4.207242 0.714976 1.407382 900 2 6 A0A0A0  0 <>
  29 15 -4.468190 1.910976 1.471597 900 70 8 FF2F2F  0 <>
  30 3 -2.520531 -0.916442 -1.719719 900 2 6 A0A0A0  3 <>
  31 3 -1.325160 3.317434 -2.091645 900 2 6 A0A0A0  3 <>
  32 3 1.039098 2.860110 -2.229918 900 2 6 A0A0A0  3 <>
  33 15 2.474845 0.419755 -3.138828 900 70 8 FF2F2F  0 <>
  34 16 -0.045077 0.597580 -4.167799 900 70 8 FF2F2F  0 <>
  35 2 0.293898 -0.022102 -5.319891 900 2 6 A0A0A0  0 <>
  36 15 0.175888 0.559297 -6.396658 900 70 8 FF2F2F  0 <>
  37 3 -1.730444 -1.884267 3.250388 900 2 6 A0A0A0  3 <>
  38 2 1.796082 2.865250 3.907269 900 2 6 A0A0A0  0 <>
  39 2 2.611931 3.814236 4.538558 900 2 6 A0A0A0  1 <>
  40 2 2.582759 3.953167 5.927658 900 2 6 A0A0A0  1 <>
  41 2 1.737715 3.148317 6.691111 900 2 6 A0A0A0  1 <>
  42 2 0.918813 2.205709 6.069463 900 2 6 A0A0A0  1 <>
  43 2 0.944848 2.063116 4.680042 900 2 6 A0A0A0  1 <>
  44 3 -4.972420 -0.377883 2.171556 900 2 6 A0A0A0  1 2
  45 16 -4.675316 -1.714734 1.755792 900 70 8 FF2F2F  1 <>
  46 3 0.773157 -1.441006 -5.252208 900 2 6 A0A0A0  3 <>
  47 3 -6.506510 -0.086506 2.152187 900 2 6 A0A0A0  1 1
  48 25 -7.294311 -0.841226 1.169693 900 43 7 5757FF  1 <>
  49 2 -6.987663 -0.898005 -0.166155 900 2 6 A0A0A0  0 <>
  50 15 -5.914694 -0.500233 -0.606491 900 70 8 FF2F2F  0 <>
  51 2 -7.116740 -0.328485 3.530751 900 2 6 A0A0A0  0 <>
  52 2 -7.078038 -1.601560 4.125710 900 2 6 A0A0A0  1 <>
  53 2 -7.647121 -1.816167 5.381807 900 2 6 A0A0A0  1 <>
  54 2 -8.263926 -0.764558 6.056678 900 2 6 A0A0A0  1 <>
  55 2 -8.313095 0.502146 5.477062 900 2 6 A0A0A0  1 <>
  56 2 -7.744231 0.720630 4.220702 900 2 6 A0A0A0  1 <>
  57 2 -7.986695 -1.541010 -1.062161 900 2 6 A0A0A0  0 <>
  58 2 -7.527174 -2.161932 -2.231488 900 2 6 A0A0A0  1 <>
  59 2 -8.429615 -2.776555 -3.101619 900 2 6 A0A0A0  1 <>
  60 2 -9.793853 -2.764325 -2.812736 900 2 6 A0A0A0  1 <>
  61 2 -10.259370 -2.132888 -1.658999 900 2 6 A0A0A0  1 <>
  62 2 -9.359945 -1.517741 -0.784131 900 2 6 A0A0A0  1 <>
  63 41 0.106736 -0.370083 0.032581 900 21 1 FFFFFF  0 <>
  64 41 3.360336 0.162565 1.991904 900 21 1 FFFFFF  0 <>
  65 41 2.601731 -0.539888 3.434320 900 21 1 FFFFFF  0 <>
  66 41 1.614559 -3.145614 2.035374 900 21 1 FFFFFF  0 <>
  67 41 2.012235 -3.991924 -0.021476 900 21 1 FFFFFF  0 <>
  68 41 3.456490 -3.041796 -0.139393 900 21 1 FFFFFF  0 <>
  69 41 0.644924 -2.347245 -1.093843 900 21 1 FFFFFF  0 <>
  70 41 2.057685 1.859625 0.136153 900 21 1 FFFFFF  0 <>
  71 41 -1.956559 2.796241 1.064227 900 21 1 FFFFFF  0 <>
  72 41 -1.228735 1.328894 1.600367 900 21 1 FFFFFF  0 <>
  73 41 -3.227790 1.781137 -0.593558 900 21 1 FFFFFF  0 <>
  74 41 -0.204100 -1.019734 -2.886468 900 21 1 FFFFFF  0 <>
  75 42 2.192687 -3.626389 -2.310072 900 21 1 FFFFFF  0 <>
  76 41 3.954058 -0.731148 0.050657 900 21 1 FFFFFF  0 <>
  77 41 4.059645 -0.735841 -1.681835 900 21 1 FFFFFF  0 <>
  78 41 3.688945 0.761439 -0.834121 900 21 1 FFFFFF  0 <>
  79 42 1.042653 3.894047 0.393751 900 21 1 FFFFFF  0 <>
  80 41 -3.602480 -0.759983 -1.762706 900 21 1 FFFFFF  0 <>
  81 41 -2.239239 -1.268000 -2.715346 900 21 1 FFFFFF  0 <>
  82 41 -2.309212 -1.710524 -0.998489 900 21 1 FFFFFF  0 <>
  83 41 -2.313597 3.211957 -1.648923 900 21 1 FFFFFF  0 <>
  84 41 -1.024438 4.353513 -1.893323 900 21 1 FFFFFF  0 <>
  85 41 -1.451046 3.219084 -3.177368 900 21 1 FFFFFF  0 <>
  86 41 1.014531 2.764712 -3.320477 900 21 1 FFFFFF  0 <>
  87 41 1.158833 3.930612 -2.018615 900 21 1 FFFFFF  0 <>
  88 41 1.956876 2.403262 -1.865157 900 21 1 FFFFFF  0 <>
  89 41 -2.503972 -2.618052 3.011840 900 21 1 FFFFFF  0 <>
  90 41 -1.231943 -2.197597 4.171322 900 21 1 FFFFFF  0 <>
  91 41 -2.192302 -0.903938 3.383184 900 21 1 FFFFFF  0 <>
  92 41 3.273978 4.449781 3.953370 900 21 1 FFFFFF  0 <>
  93 41 3.217489 4.690288 6.414268 900 21 1 FFFFFF  0 <>
  94 41 1.714649 3.258753 7.773115 900 21 1 FFFFFF  0 <>
  95 41 0.257295 1.584137 6.668705 900 21 1 FFFFFF  0 <>
  96 41 0.290950 1.328858 4.217495 900 21 1 FFFFFF  0 <>
  97 41 -4.589495 -0.290051 3.196423 900 21 1 FFFFFF  0 <>
  98 42 -4.854988 -1.721073 0.793229 900 21 1 FFFFFF  0 <>
  99 41 1.737209 -1.503386 -4.748260 900 21 1 FFFFFF  0 <>
  100 41 0.026127 -2.080809 -4.778002 900 21 1 FFFFFF  0 <>
  101 41 0.913281 -1.812477 -6.273027 900 21 1 FFFFFF  0 <>
  102 41 -6.676836 0.966815 1.898251 900 21 1 FFFFFF  0 <>
  103 43 -8.144032 -1.276180 1.505758 900 21 1 FFFFFF  0 <>
  104 41 -6.600595 -2.435033 3.611805 900 21 1 FFFFFF  0 <>
  105 41 -7.609610 -2.804307 5.833968 900 21 1 FFFFFF  0 <>
  106 41 -8.707733 -0.932253 7.034981 900 21 1 FFFFFF  0 <>
  107 41 -8.796525 1.321173 6.004447 900 21 1 FFFFFF  0 <>
  108 41 -7.796802 1.717535 3.786686 900 21 1 FFFFFF  0 <>
  109 41 -6.465248 -2.172252 -2.467413 900 21 1 FFFFFF  0 <>
  110 41 -8.069361 -3.261844 -4.005642 900 21 1 FFFFFF  0 <>
  111 41 -10.496922 -3.240542 -3.492532 900 21 1 FFFFFF  0 <>
  112 41 -11.325870 -2.112852 -1.445840 900 21 1 FFFFFF  0 <>
  113 41 -9.752754 -1.005725 0.089482 900 21 1 FFFFFF  0 <>
  :::
 } 
 m_bond[130] { 
  # First column is bond index #
  i_m_from
  i_m_to
  i_m_order
  i_sd_original_parity
  :::
  1 1 4 1 1
  2 1 2 1 <>
  3 2 3 1 <>
  4 2 64 1 <>
  5 2 65 1 <>
  6 3 8 1 <>
  7 3 4 1 <>
  8 3 18 1 6
  9 4 1 1 1
  10 4 5 1 <>
  11 4 66 1 <>
  12 5 6 1 <>
  13 5 67 1 <>
  14 5 68 1 <>
  15 6 7 1 <>
  16 6 21 1 1
  17 6 69 1 <>
  18 7 16 1 <>
  19 7 8 1 <>
  20 7 22 1 1
  21 8 9 1 <>
  22 8 63 1 6
  23 9 10 1 <>
  24 9 23 1 6
  25 9 70 1 <>
  26 10 15 1 1
  27 10 11 1 <>
  28 10 26 1 <>
  29 11 12 1 <>
  30 11 71 1 <>
  31 11 72 1 <>
  32 12 13 1 <>
  33 12 27 1 6
  34 12 73 1 <>
  35 13 14 2 <>
  36 13 30 1 <>
  37 14 15 1 <>
  38 14 17 1 <>
  39 15 10 1 1
  40 15 31 1 <>
  41 15 32 1 <>
  42 16 17 1 <>
  43 16 33 2 <>
  44 17 34 1 1
  45 17 74 1 <>
  46 18 3 1 6
  47 18 19 1 <>
  48 19 20 2 <>
  49 19 37 1 <>
  50 21 6 1 1
  51 21 75 1 <>
  52 22 7 1 1
  53 22 76 1 <>
  54 22 77 1 <>
  55 22 78 1 <>
  56 23 9 1 6
  57 23 24 1 <>
  58 24 25 2 <>
  59 24 38 1 <>
  60 26 79 1 <>
  61 27 12 1 6
  62 27 28 1 <>
  63 28 44 1 <>
  64 28 29 2 <>
  65 30 80 1 <>
  66 30 81 1 <>
  67 30 82 1 <>
  68 31 83 1 <>
  69 31 84 1 <>
  70 31 85 1 <>
  71 32 86 1 <>
  72 32 87 1 <>
  73 32 88 1 <>
  74 34 17 1 1
  75 34 35 1 <>
  76 35 36 2 <>
  77 35 46 1 <>
  78 37 89 1 <>
  79 37 90 1 <>
  80 37 91 1 <>
  81 38 43 2 <>
  82 38 39 1 <>
  83 39 40 2 <>
  84 39 92 1 <>
  85 40 41 1 <>
  86 40 93 1 <>
  87 41 42 2 <>
  88 41 94 1 <>
  89 42 43 1 <>
  90 42 95 1 <>
  91 43 96 1 <>
  92 44 47 1 <>
  93 44 45 1 1
  94 44 97 1 <>
  95 45 44 1 1
  96 45 98 1 <>
  97 46 99 1 <>
  98 46 100 1 <>
  99 46 101 1 <>
  100 47 48 1 6
  101 47 51 1 <>
  102 47 102 1 <>
  103 48 47 1 6
  104 48 49 1 <>
  105 48 103 1 <>
  106 49 50 2 <>
  107 49 57 1 <>
  108 51 52 2 <>
  109 51 56 1 <>
  110 52 53 1 <>
  111 52 104 1 <>
  112 53 54 2 <>
  113 53 105 1 <>
  114 54 55 1 <>
  115 54 106 1 <>
  116 55 56 2 <>
  117 55 107 1 <>
  118 56 108 1 <>
  119 57 62 2 <>
  120 57 58 1 <>
  121 58 59 2 <>
  122 58 109 1 <>
  123 59 60 1 <>
  124 59 110 1 <>
  125 60 61 2 <>
  126 60 111 1 <>
  127 61 62 1 <>
  128 61 112 1 <>
  129 62 113 1 <>
  130 63 8 1 6
  :::
 } 
} 

f_m_ct { 
 s_m_title
 s_m_entry_id
 s_m_entry_name
 i_f3d_flags
 r_f3d_energy
 r_mmod_Potential_Energy-MMFF94s
 b_mmod_Minimization_Converged-MMFF94s
 r_mmod_RMS_Derivative-MMFF94s
 s_m_job_name
 s_m_Source_Path
 s_m_Source_File
 i_m_Source_File_Index
 i_mmod_Times_Found-MMFF94s
 r_mmod_Relative_Potential_Energy-MMFF94s
 i_mmod_Conformation-MMFF94s
 i_mmod_Serial_Number-MMFF94s
 i_m_ct_format
 :::
 Taxol 
  6 
  entry 
  0
  0
  848.841430664062
  1
  0.0440995022654533
  mmod_confelim_2 
  "/Users/rgil/Documents/StereoFitter/Taxol/Taxol Structures/Taxol_by_rrg" 
  Taxol_Confelim.mae 
  6
  13
  1.11285400390625
  7
  1
  2
 m_depend[8] { 
  # First column is dependency index #
  i_m_depend_dependency
  s_m_depend_property
  :::
  1 20 r_mmod_Potential_Energy-MMFF94s 
  2 20 b_mmod_Minimization_Converged-MMFF94s 
  3 20 r_mmod_RMS_Derivative-MMFF94s 
  4 30 s_m_job_name 
  5 20 i_mmod_Times_Found-MMFF94s 
  6 20 r_mmod_Relative_Potential_Energy-MMFF94s 
  7 20 i_mmod_Conformation-MMFF94s 
  8 10 i_mmod_Serial_Number-MMFF94s 
  :::
 } 
 m_atom[113] { 
  # First column is atom index #
  i_m_mmod_type
  r_m_x_coord
  r_m_y_coord
  r_m_z_coord
  i_m_residue_number
  i_m_color
  i_m_atomic_number
  s_m_color_rgb
  i_m_Hcount
  i_sd_original_parity
  :::
  1 16 3.273948 -1.959333 2.003123 900 70 8 FF2F2F  0 <>
  2 3 2.742196 -0.659903 2.312894 900 2 6 A0A0A0  2 <>
  3 3 1.405054 -0.946425 1.570320 900 2 6 A0A0A0  0 2
  4 3 2.022746 -2.385093 1.409535 900 2 6 A0A0A0  1 1
  5 3 2.267913 -2.990381 0.039199 900 2 6 A0A0A0  2 <>
  6 3 1.599500 -2.190632 -1.074905 900 2 6 A0A0A0  1 1
  7 3 1.879103 -0.658738 -0.990994 900 2 6 A0A0A0  0 2
  8 3 1.082734 -0.117932 0.273779 900 2 6 A0A0A0  1 2
  9 3 1.104144 1.440778 0.524212 900 2 6 A0A0A0  1 1
  10 3 -0.153444 2.306581 -0.003369 900 2 6 A0A0A0  0 2
  11 3 -1.465388 1.906382 0.740664 900 2 6 A0A0A0  2 <>
  12 3 -2.518388 1.116443 -0.069625 900 2 6 A0A0A0  1 1
  13 2 -1.913742 0.354331 -1.243168 900 2 6 A0A0A0  0 <>
  14 2 -0.817098 0.840817 -1.889528 900 2 6 A0A0A0  0 <>
  15 3 -0.339931 2.277442 -1.557809 900 2 6 A0A0A0  0 <>
  16 2 1.471009 -0.054519 -2.382402 900 2 6 A0A0A0  0 <>
  17 3 -0.005221 -0.019000 -2.836371 900 2 6 A0A0A0  1 2
  18 16 0.259057 -0.888921 2.481484 900 70 8 FF2F2F  0 <>
  19 2 -0.745768 -1.779811 2.245084 900 2 6 A0A0A0  0 <>
  20 15 -0.833827 -2.476993 1.244632 900 70 8 FF2F2F  0 <>
  21 16 2.040752 -2.710193 -2.328251 900 70 8 FF2F2F  1 <>
  22 3 3.406743 -0.380746 -0.897397 900 2 6 A0A0A0  3 <>
  23 16 1.199366 1.685889 1.960556 900 70 8 FF2F2F  0 <>
  24 2 1.919468 2.766559 2.358922 900 2 6 A0A0A0  0 <>
  25 15 2.510796 3.526625 1.606717 900 70 8 FF2F2F  0 <>
  26 16 0.066909 3.688696 0.373598 900 70 8 FF2F2F  1 <>
  27 16 -3.181214 0.189370 0.816637 900 70 8 FF2F2F  0 <>
  28 2 -4.179032 0.730624 1.580607 900 2 6 A0A0A0  0 <>
  29 15 -4.397032 1.931080 1.697264 900 70 8 FF2F2F  0 <>
  30 3 -2.618027 -0.930799 -1.607856 900 2 6 A0A0A0  3 <>
  31 3 -1.420407 3.294317 -2.055304 900 2 6 A0A0A0  3 <>
  32 3 0.936944 2.824701 -2.259820 900 2 6 A0A0A0  3 <>
  33 15 2.338030 0.362256 -3.166312 900 70 8 FF2F2F  0 <>
  34 16 -0.204111 0.550284 -4.139732 900 70 8 FF2F2F  0 <>
  35 2 0.111786 -0.077404 -5.294118 900 2 6 A0A0A0  0 <>
  36 15 -0.022239 0.498527 -6.371938 900 70 8 FF2F2F  0 <>
  37 3 -1.689285 -1.803128 3.405982 900 2 6 A0A0A0  3 <>
  38 2 1.913737 2.893649 3.839091 900 2 6 A0A0A0  0 <>
  39 2 1.075489 2.121102 4.655028 900 2 6 A0A0A0  1 <>
  40 2 1.112165 2.277211 6.042781 900 2 6 A0A0A0  1 <>
  41 2 1.980547 3.204049 6.619540 900 2 6 A0A0A0  1 <>
  42 2 2.812504 3.979901 5.812883 900 2 6 A0A0A0  1 <>
  43 2 2.779251 3.827327 4.425360 900 2 6 A0A0A0  1 <>
  44 3 -4.959882 -0.360450 2.327343 900 2 6 A0A0A0  1 2
  45 16 -4.621274 -1.700997 1.953502 900 70 8 FF2F2F  1 <>
  46 3 0.584286 -1.498626 -5.226745 900 2 6 A0A0A0  3 <>
  47 3 -6.493248 -0.106478 2.213762 900 2 6 A0A0A0  1 1
  48 25 -7.158946 -0.881982 1.161007 900 43 7 5757FF  1 <>
  49 2 -6.909554 -0.685139 -0.174859 900 2 6 A0A0A0  0 <>
  50 15 -5.992854 0.026867 -0.568332 900 70 8 FF2F2F  0 <>
  51 2 -7.201010 -0.392342 3.535465 900 2 6 A0A0A0  0 <>
  52 2 -7.993462 0.599097 4.136140 900 2 6 A0A0A0  1 <>
  53 2 -8.656539 0.346692 5.338821 900 2 6 A0A0A0  1 <>
  54 2 -8.540751 -0.898839 5.953023 900 2 6 A0A0A0  1 <>
  55 2 -7.764180 -1.895302 5.365403 900 2 6 A0A0A0  1 <>
  56 2 -7.100060 -1.646152 4.163115 900 2 6 A0A0A0  1 <>
  57 2 -7.761839 -1.432392 -1.140789 900 2 6 A0A0A0  0 <>
  58 2 -7.235970 -1.712821 -2.409608 900 2 6 A0A0A0  1 <>
  59 2 -7.997207 -2.412426 -3.348084 900 2 6 A0A0A0  1 <>
  60 2 -9.289723 -2.825739 -3.027447 900 2 6 A0A0A0  1 <>
  61 2 -9.826294 -2.534315 -1.773180 900 2 6 A0A0A0  1 <>
  62 2 -9.067746 -1.835195 -0.830209 900 2 6 A0A0A0  1 <>
  63 41 0.046042 -0.375207 0.075295 900 21 1 FFFFFF  0 <>
  64 41 3.371810 0.140758 1.917138 900 21 1 FFFFFF  0 <>
  65 41 2.652075 -0.524906 3.396159 900 21 1 FFFFFF  0 <>
  66 41 1.572397 -3.136393 2.072290 900 21 1 FFFFFF  0 <>
  67 41 1.880957 -4.017681 0.014999 900 21 1 FFFFFF  0 <>
  68 41 3.341339 -3.102028 -0.161631 900 21 1 FFFFFF  0 <>
  69 41 0.517619 -2.364019 -1.041696 900 21 1 FFFFFF  0 <>
  70 41 2.019250 1.834870 0.078284 900 21 1 FFFFFF  0 <>
  71 41 -1.960315 2.813424 1.115645 900 21 1 FFFFFF  0 <>
  72 41 -1.224390 1.351017 1.655219 900 21 1 FFFFFF  0 <>
  73 41 -3.289013 1.778869 -0.479309 900 21 1 FFFFFF  0 <>
  74 41 -0.346923 -1.054700 -2.842484 900 21 1 FFFFFF  0 <>
  75 42 2.011730 -3.684780 -2.285015 900 21 1 FFFFFF  0 <>
  76 41 3.889194 -0.802912 -0.020569 900 21 1 FFFFFF  0 <>
  77 41 3.940505 -0.811587 -1.754228 900 21 1 FFFFFF  0 <>
  78 41 3.620507 0.693249 -0.898435 900 21 1 FFFFFF  0 <>
  79 42 1.026082 3.884635 0.344550 900 21 1 FFFFFF  0 <>
  80 41 -3.702524 -0.787774 -1.584358 900 21 1 FFFFFF  0 <>
  81 41 -2.392560 -1.269874 -2.622154 900 21 1 FFFFFF  0 <>
  82 41 -2.355850 -1.727884 -0.906901 900 21 1 FFFFFF  0 <>
  83 41 -2.398039 3.191686 -1.588338 900 21 1 FFFFFF  0 <>
  84 41 -1.113155 4.330743 -1.869347 900 21 1 FFFFFF  0 <>
  85 41 -1.573301 3.191180 -3.137132 900 21 1 FFFFFF  0 <>
  86 41 0.879579 2.718288 -3.348091 900 21 1 FFFFFF  0 <>
  87 41 1.067380 3.896808 -2.063453 900 21 1 FFFFFF  0 <>
  88 41 1.863269 2.367181 -1.918217 900 21 1 FFFFFF  0 <>
  89 41 -2.454429 -2.564609 3.237113 900 21 1 FFFFFF  0 <>
  90 41 -1.144467 -2.064043 4.317142 900 21 1 FFFFFF  0 <>
  91 41 -2.166534 -0.827384 3.515620 900 21 1 FFFFFF  0 <>
  92 41 0.384153 1.399948 4.227673 900 21 1 FFFFFF  0 <>
  93 41 0.461155 1.678572 6.675921 900 21 1 FFFFFF  0 <>
  94 41 2.006433 3.324942 7.700368 900 21 1 FFFFFF  0 <>
  95 41 3.485796 4.704916 6.264606 900 21 1 FFFFFF  0 <>
  96 41 3.431743 4.440115 3.806137 900 21 1 FFFFFF  0 <>
  97 41 -4.633897 -0.247418 3.369239 900 21 1 FFFFFF  0 <>
  98 42 -4.813552 -1.756868 0.997834 900 21 1 FFFFFF  0 <>
  99 41 1.558223 -1.563749 -4.742532 900 21 1 FFFFFF  0 <>
  100 41 -0.156488 -2.130713 -4.732783 900 21 1 FFFFFF  0 <>
  101 41 0.700848 -1.877687 -6.247742 900 21 1 FFFFFF  0 <>
  102 41 -6.669016 0.947583 1.964294 900 21 1 FFFFFF  0 <>
  103 43 -7.851754 -1.558379 1.454885 900 21 1 FFFFFF  0 <>
  104 41 -8.102277 1.578075 3.672542 900 21 1 FFFFFF  0 <>
  105 41 -9.265539 1.122670 5.796602 900 21 1 FFFFFF  0 <>
  106 41 -9.057729 -1.093378 6.889503 900 21 1 FFFFFF  0 <>
  107 41 -7.675991 -2.867805 5.843802 900 21 1 FFFFFF  0 <>
  108 41 -6.500249 -2.439881 3.720051 900 21 1 FFFFFF  0 <>
  109 41 -6.231249 -1.388471 -2.672028 900 21 1 FFFFFF  0 <>
  110 41 -7.584089 -2.631349 -4.329917 900 21 1 FFFFFF  0 <>
  111 41 -9.883950 -3.367689 -3.759849 900 21 1 FFFFFF  0 <>
  112 41 -10.840919 -2.844712 -1.533256 900 21 1 FFFFFF  0 <>
  113 41 -9.524661 -1.593622 0.124983 900 21 1 FFFFFF  0 <>
  :::
 } 
 m_bond[130] { 
  # First column is bond index #
  i_m_from
  i_m_to
  i_m_order
  i_sd_original_parity
  :::
  1 1 4 1 1
  2 1 2 1 <>
  3 2 3 1 <>
  4 2 64 1 <>
  5 2 65 1 <>
  6 3 8 1 <>
  7 3 4 1 <>
  8 3 18 1 6
  9 4 1 1 1
  10 4 5 1 <>
  11 4 66 1 <>
  12 5 6 1 <>
  13 5 67 1 <>
  14 5 68 1 <>
  15 6 7 1 <>
  16 6 21 1 1
  17 6 69 1 <>
  18 7 16 1 <>
  19 7 8 1 <>
  20 7 22 1 1
  21 8 9 1 <>
  22 8 63 1 6
  23 9 10 1 <>
  24 9 23 1 6
  25 9 70 1 <>
  26 10 15 1 1
  27 10 11 1 <>
  28 10 26 1 <>
  29 11 12 1 <>
  30 11 71 1 <>
  31 11 72 1 <>
  32 12 13 1 <>
  33 12 27 1 6
  34 12 73 1 <>
  35 13 14 2 <>
  36 13 30 1 <>
  37 14 15 1 <>
  38 14 17 1 <>
  39 15 10 1 1
  40 15 31 1 <>
  41 15 32 1 <>
  42 16 17 1 <>
  43 16 33 2 <>
  44 17 34 1 1
  45 17 74 1 <>
  46 18 3 1 6
  47 18 19 1 <>
  48 19 20 2 <>
  49 19 37 1 <>
  50 21 6 1 1
  51 21 75 1 <>
  52 22 7 1 1
  53 22 76 1 <>
  54 22 77 1 <>
  55 22 78 1 <>
  56 23 9 1 6
  57 23 24 1 <>
  58 24 25 2 <>
  59 24 38 1 <>
  60 26 79 1 <>
  61 27 12 1 6
  62 27 28 1 <>
  63 28 44 1 <>
  64 28 29 2 <>
  65 30 80 1 <>
  66 30 81 1 <>
  67 30 82 1 <>
  68 31 83 1 <>
  69 31 84 1 <>
  70 31 85 1 <>
  71 32 86 1 <>
  72 32 87 1 <>
  73 32 88 1 <>
  74 34 17 1 1
  75 34 35 1 <>
  76 35 36 2 <>
  77 35 46 1 <>
  78 37 89 1 <>
  79 37 90 1 <>
  80 37 91 1 <>
  81 38 43 2 <>
  82 38 39 1 <>
  83 39 40 2 <>
  84 39 92 1 <>
  85 40 41 1 <>
  86 40 93 1 <>
  87 41 42 2 <>
  88 41 94 1 <>
  89 42 43 1 <>
  90 42 95 1 <>
  91 43 96 1 <>
  92 44 47 1 <>
  93 44 45 1 1
  94 44 97 1 <>
  95 45 44 1 1
  96 45 98 1 <>
  97 46 99 1 <>
  98 46 100 1 <>
  99 46 101 1 <>
  100 47 48 1 6
  101 47 51 1 <>
  102 47 102 1 <>
  103 48 47 1 6
  104 48 49 1 <>
  105 48 103 1 <>
  106 49 50 2 <>
  107 49 57 1 <>
  108 51 52 2 <>
  109 51 56 1 <>
  110 52 53 1 <>
  111 52 104 1 <>
  112 53 54 2 <>
  113 53 105 1 <>
  114 54 55 1 <>
  115 54 106 1 <>
  116 55 56 2 <>
  117 55 107 1 <>
  118 56 108 1 <>
  119 57 62 2 <>
  120 57 58 1 <>
  121 58 59 2 <>
  122 58 109 1 <>
  123 59 60 1 <>
  124 59 110 1 <>
  125 60 61 2 <>
  126 60 111 1 <>
  127 61 62 1 <>
  128 61 112 1 <>
  129 62 113 1 <>
  130 63 8 1 6
  :::
 } 
} 

f_m_ct { 
 s_m_title
 s_m_entry_id
 s_m_entry_name
 i_f3d_flags
 r_f3d_energy
 r_mmod_Potential_Energy-MMFF94s
 b_mmod_Minimization_Converged-MMFF94s
 r_mmod_RMS_Derivative-MMFF94s
 s_m_job_name
 s_m_Source_Path
 s_m_Source_File
 i_m_Source_File_Index
 i_mmod_Times_Found-MMFF94s
 r_mmod_Relative_Potential_Energy-MMFF94s
 i_mmod_Conformation-MMFF94s
 i_mmod_Serial_Number-MMFF94s
 i_m_ct_format
 :::
 Taxol 
  7 
  entry 
  0
  0
  848.932556152344
  1
  0.048371747136116
  mmod_confelim_2 
  "/Users/rgil/Documents/StereoFitter/Taxol/Taxol Structures/Taxol_by_rrg" 
  Taxol_Confelim.mae 
  7
  2
  1.2039794921875
  11
  1
  2
 m_depend[8] { 
  # First column is dependency index #
  i_m_depend_dependency
  s_m_depend_property
  :::
  1 20 r_mmod_Potential_Energy-MMFF94s 
  2 20 b_mmod_Minimization_Converged-MMFF94s 
  3 20 r_mmod_RMS_Derivative-MMFF94s 
  4 30 s_m_job_name 
  5 20 i_mmod_Times_Found-MMFF94s 
  6 20 r_mmod_Relative_Potential_Energy-MMFF94s 
  7 20 i_mmod_Conformation-MMFF94s 
  8 10 i_mmod_Serial_Number-MMFF94s 
  :::
 } 
 m_atom[113] { 
  # First column is atom index #
  i_m_mmod_type
  r_m_x_coord
  r_m_y_coord
  r_m_z_coord
  i_m_residue_number
  i_m_color
  i_m_atomic_number
  s_m_color_rgb
  i_m_Hcount
  i_sd_original_parity
  :::
  1 16 3.322024 -1.868711 2.093720 900 70 8 FF2F2F  0 <>
  2 3 2.749672 -0.580565 2.376573 900 2 6 A0A0A0  2 <>
  3 3 1.439119 -0.908474 1.604208 900 2 6 A0A0A0  0 2
  4 3 2.096865 -2.332662 1.475226 900 2 6 A0A0A0  1 1
  5 3 2.390841 -2.945945 0.118341 900 2 6 A0A0A0  2 <>
  6 3 1.725270 -2.178095 -1.019475 900 2 6 A0A0A0  1 1
  7 3 1.963070 -0.638356 -0.949393 900 2 6 A0A0A0  0 2
  8 3 1.128225 -0.101345 0.291503 900 2 6 A0A0A0  1 2
  9 3 1.110244 1.460369 0.524328 900 2 6 A0A0A0  1 1
  10 3 -0.154325 2.292955 -0.038310 900 2 6 A0A0A0  0 2
  11 3 -1.471780 1.875767 0.686488 900 2 6 A0A0A0  2 <>
  12 3 -2.491788 1.052356 -0.131964 900 2 6 A0A0A0  1 1
  13 2 -1.850700 0.289724 -1.285825 900 2 6 A0A0A0  0 <>
  14 2 -0.751101 0.789359 -1.916866 900 2 6 A0A0A0  0 <>
  15 3 -0.310329 2.239518 -1.595417 900 2 6 A0A0A0  0 <>
  16 2 1.565950 -0.063340 -2.356102 900 2 6 A0A0A0  0 <>
  17 3 0.096875 -0.067097 -2.835067 900 2 6 A0A0A0  1 2
  18 16 0.267820 -0.871658 2.484045 900 70 8 FF2F2F  0 <>
  19 2 -0.710393 -1.785599 2.223683 900 2 6 A0A0A0  0 <>
  20 15 -0.744947 -2.501780 1.233432 900 70 8 FF2F2F  0 <>
  21 16 2.207207 -2.701450 -2.256210 900 70 8 FF2F2F  1 <>
  22 3 3.480577 -0.319303 -0.828656 900 2 6 A0A0A0  3 <>
  23 16 1.171394 1.724270 1.959136 900 70 8 FF2F2F  0 <>
  24 2 1.861279 2.824386 2.358075 900 2 6 A0A0A0  0 <>
  25 15 2.451373 3.587883 1.608406 900 70 8 FF2F2F  0 <>
  26 16 0.030406 3.684219 0.324057 900 70 8 FF2F2F  1 <>
  27 16 -3.147541 0.120307 0.754061 900 70 8 FF2F2F  0 <>
  28 2 -4.180381 0.640865 1.486021 900 2 6 A0A0A0  0 <>
  29 15 -4.425713 1.836932 1.591437 900 70 8 FF2F2F  0 <>
  30 3 -2.524942 -1.012051 -1.649386 900 2 6 A0A0A0  3 <>
  31 3 -1.402579 3.226476 -2.126490 900 2 6 A0A0A0  3 <>
  32 3 0.967580 2.803989 -2.281287 900 2 6 A0A0A0  3 <>
  33 15 2.437142 0.360818 -3.131338 900 70 8 FF2F2F  0 <>
  34 16 -0.091385 0.475947 -4.151074 900 70 8 FF2F2F  0 <>
  35 2 0.251711 -0.167108 -5.289132 900 2 6 A0A0A0  0 <>
  36 15 0.116805 0.384238 -6.379665 900 70 8 FF2F2F  0 <>
  37 3 -1.696483 -1.812347 3.348203 900 2 6 A0A0A0  3 <>
  38 2 1.825708 2.967290 3.836230 900 2 6 A0A0A0  0 <>
  39 2 2.672105 3.914240 4.429098 900 2 6 A0A0A0  1 <>
  40 2 2.677240 4.081281 5.815301 900 2 6 A0A0A0  1 <>
  41 2 1.835629 3.307356 6.613785 900 2 6 A0A0A0  1 <>
  42 2 0.985826 2.367687 6.030114 900 2 6 A0A0A0  1 <>
  43 2 0.977700 2.196523 4.643694 900 2 6 A0A0A0  1 <>
  44 3 -4.955107 -0.469858 2.213525 900 2 6 A0A0A0  1 2
  45 16 -4.671515 -1.794003 1.748261 900 70 8 FF2F2F  1 <>
  46 3 0.757354 -1.574932 -5.188447 900 2 6 A0A0A0  3 <>
  47 3 -6.486317 -0.169853 2.203418 900 2 6 A0A0A0  1 1
  48 25 -7.261974 -0.857104 1.163378 900 43 7 5757FF  1 <>
  49 2 -6.981334 -0.757352 -0.176292 900 2 6 A0A0A0  0 <>
  50 15 -5.934330 -0.269852 -0.587624 900 70 8 FF2F2F  0 <>
  51 2 -7.112205 -0.502514 3.555971 900 2 6 A0A0A0  0 <>
  52 2 -7.778859 0.491895 4.289066 900 2 6 A0A0A0  1 <>
  53 2 -8.363885 0.192452 5.521172 900 2 6 A0A0A0  1 <>
  54 2 -8.293381 -1.102025 6.033088 900 2 6 A0A0A0  1 <>
  55 2 -7.639598 -2.100609 5.314202 900 2 6 A0A0A0  1 <>
  56 2 -7.054043 -1.804826 4.082308 900 2 6 A0A0A0  1 <>
  57 2 -7.974853 -1.334020 -1.123822 900 2 6 A0A0A0  0 <>
  58 2 -7.523179 -1.756837 -2.381676 900 2 6 A0A0A0  1 <>
  59 2 -8.419091 -2.298334 -3.305693 900 2 6 A0A0A0  1 <>
  60 2 -9.770520 -2.411091 -2.981473 900 2 6 A0A0A0  1 <>
  61 2 -10.230011 -1.976837 -1.737966 900 2 6 A0A0A0  1 <>
  62 2 -9.336936 -1.434721 -0.809579 900 2 6 A0A0A0  1 <>
  63 41 0.102161 -0.383230 0.072906 900 21 1 FFFFFF  0 <>
  64 41 3.369025 0.231370 1.987648 900 21 1 FFFFFF  0 <>
  65 41 2.629259 -0.437057 3.455772 900 21 1 FFFFFF  0 <>
  66 41 1.649362 -3.087693 2.135660 900 21 1 FFFFFF  0 <>
  67 41 2.034559 -3.984339 0.097621 900 21 1 FFFFFF  0 <>
  68 41 3.471359 -3.028257 -0.057101 900 21 1 FFFFFF  0 <>
  69 41 0.647905 -2.379522 -1.007322 900 21 1 FFFFFF  0 <>
  70 41 2.025194 1.869303 0.091737 900 21 1 FFFFFF  0 <>
  71 41 -1.993080 2.777273 1.038462 900 21 1 FFFFFF  0 <>
  72 41 -1.237069 1.339083 1.613713 900 21 1 FFFFFF  0 <>
  73 41 -3.270102 1.692291 -0.562492 900 21 1 FFFFFF  0 <>
  74 41 -0.221776 -1.110137 -2.829089 900 21 1 FFFFFF  0 <>
  75 42 2.199150 -3.675871 -2.202052 900 21 1 FFFFFF  0 <>
  76 41 3.953426 -0.712200 0.066968 900 21 1 FFFFFF  0 <>
  77 41 4.043515 -0.751878 -1.665688 900 21 1 FFFFFF  0 <>
  78 41 3.667230 0.759588 -0.845850 900 21 1 FFFFFF  0 <>
  79 42 0.985838 3.899343 0.311871 900 21 1 FFFFFF  0 <>
  80 41 -3.611655 -0.884089 -1.659653 900 21 1 FFFFFF  0 <>
  81 41 -2.265348 -1.364587 -2.650800 900 21 1 FFFFFF  0 <>
  82 41 -2.271703 -1.793844 -0.928217 900 21 1 FFFFFF  0 <>
  83 41 -2.385619 3.110701 -1.674048 900 21 1 FFFFFF  0 <>
  84 41 -1.119611 4.271652 -1.951340 900 21 1 FFFFFF  0 <>
  85 41 -1.535076 3.103923 -3.209001 900 21 1 FFFFFF  0 <>
  86 41 0.932740 2.681308 -3.368829 900 21 1 FFFFFF  0 <>
  87 41 1.071860 3.881176 -2.097636 900 21 1 FFFFFF  0 <>
  88 41 1.896681 2.370911 -1.916170 900 21 1 FFFFFF  0 <>
  89 41 -2.140635 -0.822876 3.475128 900 21 1 FFFFFF  0 <>
  90 41 -2.485907 -2.533067 3.122493 900 21 1 FFFFFF  0 <>
  91 41 -1.195652 -2.124937 4.268038 900 21 1 FFFFFF  0 <>
  92 41 3.331860 4.525519 3.816106 900 21 1 FFFFFF  0 <>
  93 41 3.336119 4.816071 6.272410 900 21 1 FFFFFF  0 <>
  94 41 1.839352 3.439867 7.693564 900 21 1 FFFFFF  0 <>
  95 41 0.327023 1.770795 6.656808 900 21 1 FFFFFF  0 <>
  96 41 0.300624 1.465380 4.210407 900 21 1 FFFFFF  0 <>
  97 41 -4.572859 -0.421952 3.241130 900 21 1 FFFFFF  0 <>
  98 42 -4.873260 -1.772295 0.791586 900 21 1 FFFFFF  0 <>
  99 41 1.726692 -1.606640 -4.691793 900 21 1 FFFFFF  0 <>
  100 41 0.026345 -2.215583 -4.691035 900 21 1 FFFFFF  0 <>
  101 41 0.895539 -1.970696 -6.200370 900 21 1 FFFFFF  0 <>
  102 41 -6.647463 0.899558 2.020018 900 21 1 FFFFFF  0 <>
  103 43 -8.082780 -1.364385 1.467939 900 21 1 FFFFFF  0 <>
  104 41 -7.849850 1.508986 3.907667 900 21 1 FFFFFF  0 <>
  105 41 -8.876829 0.970016 6.082333 900 21 1 FFFFFF  0 <>
  106 41 -8.749793 -1.332891 6.992528 900 21 1 FFFFFF  0 <>
  107 41 -7.586139 -3.110821 5.712883 900 21 1 FFFFFF  0 <>
  108 41 -6.548974 -2.599073 3.534014 900 21 1 FFFFFF  0 <>
  109 41 -6.471888 -1.666942 -2.646897 900 21 1 FFFFFF  0 <>
  110 41 -8.063883 -2.628167 -4.279139 900 21 1 FFFFFF  0 <>
  111 41 -10.468878 -2.829750 -3.702727 900 21 1 FFFFFF  0 <>
  112 41 -11.287724 -2.052412 -1.495379 900 21 1 FFFFFF  0 <>
  113 41 -9.729748 -1.074177 0.136519 900 21 1 FFFFFF  0 <>
  :::
 } 
 m_bond[130] { 
  # First column is bond index #
  i_m_from
  i_m_to
  i_m_order
  i_sd_original_parity
  :::
  1 1 4 1 1
  2 1 2 1 <>
  3 2 3 1 <>
  4 2 64 1 <>
  5 2 65 1 <>
  6 3 8 1 <>
  7 3 4 1 <>
  8 3 18 1 6
  9 4 1 1 1
  10 4 5 1 <>
  11 4 66 1 <>
  12 5 6 1 <>
  13 5 67 1 <>
  14 5 68 1 <>
  15 6 7 1 <>
  16 6 21 1 1
  17 6 69 1 <>
  18 7 16 1 <>
  19 7 8 1 <>
  20 7 22 1 1
  21 8 9 1 <>
  22 8 63 1 6
  23 9 10 1 <>
  24 9 23 1 6
  25 9 70 1 <>
  26 10 15 1 1
  27 10 11 1 <>
  28 10 26 1 <>
  29 11 12 1 <>
  30 11 71 1 <>
  31 11 72 1 <>
  32 12 13 1 <>
  33 12 27 1 6
  34 12 73 1 <>
  35 13 14 2 <>
  36 13 30 1 <>
  37 14 15 1 <>
  38 14 17 1 <>
  39 15 10 1 1
  40 15 31 1 <>
  41 15 32 1 <>
  42 16 17 1 <>
  43 16 33 2 <>
  44 17 34 1 1
  45 17 74 1 <>
  46 18 3 1 6
  47 18 19 1 <>
  48 19 20 2 <>
  49 19 37 1 <>
  50 21 6 1 1
  51 21 75 1 <>
  52 22 7 1 1
  53 22 76 1 <>
  54 22 77 1 <>
  55 22 78 1 <>
  56 23 9 1 6
  57 23 24 1 <>
  58 24 25 2 <>
  59 24 38 1 <>
  60 26 79 1 <>
  61 27 12 1 6
  62 27 28 1 <>
  63 28 44 1 <>
  64 28 29 2 <>
  65 30 80 1 <>
  66 30 81 1 <>
  67 30 82 1 <>
  68 31 83 1 <>
  69 31 84 1 <>
  70 31 85 1 <>
  71 32 86 1 <>
  72 32 87 1 <>
  73 32 88 1 <>
  74 34 17 1 1
  75 34 35 1 <>
  76 35 36 2 <>
  77 35 46 1 <>
  78 37 89 1 <>
  79 37 90 1 <>
  80 37 91 1 <>
  81 38 43 2 <>
  82 38 39 1 <>
  83 39 40 2 <>
  84 39 92 1 <>
  85 40 41 1 <>
  86 40 93 1 <>
  87 41 42 2 <>
  88 41 94 1 <>
  89 42 43 1 <>
  90 42 95 1 <>
  91 43 96 1 <>
  92 44 47 1 <>
  93 44 45 1 1
  94 44 97 1 <>
  95 45 44 1 1
  96 45 98 1 <>
  97 46 99 1 <>
  98 46 100 1 <>
  99 46 101 1 <>
  100 47 48 1 6
  101 47 51 1 <>
  102 47 102 1 <>
  103 48 47 1 6
  104 48 49 1 <>
  105 48 103 1 <>
  106 49 50 2 <>
  107 49 57 1 <>
  108 51 52 2 <>
  109 51 56 1 <>
  110 52 53 1 <>
  111 52 104 1 <>
  112 53 54 2 <>
  113 53 105 1 <>
  114 54 55 1 <>
  115 54 106 1 <>
  116 55 56 2 <>
  117 55 107 1 <>
  118 56 108 1 <>
  119 57 62 2 <>
  120 57 58 1 <>
  121 58 59 2 <>
  122 58 109 1 <>
  123 59 60 1 <>
  124 59 110 1 <>
  125 60 61 2 <>
  126 60 111 1 <>
  127 61 62 1 <>
  128 61 112 1 <>
  129 62 113 1 <>
  130 63 8 1 6
  :::
 } 
} 

f_m_ct { 
 s_m_title
 s_m_entry_id
 s_m_entry_name
 i_f3d_flags
 r_f3d_energy
 r_mmod_Potential_Energy-MMFF94s
 b_mmod_Minimization_Converged-MMFF94s
 r_mmod_RMS_Derivative-MMFF94s
 s_m_job_name
 s_m_Source_Path
 s_m_Source_File
 i_m_Source_File_Index
 i_mmod_Times_Found-MMFF94s
 r_mmod_Relative_Potential_Energy-MMFF94s
 i_mmod_Conformation-MMFF94s
 i_mmod_Serial_Number-MMFF94s
 i_m_ct_format
 :::
 Taxol 
  8 
  entry 
  0
  0
  849.105834960938
  1
  0.0462046824395657
  mmod_confelim_2 
  "/Users/rgil/Documents/StereoFitter/Taxol/Taxol Structures/Taxol_by_rrg" 
  Taxol_Confelim.mae 
  8
  1
  1.37725830078125
  13
  1
  2
 m_depend[8] { 
  # First column is dependency index #
  i_m_depend_dependency
  s_m_depend_property
  :::
  1 20 r_mmod_Potential_Energy-MMFF94s 
  2 20 b_mmod_Minimization_Converged-MMFF94s 
  3 20 r_mmod_RMS_Derivative-MMFF94s 
  4 30 s_m_job_name 
  5 20 i_mmod_Times_Found-MMFF94s 
  6 20 r_mmod_Relative_Potential_Energy-MMFF94s 
  7 20 i_mmod_Conformation-MMFF94s 
  8 10 i_mmod_Serial_Number-MMFF94s 
  :::
 } 
 m_atom[113] { 
  # First column is atom index #
  i_m_mmod_type
  r_m_x_coord
  r_m_y_coord
  r_m_z_coord
  i_m_residue_number
  i_m_color
  i_m_atomic_number
  s_m_color_rgb
  i_m_Hcount
  i_sd_original_parity
  :::
  1 16 3.213305 -2.050351 1.950619 900 70 8 FF2F2F  0 <>
  2 3 2.687325 -0.759127 2.301502 900 2 6 A0A0A0  2 <>
  3 3 1.370024 -0.995453 1.507309 900 2 6 A0A0A0  0 2
  4 3 1.975453 -2.434018 1.303005 900 2 6 A0A0A0  1 1
  5 3 2.253834 -2.983187 -0.084210 900 2 6 A0A0A0  2 <>
  6 3 1.626949 -2.128091 -1.180889 900 2 6 A0A0A0  1 1
  7 3 1.923525 -0.604874 -1.023994 900 2 6 A0A0A0  0 2
  8 3 1.097056 -0.105804 0.239664 900 2 6 A0A0A0  1 2
  9 3 1.134588 1.440280 0.561450 900 2 6 A0A0A0  1 1
  10 3 -0.086468 2.354963 0.029064 900 2 6 A0A0A0  0 2
  11 3 -1.431619 1.957176 0.713016 900 2 6 A0A0A0  2 <>
  12 3 -2.472958 1.224829 -0.162702 900 2 6 A0A0A0  1 1
  13 2 -1.844734 0.490663 -1.340422 900 2 6 A0A0A0  0 <>
  14 2 -0.718274 0.978016 -1.933154 900 2 6 A0A0A0  0 <>
  15 3 -0.221279 2.390668 -1.530285 900 2 6 A0A0A0  0 <>
  16 2 1.565162 0.059678 -2.401223 900 2 6 A0A0A0  0 <>
  17 3 0.103209 0.141551 -2.892003 900 2 6 A0A0A0  1 2
  18 16 0.197680 -0.962957 2.385462 900 70 8 FF2F2F  0 <>
  19 2 -0.807832 -1.832598 2.081941 900 2 6 A0A0A0  0 <>
  20 15 -0.876262 -2.479888 1.046985 900 70 8 FF2F2F  0 <>
  21 16 2.097004 -2.600987 -2.442281 900 70 8 FF2F2F  1 <>
  22 3 3.451099 -0.351922 -0.874730 900 2 6 A0A0A0  3 <>
  23 16 1.178826 1.617640 2.010247 900 70 8 FF2F2F  0 <>
  24 2 1.904461 2.662014 2.487065 900 2 6 A0A0A0  0 <>
  25 15 2.537536 3.445406 1.795420 900 70 8 FF2F2F  0 <>
  26 16 0.150455 3.715641 0.468678 900 70 8 FF2F2F  1 <>
  27 16 -3.188155 0.292641 0.677078 900 70 8 FF2F2F  0 <>
  28 2 -4.236430 0.829754 1.374996 900 2 6 A0A0A0  0 <>
  29 15 -4.505699 2.025105 1.416571 900 70 8 FF2F2F  0 <>
  30 3 -2.570346 -0.759858 -1.775520 900 2 6 A0A0A0  3 <>
  31 3 -1.261024 3.451317 -2.023021 900 2 6 A0A0A0  3 <>
  32 3 1.090555 2.935722 -2.166706 900 2 6 A0A0A0  3 <>
  33 15 2.460854 0.487939 -3.145763 900 70 8 FF2F2F  0 <>
  34 16 -0.049422 0.767431 -4.175539 900 70 8 FF2F2F  0 <>
  35 2 0.281551 0.179619 -5.346535 900 2 6 A0A0A0  0 <>
  36 15 0.185435 0.800770 -6.403092 900 70 8 FF2F2F  0 <>
  37 3 -1.777772 -1.905213 3.218445 900 2 6 A0A0A0  3 <>
  38 2 1.848822 2.712727 3.970795 900 2 6 A0A0A0  0 <>
  39 2 2.721972 3.584339 4.635828 900 2 6 A0A0A0  1 <>
  40 2 2.710310 3.661509 6.029939 900 2 6 A0A0A0  1 <>
  41 2 1.825424 2.872587 6.764474 900 2 6 A0A0A0  1 <>
  42 2 0.948828 2.007918 6.109051 900 2 6 A0A0A0  1 <>
  43 2 0.957218 1.927019 4.714531 900 2 6 A0A0A0  1 <>
  44 3 -4.993128 -0.248012 2.166703 900 2 6 A0A0A0  1 2
  45 16 -4.645671 -1.594182 1.828056 900 70 8 FF2F2F  1 <>
  46 3 0.724137 -1.252600 -5.325354 900 2 6 A0A0A0  3 <>
  47 3 -6.533468 -0.002336 2.084425 900 2 6 A0A0A0  1 1
  48 25 -7.267209 -0.888592 1.173480 900 43 7 5757FF  1 <>
  49 2 -6.960371 -1.012822 -0.157997 900 2 6 A0A0A0  0 <>
  50 15 -5.935377 -0.536122 -0.633545 900 70 8 FF2F2F  0 <>
  51 2 -7.175408 -0.108670 3.464924 900 2 6 A0A0A0  0 <>
  52 2 -7.887847 0.977145 3.997796 900 2 6 A0A0A0  1 <>
  53 2 -8.487460 0.882972 5.255217 900 2 6 A0A0A0  1 <>
  54 2 -8.386276 -0.295957 5.991832 900 2 6 A0A0A0  1 <>
  55 2 -7.686981 -1.383965 5.473043 900 2 6 A0A0A0  1 <>
  56 2 -7.086358 -1.293342 4.216519 900 2 6 A0A0A0  1 <>
  57 2 -7.884833 -1.825908 -0.994932 900 2 6 A0A0A0  0 <>
  58 2 -7.367519 -2.450431 -2.138268 900 2 6 A0A0A0  1 <>
  59 2 -8.195470 -3.227293 -2.950947 900 2 6 A0A0A0  1 <>
  60 2 -9.544542 -3.375416 -2.631014 900 2 6 A0A0A0  1 <>
  61 2 -10.069960 -2.742195 -1.504406 900 2 6 A0A0A0  1 <>
  62 2 -9.244959 -1.964417 -0.687276 900 2 6 A0A0A0  1 <>
  63 41 0.062552 -0.337134 0.001014 900 21 1 FFFFFF  0 <>
  64 41 3.337996 0.049864 1.960530 900 21 1 FFFFFF  0 <>
  65 41 2.565806 -0.670575 3.386503 900 21 1 FFFFFF  0 <>
  66 41 1.496892 -3.207087 1.919348 900 21 1 FFFFFF  0 <>
  67 41 1.856448 -4.003664 -0.163849 900 21 1 FFFFFF  0 <>
  68 41 3.331342 -3.099198 -0.259019 900 21 1 FFFFFF  0 <>
  69 41 0.542406 -2.287447 -1.185316 900 21 1 FFFFFF  0 <>
  70 41 2.072994 1.836681 0.169010 900 21 1 FFFFFF  0 <>
  71 41 -1.920643 2.857952 1.110513 900 21 1 FFFFFF  0 <>
  72 41 -1.233218 1.358771 1.610700 900 21 1 FFFFFF  0 <>
  73 41 -3.207520 1.921372 -0.580988 900 21 1 FFFFFF  0 <>
  74 41 -0.255643 -0.886542 -2.949295 900 21 1 FFFFFF  0 <>
  75 42 2.050461 -3.575831 -2.442464 900 21 1 FFFFFF  0 <>
  76 41 3.901483 -0.813195 -0.000603 900 21 1 FFFFFF  0 <>
  77 41 4.004908 -0.757698 -1.731087 900 21 1 FFFFFF  0 <>
  78 41 3.678501 0.718282 -0.828798 900 21 1 FFFFFF  0 <>
  79 42 1.114417 3.887947 0.489325 900 21 1 FFFFFF  0 <>
  80 41 -3.645929 -0.567042 -1.827667 900 21 1 FFFFFF  0 <>
  81 41 -2.288537 -1.098190 -2.775427 900 21 1 FFFFFF  0 <>
  82 41 -2.393041 -1.576424 -1.070338 900 21 1 FFFFFF  0 <>
  83 41 -2.253987 3.359249 -1.587575 900 21 1 FFFFFF  0 <>
  84 41 -0.933791 4.472606 -1.792502 900 21 1 FFFFFF  0 <>
  85 41 -1.384447 3.388940 -3.111678 900 21 1 FFFFFF  0 <>
  86 41 1.067591 2.874677 -3.259746 900 21 1 FFFFFF  0 <>
  87 41 1.238095 3.995664 -1.922250 900 21 1 FFFFFF  0 <>
  88 41 1.994482 2.443525 -1.813530 900 21 1 FFFFFF  0 <>
  89 41 -2.259824 -0.935559 3.356606 900 21 1 FFFFFF  0 <>
  90 41 -2.535222 -2.662211 3.001446 900 21 1 FFFFFF  0 <>
  91 41 -1.253340 -2.201745 4.130728 900 21 1 FFFFFF  0 <>
  92 41 3.415970 4.206105 4.073317 900 21 1 FFFFFF  0 <>
  93 41 3.390143 4.337814 6.543221 900 21 1 FFFFFF  0 <>
  94 41 1.816538 2.934703 7.850542 900 21 1 FFFFFF  0 <>
  95 41 0.256612 1.398919 6.686123 900 21 1 FFFFFF  0 <>
  96 41 0.259139 1.253225 4.225293 900 21 1 FFFFFF  0 <>
  97 41 -4.642152 -0.100141 3.196148 900 21 1 FFFFFF  0 <>
  98 42 -4.794835 -1.655262 0.862513 900 21 1 FFFFFF  0 <>
  99 41 1.683890 -1.356947 -4.820133 900 21 1 FFFFFF  0 <>
  100 41 -0.041231 -1.888636 -4.875985 900 21 1 FFFFFF  0 <>
  101 41 0.859412 -1.592752 -6.357682 900 21 1 FFFFFF  0 <>
  102 41 -6.723486 1.010831 1.709164 900 21 1 FFFFFF  0 <>
  103 43 -8.060642 -1.385658 1.556884 900 21 1 FFFFFF  0 <>
  104 41 -7.982416 1.906679 3.439137 900 21 1 FFFFFF  0 <>
  105 41 -9.035334 1.730393 5.660612 900 21 1 FFFFFF  0 <>
  106 41 -8.854240 -0.366936 6.970680 900 21 1 FFFFFF  0 <>
  107 41 -7.609996 -2.303918 6.047550 900 21 1 FFFFFF  0 <>
  108 41 -6.545289 -2.154230 3.825608 900 21 1 FFFFFF  0 <>
  109 41 -6.317140 -2.337964 -2.398272 900 21 1 FFFFFF  0 <>
  110 41 -7.789133 -3.714738 -3.834030 900 21 1 FFFFFF  0 <>
  111 41 -10.189876 -3.978997 -3.265392 900 21 1 FFFFFF  0 <>
  112 41 -11.126158 -2.848875 -1.267004 900 21 1 FFFFFF  0 <>
  113 41 -9.688574 -1.458397 0.165110 900 21 1 FFFFFF  0 <>
  :::
 } 
 m_bond[130] { 
  # First column is bond index #
  i_m_from
  i_m_to
  i_m_order
  i_sd_original_parity
  :::
  1 1 4 1 1
  2 1 2 1 <>
  3 2 3 1 <>
  4 2 64 1 <>
  5 2 65 1 <>
  6 3 8 1 <>
  7 3 4 1 <>
  8 3 18 1 6
  9 4 1 1 1
  10 4 5 1 <>
  11 4 66 1 <>
  12 5 6 1 <>
  13 5 67 1 <>
  14 5 68 1 <>
  15 6 7 1 <>
  16 6 21 1 1
  17 6 69 1 <>
  18 7 16 1 <>
  19 7 8 1 <>
  20 7 22 1 1
  21 8 9 1 <>
  22 8 63 1 6
  23 9 10 1 <>
  24 9 23 1 6
  25 9 70 1 <>
  26 10 15 1 1
  27 10 11 1 <>
  28 10 26 1 <>
  29 11 12 1 <>
  30 11 71 1 <>
  31 11 72 1 <>
  32 12 13 1 <>
  33 12 27 1 6
  34 12 73 1 <>
  35 13 14 2 <>
  36 13 30 1 <>
  37 14 15 1 <>
  38 14 17 1 <>
  39 15 10 1 1
  40 15 31 1 <>
  41 15 32 1 <>
  42 16 17 1 <>
  43 16 33 2 <>
  44 17 34 1 1
  45 17 74 1 <>
  46 18 3 1 6
  47 18 19 1 <>
  48 19 20 2 <>
  49 19 37 1 <>
  50 21 6 1 1
  51 21 75 1 <>
  52 22 7 1 1
  53 22 76 1 <>
  54 22 77 1 <>
  55 22 78 1 <>
  56 23 9 1 6
  57 23 24 1 <>
  58 24 25 2 <>
  59 24 38 1 <>
  60 26 79 1 <>
  61 27 12 1 6
  62 27 28 1 <>
  63 28 44 1 <>
  64 28 29 2 <>
  65 30 80 1 <>
  66 30 81 1 <>
  67 30 82 1 <>
  68 31 83 1 <>
  69 31 84 1 <>
  70 31 85 1 <>
  71 32 86 1 <>
  72 32 87 1 <>
  73 32 88 1 <>
  74 34 17 1 1
  75 34 35 1 <>
  76 35 36 2 <>
  77 35 46 1 <>
  78 37 89 1 <>
  79 37 90 1 <>
  80 37 91 1 <>
  81 38 43 2 <>
  82 38 39 1 <>
  83 39 40 2 <>
  84 39 92 1 <>
  85 40 41 1 <>
  86 40 93 1 <>
  87 41 42 2 <>
  88 41 94 1 <>
  89 42 43 1 <>
  90 42 95 1 <>
  91 43 96 1 <>
  92 44 47 1 <>
  93 44 45 1 1
  94 44 97 1 <>
  95 45 44 1 1
  96 45 98 1 <>
  97 46 99 1 <>
  98 46 100 1 <>
  99 46 101 1 <>
  100 47 48 1 6
  101 47 51 1 <>
  102 47 102 1 <>
  103 48 47 1 6
  104 48 49 1 <>
  105 48 103 1 <>
  106 49 50 2 <>
  107 49 57 1 <>
  108 51 52 2 <>
  109 51 56 1 <>
  110 52 53 1 <>
  111 52 104 1 <>
  112 53 54 2 <>
  113 53 105 1 <>
  114 54 55 1 <>
  115 54 106 1 <>
  116 55 56 2 <>
  117 55 107 1 <>
  118 56 108 1 <>
  119 57 62 2 <>
  120 57 58 1 <>
  121 58 59 2 <>
  122 58 109 1 <>
  123 59 60 1 <>
  124 59 110 1 <>
  125 60 61 2 <>
  126 60 111 1 <>
  127 61 62 1 <>
  128 61 112 1 <>
  129 62 113 1 <>
  130 63 8 1 6
  :::
 } 
} 

f_m_ct { 
 s_m_title
 s_m_entry_id
 s_m_entry_name
 i_f3d_flags
 r_f3d_energy
 r_mmod_Potential_Energy-MMFF94s
 b_mmod_Minimization_Converged-MMFF94s
 r_mmod_RMS_Derivative-MMFF94s
 s_m_job_name
 s_m_Source_Path
 s_m_Source_File
 i_m_Source_File_Index
 i_mmod_Times_Found-MMFF94s
 r_mmod_Relative_Potential_Energy-MMFF94s
 i_mmod_Conformation-MMFF94s
 i_mmod_Serial_Number-MMFF94s
 i_m_ct_format
 :::
 Taxol 
  9 
  entry 
  0
  0
  849.172119140625
  1
  0.0306238383054733
  mmod_confelim_2 
  "/Users/rgil/Documents/StereoFitter/Taxol/Taxol Structures/Taxol_by_rrg" 
  Taxol_Confelim.mae 
  9
  6
  1.44354248046875
  14
  1
  2
 m_depend[8] { 
  # First column is dependency index #
  i_m_depend_dependency
  s_m_depend_property
  :::
  1 20 r_mmod_Potential_Energy-MMFF94s 
  2 20 b_mmod_Minimization_Converged-MMFF94s 
  3 20 r_mmod_RMS_Derivative-MMFF94s 
  4 30 s_m_job_name 
  5 20 i_mmod_Times_Found-MMFF94s 
  6 20 r_mmod_Relative_Potential_Energy-MMFF94s 
  7 20 i_mmod_Conformation-MMFF94s 
  8 10 i_mmod_Serial_Number-MMFF94s 
  :::
 } 
 m_atom[113] { 
  # First column is atom index #
  i_m_mmod_type
  r_m_x_coord
  r_m_y_coord
  r_m_z_coord
  i_m_residue_number
  i_m_color
  i_m_atomic_number
  s_m_color_rgb
  i_m_Hcount
  i_sd_original_parity
  :::
  1 16 3.259375 -1.980740 1.948420 900 70 8 FF2F2F  0 <>
  2 3 2.764217 -0.666587 2.256697 900 2 6 A0A0A0  2 <>
  3 3 1.391366 -0.942169 1.578372 900 2 6 A0A0A0  0 2
  4 3 1.977396 -2.393481 1.414069 900 2 6 A0A0A0  1 1
  5 3 2.155375 -3.023530 0.044205 900 2 6 A0A0A0  2 <>
  6 3 1.455695 -2.229022 -1.054505 900 2 6 A0A0A0  1 1
  7 3 1.762768 -0.701022 -1.005110 900 2 6 A0A0A0  0 2
  8 3 1.026138 -0.130550 0.282612 900 2 6 A0A0A0  1 2
  9 3 1.075879 1.431427 0.505077 900 2 6 A0A0A0  1 1
  10 3 -0.196253 2.300819 0.019542 900 2 6 A0A0A0  0 2
  11 3 -1.479029 1.917352 0.822381 900 2 6 A0A0A0  2 <>
  12 3 -2.572647 1.131528 0.062850 900 2 6 A0A0A0  1 1
  13 2 -2.021610 0.349467 -1.124135 900 2 6 A0A0A0  0 <>
  14 2 -0.948712 0.818877 -1.820457 900 2 6 A0A0A0  0 <>
  15 3 -0.446661 2.254855 -1.526252 900 2 6 A0A0A0  0 <>
  16 2 1.309045 -0.108146 -2.387610 900 2 6 A0A0A0  0 <>
  17 3 -0.182594 -0.061525 -2.786201 900 2 6 A0A0A0  1 2
  18 16 0.289110 -0.849275 2.539194 900 70 8 FF2F2F  0 <>
  19 2 -0.739693 -1.727009 2.367151 900 2 6 A0A0A0  0 <>
  20 15 -0.889785 -2.435796 1.382305 900 70 8 FF2F2F  0 <>
  21 16 1.836859 -2.773337 -2.316925 900 70 8 FF2F2F  1 <>
  22 3 3.297182 -0.446953 -0.977301 900 2 6 A0A0A0  3 <>
  23 16 1.239629 1.698993 1.931029 900 70 8 FF2F2F  0 <>
  24 2 1.990381 2.776741 2.277402 900 2 6 A0A0A0  0 <>
  25 15 2.552004 3.519337 1.486055 900 70 8 FF2F2F  0 <>
  26 16 0.049610 3.685432 0.370122 900 70 8 FF2F2F  1 <>
  27 16 -3.213016 0.216812 0.977916 900 70 8 FF2F2F  0 <>
  28 2 -4.165557 0.772930 1.786359 900 2 6 A0A0A0  0 <>
  29 15 -4.345349 1.975879 1.934449 900 70 8 FF2F2F  0 <>
  30 3 -2.741171 -0.939703 -1.440711 900 2 6 A0A0A0  3 <>
  31 3 -1.537788 3.275452 -1.991819 900 2 6 A0A0A0  3 <>
  32 3 0.804822 2.781229 -2.287545 900 2 6 A0A0A0  3 <>
  33 15 2.150024 0.290493 -3.208383 900 70 8 FF2F2F  0 <>
  34 16 -0.426039 0.493235 -4.088026 900 70 8 FF2F2F  0 <>
  35 2 -0.166973 -0.154312 -5.245475 900 2 6 A0A0A0  0 <>
  36 15 -0.344589 0.406812 -6.324764 900 70 8 FF2F2F  0 <>
  37 3 -1.627465 -1.713845 3.571814 900 2 6 A0A0A0  3 <>
  38 2 2.062350 2.921939 3.754045 900 2 6 A0A0A0  0 <>
  39 2 2.983091 3.836173 4.284112 900 2 6 A0A0A0  1 <>
  40 2 3.091138 4.002745 5.666172 900 2 6 A0A0A0  1 <>
  41 2 2.278551 3.261128 6.523257 900 2 6 A0A0A0  1 <>
  42 2 1.354987 2.354636 6.002562 900 2 6 A0A0A0  1 <>
  43 2 1.243847 2.184093 4.620552 900 2 6 A0A0A0  1 <>
  44 3 -4.965977 -0.309499 2.522102 900 2 6 A0A0A0  1 2
  45 16 -4.566466 -1.651625 2.214303 900 70 8 FF2F2F  1 <>
  46 3 0.297205 -1.578255 -5.177573 900 2 6 A0A0A0  3 <>
  47 3 -6.489265 -0.106927 2.279899 900 2 6 A0A0A0  1 1
  48 25 -7.004457 -0.888955 1.150426 900 43 7 5757FF  1 <>
  49 2 -6.786409 -0.523233 -0.156386 900 2 6 A0A0A0  0 <>
  50 15 -6.036917 0.399403 -0.456562 900 70 8 FF2F2F  0 <>
  51 2 -7.317239 -0.452257 3.514389 900 2 6 A0A0A0  0 <>
  52 2 -8.280305 0.456810 3.983205 900 2 6 A0A0A0  1 <>
  53 2 -9.063719 0.153027 5.098520 900 2 6 A0A0A0  1 <>
  54 2 -8.900782 -1.064444 5.755900 900 2 6 A0A0A0  1 <>
  55 2 -7.957451 -1.981404 5.297469 900 2 6 A0A0A0  1 <>
  56 2 -7.173005 -1.680514 4.182123 900 2 6 A0A0A0  1 <>
  57 2 -7.455280 -1.333108 -1.214944 900 2 6 A0A0A0  0 <>
  58 2 -6.918159 -1.297824 -2.510184 900 2 6 A0A0A0  1 <>
  59 2 -7.501760 -2.041476 -3.538040 900 2 6 A0A0A0  1 <>
  60 2 -8.630461 -2.817568 -3.280655 900 2 6 A0A0A0  1 <>
  61 2 -9.182468 -2.844116 -2.000094 900 2 6 A0A0A0  1 <>
  62 2 -8.601510 -2.100965 -0.968073 900 2 6 A0A0A0  1 <>
  63 41 -0.020747 -0.378201 0.131010 900 21 1 FFFFFF  0 <>
  64 41 3.389192 0.116058 1.819701 900 21 1 FFFFFF  0 <>
  65 41 2.723811 -0.510885 3.340198 900 21 1 FFFFFF  0 <>
  66 41 1.542732 -3.127035 2.106454 900 21 1 FFFFFF  0 <>
  67 41 1.749989 -4.043956 0.052060 900 21 1 FFFFFF  0 <>
  68 41 3.217539 -3.157512 -0.198497 900 21 1 FFFFFF  0 <>
  69 41 0.373447 -2.384207 -0.974575 900 21 1 FFFFFF  0 <>
  70 41 1.973608 1.807596 0.011070 900 21 1 FFFFFF  0 <>
  71 41 -1.949050 2.831779 1.211048 900 21 1 FFFFFF  0 <>
  72 41 -1.204443 1.366245 1.729861 900 21 1 FFFFFF  0 <>
  73 41 -3.351670 1.798954 -0.321790 900 21 1 FFFFFF  0 <>
  74 41 -0.535525 -1.093325 -2.766114 900 21 1 FFFFFF  0 <>
  75 42 1.798656 -3.746752 -2.257036 900 21 1 FFFFFF  0 <>
  76 41 3.809367 -0.870198 -0.118072 900 21 1 FFFFFF  0 <>
  77 41 3.788003 -0.893351 -1.851693 900 21 1 FFFFFF  0 <>
  78 41 3.527398 0.623483 -0.996401 900 21 1 FFFFFF  0 <>
  79 42 1.007462 3.874751 0.293058 900 21 1 FFFFFF  0 <>
  80 41 -3.822174 -0.805979 -1.342370 900 21 1 FFFFFF  0 <>
  81 41 -2.583066 -1.274850 -2.469164 900 21 1 FFFFFF  0 <>
  82 41 -2.426267 -1.735086 -0.759923 900 21 1 FFFFFF  0 <>
  83 41 -2.494934 3.190041 -1.481049 900 21 1 FFFFFF  0 <>
  84 41 -1.212630 4.311226 -1.834850 900 21 1 FFFFFF  0 <>
  85 41 -1.738660 3.158177 -3.064318 900 21 1 FFFFFF  0 <>
  86 41 0.700750 2.662781 -3.371105 900 21 1 FFFFFF  0 <>
  87 41 0.953562 3.854141 -2.109596 900 21 1 FFFFFF  0 <>
  88 41 1.740335 2.318353 -1.980071 900 21 1 FFFFFF  0 <>
  89 41 -2.379081 -2.501402 3.477484 900 21 1 FFFFFF  0 <>
  90 41 -1.035226 -1.918036 4.467870 900 21 1 FFFFFF  0 <>
  91 41 -2.123065 -0.744886 3.657524 900 21 1 FFFFFF  0 <>
  92 41 3.621258 4.421957 3.625122 900 21 1 FFFFFF  0 <>
  93 41 3.807672 4.711905 6.074450 900 21 1 FFFFFF  0 <>
  94 41 2.362645 3.393093 7.599823 900 21 1 FFFFFF  0 <>
  95 41 0.719144 1.783238 6.675048 900 21 1 FFFFFF  0 <>
  96 41 0.510670 1.479711 4.237139 900 21 1 FFFFFF  0 <>
  97 41 -4.720338 -0.155075 3.580384 900 21 1 FFFFFF  0 <>
  98 42 -4.716238 -1.752465 1.255133 900 21 1 FFFFFF  0 <>
  99 41 1.289620 -1.644511 -4.732543 900 21 1 FFFFFF  0 <>
  100 41 -0.427420 -2.197574 -4.644987 900 21 1 FFFFFF  0 <>
  101 41 0.369178 -1.972211 -6.197041 900 21 1 FFFFFF  0 <>
  102 41 -6.674876 0.948654 2.042395 900 21 1 FFFFFF  0 <>
  103 43 -7.547898 -1.712453 1.372687 900 21 1 FFFFFF  0 <>
  104 41 -8.430916 1.411179 3.481315 900 21 1 FFFFFF  0 <>
  105 41 -9.803712 0.866549 5.453220 900 21 1 FFFFFF  0 <>
  106 41 -9.511526 -1.299851 6.624010 900 21 1 FFFFFF  0 <>
  107 41 -7.833273 -2.933284 5.808357 900 21 1 FFFFFF  0 <>
  108 41 -6.447497 -2.417116 3.841094 900 21 1 FFFFFF  0 <>
  109 41 -6.042810 -0.688572 -2.725873 900 21 1 FFFFFF  0 <>
  110 41 -7.078830 -2.011257 -4.539453 900 21 1 FFFFFF  0 <>
  111 41 -9.087324 -3.394531 -4.081631 900 21 1 FFFFFF  0 <>
  112 41 -10.073387 -3.438014 -1.807621 900 21 1 FFFFFF  0 <>
  113 41 -9.078175 -2.118243 0.007219 900 21 1 FFFFFF  0 <>
  :::
 } 
 m_bond[130] { 
  # First column is bond index #
  i_m_from
  i_m_to
  i_m_order
  i_sd_original_parity
  :::
  1 1 4 1 1
  2 1 2 1 <>
  3 2 3 1 <>
  4 2 64 1 <>
  5 2 65 1 <>
  6 3 8 1 <>
  7 3 4 1 <>
  8 3 18 1 6
  9 4 1 1 1
  10 4 5 1 <>
  11 4 66 1 <>
  12 5 6 1 <>
  13 5 67 1 <>
  14 5 68 1 <>
  15 6 7 1 <>
  16 6 21 1 1
  17 6 69 1 <>
  18 7 16 1 <>
  19 7 8 1 <>
  20 7 22 1 1
  21 8 9 1 <>
  22 8 63 1 6
  23 9 10 1 <>
  24 9 23 1 6
  25 9 70 1 <>
  26 10 15 1 1
  27 10 11 1 <>
  28 10 26 1 <>
  29 11 12 1 <>
  30 11 71 1 <>
  31 11 72 1 <>
  32 12 13 1 <>
  33 12 27 1 6
  34 12 73 1 <>
  35 13 14 2 <>
  36 13 30 1 <>
  37 14 15 1 <>
  38 14 17 1 <>
  39 15 10 1 1
  40 15 31 1 <>
  41 15 32 1 <>
  42 16 17 1 <>
  43 16 33 2 <>
  44 17 34 1 1
  45 17 74 1 <>
  46 18 3 1 6
  47 18 19 1 <>
  48 19 20 2 <>
  49 19 37 1 <>
  50 21 6 1 1
  51 21 75 1 <>
  52 22 7 1 1
  53 22 76 1 <>
  54 22 77 1 <>
  55 22 78 1 <>
  56 23 9 1 6
  57 23 24 1 <>
  58 24 25 2 <>
  59 24 38 1 <>
  60 26 79 1 <>
  61 27 12 1 6
  62 27 28 1 <>
  63 28 44 1 <>
  64 28 29 2 <>
  65 30 80 1 <>
  66 30 81 1 <>
  67 30 82 1 <>
  68 31 83 1 <>
  69 31 84 1 <>
  70 31 85 1 <>
  71 32 86 1 <>
  72 32 87 1 <>
  73 32 88 1 <>
  74 34 17 1 1
  75 34 35 1 <>
  76 35 36 2 <>
  77 35 46 1 <>
  78 37 89 1 <>
  79 37 90 1 <>
  80 37 91 1 <>
  81 38 43 2 <>
  82 38 39 1 <>
  83 39 40 2 <>
  84 39 92 1 <>
  85 40 41 1 <>
  86 40 93 1 <>
  87 41 42 2 <>
  88 41 94 1 <>
  89 42 43 1 <>
  90 42 95 1 <>
  91 43 96 1 <>
  92 44 47 1 <>
  93 44 45 1 1
  94 44 97 1 <>
  95 45 44 1 1
  96 45 98 1 <>
  97 46 99 1 <>
  98 46 100 1 <>
  99 46 101 1 <>
  100 47 48 1 6
  101 47 51 1 <>
  102 47 102 1 <>
  103 48 47 1 6
  104 48 49 1 <>
  105 48 103 1 <>
  106 49 50 2 <>
  107 49 57 1 <>
  108 51 52 2 <>
  109 51 56 1 <>
  110 52 53 1 <>
  111 52 104 1 <>
  112 53 54 2 <>
  113 53 105 1 <>
  114 54 55 1 <>
  115 54 106 1 <>
  116 55 56 2 <>
  117 55 107 1 <>
  118 56 108 1 <>
  119 57 62 2 <>
  120 57 58 1 <>
  121 58 59 2 <>
  122 58 109 1 <>
  123 59 60 1 <>
  124 59 110 1 <>
  125 60 61 2 <>
  126 60 111 1 <>
  127 61 62 1 <>
  128 61 112 1 <>
  129 62 113 1 <>
  130 63 8 1 6
  :::
 } 
} 

f_m_ct { 
 s_m_title
 s_m_entry_id
 s_m_entry_name
 i_f3d_flags
 r_f3d_energy
 r_mmod_Potential_Energy-MMFF94s
 b_mmod_Minimization_Converged-MMFF94s
 r_mmod_RMS_Derivative-MMFF94s
 s_m_job_name
 s_m_Source_Path
 s_m_Source_File
 i_m_Source_File_Index
 i_mmod_Times_Found-MMFF94s
 r_mmod_Relative_Potential_Energy-MMFF94s
 i_mmod_Conformation-MMFF94s
 i_mmod_Serial_Number-MMFF94s
 i_m_ct_format
 :::
 Taxol 
  10 
  entry 
  0
  0
  853.474731445312
  1
  0.028353612869978
  mmod_confelim_2 
  "/Users/rgil/Documents/StereoFitter/Taxol/Taxol Structures/Taxol_by_rrg" 
  Taxol_Confelim.mae 
  10
  12
  5.74615478515625
  19
  1
  2
 m_depend[8] { 
  # First column is dependency index #
  i_m_depend_dependency
  s_m_depend_property
  :::
  1 20 r_mmod_Potential_Energy-MMFF94s 
  2 20 b_mmod_Minimization_Converged-MMFF94s 
  3 20 r_mmod_RMS_Derivative-MMFF94s 
  4 30 s_m_job_name 
  5 20 i_mmod_Times_Found-MMFF94s 
  6 20 r_mmod_Relative_Potential_Energy-MMFF94s 
  7 20 i_mmod_Conformation-MMFF94s 
  8 10 i_mmod_Serial_Number-MMFF94s 
  :::
 } 
 m_atom[113] { 
  # First column is atom index #
  i_m_mmod_type
  r_m_x_coord
  r_m_y_coord
  r_m_z_coord
  i_m_residue_number
  i_m_color
  i_m_atomic_number
  s_m_color_rgb
  i_m_Hcount
  i_sd_original_parity
  :::
  1 16 3.063132 -1.013166 2.901457 900 70 8 FF2F2F  0 <>
  2 3 2.183670 0.120975 2.814358 900 2 6 A0A0A0  2 <>
  3 3 1.202383 -0.618418 1.860581 900 2 6 A0A0A0  0 2
  4 3 2.160959 -1.837568 2.123030 900 2 6 A0A0A0  1 1
  5 3 2.911984 -2.512537 0.989286 900 2 6 A0A0A0  2 <>
  6 3 2.403332 -2.078010 -0.381763 900 2 6 A0A0A0  1 1
  7 3 2.269161 -0.531443 -0.531426 900 2 6 A0A0A0  0 2
  8 3 1.051942 -0.088509 0.388808 900 2 6 A0A0A0  1 2
  9 3 0.614289 1.426923 0.324710 900 2 6 A0A0A0  1 1
  10 3 -0.639914 1.803624 -0.623759 900 2 6 A0A0A0  0 2
  11 3 -1.948131 1.111221 -0.125639 900 2 6 A0A0A0  2 <>
  12 3 -2.520506 -0.021084 -1.009596 900 2 6 A0A0A0  1 1
  13 2 -1.446031 -0.717396 -1.840243 900 2 6 A0A0A0  0 <>
  14 2 -0.370824 -0.011475 -2.294288 900 2 6 A0A0A0  0 <>
  15 3 -0.381601 1.533233 -2.145522 900 2 6 A0A0A0  0 <>
  16 2 2.118541 -0.242661 -2.068120 900 2 6 A0A0A0  0 <>
  17 3 0.863347 -0.696956 -2.846851 900 2 6 A0A0A0  1 2
  18 16 -0.123302 -0.765203 2.464720 900 70 8 FF2F2F  0 <>
  19 2 -0.807662 -1.901259 2.158015 900 2 6 A0A0A0  0 <>
  20 15 -0.467744 -2.715989 1.312206 900 70 8 FF2F2F  0 <>
  21 16 3.283377 -2.599844 -1.375734 900 70 8 FF2F2F  1 <>
  22 3 3.598612 0.177564 -0.145720 900 2 6 A0A0A0  3 <>
  23 16 0.271711 1.877802 1.669853 900 70 8 FF2F2F  0 <>
  24 2 0.570645 3.165954 1.982582 900 2 6 A0A0A0  0 <>
  25 15 1.111914 3.959576 1.227152 900 70 8 FF2F2F  0 <>
  26 16 -0.901438 3.220788 -0.480707 900 70 8 FF2F2F  1 <>
  27 16 -3.175483 -0.946756 -0.108980 900 70 8 FF2F2F  0 <>
  28 2 -4.413702 -1.371297 -0.498237 900 2 6 A0A0A0  0 <>
  29 15 -4.943206 -1.143983 -1.582438 900 70 8 FF2F2F  0 <>
  30 3 -1.674943 -2.186349 -2.107955 900 2 6 A0A0A0  3 <>
  31 3 -1.500166 2.124803 -3.066671 900 2 6 A0A0A0  3 <>
  32 3 0.857940 2.342149 -2.630676 900 2 6 A0A0A0  3 <>
  33 15 3.032118 0.314164 -2.696531 900 70 8 FF2F2F  0 <>
  34 16 0.891257 -0.370953 -4.245115 900 70 8 FF2F2F  0 <>
  35 2 1.658976 -1.010769 -5.154982 900 2 6 A0A0A0  0 <>
  36 15 1.683308 -0.631933 -6.324244 900 70 8 FF2F2F  0 <>
  37 3 -2.012266 -2.026028 3.034446 900 2 6 A0A0A0  3 <>
  38 2 0.179143 3.480797 3.380278 900 2 6 A0A0A0  0 <>
  39 2 0.630671 4.685125 3.937578 900 2 6 A0A0A0  1 <>
  40 2 0.294849 5.021131 5.250489 900 2 6 A0A0A0  1 <>
  41 2 -0.495229 4.158894 6.010066 900 2 6 A0A0A0  1 <>
  42 2 -0.953880 2.962062 5.459585 900 2 6 A0A0A0  1 <>
  43 2 -0.620258 2.621579 4.146441 900 2 6 A0A0A0  1 <>
  44 3 -5.077672 -2.233423 0.572156 900 2 6 A0A0A0  1 2
  45 16 -6.189025 -2.943450 -0.010669 900 70 8 FF2F2F  1 <>
  46 3 2.439184 -2.211726 -4.711410 900 2 6 A0A0A0  3 <>
  47 3 -5.539201 -1.360424 1.766867 900 2 6 A0A0A0  1 1
  48 25 -6.752866 -0.608037 1.459301 900 43 7 5757FF  1 <>
  49 2 -6.703080 0.642868 0.888434 900 2 6 A0A0A0  0 <>
  50 15 -5.645442 1.182953 0.581154 900 70 8 FF2F2F  0 <>
  51 2 -5.767625 -2.121671 3.068847 900 2 6 A0A0A0  0 <>
  52 2 -5.578506 -1.445388 4.288888 900 2 6 A0A0A0  1 <>
  53 2 -5.790555 -2.089878 5.509086 900 2 6 A0A0A0  1 <>
  54 2 -6.206530 -3.418082 5.530743 900 2 6 A0A0A0  1 <>
  55 2 -6.417939 -4.097864 4.333623 900 2 6 A0A0A0  1 <>
  56 2 -6.206577 -3.453711 3.111296 900 2 6 A0A0A0  1 <>
  57 2 -8.005562 1.309576 0.618141 900 2 6 A0A0A0  0 <>
  58 2 -8.069251 2.237814 -0.429666 900 2 6 A0A0A0  1 <>
  59 2 -9.270907 2.885849 -0.721978 900 2 6 A0A0A0  1 <>
  60 2 -10.409940 2.616219 0.036207 900 2 6 A0A0A0  1 <>
  61 2 -10.349086 1.704990 1.091025 900 2 6 A0A0A0  1 <>
  62 2 -9.148906 1.053057 1.386833 900 2 6 A0A0A0  1 <>
  63 41 0.207249 -0.657435 0.011102 900 21 1 FFFFFF  0 <>
  64 41 2.693616 1.003427 2.420302 900 21 1 FFFFFF  0 <>
  65 41 1.774208 0.371062 3.799049 900 21 1 FFFFFF  0 <>
  66 41 1.733292 -2.598096 2.790257 900 21 1 FFFFFF  0 <>
  67 41 2.806711 -3.602201 1.074210 900 21 1 FFFFFF  0 <>
  68 41 3.993182 -2.339594 1.067768 900 21 1 FFFFFF  0 <>
  69 41 1.429459 -2.546276 -0.566368 900 21 1 FFFFFF  0 <>
  70 41 1.484051 2.008041 0.013625 900 21 1 FFFFFF  0 <>
  71 41 -2.745084 1.860026 -0.010235 900 21 1 FFFFFF  0 <>
  72 41 -1.807741 0.736360 0.895258 900 21 1 FFFFFF  0 <>
  73 41 -3.269082 0.400873 -1.684828 900 21 1 FFFFFF  0 <>
  74 41 0.815704 -1.780035 -2.733822 900 21 1 FFFFFF  0 <>
  75 42 3.488189 -3.527324 -1.151083 900 21 1 FFFFFF  0 <>
  76 41 3.919168 0.008086 0.878344 900 21 1 FFFFFF  0 <>
  77 41 4.430865 -0.175758 -0.768000 900 21 1 FFFFFF  0 <>
  78 41 3.532208 1.261055 -0.289930 900 21 1 FFFFFF  0 <>
  79 42 -0.055220 3.694872 -0.344702 900 21 1 FFFFFF  0 <>
  80 41 -2.696907 -2.351957 -2.462476 900 21 1 FFFFFF  0 <>
  81 41 -1.033512 -2.591789 -2.893527 900 21 1 FFFFFF  0 <>
  82 41 -1.517754 -2.774259 -1.199706 900 21 1 FFFFFF  0 <>
  83 41 -2.513229 1.813523 -2.823042 900 21 1 FFFFFF  0 <>
  84 41 -1.515385 3.220999 -3.027602 900 21 1 FFFFFF  0 <>
  85 41 -1.324136 1.840971 -4.112078 900 21 1 FFFFFF  0 <>
  86 41 1.123134 2.097328 -3.664529 900 21 1 FFFFFF  0 <>
  87 41 0.657394 3.421278 -2.613196 900 21 1 FFFFFF  0 <>
  88 41 1.743817 2.217818 -2.011807 900 21 1 FFFFFF  0 <>
  89 41 -2.594285 -1.102718 2.993918 900 21 1 FFFFFF  0 <>
  90 41 -2.635859 -2.849102 2.677178 900 21 1 FFFFFF  0 <>
  91 41 -1.701133 -2.235386 4.060594 900 21 1 FFFFFF  0 <>
  92 41 1.246603 5.366824 3.353961 900 21 1 FFFFFF  0 <>
  93 41 0.647941 5.955772 5.680333 900 21 1 FFFFFF  0 <>
  94 41 -0.757528 4.422529 7.032391 900 21 1 FFFFFF  0 <>
  95 41 -1.575096 2.296045 6.054117 900 21 1 FFFFFF  0 <>
  96 41 -0.997388 1.689366 3.734874 900 21 1 FFFFFF  0 <>
  97 41 -4.347296 -2.989552 0.880666 900 21 1 FFFFFF  0 <>
  98 42 -6.601695 -2.314608 -0.637490 900 21 1 FFFFFF  0 <>
  99 41 3.226505 -1.929704 -4.012897 900 21 1 FFFFFF  0 <>
  100 41 1.776862 -2.970615 -4.289843 900 21 1 FFFFFF  0 <>
  101 41 2.923207 -2.657891 -5.586837 900 21 1 FFFFFF  0 <>
  102 41 -4.739522 -0.635882 1.969932 900 21 1 FFFFFF  0 <>
  103 43 -7.637114 -1.073074 1.620963 900 21 1 FFFFFF  0 <>
  104 41 -5.269249 -0.401081 4.294476 900 21 1 FFFFFF  0 <>
  105 41 -5.638140 -1.553146 6.442311 900 21 1 FFFFFF  0 <>
  106 41 -6.375349 -3.921150 6.479618 900 21 1 FFFFFF  0 <>
  107 41 -6.754934 -5.131867 4.349772 900 21 1 FFFFFF  0 <>
  108 41 -6.399823 -4.014375 2.199196 900 21 1 FFFFFF  0 <>
  109 41 -7.184067 2.454618 -1.024562 900 21 1 FFFFFF  0 <>
  110 41 -9.317596 3.601754 -1.539173 900 21 1 FFFFFF  0 <>
  111 41 -11.345233 3.123212 -0.190392 900 21 1 FFFFFF  0 <>
  112 41 -11.236547 1.508900 1.688664 900 21 1 FFFFFF  0 <>
  113 41 -9.121731 0.373353 2.233551 900 21 1 FFFFFF  0 <>
  :::
 } 
 m_bond[130] { 
  # First column is bond index #
  i_m_from
  i_m_to
  i_m_order
  i_sd_original_parity
  :::
  1 1 4 1 1
  2 1 2 1 <>
  3 2 3 1 <>
  4 2 64 1 <>
  5 2 65 1 <>
  6 3 8 1 <>
  7 3 4 1 <>
  8 3 18 1 6
  9 4 1 1 1
  10 4 5 1 <>
  11 4 66 1 <>
  12 5 6 1 <>
  13 5 67 1 <>
  14 5 68 1 <>
  15 6 7 1 <>
  16 6 21 1 1
  17 6 69 1 <>
  18 7 16 1 <>
  19 7 8 1 <>
  20 7 22 1 1
  21 8 9 1 <>
  22 8 63 1 6
  23 9 10 1 <>
  24 9 23 1 6
  25 9 70 1 <>
  26 10 15 1 1
  27 10 11 1 <>
  28 10 26 1 <>
  29 11 12 1 <>
  30 11 71 1 <>
  31 11 72 1 <>
  32 12 13 1 <>
  33 12 27 1 6
  34 12 73 1 <>
  35 13 14 2 <>
  36 13 30 1 <>
  37 14 15 1 <>
  38 14 17 1 <>
  39 15 10 1 1
  40 15 31 1 <>
  41 15 32 1 <>
  42 16 17 1 <>
  43 16 33 2 <>
  44 17 34 1 1
  45 17 74 1 <>
  46 18 3 1 6
  47 18 19 1 <>
  48 19 20 2 <>
  49 19 37 1 <>
  50 21 6 1 1
  51 21 75 1 <>
  52 22 7 1 1
  53 22 76 1 <>
  54 22 77 1 <>
  55 22 78 1 <>
  56 23 9 1 6
  57 23 24 1 <>
  58 24 25 2 <>
  59 24 38 1 <>
  60 26 79 1 <>
  61 27 12 1 6
  62 27 28 1 <>
  63 28 44 1 <>
  64 28 29 2 <>
  65 30 80 1 <>
  66 30 81 1 <>
  67 30 82 1 <>
  68 31 83 1 <>
  69 31 84 1 <>
  70 31 85 1 <>
  71 32 86 1 <>
  72 32 87 1 <>
  73 32 88 1 <>
  74 34 17 1 1
  75 34 35 1 <>
  76 35 36 2 <>
  77 35 46 1 <>
  78 37 89 1 <>
  79 37 90 1 <>
  80 37 91 1 <>
  81 38 43 2 <>
  82 38 39 1 <>
  83 39 40 2 <>
  84 39 92 1 <>
  85 40 41 1 <>
  86 40 93 1 <>
  87 41 42 2 <>
  88 41 94 1 <>
  89 42 43 1 <>
  90 42 95 1 <>
  91 43 96 1 <>
  92 44 47 1 <>
  93 44 45 1 1
  94 44 97 1 <>
  95 45 44 1 1
  96 45 98 1 <>
  97 46 99 1 <>
  98 46 100 1 <>
  99 46 101 1 <>
  100 47 48 1 6
  101 47 51 1 <>
  102 47 102 1 <>
  103 48 47 1 6
  104 48 49 1 <>
  105 48 103 1 <>
  106 49 50 2 <>
  107 49 57 1 <>
  108 51 52 2 <>
  109 51 56 1 <>
  110 52 53 1 <>
  111 52 104 1 <>
  112 53 54 2 <>
  113 53 105 1 <>
  114 54 55 1 <>
  115 54 106 1 <>
  116 55 56 2 <>
  117 55 107 1 <>
  118 56 108 1 <>
  119 57 62 2 <>
  120 57 58 1 <>
  121 58 59 2 <>
  122 58 109 1 <>
  123 59 60 1 <>
  124 59 110 1 <>
  125 60 61 2 <>
  126 60 111 1 <>
  127 61 62 1 <>
  128 61 112 1 <>
  129 62 113 1 <>
  130 63 8 1 6
  :::
 } 
} 

f_m_ct { 
 s_m_title
 s_m_entry_id
 s_m_entry_name
 i_f3d_flags
 r_f3d_energy
 r_mmod_Potential_Energy-MMFF94s
 b_mmod_Minimization_Converged-MMFF94s
 r_mmod_RMS_Derivative-MMFF94s
 s_m_job_name
 s_m_Source_Path
 s_m_Source_File
 i_m_Source_File_Index
 i_mmod_Times_Found-MMFF94s
 r_mmod_Relative_Potential_Energy-MMFF94s
 i_mmod_Conformation-MMFF94s
 i_mmod_Serial_Number-MMFF94s
 i_m_ct_format
 :::
 Taxol 
  11 
  entry 
  0
  0
  854.509399414062
  1
  0.0312249027192593
  mmod_confelim_2 
  "/Users/rgil/Documents/StereoFitter/Taxol/Taxol Structures/Taxol_by_rrg" 
  Taxol_Confelim.mae 
  11
  18
  6.78082275390625
  21
  1
  2
 m_depend[8] { 
  # First column is dependency index #
  i_m_depend_dependency
  s_m_depend_property
  :::
  1 20 r_mmod_Potential_Energy-MMFF94s 
  2 20 b_mmod_Minimization_Converged-MMFF94s 
  3 20 r_mmod_RMS_Derivative-MMFF94s 
  4 30 s_m_job_name 
  5 20 i_mmod_Times_Found-MMFF94s 
  6 20 r_mmod_Relative_Potential_Energy-MMFF94s 
  7 20 i_mmod_Conformation-MMFF94s 
  8 10 i_mmod_Serial_Number-MMFF94s 
  :::
 } 
 m_atom[113] { 
  # First column is atom index #
  i_m_mmod_type
  r_m_x_coord
  r_m_y_coord
  r_m_z_coord
  i_m_residue_number
  i_m_color
  i_m_atomic_number
  s_m_color_rgb
  i_m_Hcount
  i_sd_original_parity
  :::
  1 16 3.390066 -1.732720 2.131120 900 70 8 FF2F2F  0 <>
  2 3 2.806194 -0.440129 2.362670 900 2 6 A0A0A0  2 <>
  3 3 1.470750 -0.833806 1.665812 900 2 6 A0A0A0  0 2
  4 3 2.144506 -2.256878 1.607492 900 2 6 A0A0A0  1 1
  5 3 2.392366 -2.961405 0.286682 900 2 6 A0A0A0  2 <>
  6 3 1.678372 -2.276708 -0.871743 900 2 6 A0A0A0  1 1
  7 3 1.886034 -0.733360 -0.920603 900 2 6 A0A0A0  0 2
  8 3 1.098308 -0.115867 0.315895 900 2 6 A0A0A0  1 2
  9 3 1.090675 1.459850 0.450546 900 2 6 A0A0A0  1 1
  10 3 -0.180022 2.266509 -0.132658 900 2 6 A0A0A0  0 2
  11 3 -1.475348 1.933605 0.671315 900 2 6 A0A0A0  2 <>
  12 3 -2.538224 1.071990 -0.042267 900 2 6 A0A0A0  1 1
  13 2 -1.956261 0.205291 -1.149536 900 2 6 A0A0A0  0 <>
  14 2 -0.873453 0.629925 -1.859545 900 2 6 A0A0A0  0 <>
  15 3 -0.392668 2.090793 -1.673323 900 2 6 A0A0A0  0 <>
  16 2 1.410765 -0.296163 -2.351013 900 2 6 A0A0A0  0 <>
  17 3 -0.084076 -0.312443 -2.742581 900 2 6 A0A0A0  1 2
  18 16 0.335643 -0.748382 2.588660 900 70 8 FF2F2F  0 <>
  19 2 -0.637305 -1.692033 2.434871 900 2 6 A0A0A0  0 <>
  20 15 -0.707733 -2.465193 1.490813 900 70 8 FF2F2F  0 <>
  21 16 2.096358 -2.899043 -2.086699 900 70 8 FF2F2F  1 <>
  22 3 3.399732 -0.376545 -0.891300 900 2 6 A0A0A0  3 <>
  23 16 1.184231 1.813251 1.864630 900 70 8 FF2F2F  0 <>
  24 2 1.883671 2.933627 2.181435 900 2 6 A0A0A0  0 <>
  25 15 2.467455 3.641796 1.374794 900 70 8 FF2F2F  0 <>
  26 16 0.036664 3.679218 0.108756 900 70 8 FF2F2F  1 <>
  27 16 -3.175282 0.235655 0.946632 900 70 8 FF2F2F  0 <>
  28 2 -4.206477 0.817344 1.628483 900 2 6 A0A0A0  0 <>
  29 15 -4.520886 1.999027 1.535613 900 70 8 FF2F2F  0 <>
  30 3 -2.676078 -1.102594 -1.381074 900 2 6 A0A0A0  3 <>
  31 3 -1.482863 3.056453 -2.245568 900 2 6 A0A0A0  3 <>
  32 3 0.871696 2.566458 -2.446031 900 2 6 A0A0A0  3 <>
  33 15 2.247821 0.001852 -3.217682 900 70 8 FF2F2F  0 <>
  34 16 -0.331143 0.124794 -4.088333 900 70 8 FF2F2F  0 <>
  35 2 -0.097245 -0.632524 -5.182979 900 2 6 A0A0A0  0 <>
  36 15 -0.274491 -0.170228 -6.308215 900 70 8 FF2F2F  0 <>
  37 3 -1.563813 -1.666184 3.608784 900 2 6 A0A0A0  3 <>
  38 2 1.862096 3.177337 3.646939 900 2 6 A0A0A0  0 <>
  39 2 2.693556 4.181145 4.162271 900 2 6 A0A0A0  1 <>
  40 2 2.709629 4.444757 5.533352 900 2 6 A0A0A0  1 <>
  41 2 1.894224 3.710498 6.394051 900 2 6 A0A0A0  1 <>
  42 2 1.059854 2.713971 5.887731 900 2 6 A0A0A0  1 <>
  43 2 1.040701 2.446427 4.516792 900 2 6 A0A0A0  1 <>
  44 3 -4.909341 -0.181634 2.554352 900 2 6 A0A0A0  1 2
  45 16 -4.493376 -1.536444 2.395018 900 70 8 FF2F2F  1 <>
  46 3 0.342443 -2.052215 -4.986716 900 2 6 A0A0A0  3 <>
  47 3 -6.451499 0.023714 2.456862 900 2 6 A0A0A0  1 1
  48 25 -7.100383 -0.132397 1.147934 900 43 7 5757FF  1 <>
  49 2 -6.744578 -1.003896 0.150103 900 2 6 A0A0A0  0 <>
  50 15 -5.781215 -1.758360 0.222052 900 70 8 FF2F2F  0 <>
  51 2 -7.219960 -0.752737 3.518990 900 2 6 A0A0A0  0 <>
  52 2 -7.790182 -0.074560 4.610149 900 2 6 A0A0A0  1 <>
  53 2 -8.499192 -0.771084 5.591642 900 2 6 A0A0A0  1 <>
  54 2 -8.648272 -2.152920 5.497416 900 2 6 A0A0A0  1 <>
  55 2 -8.088715 -2.839976 4.422662 900 2 6 A0A0A0  1 <>
  56 2 -7.379893 -2.145350 3.440200 900 2 6 A0A0A0  1 <>
  57 2 -7.608134 -1.014388 -1.062251 900 2 6 A0A0A0  0 <>
  58 2 -7.723379 -2.208844 -1.785670 900 2 6 A0A0A0  1 <>
  59 2 -8.520061 -2.261301 -2.930893 900 2 6 A0A0A0  1 <>
  60 2 -9.195226 -1.119844 -3.362624 900 2 6 A0A0A0  1 <>
  61 2 -9.070362 0.076903 -2.656199 900 2 6 A0A0A0  1 <>
  62 2 -8.275183 0.134416 -1.508698 900 2 6 A0A0A0  1 <>
  63 41 0.063887 -0.411117 0.161469 900 21 1 FFFFFF  0 <>
  64 41 3.394978 0.356608 1.901660 900 21 1 FFFFFF  0 <>
  65 41 2.727459 -0.235220 3.435831 900 21 1 FFFFFF  0 <>
  66 41 1.740548 -2.968135 2.340559 900 21 1 FFFFFF  0 <>
  67 41 2.044953 -4.001116 0.347524 900 21 1 FFFFFF  0 <>
  68 41 3.467092 -3.047574 0.080388 900 21 1 FFFFFF  0 <>
  69 41 0.605156 -2.486033 -0.794560 900 21 1 FFFFFF  0 <>
  70 41 1.997184 1.837254 -0.026179 900 21 1 FFFFFF  0 <>
  71 41 -1.968391 2.867689 0.976218 900 21 1 FFFFFF  0 <>
  72 41 -1.214511 1.460627 1.626076 900 21 1 FFFFFF  0 <>
  73 41 -3.315403 1.692621 -0.501455 900 21 1 FFFFFF  0 <>
  74 41 -0.413241 -1.346164 -2.629948 900 21 1 FFFFFF  0 <>
  75 42 3.071371 -2.909568 -2.121635 900 21 1 FFFFFF  0 <>
  76 41 3.914461 -0.684435 0.014519 900 21 1 FFFFFF  0 <>
  77 41 3.942401 -0.863369 -1.711098 900 21 1 FFFFFF  0 <>
  78 41 3.561861 0.699916 -1.007197 900 21 1 FFFFFF  0 <>
  79 42 0.995928 3.873934 0.074507 900 21 1 FFFFFF  0 <>
  80 41 -3.758312 -0.935346 -1.382772 900 21 1 FFFFFF  0 <>
  81 41 -2.449461 -1.553602 -2.350273 900 21 1 FFFFFF  0 <>
  82 41 -2.432459 -1.823626 -0.595893 900 21 1 FFFFFF  0 <>
  83 41 -2.448226 3.006617 -1.745361 900 21 1 FFFFFF  0 <>
  84 41 -1.168883 4.105031 -2.174079 900 21 1 FFFFFF  0 <>
  85 41 -1.663058 2.844406 -3.307105 900 21 1 FFFFFF  0 <>
  86 41 0.791015 2.364038 -3.519250 900 21 1 FFFFFF  0 <>
  87 41 1.010691 3.650800 -2.347447 900 21 1 FFFFFF  0 <>
  88 41 1.802663 2.134136 -2.084855 900 21 1 FFFFFF  0 <>
  89 41 -2.294797 -2.472499 3.511070 900 21 1 FFFFFF  0 <>
  90 41 -0.996345 -1.831626 4.528453 900 21 1 FFFFFF  0 <>
  91 41 -2.082539 -0.706454 3.650896 900 21 1 FFFFFF  0 <>
  92 41 3.332781 4.762479 3.500385 900 21 1 FFFFFF  0 <>
  93 41 3.356680 5.223795 5.930157 900 21 1 FFFFFF  0 <>
  94 41 1.906639 3.917987 7.461893 900 21 1 FFFFFF  0 <>
  95 41 0.421977 2.147529 6.562516 900 21 1 FFFFFF  0 <>
  96 41 0.376143 1.671459 4.144706 900 21 1 FFFFFF  0 <>
  97 41 -4.587772 0.093263 3.567001 900 21 1 FFFFFF  0 <>
  98 42 -4.802188 -1.810554 1.501386 900 21 1 FFFFFF  0 <>
  99 41 1.330422 -2.093602 -4.529159 900 21 1 FFFFFF  0 <>
  100 41 -0.396187 -2.610049 -4.407434 900 21 1 FFFFFF  0 <>
  101 41 0.416063 -2.535292 -5.966941 900 21 1 FFFFFF  0 <>
  102 41 -6.627596 1.087999 2.669278 900 21 1 FFFFFF  0 <>
  103 43 -7.984414 0.351893 1.056938 900 21 1 FFFFFF  0 <>
  104 41 -7.689550 1.004653 4.708284 900 21 1 FFFFFF  0 <>
  105 41 -8.935683 -0.234818 6.430819 900 21 1 FFFFFF  0 <>
  106 41 -9.199309 -2.694745 6.261899 900 21 1 FFFFFF  0 <>
  107 41 -8.201146 -3.918786 4.348676 900 21 1 FFFFFF  0 <>
  108 41 -6.946368 -2.704147 2.613099 900 21 1 FFFFFF  0 <>
  109 41 -7.197930 -3.103024 -1.456731 900 21 1 FFFFFF  0 <>
  110 41 -8.612713 -3.191193 -3.487044 900 21 1 FFFFFF  0 <>
  111 41 -9.814100 -1.160907 -4.256274 900 21 1 FFFFFF  0 <>
  112 41 -9.587340 0.967876 -3.005759 900 21 1 FFFFFF  0 <>
  113 41 -8.168615 1.086245 -0.996235 900 21 1 FFFFFF  0 <>
  :::
 } 
 m_bond[130] { 
  # First column is bond index #
  i_m_from
  i_m_to
  i_m_order
  i_sd_original_parity
  :::
  1 1 4 1 1
  2 1 2 1 <>
  3 2 3 1 <>
  4 2 64 1 <>
  5 2 65 1 <>
  6 3 8 1 <>
  7 3 4 1 <>
  8 3 18 1 6
  9 4 1 1 1
  10 4 5 1 <>
  11 4 66 1 <>
  12 5 6 1 <>
  13 5 67 1 <>
  14 5 68 1 <>
  15 6 7 1 <>
  16 6 21 1 1
  17 6 69 1 <>
  18 7 16 1 <>
  19 7 8 1 <>
  20 7 22 1 1
  21 8 9 1 <>
  22 8 63 1 6
  23 9 10 1 <>
  24 9 23 1 6
  25 9 70 1 <>
  26 10 15 1 1
  27 10 11 1 <>
  28 10 26 1 <>
  29 11 12 1 <>
  30 11 71 1 <>
  31 11 72 1 <>
  32 12 13 1 <>
  33 12 27 1 6
  34 12 73 1 <>
  35 13 14 2 <>
  36 13 30 1 <>
  37 14 15 1 <>
  38 14 17 1 <>
  39 15 10 1 1
  40 15 31 1 <>
  41 15 32 1 <>
  42 16 17 1 <>
  43 16 33 2 <>
  44 17 34 1 1
  45 17 74 1 <>
  46 18 3 1 6
  47 18 19 1 <>
  48 19 20 2 <>
  49 19 37 1 <>
  50 21 6 1 1
  51 21 75 1 <>
  52 22 7 1 1
  53 22 76 1 <>
  54 22 77 1 <>
  55 22 78 1 <>
  56 23 9 1 6
  57 23 24 1 <>
  58 24 25 2 <>
  59 24 38 1 <>
  60 26 79 1 <>
  61 27 12 1 6
  62 27 28 1 <>
  63 28 44 1 <>
  64 28 29 2 <>
  65 30 80 1 <>
  66 30 81 1 <>
  67 30 82 1 <>
  68 31 83 1 <>
  69 31 84 1 <>
  70 31 85 1 <>
  71 32 86 1 <>
  72 32 87 1 <>
  73 32 88 1 <>
  74 34 17 1 1
  75 34 35 1 <>
  76 35 36 2 <>
  77 35 46 1 <>
  78 37 89 1 <>
  79 37 90 1 <>
  80 37 91 1 <>
  81 38 43 2 <>
  82 38 39 1 <>
  83 39 40 2 <>
  84 39 92 1 <>
  85 40 41 1 <>
  86 40 93 1 <>
  87 41 42 2 <>
  88 41 94 1 <>
  89 42 43 1 <>
  90 42 95 1 <>
  91 43 96 1 <>
  92 44 47 1 <>
  93 44 45 1 1
  94 44 97 1 <>
  95 45 44 1 1
  96 45 98 1 <>
  97 46 99 1 <>
  98 46 100 1 <>
  99 46 101 1 <>
  100 47 48 1 6
  101 47 51 1 <>
  102 47 102 1 <>
  103 48 47 1 6
  104 48 49 1 <>
  105 48 103 1 <>
  106 49 50 2 <>
  107 49 57 1 <>
  108 51 52 2 <>
  109 51 56 1 <>
  110 52 53 1 <>
  111 52 104 1 <>
  112 53 54 2 <>
  113 53 105 1 <>
  114 54 55 1 <>
  115 54 106 1 <>
  116 55 56 2 <>
  117 55 107 1 <>
  118 56 108 1 <>
  119 57 62 2 <>
  120 57 58 1 <>
  121 58 59 2 <>
  122 58 109 1 <>
  123 59 60 1 <>
  124 59 110 1 <>
  125 60 61 2 <>
  126 60 111 1 <>
  127 61 62 1 <>
  128 61 112 1 <>
  129 62 113 1 <>
  130 63 8 1 6
  :::
 } 
} 

f_m_ct { 
 s_m_title
 s_m_entry_id
 s_m_entry_name
 i_f3d_flags
 r_f3d_energy
 r_mmod_Potential_Energy-MMFF94s
 b_mmod_Minimization_Converged-MMFF94s
 r_mmod_RMS_Derivative-MMFF94s
 s_m_job_name
 s_m_Source_Path
 s_m_Source_File
 i_m_Source_File_Index
 i_mmod_Times_Found-MMFF94s
 r_mmod_Relative_Potential_Energy-MMFF94s
 i_mmod_Conformation-MMFF94s
 i_mmod_Serial_Number-MMFF94s
 i_m_ct_format
 :::
 Taxol 
  12 
  entry 
  0
  0
  854.706359863281
  1
  0.0328109189867973
  mmod_confelim_2 
  "/Users/rgil/Documents/StereoFitter/Taxol/Taxol Structures/Taxol_by_rrg" 
  Taxol_Confelim.mae 
  12
  4
  6.977783203125
  22
  1
  2
 m_depend[8] { 
  # First column is dependency index #
  i_m_depend_dependency
  s_m_depend_property
  :::
  1 20 r_mmod_Potential_Energy-MMFF94s 
  2 20 b_mmod_Minimization_Converged-MMFF94s 
  3 20 r_mmod_RMS_Derivative-MMFF94s 
  4 30 s_m_job_name 
  5 20 i_mmod_Times_Found-MMFF94s 
  6 20 r_mmod_Relative_Potential_Energy-MMFF94s 
  7 20 i_mmod_Conformation-MMFF94s 
  8 10 i_mmod_Serial_Number-MMFF94s 
  :::
 } 
 m_atom[113] { 
  # First column is atom index #
  i_m_mmod_type
  r_m_x_coord
  r_m_y_coord
  r_m_z_coord
  i_m_residue_number
  i_m_color
  i_m_atomic_number
  s_m_color_rgb
  i_m_Hcount
  i_sd_original_parity
  :::
  1 16 3.340519 -1.806952 2.067558 900 70 8 FF2F2F  0 <>
  2 3 2.801963 -0.497825 2.315572 900 2 6 A0A0A0  2 <>
  3 3 1.436598 -0.851219 1.656612 900 2 6 A0A0A0  0 2
  4 3 2.066618 -2.292891 1.575689 900 2 6 A0A0A0  1 1
  5 3 2.259448 -2.999416 0.246404 900 2 6 A0A0A0  2 <>
  6 3 1.539227 -2.288696 -0.892650 900 2 6 A0A0A0  1 1
  7 3 1.788576 -0.751614 -0.939370 900 2 6 A0A0A0  0 2
  8 3 1.046719 -0.121165 0.318701 900 2 6 A0A0A0  1 2
  9 3 1.076644 1.453538 0.456732 900 2 6 A0A0A0  1 1
  10 3 -0.196976 2.284291 -0.084089 900 2 6 A0A0A0  0 2
  11 3 -1.475646 1.959653 0.750582 900 2 6 A0A0A0  2 <>
  12 3 -2.574663 1.132730 0.049984 900 2 6 A0A0A0  1 1
  13 2 -2.035677 0.265078 -1.078175 900 2 6 A0A0A0  0 <>
  14 2 -0.961257 0.675799 -1.808342 900 2 6 A0A0A0  0 <>
  15 3 -0.450163 2.126233 -1.620985 900 2 6 A0A0A0  0 <>
  16 2 1.292765 -0.291041 -2.355879 900 2 6 A0A0A0  0 <>
  17 3 -0.209687 -0.273406 -2.716419 900 2 6 A0A0A0  1 2
  18 16 0.332719 -0.733970 2.612847 900 70 8 FF2F2F  0 <>
  19 2 -0.671619 -1.648498 2.489540 900 2 6 A0A0A0  0 <>
  20 15 -0.795972 -2.415789 1.546292 900 70 8 FF2F2F  0 <>
  21 16 1.911858 -2.915103 -2.120159 900 70 8 FF2F2F  1 <>
  22 3 3.311886 -0.437034 -0.944514 900 2 6 A0A0A0  3 <>
  23 16 1.226356 1.802431 1.866778 900 70 8 FF2F2F  0 <>
  24 2 1.961365 2.906983 2.158395 900 2 6 A0A0A0  0 <>
  25 15 2.523453 3.608297 1.330503 900 70 8 FF2F2F  0 <>
  26 16 0.045733 3.691149 0.164683 900 70 8 FF2F2F  1 <>
  27 16 -3.215479 0.301142 1.040754 900 70 8 FF2F2F  0 <>
  28 2 -4.223993 0.898278 1.741867 900 2 6 A0A0A0  0 <>
  29 15 -4.512788 2.087883 1.666084 900 70 8 FF2F2F  0 <>
  30 3 -2.786079 -1.025628 -1.306613 900 2 6 A0A0A0  3 <>
  31 3 -1.535708 3.117463 -2.157739 900 2 6 A0A0A0  3 <>
  32 3 0.802778 2.585385 -2.422136 900 2 6 A0A0A0  3 <>
  33 15 2.117170 -0.001048 -3.237245 900 70 8 FF2F2F  0 <>
  34 16 -0.476333 0.181147 -4.052587 900 70 8 FF2F2F  0 <>
  35 2 -0.283233 -0.571457 -5.158380 900 2 6 A0A0A0  0 <>
  36 15 -0.475599 -0.095830 -6.275519 900 70 8 FF2F2F  0 <>
  37 3 -1.559528 -1.595629 3.692370 900 2 6 A0A0A0  3 <>
  38 2 2.012317 3.141210 3.624564 900 2 6 A0A0A0  0 <>
  39 2 2.891362 4.120635 4.106957 900 2 6 A0A0A0  1 <>
  40 2 2.978374 4.372819 5.477473 900 2 6 A0A0A0  1 <>
  41 2 2.186755 3.651352 6.370558 900 2 6 A0A0A0  1 <>
  42 2 1.305161 2.679500 5.897262 900 2 6 A0A0A0  1 <>
  43 2 1.214822 2.423602 4.526945 900 2 6 A0A0A0  1 <>
  44 3 -4.954462 -0.095128 2.651901 900 2 6 A0A0A0  1 2
  45 16 -4.489487 -1.439547 2.563639 900 70 8 FF2F2F  1 <>
  46 3 0.129872 -2.001878 -4.983488 900 2 6 A0A0A0  3 <>
  47 3 -6.491409 0.066521 2.443156 900 2 6 A0A0A0  1 1
  48 25 -7.037196 -0.140694 1.094697 900 43 7 5757FF  1 <>
  49 2 -6.627207 -1.075286 0.177898 900 2 6 A0A0A0  0 <>
  50 15 -5.694637 -1.847269 0.370106 900 70 8 FF2F2F  0 <>
  51 2 -7.322671 -0.692365 3.469638 900 2 6 A0A0A0  0 <>
  52 2 -8.038832 0.012872 4.452580 900 2 6 A0A0A0  1 <>
  53 2 -8.813173 -0.665414 5.396882 900 2 6 A0A0A0  1 <>
  54 2 -8.883925 -2.056282 5.372817 900 2 6 A0A0A0  1 <>
  55 2 -8.180914 -2.770199 4.405311 900 2 6 A0A0A0  1 <>
  56 2 -7.406605 -2.093632 3.460117 900 2 6 A0A0A0  1 <>
  57 2 -7.383501 -1.129681 -1.102964 900 2 6 A0A0A0  0 <>
  58 2 -7.983360 0.007384 -1.660927 900 2 6 A0A0A0  1 <>
  59 2 -8.670911 -0.091319 -2.873283 900 2 6 A0A0A0  1 <>
  60 2 -8.755507 -1.317946 -3.532836 900 2 6 A0A0A0  1 <>
  61 2 -8.147485 -2.448858 -2.988492 900 2 6 A0A0A0  1 <>
  62 2 -7.457895 -2.355214 -1.778332 900 2 6 A0A0A0  1 <>
  63 41 0.002500 -0.393224 0.189011 900 21 1 FFFFFF  0 <>
  64 41 3.400294 0.282359 1.838803 900 21 1 FFFFFF  0 <>
  65 41 2.759553 -0.292078 3.390607 900 21 1 FFFFFF  0 <>
  66 41 1.661969 -2.995096 2.317012 900 21 1 FFFFFF  0 <>
  67 41 1.881206 -4.027999 0.312539 900 21 1 FFFFFF  0 <>
  68 41 3.325605 -3.118486 0.013672 900 21 1 FFFFFF  0 <>
  69 41 0.462582 -2.468686 -0.791345 900 21 1 FFFFFF  0 <>
  70 41 1.973956 1.812962 -0.050068 900 21 1 FFFFFF  0 <>
  71 41 -1.941557 2.896020 1.089069 900 21 1 FFFFFF  0 <>
  72 41 -1.196690 1.461401 1.687135 900 21 1 FFFFFF  0 <>
  73 41 -3.344354 1.777547 -0.387575 900 21 1 FFFFFF  0 <>
  74 41 -0.556395 -1.301532 -2.606509 900 21 1 FFFFFF  0 <>
  75 42 2.885122 -2.957426 -2.174909 900 21 1 FFFFFF  0 <>
  76 41 3.841693 -0.773228 -0.057730 900 21 1 FFFFFF  0 <>
  77 41 3.819546 -0.926402 -1.785016 900 21 1 FFFFFF  0 <>
  78 41 3.500526 0.636302 -1.048927 900 21 1 FFFFFF  0 <>
  79 42 1.005601 3.874023 0.096641 900 21 1 FFFFFF  0 <>
  80 41 -3.863366 -0.831106 -1.300161 900 21 1 FFFFFF  0 <>
  81 41 -2.579292 -1.480678 -2.278185 900 21 1 FFFFFF  0 <>
  82 41 -2.553289 -1.754148 -0.525026 900 21 1 FFFFFF  0 <>
  83 41 -2.485473 3.089614 -1.627154 900 21 1 FFFFFF  0 <>
  84 41 -1.196114 4.158607 -2.094595 900 21 1 FFFFFF  0 <>
  85 41 -1.753686 2.911918 -3.213425 900 21 1 FFFFFF  0 <>
  86 41 0.689100 2.397138 -3.494969 900 21 1 FFFFFF  0 <>
  87 41 0.966509 3.665462 -2.315177 900 21 1 FFFFFF  0 <>
  88 41 1.734338 2.130304 -2.092072 900 21 1 FFFFFF  0 <>
  89 41 -2.290224 -2.406387 3.638887 900 21 1 FFFFFF  0 <>
  90 41 -0.962400 -1.738708 4.597035 900 21 1 FFFFFF  0 <>
  91 41 -2.078071 -0.635520 3.728953 900 21 1 FFFFFF  0 <>
  92 41 3.513200 4.691303 3.419686 900 21 1 FFFFFF  0 <>
  93 41 3.662387 5.132688 5.848627 900 21 1 FFFFFF  0 <>
  94 41 2.254790 3.849530 7.438072 900 21 1 FFFFFF  0 <>
  95 41 0.686174 2.123048 6.597480 900 21 1 FFFFFF  0 <>
  96 41 0.514847 1.667862 4.181128 900 21 1 FFFFFF  0 <>
  97 41 -4.707669 0.218208 3.674289 900 21 1 FFFFFF  0 <>
  98 42 -4.751539 -1.761271 1.670905 900 21 1 FFFFFF  0 <>
  99 41 1.125167 -2.068470 -4.545097 900 21 1 FFFFFF  0 <>
  100 41 -0.609565 -2.549240 -4.395282 900 21 1 FFFFFF  0 <>
  101 41 0.174844 -2.477104 -5.969252 900 21 1 FFFFFF  0 <>
  102 41 -6.702386 1.132838 2.608881 900 21 1 FFFFFF  0 <>
  103 43 -7.899588 0.355036 0.907885 900 21 1 FFFFFF  0 <>
  104 41 -8.003537 1.099874 4.493690 900 21 1 FFFFFF  0 <>
  105 41 -9.362432 -0.107654 6.151557 900 21 1 FFFFFF  0 <>
  106 41 -9.486521 -2.583999 6.107673 900 21 1 FFFFFF  0 <>
  107 41 -8.233371 -3.855932 4.385171 900 21 1 FFFFFF  0 <>
  108 41 -6.865273 -2.674344 2.715910 900 21 1 FFFFFF  0 <>
  109 41 -7.903869 0.980915 -1.185812 900 21 1 FFFFFF  0 <>
  110 41 -9.134444 0.790643 -3.309841 900 21 1 FFFFFF  0 <>
  111 41 -9.290192 -1.390912 -4.477341 900 21 1 FFFFFF  0 <>
  112 41 -8.208585 -3.402540 -3.507475 900 21 1 FFFFFF  0 <>
  113 41 -6.983169 -3.241397 -1.362060 900 21 1 FFFFFF  0 <>
  :::
 } 
 m_bond[130] { 
  # First column is bond index #
  i_m_from
  i_m_to
  i_m_order
  i_sd_original_parity
  :::
  1 1 4 1 1
  2 1 2 1 <>
  3 2 3 1 <>
  4 2 64 1 <>
  5 2 65 1 <>
  6 3 8 1 <>
  7 3 4 1 <>
  8 3 18 1 6
  9 4 1 1 1
  10 4 5 1 <>
  11 4 66 1 <>
  12 5 6 1 <>
  13 5 67 1 <>
  14 5 68 1 <>
  15 6 7 1 <>
  16 6 21 1 1
  17 6 69 1 <>
  18 7 16 1 <>
  19 7 8 1 <>
  20 7 22 1 1
  21 8 9 1 <>
  22 8 63 1 6
  23 9 10 1 <>
  24 9 23 1 6
  25 9 70 1 <>
  26 10 15 1 1
  27 10 11 1 <>
  28 10 26 1 <>
  29 11 12 1 <>
  30 11 71 1 <>
  31 11 72 1 <>
  32 12 13 1 <>
  33 12 27 1 6
  34 12 73 1 <>
  35 13 14 2 <>
  36 13 30 1 <>
  37 14 15 1 <>
  38 14 17 1 <>
  39 15 10 1 1
  40 15 31 1 <>
  41 15 32 1 <>
  42 16 17 1 <>
  43 16 33 2 <>
  44 17 34 1 1
  45 17 74 1 <>
  46 18 3 1 6
  47 18 19 1 <>
  48 19 20 2 <>
  49 19 37 1 <>
  50 21 6 1 1
  51 21 75 1 <>
  52 22 7 1 1
  53 22 76 1 <>
  54 22 77 1 <>
  55 22 78 1 <>
  56 23 9 1 6
  57 23 24 1 <>
  58 24 25 2 <>
  59 24 38 1 <>
  60 26 79 1 <>
  61 27 12 1 6
  62 27 28 1 <>
  63 28 44 1 <>
  64 28 29 2 <>
  65 30 80 1 <>
  66 30 81 1 <>
  67 30 82 1 <>
  68 31 83 1 <>
  69 31 84 1 <>
  70 31 85 1 <>
  71 32 86 1 <>
  72 32 87 1 <>
  73 32 88 1 <>
  74 34 17 1 1
  75 34 35 1 <>
  76 35 36 2 <>
  77 35 46 1 <>
  78 37 89 1 <>
  79 37 90 1 <>
  80 37 91 1 <>
  81 38 43 2 <>
  82 38 39 1 <>
  83 39 40 2 <>
  84 39 92 1 <>
  85 40 41 1 <>
  86 40 93 1 <>
  87 41 42 2 <>
  88 41 94 1 <>
  89 42 43 1 <>
  90 42 95 1 <>
  91 43 96 1 <>
  92 44 47 1 <>
  93 44 45 1 1
  94 44 97 1 <>
  95 45 44 1 1
  96 45 98 1 <>
  97 46 99 1 <>
  98 46 100 1 <>
  99 46 101 1 <>
  100 47 48 1 6
  101 47 51 1 <>
  102 47 102 1 <>
  103 48 47 1 6
  104 48 49 1 <>
  105 48 103 1 <>
  106 49 50 2 <>
  107 49 57 1 <>
  108 51 52 2 <>
  109 51 56 1 <>
  110 52 53 1 <>
  111 52 104 1 <>
  112 53 54 2 <>
  113 53 105 1 <>
  114 54 55 1 <>
  115 54 106 1 <>
  116 55 56 2 <>
  117 55 107 1 <>
  118 56 108 1 <>
  119 57 62 2 <>
  120 57 58 1 <>
  121 58 59 2 <>
  122 58 109 1 <>
  123 59 60 1 <>
  124 59 110 1 <>
  125 60 61 2 <>
  126 60 111 1 <>
  127 61 62 1 <>
  128 61 112 1 <>
  129 62 113 1 <>
  130 63 8 1 6
  :::
 } 
} 

f_m_ct { 
 s_m_title
 s_m_entry_id
 s_m_entry_name
 i_f3d_flags
 r_f3d_energy
 r_mmod_Potential_Energy-MMFF94s
 b_mmod_Minimization_Converged-MMFF94s
 r_mmod_RMS_Derivative-MMFF94s
 s_m_job_name
 s_m_Source_Path
 s_m_Source_File
 i_m_Source_File_Index
 i_mmod_Times_Found-MMFF94s
 r_mmod_Relative_Potential_Energy-MMFF94s
 i_mmod_Conformation-MMFF94s
 i_mmod_Serial_Number-MMFF94s
 i_m_ct_format
 :::
 Taxol 
  13 
  entry 
  0
  0
  854.801025390625
  1
  0.0413867346942425
  mmod_confelim_2 
  "/Users/rgil/Documents/StereoFitter/Taxol/Taxol Structures/Taxol_by_rrg" 
  Taxol_Confelim.mae 
  13
  15
  7.07244873046875
  23
  1
  2
 m_depend[8] { 
  # First column is dependency index #
  i_m_depend_dependency
  s_m_depend_property
  :::
  1 20 r_mmod_Potential_Energy-MMFF94s 
  2 20 b_mmod_Minimization_Converged-MMFF94s 
  3 20 r_mmod_RMS_Derivative-MMFF94s 
  4 30 s_m_job_name 
  5 20 i_mmod_Times_Found-MMFF94s 
  6 20 r_mmod_Relative_Potential_Energy-MMFF94s 
  7 20 i_mmod_Conformation-MMFF94s 
  8 10 i_mmod_Serial_Number-MMFF94s 
  :::
 } 
 m_atom[113] { 
  # First column is atom index #
  i_m_mmod_type
  r_m_x_coord
  r_m_y_coord
  r_m_z_coord
  i_m_residue_number
  i_m_color
  i_m_atomic_number
  s_m_color_rgb
  i_m_Hcount
  i_sd_original_parity
  :::
  1 16 3.062842 -0.958836 2.901485 900 70 8 FF2F2F  0 <>
  2 3 2.158335 0.154403 2.802643 900 2 6 A0A0A0  2 <>
  3 3 1.197706 -0.613963 1.850548 900 2 6 A0A0A0  0 2
  4 3 2.181418 -1.809552 2.127854 900 2 6 A0A0A0  1 1
  5 3 2.950231 -2.478508 1.003014 900 2 6 A0A0A0  2 <>
  6 3 2.434711 -2.068827 -0.372885 900 2 6 A0A0A0  1 1
  7 3 2.269575 -0.526758 -0.538956 900 2 6 A0A0A0  0 2
  8 3 1.042220 -0.097131 0.374484 900 2 6 A0A0A0  1 2
  9 3 0.580118 1.410984 0.299784 900 2 6 A0A0A0  1 1
  10 3 -0.673036 1.763191 -0.659316 900 2 6 A0A0A0  0 2
  11 3 -1.974835 1.060022 -0.160125 900 2 6 A0A0A0  2 <>
  12 3 -2.530518 -0.086188 -1.036098 900 2 6 A0A0A0  1 1
  13 2 -1.444870 -0.777951 -1.855114 900 2 6 A0A0A0  0 <>
  14 2 -0.375716 -0.064173 -2.311302 900 2 6 A0A0A0  0 <>
  15 3 -0.404822 1.481625 -2.177041 900 2 6 A0A0A0  0 <>
  16 2 2.116547 -0.259999 -2.079180 900 2 6 A0A0A0  0 <>
  17 3 0.868079 -0.740802 -2.852805 900 2 6 A0A0A0  1 2
  18 16 -0.127284 -0.786823 2.449484 900 70 8 FF2F2F  0 <>
  19 2 -0.784612 -1.939439 2.144787 900 2 6 A0A0A0  0 <>
  20 15 -0.422981 -2.749530 1.303509 900 70 8 FF2F2F  0 <>
  21 16 3.326972 -2.583601 -1.359686 900 70 8 FF2F2F  1 <>
  22 3 3.583590 0.213086 -0.158479 900 2 6 A0A0A0  3 <>
  23 16 0.217744 1.862146 1.640171 900 70 8 FF2F2F  0 <>
  24 2 0.486039 3.158161 1.948166 900 2 6 A0A0A0  0 <>
  25 15 1.025655 3.956008 1.195907 900 70 8 FF2F2F  0 <>
  26 16 -0.952266 3.178616 -0.531690 900 70 8 FF2F2F  1 <>
  27 16 -3.179159 -1.010465 -0.129541 900 70 8 FF2F2F  0 <>
  28 2 -4.422666 -1.429725 -0.507648 900 2 6 A0A0A0  0 <>
  29 15 -4.953047 -1.216285 -1.594231 900 70 8 FF2F2F  0 <>
  30 3 -1.658209 -2.251116 -2.111125 900 2 6 A0A0A0  3 <>
  31 3 -1.526062 2.051495 -3.108739 900 2 6 A0A0A0  3 <>
  32 3 0.827330 2.300707 -2.663582 900 2 6 A0A0A0  3 <>
  33 15 3.023685 0.300015 -2.714103 900 70 8 FF2F2F  0 <>
  34 16 0.894067 -0.432795 -4.255237 900 70 8 FF2F2F  0 <>
  35 2 1.669731 -1.076043 -5.155910 900 2 6 A0A0A0  0 <>
  36 15 1.688610 -0.714479 -6.330743 900 70 8 FF2F2F  0 <>
  37 3 -1.985767 -2.092191 3.021275 900 2 6 A0A0A0  3 <>
  38 2 0.056678 3.479422 3.333577 900 2 6 A0A0A0  0 <>
  39 2 -0.717330 2.599488 4.102372 900 2 6 A0A0A0  1 <>
  40 2 -1.091316 2.949329 5.402177 900 2 6 A0A0A0  1 <>
  41 2 -0.698113 4.176091 5.937030 900 2 6 A0A0A0  1 <>
  42 2 0.067091 5.058480 5.175208 900 2 6 A0A0A0  1 <>
  43 2 0.443131 4.713051 3.875651 900 2 6 A0A0A0  1 <>
  44 3 -5.093953 -2.263481 0.580705 900 2 6 A0A0A0  1 2
  45 16 -6.233475 -2.947470 0.022375 900 70 8 FF2F2F  1 <>
  46 3 2.466691 -2.259302 -4.694869 900 2 6 A0A0A0  3 <>
  47 3 -5.509292 -1.370947 1.778430 900 2 6 A0A0A0  1 1
  48 25 -6.703174 -0.577263 1.492839 900 43 7 5757FF  1 <>
  49 2 -6.622566 0.657063 0.889256 900 2 6 A0A0A0  0 <>
  50 15 -5.549330 1.157222 0.567360 900 70 8 FF2F2F  0 <>
  51 2 -5.735616 -2.120758 3.088174 900 2 6 A0A0A0  0 <>
  52 2 -5.505756 -1.445479 4.301795 900 2 6 A0A0A0  1 <>
  53 2 -5.713195 -2.079405 5.528308 900 2 6 A0A0A0  1 <>
  54 2 -6.165752 -3.395311 5.563052 900 2 6 A0A0A0  1 <>
  55 2 -6.418495 -4.073044 4.372830 900 2 6 A0A0A0  1 <>
  56 2 -6.211531 -3.439516 3.144224 900 2 6 A0A0A0  1 <>
  57 2 -7.899765 1.389732 0.664006 900 2 6 A0A0A0  0 <>
  58 2 -7.845027 2.785354 0.540830 900 2 6 A0A0A0  1 <>
  59 2 -9.012917 3.521099 0.330237 900 2 6 A0A0A0  1 <>
  60 2 -10.239791 2.866257 0.233091 900 2 6 A0A0A0  1 <>
  61 2 -10.300790 1.476665 0.339606 900 2 6 A0A0A0  1 <>
  62 2 -9.134275 0.735893 0.551483 900 2 6 A0A0A0  1 <>
  63 41 0.207781 -0.682142 -0.001508 900 21 1 FFFFFF  0 <>
  64 41 2.650339 1.044928 2.403930 900 21 1 FFFFFF  0 <>
  65 41 1.739264 0.402515 3.783778 900 21 1 FFFFFF  0 <>
  66 41 1.767452 -2.572755 2.800682 900 21 1 FFFFFF  0 <>
  67 41 2.869437 -3.569374 1.098545 900 21 1 FFFFFF  0 <>
  68 41 4.027040 -2.280278 1.081941 900 21 1 FFFFFF  0 <>
  69 41 1.470834 -2.558375 -0.554299 900 21 1 FFFFFF  0 <>
  70 41 1.442468 2.005602 -0.006554 900 21 1 FFFFFF  0 <>
  71 41 -2.780189 1.800971 -0.054167 900 21 1 FFFFFF  0 <>
  72 41 -1.834419 0.694624 0.864278 900 21 1 FFFFFF  0 <>
  73 41 -3.279547 0.321230 -1.719558 900 21 1 FFFFFF  0 <>
  74 41 0.833423 -1.822861 -2.725008 900 21 1 FFFFFF  0 <>
  75 42 3.549736 -3.504386 -1.124914 900 21 1 FFFFFF  0 <>
  76 41 3.901406 0.066237 0.869961 900 21 1 FFFFFF  0 <>
  77 41 4.425328 -0.134360 -0.771183 900 21 1 FFFFFF  0 <>
  78 41 3.498039 1.292700 -0.320497 900 21 1 FFFFFF  0 <>
  79 42 -0.113205 3.663823 -0.391009 900 21 1 FFFFFF  0 <>
  80 41 -2.679136 -2.430263 -2.462481 900 21 1 FFFFFF  0 <>
  81 41 -1.012837 -2.655003 -2.894394 900 21 1 FFFFFF  0 <>
  82 41 -1.493855 -2.830177 -1.198467 900 21 1 FFFFFF  0 <>
  83 41 -2.536724 1.731837 -2.866134 900 21 1 FFFFFF  0 <>
  84 41 -1.553467 3.147795 -3.081055 900 21 1 FFFFFF  0 <>
  85 41 -1.342526 1.758965 -4.150456 900 21 1 FFFFFF  0 <>
  86 41 1.101708 2.048166 -3.693182 900 21 1 FFFFFF  0 <>
  87 41 0.613440 3.377403 -2.658778 900 21 1 FFFFFF  0 <>
  88 41 1.710649 2.194070 -2.037695 900 21 1 FFFFFF  0 <>
  89 41 -2.613050 -2.900531 2.637746 900 21 1 FFFFFF  0 <>
  90 41 -1.670668 -2.335292 4.038657 900 21 1 FFFFFF  0 <>
  91 41 -2.566521 -1.167203 3.014193 900 21 1 FFFFFF  0 <>
  92 41 -1.044356 1.643432 3.702953 900 21 1 FFFFFF  0 <>
  93 41 -1.693219 2.267176 5.998280 900 21 1 FFFFFF  0 <>
  94 41 -0.992085 4.447144 6.948736 900 21 1 FFFFFF  0 <>
  95 41 0.369205 6.016304 5.592689 900 21 1 FFFFFF  0 <>
  96 41 1.038602 5.411094 3.290106 900 21 1 FFFFFF  0 <>
  97 41 -4.379135 -3.037123 0.882531 900 21 1 FFFFFF  0 <>
  98 42 -6.641145 -2.310351 -0.598936 900 21 1 FFFFFF  0 <>
  99 41 3.251999 -1.955354 -4.003329 900 21 1 FFFFFF  0 <>
  100 41 1.815773 -3.020026 -4.259160 900 21 1 FFFFFF  0 <>
  101 41 2.954305 -2.713441 -5.564181 900 21 1 FFFFFF  0 <>
  102 41 -4.683815 -0.671493 1.965424 900 21 1 FFFFFF  0 <>
  103 43 -7.588208 -0.942114 1.820060 900 21 1 FFFFFF  0 <>
  104 41 -5.167410 -0.410228 4.297633 900 21 1 FFFFFF  0 <>
  105 41 -5.528756 -1.543845 6.456425 900 21 1 FFFFFF  0 <>
  106 41 -6.331075 -3.890050 6.516914 900 21 1 FFFFFF  0 <>
  107 41 -6.784465 -5.096942 4.399367 900 21 1 FFFFFF  0 <>
  108 41 -6.437621 -3.997759 2.238219 900 21 1 FFFFFF  0 <>
  109 41 -6.891495 3.305228 0.612329 900 21 1 FFFFFF  0 <>
  110 41 -8.964449 4.603660 0.239855 900 21 1 FFFFFF  0 <>
  111 41 -11.149278 3.439114 0.066578 900 21 1 FFFFFF  0 <>
  112 41 -11.258744 0.969148 0.249807 900 21 1 FFFFFF  0 <>
  113 41 -9.212957 -0.345621 0.599930 900 21 1 FFFFFF  0 <>
  :::
 } 
 m_bond[130] { 
  # First column is bond index #
  i_m_from
  i_m_to
  i_m_order
  i_sd_original_parity
  :::
  1 1 4 1 1
  2 1 2 1 <>
  3 2 3 1 <>
  4 2 64 1 <>
  5 2 65 1 <>
  6 3 8 1 <>
  7 3 4 1 <>
  8 3 18 1 6
  9 4 1 1 1
  10 4 5 1 <>
  11 4 66 1 <>
  12 5 6 1 <>
  13 5 67 1 <>
  14 5 68 1 <>
  15 6 7 1 <>
  16 6 21 1 1
  17 6 69 1 <>
  18 7 16 1 <>
  19 7 8 1 <>
  20 7 22 1 1
  21 8 9 1 <>
  22 8 63 1 6
  23 9 10 1 <>
  24 9 23 1 6
  25 9 70 1 <>
  26 10 15 1 1
  27 10 11 1 <>
  28 10 26 1 <>
  29 11 12 1 <>
  30 11 71 1 <>
  31 11 72 1 <>
  32 12 13 1 <>
  33 12 27 1 6
  34 12 73 1 <>
  35 13 14 2 <>
  36 13 30 1 <>
  37 14 15 1 <>
  38 14 17 1 <>
  39 15 10 1 1
  40 15 31 1 <>
  41 15 32 1 <>
  42 16 17 1 <>
  43 16 33 2 <>
  44 17 34 1 1
  45 17 74 1 <>
  46 18 3 1 6
  47 18 19 1 <>
  48 19 20 2 <>
  49 19 37 1 <>
  50 21 6 1 1
  51 21 75 1 <>
  52 22 7 1 1
  53 22 76 1 <>
  54 22 77 1 <>
  55 22 78 1 <>
  56 23 9 1 6
  57 23 24 1 <>
  58 24 25 2 <>
  59 24 38 1 <>
  60 26 79 1 <>
  61 27 12 1 6
  62 27 28 1 <>
  63 28 44 1 <>
  64 28 29 2 <>
  65 30 80 1 <>
  66 30 81 1 <>
  67 30 82 1 <>
  68 31 83 1 <>
  69 31 84 1 <>
  70 31 85 1 <>
  71 32 86 1 <>
  72 32 87 1 <>
  73 32 88 1 <>
  74 34 17 1 1
  75 34 35 1 <>
  76 35 36 2 <>
  77 35 46 1 <>
  78 37 89 1 <>
  79 37 90 1 <>
  80 37 91 1 <>
  81 38 43 2 <>
  82 38 39 1 <>
  83 39 40 2 <>
  84 39 92 1 <>
  85 40 41 1 <>
  86 40 93 1 <>
  87 41 42 2 <>
  88 41 94 1 <>
  89 42 43 1 <>
  90 42 95 1 <>
  91 43 96 1 <>
  92 44 47 1 <>
  93 44 45 1 1
  94 44 97 1 <>
  95 45 44 1 1
  96 45 98 1 <>
  97 46 99 1 <>
  98 46 100 1 <>
  99 46 101 1 <>
  100 47 48 1 6
  101 47 51 1 <>
  102 47 102 1 <>
  103 48 47 1 6
  104 48 49 1 <>
  105 48 103 1 <>
  106 49 50 2 <>
  107 49 57 1 <>
  108 51 52 2 <>
  109 51 56 1 <>
  110 52 53 1 <>
  111 52 104 1 <>
  112 53 54 2 <>
  113 53 105 1 <>
  114 54 55 1 <>
  115 54 106 1 <>
  116 55 56 2 <>
  117 55 107 1 <>
  118 56 108 1 <>
  119 57 62 2 <>
  120 57 58 1 <>
  121 58 59 2 <>
  122 58 109 1 <>
  123 59 60 1 <>
  124 59 110 1 <>
  125 60 61 2 <>
  126 60 111 1 <>
  127 61 62 1 <>
  128 61 112 1 <>
  129 62 113 1 <>
  130 63 8 1 6
  :::
 } 
} 

f_m_ct { 
 s_m_title
 s_m_entry_id
 s_m_entry_name
 i_f3d_flags
 r_f3d_energy
 r_mmod_Potential_Energy-MMFF94s
 b_mmod_Minimization_Converged-MMFF94s
 r_mmod_RMS_Derivative-MMFF94s
 s_m_job_name
 s_m_Source_Path
 s_m_Source_File
 i_m_Source_File_Index
 i_mmod_Times_Found-MMFF94s
 r_mmod_Relative_Potential_Energy-MMFF94s
 i_mmod_Conformation-MMFF94s
 i_mmod_Serial_Number-MMFF94s
 i_m_ct_format
 :::
 Taxol 
  14 
  entry 
  0
  0
  855.19287109375
  1
  0.0304501373320818
  mmod_confelim_2 
  "/Users/rgil/Documents/StereoFitter/Taxol/Taxol Structures/Taxol_by_rrg" 
  Taxol_Confelim.mae 
  14
  20
  7.46429443359375
  24
  1
  2
 m_depend[8] { 
  # First column is dependency index #
  i_m_depend_dependency
  s_m_depend_property
  :::
  1 20 r_mmod_Potential_Energy-MMFF94s 
  2 20 b_mmod_Minimization_Converged-MMFF94s 
  3 20 r_mmod_RMS_Derivative-MMFF94s 
  4 30 s_m_job_name 
  5 20 i_mmod_Times_Found-MMFF94s 
  6 20 r_mmod_Relative_Potential_Energy-MMFF94s 
  7 20 i_mmod_Conformation-MMFF94s 
  8 10 i_mmod_Serial_Number-MMFF94s 
  :::
 } 
 m_atom[113] { 
  # First column is atom index #
  i_m_mmod_type
  r_m_x_coord
  r_m_y_coord
  r_m_z_coord
  i_m_residue_number
  i_m_color
  i_m_atomic_number
  s_m_color_rgb
  i_m_Hcount
  i_sd_original_parity
  :::
  1 16 2.674958 -1.297227 2.725357 900 70 8 FF2F2F  0 <>
  2 3 1.804448 -0.155793 2.639294 900 2 6 A0A0A0  2 <>
  3 3 0.877344 -0.846464 1.596314 900 2 6 A0A0A0  0 2
  4 3 1.806264 -2.085287 1.876157 900 2 6 A0A0A0  1 1
  5 3 2.603510 -2.739327 0.765819 900 2 6 A0A0A0  2 <>
  6 3 2.161025 -2.262183 -0.612180 900 2 6 A0A0A0  1 1
  7 3 2.073178 -0.707629 -0.730438 900 2 6 A0A0A0  0 2
  8 3 0.823629 -0.242259 0.141337 900 2 6 A0A0A0  1 2
  9 3 0.464671 1.301427 0.148152 900 2 6 A0A0A0  1 1
  10 3 -0.664009 1.817941 -0.886141 900 2 6 A0A0A0  0 2
  11 3 -2.059617 1.206352 -0.522458 900 2 6 A0A0A0  2 <>
  12 3 -2.683669 0.261022 -1.567805 900 2 6 A0A0A0  1 1
  13 2 -1.612570 -0.542890 -2.291434 900 2 6 A0A0A0  0 <>
  14 2 -0.432381 0.059306 -2.617283 900 2 6 A0A0A0  0 <>
  15 3 -0.296218 1.592434 -2.392790 900 2 6 A0A0A0  0 <>
  16 2 2.017770 -0.403768 -2.268781 900 2 6 A0A0A0  0 <>
  17 3 0.762812 -0.732236 -3.105205 900 2 6 A0A0A0  1 2
  18 16 -0.481979 -1.015648 2.113335 900 70 8 FF2F2F  0 <>
  19 2 -1.141359 -2.136786 1.713546 900 2 6 A0A0A0  0 <>
  20 15 -0.781769 -2.867880 0.800771 900 70 8 FF2F2F  0 <>
  21 16 3.070510 -2.790596 -1.576440 900 70 8 FF2F2F  1 <>
  22 3 3.399100 -0.042973 -0.261721 900 2 6 A0A0A0  3 <>
  23 16 -0.020963 1.659110 1.478212 900 70 8 FF2F2F  0 <>
  24 2 0.253807 2.907689 1.932093 900 2 6 A0A0A0  0 <>
  25 15 0.927171 3.734872 1.336149 900 70 8 FF2F2F  0 <>
  26 16 -0.831140 3.246094 -0.709720 900 70 8 FF2F2F  1 <>
  27 16 -3.633942 -0.609837 -0.914473 900 70 8 FF2F2F  0 <>
  28 2 -4.891528 -0.086048 -0.821328 900 2 6 A0A0A0  0 <>
  29 15 -5.212717 1.056484 -1.139724 900 70 8 FF2F2F  0 <>
  30 3 -1.974949 -1.972010 -2.611117 900 2 6 A0A0A0  3 <>
  31 3 -1.258744 2.349229 -3.371467 900 2 6 A0A0A0  3 <>
  32 3 1.060268 2.282160 -2.720915 900 2 6 A0A0A0  3 <>
  33 15 3.010389 0.057776 -2.854226 900 70 8 FF2F2F  0 <>
  34 16 0.894286 -0.393252 -4.496002 900 70 8 FF2F2F  0 <>
  35 2 1.626527 -1.102888 -5.382721 900 2 6 A0A0A0  0 <>
  36 15 1.732774 -0.722237 -6.546855 900 70 8 FF2F2F  0 <>
  37 3 -2.305799 -2.407382 2.609890 900 2 6 A0A0A0  3 <>
  38 2 -0.353692 3.126501 3.268645 900 2 6 A0A0A0  0 <>
  39 2 -1.344248 2.280614 3.785197 900 2 6 A0A0A0  1 <>
  40 2 -1.886173 2.529017 5.048033 900 2 6 A0A0A0  1 <>
  41 2 -1.446001 3.620887 5.795939 900 2 6 A0A0A0  1 <>
  42 2 -0.466372 4.470929 5.283263 900 2 6 A0A0A0  1 <>
  43 2 0.078084 4.227216 4.020801 900 2 6 A0A0A0  1 <>
  44 3 -5.916134 -1.114147 -0.348075 900 2 6 A0A0A0  1 2
  45 16 -7.239788 -0.622119 -0.650471 900 70 8 FF2F2F  1 <>
  46 3 2.265444 -2.378186 -4.921694 900 2 6 A0A0A0  3 <>
  47 3 -5.769187 -1.400075 1.163060 900 2 6 A0A0A0  1 1
  48 25 -6.213695 -0.265479 1.971702 900 43 7 5757FF  1 <>
  49 2 -5.344172 0.710680 2.398996 900 2 6 A0A0A0  0 <>
  50 15 -4.150452 0.700414 2.116793 900 70 8 FF2F2F  0 <>
  51 2 -6.474312 -2.653604 1.675675 900 2 6 A0A0A0  0 <>
  52 2 -6.086181 -3.179755 2.923527 900 2 6 A0A0A0  1 <>
  53 2 -6.700411 -4.317427 3.450986 900 2 6 A0A0A0  1 <>
  54 2 -7.720679 -4.946530 2.744179 900 2 6 A0A0A0  1 <>
  55 2 -8.129992 -4.433560 1.515966 900 2 6 A0A0A0  1 <>
  56 2 -7.515865 -3.293854 0.987450 900 2 6 A0A0A0  1 <>
  57 2 -5.920938 1.815081 3.210365 900 2 6 A0A0A0  0 <>
  58 2 -7.041913 1.628978 4.030239 900 2 6 A0A0A0  1 <>
  59 2 -7.542823 2.697196 4.778802 900 2 6 A0A0A0  1 <>
  60 2 -6.924634 3.946521 4.717159 900 2 6 A0A0A0  1 <>
  61 2 -5.799767 4.131882 3.913759 900 2 6 A0A0A0  1 <>
  62 2 -5.295702 3.067973 3.163826 900 2 6 A0A0A0  1 <>
  63 41 -0.029670 -0.744826 -0.309178 900 21 1 FFFFFF  0 <>
  64 41 2.342016 0.738854 2.315573 900 21 1 FFFFFF  0 <>
  65 41 1.338529 0.052944 3.608519 900 21 1 FFFFFF  0 <>
  66 41 1.332039 -2.857983 2.496637 900 21 1 FFFFFF  0 <>
  67 41 2.484521 -3.829640 0.817415 900 21 1 FFFFFF  0 <>
  68 41 3.681350 -2.579076 0.898426 900 21 1 FFFFFF  0 <>
  69 41 1.184846 -2.698153 -0.852212 900 21 1 FFFFFF  0 <>
  70 41 1.387544 1.863199 -0.010655 900 21 1 FFFFFF  0 <>
  71 41 -2.781143 2.008383 -0.315535 900 21 1 FFFFFF  0 <>
  72 41 -1.994754 0.660873 0.426377 900 21 1 FFFFFF  0 <>
  73 41 -3.230189 0.804518 -2.342525 900 21 1 FFFFFF  0 <>
  74 41 0.604912 -1.807103 -3.007372 900 21 1 FFFFFF  0 <>
  75 42 3.227659 -3.731414 -1.370680 900 21 1 FFFFFF  0 <>
  76 41 3.635387 -0.202553 0.786501 900 21 1 FFFFFF  0 <>
  77 41 4.259073 -0.439399 -0.816469 900 21 1 FFFFFF  0 <>
  78 41 3.387973 1.039047 -0.427990 900 21 1 FFFFFF  0 <>
  79 42 0.011529 3.638361 -0.401618 900 21 1 FFFFFF  0 <>
  80 41 -2.991441 -2.021055 -3.017530 900 21 1 FFFFFF  0 <>
  81 41 -1.332166 -2.421018 -3.371919 900 21 1 FFFFFF  0 <>
  82 41 -1.929904 -2.589782 -1.709812 900 21 1 FFFFFF  0 <>
  83 41 -2.308594 2.329241 -3.086402 900 21 1 FFFFFF  0 <>
  84 41 -1.019120 3.418335 -3.433297 900 21 1 FFFFFF  0 <>
  85 41 -1.175906 1.944618 -4.387469 900 21 1 FFFFFF  0 <>
  86 41 1.386075 2.063591 -3.743552 900 21 1 FFFFFF  0 <>
  87 41 0.979865 3.374532 -2.647638 900 21 1 FFFFFF  0 <>
  88 41 1.867115 2.028501 -2.037742 900 21 1 FFFFFF  0 <>
  89 41 -3.003848 -3.074050 2.097651 900 21 1 FFFFFF  0 <>
  90 41 -1.955535 -2.884144 3.528329 900 21 1 FFFFFF  0 <>
  91 41 -2.824801 -1.477308 2.848376 900 21 1 FFFFFF  0 <>
  92 41 -1.718354 1.435030 3.211852 900 21 1 FFFFFF  0 <>
  93 41 -2.661504 1.876207 5.442893 900 21 1 FFFFFF  0 <>
  94 41 -1.873393 3.813920 6.777372 900 21 1 FFFFFF  0 <>
  95 41 -0.128987 5.325178 5.865735 900 21 1 FFFFFF  0 <>
  96 41 0.839255 4.898922 3.628694 900 21 1 FFFFFF  0 <>
  97 41 -5.770467 -2.020442 -0.946922 900 21 1 FFFFFF  0 <>
  98 42 -7.190680 0.350239 -0.544158 900 21 1 FFFFFF  0 <>
  99 41 3.052219 -2.178783 -4.194892 900 21 1 FFFFFF  0 <>
  100 41 1.516446 -3.068730 -4.528919 900 21 1 FFFFFF  0 <>
  101 41 2.732642 -2.867280 -5.783226 900 21 1 FFFFFF  0 <>
  102 41 -4.701435 -1.555957 1.350445 900 21 1 FFFFFF  0 <>
  103 43 -7.207751 -0.192791 2.148748 900 21 1 FFFFFF  0 <>
  104 41 -5.300564 -2.694766 3.500321 900 21 1 FFFFFF  0 <>
  105 41 -6.385509 -4.709266 4.414983 900 21 1 FFFFFF  0 <>
  106 41 -8.202076 -5.831527 3.152528 900 21 1 FFFFFF  0 <>
  107 41 -8.934539 -4.918159 0.967455 900 21 1 FFFFFF  0 <>
  108 41 -7.879856 -2.919778 0.033168 900 21 1 FFFFFF  0 <>
  109 41 -7.522144 0.659032 4.121767 900 21 1 FFFFFF  0 <>
  110 41 -8.411301 2.554113 5.417922 900 21 1 FFFFFF  0 <>
  111 41 -7.315679 4.775636 5.302633 900 21 1 FFFFFF  0 <>
  112 41 -5.313220 5.103576 3.872662 900 21 1 FFFFFF  0 <>
  113 41 -4.416790 3.220796 2.540291 900 21 1 FFFFFF  0 <>
  :::
 } 
 m_bond[130] { 
  # First column is bond index #
  i_m_from
  i_m_to
  i_m_order
  i_sd_original_parity
  :::
  1 1 4 1 1
  2 1 2 1 <>
  3 2 3 1 <>
  4 2 64 1 <>
  5 2 65 1 <>
  6 3 8 1 <>
  7 3 4 1 <>
  8 3 18 1 6
  9 4 1 1 1
  10 4 5 1 <>
  11 4 66 1 <>
  12 5 6 1 <>
  13 5 67 1 <>
  14 5 68 1 <>
  15 6 7 1 <>
  16 6 21 1 1
  17 6 69 1 <>
  18 7 16 1 <>
  19 7 8 1 <>
  20 7 22 1 1
  21 8 9 1 <>
  22 8 63 1 6
  23 9 10 1 <>
  24 9 23 1 6
  25 9 70 1 <>
  26 10 15 1 1
  27 10 11 1 <>
  28 10 26 1 <>
  29 11 12 1 <>
  30 11 71 1 <>
  31 11 72 1 <>
  32 12 13 1 <>
  33 12 27 1 6
  34 12 73 1 <>
  35 13 14 2 <>
  36 13 30 1 <>
  37 14 15 1 <>
  38 14 17 1 <>
  39 15 10 1 1
  40 15 31 1 <>
  41 15 32 1 <>
  42 16 17 1 <>
  43 16 33 2 <>
  44 17 34 1 1
  45 17 74 1 <>
  46 18 3 1 6
  47 18 19 1 <>
  48 19 20 2 <>
  49 19 37 1 <>
  50 21 6 1 1
  51 21 75 1 <>
  52 22 7 1 1
  53 22 76 1 <>
  54 22 77 1 <>
  55 22 78 1 <>
  56 23 9 1 6
  57 23 24 1 <>
  58 24 25 2 <>
  59 24 38 1 <>
  60 26 79 1 <>
  61 27 12 1 6
  62 27 28 1 <>
  63 28 44 1 <>
  64 28 29 2 <>
  65 30 80 1 <>
  66 30 81 1 <>
  67 30 82 1 <>
  68 31 83 1 <>
  69 31 84 1 <>
  70 31 85 1 <>
  71 32 86 1 <>
  72 32 87 1 <>
  73 32 88 1 <>
  74 34 17 1 1
  75 34 35 1 <>
  76 35 36 2 <>
  77 35 46 1 <>
  78 37 89 1 <>
  79 37 90 1 <>
  80 37 91 1 <>
  81 38 43 2 <>
  82 38 39 1 <>
  83 39 40 2 <>
  84 39 92 1 <>
  85 40 41 1 <>
  86 40 93 1 <>
  87 41 42 2 <>
  88 41 94 1 <>
  89 42 43 1 <>
  90 42 95 1 <>
  91 43 96 1 <>
  92 44 47 1 <>
  93 44 45 1 1
  94 44 97 1 <>
  95 45 44 1 1
  96 45 98 1 <>
  97 46 99 1 <>
  98 46 100 1 <>
  99 46 101 1 <>
  100 47 48 1 6
  101 47 51 1 <>
  102 47 102 1 <>
  103 48 47 1 6
  104 48 49 1 <>
  105 48 103 1 <>
  106 49 50 2 <>
  107 49 57 1 <>
  108 51 52 2 <>
  109 51 56 1 <>
  110 52 53 1 <>
  111 52 104 1 <>
  112 53 54 2 <>
  113 53 105 1 <>
  114 54 55 1 <>
  115 54 106 1 <>
  116 55 56 2 <>
  117 55 107 1 <>
  118 56 108 1 <>
  119 57 62 2 <>
  120 57 58 1 <>
  121 58 59 2 <>
  122 58 109 1 <>
  123 59 60 1 <>
  124 59 110 1 <>
  125 60 61 2 <>
  126 60 111 1 <>
  127 61 62 1 <>
  128 61 112 1 <>
  129 62 113 1 <>
  130 63 8 1 6
  :::
 } 
} 

f_m_ct { 
 s_m_title
 s_m_entry_id
 s_m_entry_name
 i_f3d_flags
 r_f3d_energy
 r_mmod_Potential_Energy-MMFF94s
 b_mmod_Minimization_Converged-MMFF94s
 r_mmod_RMS_Derivative-MMFF94s
 s_m_job_name
 s_m_Source_Path
 s_m_Source_File
 i_m_Source_File_Index
 i_mmod_Times_Found-MMFF94s
 r_mmod_Relative_Potential_Energy-MMFF94s
 i_mmod_Conformation-MMFF94s
 i_mmod_Serial_Number-MMFF94s
 i_m_ct_format
 :::
 Taxol 
  15 
  entry 
  0
  0
  855.758850097656
  1
  0.0276722572743893
  mmod_confelim_2 
  "/Users/rgil/Documents/StereoFitter/Taxol/Taxol Structures/Taxol_by_rrg" 
  Taxol_Confelim.mae 
  15
  18
  8.0302734375
  26
  1
  2
 m_depend[8] { 
  # First column is dependency index #
  i_m_depend_dependency
  s_m_depend_property
  :::
  1 20 r_mmod_Potential_Energy-MMFF94s 
  2 20 b_mmod_Minimization_Converged-MMFF94s 
  3 20 r_mmod_RMS_Derivative-MMFF94s 
  4 30 s_m_job_name 
  5 20 i_mmod_Times_Found-MMFF94s 
  6 20 r_mmod_Relative_Potential_Energy-MMFF94s 
  7 20 i_mmod_Conformation-MMFF94s 
  8 10 i_mmod_Serial_Number-MMFF94s 
  :::
 } 
 m_atom[113] { 
  # First column is atom index #
  i_m_mmod_type
  r_m_x_coord
  r_m_y_coord
  r_m_z_coord
  i_m_residue_number
  i_m_color
  i_m_atomic_number
  s_m_color_rgb
  i_m_Hcount
  i_sd_original_parity
  :::
  1 16 3.414733 -1.715589 2.121137 900 70 8 FF2F2F  0 <>
  2 3 2.817348 -0.431599 2.365492 900 2 6 A0A0A0  2 <>
  3 3 1.492393 -0.826421 1.649547 900 2 6 A0A0A0  0 2
  4 3 2.178918 -2.242852 1.578019 900 2 6 A0A0A0  1 1
  5 3 2.445850 -2.926627 0.250064 900 2 6 A0A0A0  2 <>
  6 3 1.736862 -2.231936 -0.905423 900 2 6 A0A0A0  1 1
  7 3 1.931903 -0.686363 -0.931023 900 2 6 A0A0A0  0 2
  8 3 1.127640 -0.092390 0.306240 900 2 6 A0A0A0  1 2
  9 3 1.105672 1.481339 0.462181 900 2 6 A0A0A0  1 1
  10 3 -0.166590 2.285642 -0.121616 900 2 6 A0A0A0  0 2
  11 3 -1.466015 1.932210 0.666517 900 2 6 A0A0A0  2 <>
  12 3 -2.514245 1.069176 -0.066519 900 2 6 A0A0A0  1 1
  13 2 -1.915087 0.222074 -1.179937 900 2 6 A0A0A0  0 <>
  14 2 -0.830885 0.665917 -1.875855 900 2 6 A0A0A0  0 <>
  15 3 -0.364952 2.128399 -1.666340 900 2 6 A0A0A0  0 <>
  16 2 1.465648 -0.233370 -2.359409 900 2 6 A0A0A0  0 <>
  17 3 -0.025520 -0.257844 -2.764248 900 2 6 A0A0A0  1 2
  18 16 0.346885 -0.764080 2.561483 900 70 8 FF2F2F  0 <>
  19 2 -0.616892 -1.712832 2.382739 900 2 6 A0A0A0  0 <>
  20 15 -0.669741 -2.473435 1.427379 900 70 8 FF2F2F  0 <>
  21 16 2.171066 -2.833777 -2.124991 900 70 8 FF2F2F  1 <>
  22 3 3.442055 -0.317287 -0.882758 900 2 6 A0A0A0  3 <>
  23 16 1.184709 1.816078 1.881771 900 70 8 FF2F2F  0 <>
  24 2 1.871097 2.938590 2.219386 900 2 6 A0A0A0  0 <>
  25 15 2.452445 3.664099 1.426543 900 70 8 FF2F2F  0 <>
  26 16 0.036410 3.696759 0.139790 900 70 8 FF2F2F  1 <>
  27 16 -3.150230 0.214059 0.906556 900 70 8 FF2F2F  0 <>
  28 2 -4.193972 0.776204 1.586451 900 2 6 A0A0A0  0 <>
  29 15 -4.519489 1.955630 1.506136 900 70 8 FF2F2F  0 <>
  30 3 -2.618968 -1.090275 -1.432826 900 2 6 A0A0A0  3 <>
  31 3 -1.459165 3.091547 -2.235131 900 2 6 A0A0A0  3 <>
  32 3 0.901426 2.625481 -2.421943 900 2 6 A0A0A0  3 <>
  33 15 2.307458 0.084408 -3.214278 900 70 8 FF2F2F  0 <>
  34 16 -0.266277 0.193855 -4.106239 900 70 8 FF2F2F  0 <>
  35 2 -0.017520 -0.547653 -5.208411 900 2 6 A0A0A0  0 <>
  36 15 -0.195748 -0.074565 -6.328970 900 70 8 FF2F2F  0 <>
  37 3 -1.557817 -1.710905 3.545495 900 2 6 A0A0A0  3 <>
  38 2 1.838025 3.161727 3.688161 900 2 6 A0A0A0  0 <>
  39 2 2.641553 4.179519 4.220194 900 2 6 A0A0A0  1 <>
  40 2 2.646909 4.424344 5.594885 900 2 6 A0A0A0  1 <>
  41 2 1.848893 3.656916 6.442811 900 2 6 A0A0A0  1 <>
  42 2 1.042410 2.646084 5.920068 900 2 6 A0A0A0  1 <>
  43 2 1.033848 2.397580 4.545430 900 2 6 A0A0A0  1 <>
  44 3 -4.888104 -0.242131 2.498037 900 2 6 A0A0A0  1 2
  45 16 -4.490584 -1.595557 2.285726 900 70 8 FF2F2F  1 <>
  46 3 0.439405 -1.963829 -5.026683 900 2 6 A0A0A0  3 <>
  47 3 -6.429871 -0.018106 2.446121 900 2 6 A0A0A0  1 1
  48 25 -7.120475 -0.147903 1.156574 900 43 7 5757FF  1 <>
  49 2 -6.805503 -1.004353 0.132803 900 2 6 A0A0A0  0 <>
  50 15 -5.787181 -1.686069 0.108756 900 70 8 FF2F2F  0 <>
  51 2 -7.180201 -0.807726 3.511905 900 2 6 A0A0A0  0 <>
  52 2 -7.759650 -0.140191 4.604624 900 2 6 A0A0A0  1 <>
  53 2 -8.456774 -0.849388 5.585525 900 2 6 A0A0A0  1 <>
  54 2 -8.585084 -2.233167 5.488693 900 2 6 A0A0A0  1 <>
  55 2 -8.017401 -2.909567 4.411424 900 2 6 A0A0A0  1 <>
  56 2 -7.320870 -2.202358 3.429229 900 2 6 A0A0A0  1 <>
  57 2 -7.755928 -1.044804 -1.011553 900 2 6 A0A0A0  0 <>
  58 2 -7.246891 -1.298880 -2.291791 900 2 6 A0A0A0  1 <>
  59 2 -8.105938 -1.344926 -3.391284 900 2 6 A0A0A0  1 <>
  60 2 -9.475480 -1.148923 -3.213974 900 2 6 A0A0A0  1 <>
  61 2 -9.990338 -0.914992 -1.938374 900 2 6 A0A0A0  1 <>
  62 2 -9.134692 -0.866518 -0.834990 900 2 6 A0A0A0  1 <>
  63 41 0.097306 -0.393686 0.137726 900 21 1 FFFFFF  0 <>
  64 41 3.403840 0.376672 1.921982 900 21 1 FFFFFF  0 <>
  65 41 2.726237 -0.243168 3.440673 900 21 1 FFFFFF  0 <>
  66 41 1.773860 -2.967651 2.297091 900 21 1 FFFFFF  0 <>
  67 41 2.107238 -3.970123 0.293027 900 21 1 FFFFFF  0 <>
  68 41 3.523230 -3.000334 0.053017 900 21 1 FFFFFF  0 <>
  69 41 0.664824 -2.451273 -0.841135 900 21 1 FFFFFF  0 <>
  70 41 2.013047 1.872549 -0.001628 900 21 1 FFFFFF  0 <>
  71 41 -1.970468 2.858428 0.976763 900 21 1 FFFFFF  0 <>
  72 41 -1.209668 1.451414 1.618587 900 21 1 FFFFFF  0 <>
  73 41 -3.293980 1.687775 -0.524135 900 21 1 FFFFFF  0 <>
  74 41 -0.346355 -1.295784 -2.667465 900 21 1 FFFFFF  0 <>
  75 42 3.146435 -2.836673 -2.150656 900 21 1 FFFFFF  0 <>
  76 41 3.950700 -0.632454 0.024021 900 21 1 FFFFFF  0 <>
  77 41 3.996440 -0.788869 -1.703628 900 21 1 FFFFFF  0 <>
  78 41 3.596084 0.761910 -0.983285 900 21 1 FFFFFF  0 <>
  79 42 0.994480 3.899298 0.118980 900 21 1 FFFFFF  0 <>
  80 41 -3.702821 -0.935384 -1.435953 900 21 1 FFFFFF  0 <>
  81 41 -2.383943 -1.524374 -2.407760 900 21 1 FFFFFF  0 <>
  82 41 -2.370178 -1.819794 -0.657267 900 21 1 FFFFFF  0 <>
  83 41 -2.428753 3.025007 -1.745123 900 21 1 FFFFFF  0 <>
  84 41 -1.156242 4.141987 -2.145696 900 21 1 FFFFFF  0 <>
  85 41 -1.627247 2.892967 -3.301260 900 21 1 FFFFFF  0 <>
  86 41 0.831950 2.435679 -3.498248 900 21 1 FFFFFF  0 <>
  87 41 1.029227 3.709774 -2.308751 900 21 1 FFFFFF  0 <>
  88 41 1.833238 2.197403 -2.057862 900 21 1 FFFFFF  0 <>
  89 41 -2.289710 -2.512615 3.420821 900 21 1 FFFFFF  0 <>
  90 41 -1.001853 -1.897690 4.468066 900 21 1 FFFFFF  0 <>
  91 41 -2.075083 -0.751192 3.602268 900 21 1 FFFFFF  0 <>
  92 41 3.267287 4.786589 3.568580 900 21 1 FFFFFF  0 <>
  93 41 3.272180 5.214474 6.004468 900 21 1 FFFFFF  0 <>
  94 41 1.853162 3.849485 7.513505 900 21 1 FFFFFF  0 <>
  95 41 0.418095 2.053403 6.584940 900 21 1 FFFFFF  0 <>
  96 41 0.391003 1.610529 4.160870 900 21 1 FFFFFF  0 <>
  97 41 -4.540049 -0.001542 3.510649 900 21 1 FFFFFF  0 <>
  98 42 -4.803640 -1.828141 1.381788 900 21 1 FFFFFF  0 <>
  99 41 1.425412 -1.998033 -4.564330 900 21 1 FFFFFF  0 <>
  100 41 -0.294996 -2.538110 -4.458216 900 21 1 FFFFFF  0 <>
  101 41 0.524492 -2.434094 -6.012197 900 21 1 FFFFFF  0 <>
  102 41 -6.587345 1.043620 2.684128 900 21 1 FFFFFF  0 <>
  103 43 -7.948978 0.424803 1.060731 900 21 1 FFFFFF  0 <>
  104 41 -7.676214 0.940351 4.704115 900 21 1 FFFFFF  0 <>
  105 41 -8.900553 -0.321436 6.426168 900 21 1 FFFFFF  0 <>
  106 41 -9.126845 -2.784734 6.252864 900 21 1 FFFFFF  0 <>
  107 41 -8.114496 -3.989712 4.334960 900 21 1 FFFFFF  0 <>
  108 41 -6.883152 -2.752413 2.598329 900 21 1 FFFFFF  0 <>
  109 41 -6.180862 -1.457822 -2.437586 900 21 1 FFFFFF  0 <>
  110 41 -7.708279 -1.536639 -4.385122 900 21 1 FFFFFF  0 <>
  111 41 -10.144592 -1.188023 -4.070744 900 21 1 FFFFFF  0 <>
  112 41 -11.061183 -0.779855 -1.803244 900 21 1 FFFFFF  0 <>
  113 41 -9.563864 -0.719202 0.152243 900 21 1 FFFFFF  0 <>
  :::
 } 
 m_bond[130] { 
  # First column is bond index #
  i_m_from
  i_m_to
  i_m_order
  i_sd_original_parity
  :::
  1 1 4 1 1
  2 1 2 1 <>
  3 2 3 1 <>
  4 2 64 1 <>
  5 2 65 1 <>
  6 3 8 1 <>
  7 3 4 1 <>
  8 3 18 1 6
  9 4 1 1 1
  10 4 5 1 <>
  11 4 66 1 <>
  12 5 6 1 <>
  13 5 67 1 <>
  14 5 68 1 <>
  15 6 7 1 <>
  16 6 21 1 1
  17 6 69 1 <>
  18 7 16 1 <>
  19 7 8 1 <>
  20 7 22 1 1
  21 8 9 1 <>
  22 8 63 1 6
  23 9 10 1 <>
  24 9 23 1 6
  25 9 70 1 <>
  26 10 15 1 1
  27 10 11 1 <>
  28 10 26 1 <>
  29 11 12 1 <>
  30 11 71 1 <>
  31 11 72 1 <>
  32 12 13 1 <>
  33 12 27 1 6
  34 12 73 1 <>
  35 13 14 2 <>
  36 13 30 1 <>
  37 14 15 1 <>
  38 14 17 1 <>
  39 15 10 1 1
  40 15 31 1 <>
  41 15 32 1 <>
  42 16 17 1 <>
  43 16 33 2 <>
  44 17 34 1 1
  45 17 74 1 <>
  46 18 3 1 6
  47 18 19 1 <>
  48 19 20 2 <>
  49 19 37 1 <>
  50 21 6 1 1
  51 21 75 1 <>
  52 22 7 1 1
  53 22 76 1 <>
  54 22 77 1 <>
  55 22 78 1 <>
  56 23 9 1 6
  57 23 24 1 <>
  58 24 25 2 <>
  59 24 38 1 <>
  60 26 79 1 <>
  61 27 12 1 6
  62 27 28 1 <>
  63 28 44 1 <>
  64 28 29 2 <>
  65 30 80 1 <>
  66 30 81 1 <>
  67 30 82 1 <>
  68 31 83 1 <>
  69 31 84 1 <>
  70 31 85 1 <>
  71 32 86 1 <>
  72 32 87 1 <>
  73 32 88 1 <>
  74 34 17 1 1
  75 34 35 1 <>
  76 35 36 2 <>
  77 35 46 1 <>
  78 37 89 1 <>
  79 37 90 1 <>
  80 37 91 1 <>
  81 38 43 2 <>
  82 38 39 1 <>
  83 39 40 2 <>
  84 39 92 1 <>
  85 40 41 1 <>
  86 40 93 1 <>
  87 41 42 2 <>
  88 41 94 1 <>
  89 42 43 1 <>
  90 42 95 1 <>
  91 43 96 1 <>
  92 44 47 1 <>
  93 44 45 1 1
  94 44 97 1 <>
  95 45 44 1 1
  96 45 98 1 <>
  97 46 99 1 <>
  98 46 100 1 <>
  99 46 101 1 <>
  100 47 48 1 6
  101 47 51 1 <>
  102 47 102 1 <>
  103 48 47 1 6
  104 48 49 1 <>
  105 48 103 1 <>
  106 49 50 2 <>
  107 49 57 1 <>
  108 51 52 2 <>
  109 51 56 1 <>
  110 52 53 1 <>
  111 52 104 1 <>
  112 53 54 2 <>
  113 53 105 1 <>
  114 54 55 1 <>
  115 54 106 1 <>
  116 55 56 2 <>
  117 55 107 1 <>
  118 56 108 1 <>
  119 57 62 2 <>
  120 57 58 1 <>
  121 58 59 2 <>
  122 58 109 1 <>
  123 59 60 1 <>
  124 59 110 1 <>
  125 60 61 2 <>
  126 60 111 1 <>
  127 61 62 1 <>
  128 61 112 1 <>
  129 62 113 1 <>
  130 63 8 1 6
  :::
 } 
} 

f_m_ct { 
 s_m_title
 s_m_entry_id
 s_m_entry_name
 i_f3d_flags
 r_f3d_energy
 r_mmod_Potential_Energy-MMFF94s
 b_mmod_Minimization_Converged-MMFF94s
 r_mmod_RMS_Derivative-MMFF94s
 s_m_job_name
 s_m_Source_Path
 s_m_Source_File
 i_m_Source_File_Index
 i_mmod_Times_Found-MMFF94s
 r_mmod_Relative_Potential_Energy-MMFF94s
 i_mmod_Conformation-MMFF94s
 i_mmod_Serial_Number-MMFF94s
 i_m_ct_format
 :::
 Taxol 
  16 
  entry 
  0
  0
  855.873657226562
  0
  0.0753853917121887
  mmod_confelim_2 
  "/Users/rgil/Documents/StereoFitter/Taxol/Taxol Structures/Taxol_by_rrg" 
  Taxol_Confelim.mae 
  16
  6
  8.14508056640625
  27
  1
  2
 m_depend[8] { 
  # First column is dependency index #
  i_m_depend_dependency
  s_m_depend_property
  :::
  1 20 r_mmod_Potential_Energy-MMFF94s 
  2 20 b_mmod_Minimization_Converged-MMFF94s 
  3 20 r_mmod_RMS_Derivative-MMFF94s 
  4 30 s_m_job_name 
  5 20 i_mmod_Times_Found-MMFF94s 
  6 20 r_mmod_Relative_Potential_Energy-MMFF94s 
  7 20 i_mmod_Conformation-MMFF94s 
  8 10 i_mmod_Serial_Number-MMFF94s 
  :::
 } 
 m_atom[113] { 
  # First column is atom index #
  i_m_mmod_type
  r_m_x_coord
  r_m_y_coord
  r_m_z_coord
  i_m_residue_number
  i_m_color
  i_m_atomic_number
  s_m_color_rgb
  i_m_Hcount
  i_sd_original_parity
  :::
  1 16 2.733395 -1.040863 2.825144 900 70 8 FF2F2F  0 <>
  2 3 1.824014 0.063499 2.677983 900 2 6 A0A0A0  2 <>
  3 3 0.924990 -0.712991 1.671878 900 2 6 A0A0A0  0 2
  4 3 1.896723 -1.901751 2.014979 900 2 6 A0A0A0  1 1
  5 3 2.721753 -2.581012 0.939966 900 2 6 A0A0A0  2 <>
  6 3 2.270513 -2.187721 -0.461771 900 2 6 A0A0A0  1 1
  7 3 2.124940 -0.645332 -0.655674 900 2 6 A0A0A0  0 2
  8 3 0.852467 -0.189419 0.187193 900 2 6 A0A0A0  1 2
  9 3 0.426744 1.334229 0.111112 900 2 6 A0A0A0  1 1
  10 3 -0.719793 1.747524 -0.949362 900 2 6 A0A0A0  0 2
  11 3 -2.090561 1.096523 -0.560937 900 2 6 A0A0A0  2 <>
  12 3 -2.656374 0.054815 -1.546086 900 2 6 A0A0A0  1 1
  13 2 -1.544356 -0.728941 -2.227979 900 2 6 A0A0A0  0 <>
  14 2 -0.395873 -0.085768 -2.586663 900 2 6 A0A0A0  0 <>
  15 3 -0.335155 1.461892 -2.441466 900 2 6 A0A0A0  0 <>
  16 2 2.068423 -0.415207 -2.206944 900 2 6 A0A0A0  0 <>
  17 3 0.837607 -0.841046 -3.034904 900 2 6 A0A0A0  1 2
  18 16 -0.428504 -0.900263 2.196607 900 70 8 FF2F2F  0 <>
  19 2 -1.050079 -2.062105 1.858395 900 2 6 A0A0A0  0 <>
  20 15 -0.660105 -2.835437 0.994431 900 70 8 FF2F2F  0 <>
  21 16 3.204316 -2.726703 -1.396384 900 70 8 FF2F2F  1 <>
  22 3 3.421624 0.091590 -0.213796 900 2 6 A0A0A0  3 <>
  23 16 -0.076433 1.740999 1.419745 900 70 8 FF2F2F  0 <>
  24 2 0.161812 3.016588 1.814960 900 2 6 A0A0A0  0 <>
  25 15 0.807119 3.837604 1.181351 900 70 8 FF2F2F  0 <>
  26 16 -0.947344 3.174372 -0.842996 900 70 8 FF2F2F  1 <>
  27 16 -3.552967 -0.827208 -0.833522 900 70 8 FF2F2F  0 <>
  28 2 -4.851178 -0.403910 -0.816666 900 2 6 A0A0A0  0 <>
  29 15 -5.257946 0.666667 -1.262049 900 70 8 FF2F2F  0 <>
  30 3 -1.834816 -2.188673 -2.475398 900 2 6 A0A0A0  3 <>
  31 3 -1.326899 2.119634 -3.460705 900 2 6 A0A0A0  3 <>
  32 3 0.988204 2.198947 -2.801886 900 2 6 A0A0A0  3 <>
  33 15 3.042452 0.066577 -2.807033 900 70 8 FF2F2F  0 <>
  34 16 0.961156 -0.558663 -4.438818 900 70 8 FF2F2F  0 <>
  35 2 1.736226 -1.267758 -5.288784 900 2 6 A0A0A0  0 <>
  36 15 1.833054 -0.933101 -6.467772 900 70 8 FF2F2F  0 <>
  37 3 -2.219274 -2.307177 2.755922 900 2 6 A0A0A0  3 <>
  38 2 -0.436060 3.266453 3.148989 900 2 6 A0A0A0  0 <>
  39 2 -1.470454 2.470676 3.659076 900 2 6 A0A0A0  1 <>
  40 2 -2.004986 2.745273 4.919364 900 2 6 A0A0A0  1 <>
  41 2 -1.510434 3.810996 5.671572 900 2 6 A0A0A0  1 <>
  42 2 -0.485339 4.610303 5.164870 900 2 6 A0A0A0  1 <>
  43 2 0.049530 4.342607 3.903287 900 2 6 A0A0A0  1 <>
  44 3 -5.798177 -1.453765 -0.240427 900 2 6 A0A0A0  1 2
  45 16 -7.144925 -1.136041 -0.652867 900 70 8 FF2F2F  1 <>
  46 3 2.434820 -2.487607 -4.768162 900 2 6 A0A0A0  3 <>
  47 3 -5.693979 -1.505596 1.300165 900 2 6 A0A0A0  1 1
  48 25 -6.259564 -0.307138 1.917610 900 43 7 5757FF  1 <>
  49 2 -5.480174 0.777937 2.245621 900 2 6 A0A0A0  0 <>
  50 15 -4.271230 0.809199 2.039742 900 70 8 FF2F2F  0 <>
  51 2 -6.312914 -2.726190 1.975044 900 2 6 A0A0A0  0 <>
  52 2 -5.936648 -3.022460 3.300177 900 2 6 A0A0A0  1 <>
  53 2 -6.475413 -4.118643 3.976514 900 2 6 A0A0A0  1 <>
  54 2 -7.406806 -4.935623 3.343064 900 2 6 A0A0A0  1 <>
  55 2 -7.802806 -4.651803 2.038341 900 2 6 A0A0A0  1 <>
  56 2 -7.264262 -3.553660 1.360448 900 2 6 A0A0A0  1 <>
  57 2 -6.178996 1.946460 2.842096 900 2 6 A0A0A0  0 <>
  58 2 -5.646461 3.222410 2.617542 900 2 6 A0A0A0  1 <>
  59 2 -6.271825 4.348007 3.156556 900 2 6 A0A0A0  1 <>
  60 2 -7.423393 4.201952 3.929400 900 2 6 A0A0A0  1 <>
  61 2 -7.949281 2.931965 4.169271 900 2 6 A0A0A0  1 <>
  62 2 -7.328608 1.802327 3.629957 900 2 6 A0A0A0  1 <>
  63 41 0.023805 -0.751874 -0.237477 900 21 1 FFFFFF  0 <>
  64 41 2.330263 0.958629 2.308391 900 21 1 FFFFFF  0 <>
  65 41 1.348016 0.306352 3.634309 900 21 1 FFFFFF  0 <>
  66 41 1.448838 -2.659134 2.672741 900 21 1 FFFFFF  0 <>
  67 41 2.640225 -3.671002 1.044281 900 21 1 FFFFFF  0 <>
  68 41 3.792720 -2.377205 1.068406 900 21 1 FFFFFF  0 <>
  69 41 1.312549 -2.671481 -0.683637 900 21 1 FFFFFF  0 <>
  70 41 1.325308 1.925151 -0.077900 900 21 1 FFFFFF  0 <>
  71 41 -2.852647 1.875410 -0.420778 900 21 1 FFFFFF  0 <>
  72 41 -2.015668 0.623611 0.425479 900 21 1 FFFFFF  0 <>
  73 41 -3.231276 0.521163 -2.349701 900 21 1 FFFFFF  0 <>
  74 41 0.730839 -1.916872 -2.890197 900 21 1 FFFFFF  0 <>
  75 42 3.397480 -3.649271 -1.143762 900 21 1 FFFFFF  0 <>
  76 41 3.663140 -0.015550 0.839774 900 21 1 FFFFFF  0 <>
  77 41 4.298365 -0.291851 -0.751244 900 21 1 FFFFFF  0 <>
  78 41 3.366139 1.164576 -0.424319 900 21 1 FFFFFF  0 <>
  79 42 -0.121405 3.616939 -0.558994 900 21 1 FFFFFF  0 <>
  80 41 -2.849224 -2.309196 -2.872033 900 21 1 FFFFFF  0 <>
  81 41 -1.173427 -2.640923 -3.218156 900 21 1 FFFFFF  0 <>
  82 41 -1.754355 -2.758692 -1.545629 900 21 1 FFFFFF  0 <>
  83 41 -2.379453 2.027256 -3.202511 900 21 1 FFFFFF  0 <>
  84 41 -1.163716 3.201474 -3.545887 900 21 1 FFFFFF  0 <>
  85 41 -1.189075 1.695335 -4.462715 900 21 1 FFFFFF  0 <>
  86 41 1.329873 1.943803 -3.810730 900 21 1 FFFFFF  0 <>
  87 41 0.853883 3.288347 -2.786895 900 21 1 FFFFFF  0 <>
  88 41 1.803257 2.020764 -2.104555 900 21 1 FFFFFF  0 <>
  89 41 -2.895521 -3.019150 2.276316 900 21 1 FFFFFF  0 <>
  90 41 -1.870309 -2.719630 3.705441 900 21 1 FFFFFF  0 <>
  91 41 -2.761412 -1.375333 2.931347 900 21 1 FFFFFF  0 <>
  92 41 -1.883000 1.646056 3.081311 900 21 1 FFFFFF  0 <>
  93 41 -2.814601 2.132498 5.309417 900 21 1 FFFFFF  0 <>
  94 41 -1.930877 4.023953 6.651936 900 21 1 FFFFFF  0 <>
  95 41 -0.106861 5.444643 5.750876 900 21 1 FFFFFF  0 <>
  96 41 0.844759 4.975066 3.513813 900 21 1 FFFFFF  0 <>
  97 41 -5.544116 -2.416882 -0.697289 900 21 1 FFFFFF  0 <>
  98 42 -7.192364 -0.157898 -0.667925 900 21 1 FFFFFF  0 <>
  99 41 3.205040 -2.217248 -4.046544 900 21 1 FFFFFF  0 <>
  100 41 1.718302 -3.196938 -4.349198 900 21 1 FFFFFF  0 <>
  101 41 2.932384 -2.990008 -5.604674 900 21 1 FFFFFF  0 <>
  102 41 -4.625996 -1.539742 1.537379 900 21 1 FFFFFF  0 <>
  103 43 -7.264973 -0.282162 2.033228 900 21 1 FFFFFF  0 <>
  104 41 -5.220187 -2.387706 3.819186 900 21 1 FFFFFF  0 <>
  105 41 -6.171662 -4.331382 4.998507 900 21 1 FFFFFF  0 <>
  106 41 -7.829805 -5.788867 3.867256 900 21 1 FFFFFF  0 <>
  107 41 -8.538460 -5.283847 1.546097 900 21 1 FFFFFF  0 <>
  108 41 -7.615083 -3.361107 0.349065 900 21 1 FFFFFF  0 <>
  109 41 -4.746330 3.343943 2.017734 900 21 1 FFFFFF  0 <>
  110 41 -5.858166 5.337447 2.976305 900 21 1 FFFFFF  0 <>
  111 41 -7.908175 5.079438 4.351468 900 21 1 FFFFFF  0 <>
  112 41 -8.840218 2.822534 4.783595 900 21 1 FFFFFF  0 <>
  113 41 -7.740026 0.822940 3.856732 900 21 1 FFFFFF  0 <>
  :::
 } 
 m_bond[130] { 
  # First column is bond index #
  i_m_from
  i_m_to
  i_m_order
  i_sd_original_parity
  :::
  1 1 4 1 1
  2 1 2 1 <>
  3 2 3 1 <>
  4 2 64 1 <>
  5 2 65 1 <>
  6 3 8 1 <>
  7 3 4 1 <>
  8 3 18 1 6
  9 4 1 1 1
  10 4 5 1 <>
  11 4 66 1 <>
  12 5 6 1 <>
  13 5 67 1 <>
  14 5 68 1 <>
  15 6 7 1 <>
  16 6 21 1 1
  17 6 69 1 <>
  18 7 16 1 <>
  19 7 8 1 <>
  20 7 22 1 1
  21 8 9 1 <>
  22 8 63 1 6
  23 9 10 1 <>
  24 9 23 1 6
  25 9 70 1 <>
  26 10 15 1 1
  27 10 11 1 <>
  28 10 26 1 <>
  29 11 12 1 <>
  30 11 71 1 <>
  31 11 72 1 <>
  32 12 13 1 <>
  33 12 27 1 6
  34 12 73 1 <>
  35 13 14 2 <>
  36 13 30 1 <>
  37 14 15 1 <>
  38 14 17 1 <>
  39 15 10 1 1
  40 15 31 1 <>
  41 15 32 1 <>
  42 16 17 1 <>
  43 16 33 2 <>
  44 17 34 1 1
  45 17 74 1 <>
  46 18 3 1 6
  47 18 19 1 <>
  48 19 20 2 <>
  49 19 37 1 <>
  50 21 6 1 1
  51 21 75 1 <>
  52 22 7 1 1
  53 22 76 1 <>
  54 22 77 1 <>
  55 22 78 1 <>
  56 23 9 1 6
  57 23 24 1 <>
  58 24 25 2 <>
  59 24 38 1 <>
  60 26 79 1 <>
  61 27 12 1 6
  62 27 28 1 <>
  63 28 44 1 <>
  64 28 29 2 <>
  65 30 80 1 <>
  66 30 81 1 <>
  67 30 82 1 <>
  68 31 83 1 <>
  69 31 84 1 <>
  70 31 85 1 <>
  71 32 86 1 <>
  72 32 87 1 <>
  73 32 88 1 <>
  74 34 17 1 1
  75 34 35 1 <>
  76 35 36 2 <>
  77 35 46 1 <>
  78 37 89 1 <>
  79 37 90 1 <>
  80 37 91 1 <>
  81 38 43 2 <>
  82 38 39 1 <>
  83 39 40 2 <>
  84 39 92 1 <>
  85 40 41 1 <>
  86 40 93 1 <>
  87 41 42 2 <>
  88 41 94 1 <>
  89 42 43 1 <>
  90 42 95 1 <>
  91 43 96 1 <>
  92 44 47 1 <>
  93 44 45 1 1
  94 44 97 1 <>
  95 45 44 1 1
  96 45 98 1 <>
  97 46 99 1 <>
  98 46 100 1 <>
  99 46 101 1 <>
  100 47 48 1 6
  101 47 51 1 <>
  102 47 102 1 <>
  103 48 47 1 6
  104 48 49 1 <>
  105 48 103 1 <>
  106 49 50 2 <>
  107 49 57 1 <>
  108 51 52 2 <>
  109 51 56 1 <>
  110 52 53 1 <>
  111 52 104 1 <>
  112 53 54 2 <>
  113 53 105 1 <>
  114 54 55 1 <>
  115 54 106 1 <>
  116 55 56 2 <>
  117 55 107 1 <>
  118 56 108 1 <>
  119 57 62 2 <>
  120 57 58 1 <>
  121 58 59 2 <>
  122 58 109 1 <>
  123 59 60 1 <>
  124 59 110 1 <>
  125 60 61 2 <>
  126 60 111 1 <>
  127 61 62 1 <>
  128 61 112 1 <>
  129 62 113 1 <>
  130 63 8 1 6
  :::
 } 
} 

f_m_ct { 
 s_m_title
 s_m_entry_id
 s_m_entry_name
 i_f3d_flags
 r_f3d_energy
 r_mmod_Potential_Energy-MMFF94s
 b_mmod_Minimization_Converged-MMFF94s
 r_mmod_RMS_Derivative-MMFF94s
 s_m_job_name
 s_m_Source_Path
 s_m_Source_File
 i_m_Source_File_Index
 i_mmod_Times_Found-MMFF94s
 r_mmod_Relative_Potential_Energy-MMFF94s
 i_mmod_Conformation-MMFF94s
 i_mmod_Serial_Number-MMFF94s
 i_m_ct_format
 :::
 Taxol 
  17 
  entry 
  0
  0
  856.175476074219
  1
  0.0479698330163956
  mmod_confelim_2 
  "/Users/rgil/Documents/StereoFitter/Taxol/Taxol Structures/Taxol_by_rrg" 
  Taxol_Confelim.mae 
  17
  2
  8.4468994140625
  28
  1
  2
 m_depend[8] { 
  # First column is dependency index #
  i_m_depend_dependency
  s_m_depend_property
  :::
  1 20 r_mmod_Potential_Energy-MMFF94s 
  2 20 b_mmod_Minimization_Converged-MMFF94s 
  3 20 r_mmod_RMS_Derivative-MMFF94s 
  4 30 s_m_job_name 
  5 20 i_mmod_Times_Found-MMFF94s 
  6 20 r_mmod_Relative_Potential_Energy-MMFF94s 
  7 20 i_mmod_Conformation-MMFF94s 
  8 10 i_mmod_Serial_Number-MMFF94s 
  :::
 } 
 m_atom[113] { 
  # First column is atom index #
  i_m_mmod_type
  r_m_x_coord
  r_m_y_coord
  r_m_z_coord
  i_m_residue_number
  i_m_color
  i_m_atomic_number
  s_m_color_rgb
  i_m_Hcount
  i_sd_original_parity
  :::
  1 16 3.371962 -1.791144 2.055986 900 70 8 FF2F2F  0 <>
  2 3 2.817050 -0.492643 2.323127 900 2 6 A0A0A0  2 <>
  3 3 1.465673 -0.844359 1.634947 900 2 6 A0A0A0  0 2
  4 3 2.109918 -2.278791 1.536288 900 2 6 A0A0A0  1 1
  5 3 2.328266 -2.958233 0.196927 900 2 6 A0A0A0  2 <>
  6 3 1.618160 -2.231955 -0.938516 900 2 6 A0A0A0  1 1
  7 3 1.855988 -0.692391 -0.953000 900 2 6 A0A0A0  0 2
  8 3 1.090912 -0.091015 0.305348 900 2 6 A0A0A0  1 2
  9 3 1.107268 1.481122 0.474098 900 2 6 A0A0A0  1 1
  10 3 -0.162180 2.315388 -0.072132 900 2 6 A0A0A0  0 2
  11 3 -1.452263 1.970974 0.736663 900 2 6 A0A0A0  2 <>
  12 3 -2.534395 1.148888 0.005343 900 2 6 A0A0A0  1 1
  13 2 -1.970816 0.301045 -1.125394 900 2 6 A0A0A0  0 <>
  14 2 -0.890501 0.732190 -1.834962 900 2 6 A0A0A0  0 <>
  15 3 -0.391228 2.182672 -1.615464 900 2 6 A0A0A0  0 <>
  16 2 1.377178 -0.210165 -2.367922 900 2 6 A0A0A0  0 <>
  17 3 -0.120104 -0.196155 -2.748876 900 2 6 A0A0A0  1 2
  18 16 0.344608 -0.755661 2.574289 900 70 8 FF2F2F  0 <>
  19 2 -0.648867 -1.676605 2.415450 900 2 6 A0A0A0  0 <>
  20 15 -0.746239 -2.430080 1.457954 900 70 8 FF2F2F  0 <>
  21 16 2.012100 -2.832541 -2.172244 900 70 8 FF2F2F  1 <>
  22 3 3.376496 -0.365791 -0.929862 900 2 6 A0A0A0  3 <>
  23 16 1.230282 1.802538 1.893205 900 70 8 FF2F2F  0 <>
  24 2 1.954598 2.904047 2.220526 900 2 6 A0A0A0  0 <>
  25 15 2.525790 3.626352 1.417376 900 70 8 FF2F2F  0 <>
  26 16 0.069829 3.718753 0.204897 900 70 8 FF2F2F  1 <>
  27 16 -3.185961 0.300467 0.974276 900 70 8 FF2F2F  0 <>
  28 2 -4.221914 0.876964 1.652973 900 2 6 A0A0A0  0 <>
  29 15 -4.533977 2.060055 1.569054 900 70 8 FF2F2F  0 <>
  30 3 -2.703504 -0.994826 -1.378343 900 2 6 A0A0A0  3 <>
  31 3 -1.473806 3.176952 -2.152086 900 2 6 A0A0A0  3 <>
  32 3 0.871552 2.662702 -2.388417 900 2 6 A0A0A0  3 <>
  33 15 2.211783 0.100589 -3.232413 900 70 8 FF2F2F  0 <>
  34 16 -0.372493 0.279717 -4.080343 900 70 8 FF2F2F  0 <>
  35 2 -0.158757 -0.451549 -5.196599 900 2 6 A0A0A0  0 <>
  36 15 -0.344191 0.041223 -6.307446 900 70 8 FF2F2F  0 <>
  37 3 -1.562689 -1.650954 3.599526 900 2 6 A0A0A0  3 <>
  38 2 1.983417 3.103401 3.692451 900 2 6 A0A0A0  0 <>
  39 2 2.858799 4.066978 4.211865 900 2 6 A0A0A0  1 <>
  40 2 2.926075 4.284969 5.589371 900 2 6 A0A0A0  1 <>
  41 2 2.118087 3.545319 6.452465 900 2 6 A0A0A0  1 <>
  42 2 1.239792 2.589333 5.942216 900 2 6 A0A0A0  1 <>
  43 2 1.169289 2.367516 4.564819 900 2 6 A0A0A0  1 <>
  44 3 -4.937975 -0.128062 2.561711 900 2 6 A0A0A0  1 2
  45 16 -4.489024 -1.474925 2.434263 900 70 8 FF2F2F  1 <>
  46 3 0.267671 -1.880361 -5.041772 900 2 6 A0A0A0  3 <>
  47 3 -6.479105 0.050237 2.405677 900 2 6 A0A0A0  1 1
  48 25 -7.081564 -0.154491 1.081210 900 43 7 5757FF  1 <>
  49 2 -6.725618 -1.097130 0.150070 900 2 6 A0A0A0  0 <>
  50 15 -5.722863 -1.795661 0.246813 900 70 8 FF2F2F  0 <>
  51 2 -7.278578 -0.705189 3.460470 900 2 6 A0A0A0  0 <>
  52 2 -7.959583 0.002437 4.466302 900 2 6 A0A0A0  1 <>
  53 2 -8.705301 -0.673711 5.434739 900 2 6 A0A0A0  1 <>
  54 2 -8.781756 -2.064402 5.412293 900 2 6 A0A0A0  1 <>
  55 2 -8.113159 -2.780539 4.422219 900 2 6 A0A0A0  1 <>
  56 2 -7.367612 -2.106345 3.452722 900 2 6 A0A0A0  1 <>
  57 2 -7.603248 -1.218198 -1.047104 900 2 6 A0A0A0  0 <>
  58 2 -7.027452 -1.638471 -2.253725 900 2 6 A0A0A0  1 <>
  59 2 -7.813624 -1.769074 -3.400042 900 2 6 A0A0A0  1 <>
  60 2 -9.178983 -1.491619 -3.343086 900 2 6 A0A0A0  1 <>
  61 2 -9.762378 -1.092203 -2.140332 900 2 6 A0A0A0  1 <>
  62 2 -8.979348 -0.959139 -0.990527 900 2 6 A0A0A0  1 <>
  63 41 0.050762 -0.367692 0.155088 900 21 1 FFFFFF  0 <>
  64 41 3.415631 0.302687 1.872395 900 21 1 FFFFFF  0 <>
  65 41 2.755739 -0.310333 3.401469 900 21 1 FFFFFF  0 <>
  66 41 1.700912 -2.998427 2.258262 900 21 1 FFFFFF  0 <>
  67 41 1.958150 -3.991062 0.238010 900 21 1 FFFFFF  0 <>
  68 41 3.398643 -3.063628 -0.022575 900 21 1 FFFFFF  0 <>
  69 41 0.541705 -2.421928 -0.855658 900 21 1 FFFFFF  0 <>
  70 41 2.010843 1.856120 -0.009865 900 21 1 FFFFFF  0 <>
  71 41 -1.929572 2.899038 1.082198 900 21 1 FFFFFF  0 <>
  72 41 -1.185575 1.459676 1.669794 900 21 1 FFFFFF  0 <>
  73 41 -3.299298 1.795800 -0.437173 900 21 1 FFFFFF  0 <>
  74 41 -0.461869 -1.228154 -2.661747 900 21 1 FFFFFF  0 <>
  75 42 2.986325 -2.866161 -2.214658 900 21 1 FFFFFF  0 <>
  76 41 3.895127 -0.710432 -0.039733 900 21 1 FFFFFF  0 <>
  77 41 3.900863 -0.838800 -1.769479 900 21 1 FFFFFF  0 <>
  78 41 3.558056 0.710415 -1.015774 900 21 1 FFFFFF  0 <>
  79 42 1.030119 3.906486 0.160134 900 21 1 FFFFFF  0 <>
  80 41 -3.783483 -0.816752 -1.363990 900 21 1 FFFFFF  0 <>
  81 41 -2.492629 -1.425865 -2.360027 900 21 1 FFFFFF  0 <>
  82 41 -2.458388 -1.735496 -0.612237 900 21 1 FFFFFF  0 <>
  83 41 -2.431768 3.134626 -1.637550 900 21 1 FFFFFF  0 <>
  84 41 -1.141391 4.218705 -2.065217 900 21 1 FFFFFF  0 <>
  85 41 -1.673632 2.988830 -3.214578 900 21 1 FFFFFF  0 <>
  86 41 0.776225 2.492089 -3.465976 900 21 1 FFFFFF  0 <>
  87 41 1.026995 3.741732 -2.260504 900 21 1 FFFFFF  0 <>
  88 41 1.800443 2.207600 -2.050927 900 21 1 FFFFFF  0 <>
  89 41 -2.292903 -2.459062 3.510971 900 21 1 FFFFFF  0 <>
  90 41 -0.985238 -1.815515 4.513235 900 21 1 FFFFFF  0 <>
  91 41 -2.081581 -0.691519 3.647061 900 21 1 FFFFFF  0 <>
  92 41 3.493382 4.651453 3.548265 900 21 1 FFFFFF  0 <>
  93 41 3.607555 5.032339 5.989454 900 21 1 FFFFFF  0 <>
  94 41 2.170810 3.716862 7.525445 900 21 1 FFFFFF  0 <>
  95 41 0.607997 2.018627 6.619148 900 21 1 FFFFFF  0 <>
  96 41 0.471636 1.623551 4.189956 900 21 1 FFFFFF  0 <>
  97 41 -4.658268 0.163662 3.582166 900 21 1 FFFFFF  0 <>
  98 42 -4.765827 -1.769685 1.536699 900 21 1 FFFFFF  0 <>
  99 41 1.258637 -1.944159 -4.593346 900 21 1 FFFFFF  0 <>
  100 41 -0.472335 -2.445783 -4.471654 900 21 1 FFFFFF  0 <>
  101 41 0.328821 -2.337754 -6.035080 900 21 1 FFFFFF  0 <>
  102 41 -6.674946 1.117645 2.582105 900 21 1 FFFFFF  0 <>
  103 43 -7.887599 0.425560 0.888811 900 21 1 FFFFFF  0 <>
  104 41 -7.919038 1.089289 4.506355 900 21 1 FFFFFF  0 <>
  105 41 -9.227754 -0.114483 6.207166 900 21 1 FFFFFF  0 <>
  106 41 -9.361833 -2.590317 6.166335 900 21 1 FFFFFF  0 <>
  107 41 -8.170009 -3.866088 4.403619 900 21 1 FFFFFF  0 <>
  108 41 -6.852526 -2.688123 2.690733 900 21 1 FFFFFF  0 <>
  109 41 -5.965052 -1.864858 -2.306236 900 21 1 FFFFFF  0 <>
  110 41 -7.362618 -2.091051 -4.335733 900 21 1 FFFFFF  0 <>
  111 41 -9.791939 -1.596967 -4.235526 900 21 1 FFFFFF  0 <>
  112 41 -10.831157 -0.894431 -2.096870 900 21 1 FFFFFF  0 <>
  113 41 -9.466436 -0.684129 -0.059306 900 21 1 FFFFFF  0 <>
  :::
 } 
 m_bond[130] { 
  # First column is bond index #
  i_m_from
  i_m_to
  i_m_order
  i_sd_original_parity
  :::
  1 1 4 1 1
  2 1 2 1 <>
  3 2 3 1 <>
  4 2 64 1 <>
  5 2 65 1 <>
  6 3 8 1 <>
  7 3 4 1 <>
  8 3 18 1 6
  9 4 1 1 1
  10 4 5 1 <>
  11 4 66 1 <>
  12 5 6 1 <>
  13 5 67 1 <>
  14 5 68 1 <>
  15 6 7 1 <>
  16 6 21 1 1
  17 6 69 1 <>
  18 7 16 1 <>
  19 7 8 1 <>
  20 7 22 1 1
  21 8 9 1 <>
  22 8 63 1 6
  23 9 10 1 <>
  24 9 23 1 6
  25 9 70 1 <>
  26 10 15 1 1
  27 10 11 1 <>
  28 10 26 1 <>
  29 11 12 1 <>
  30 11 71 1 <>
  31 11 72 1 <>
  32 12 13 1 <>
  33 12 27 1 6
  34 12 73 1 <>
  35 13 14 2 <>
  36 13 30 1 <>
  37 14 15 1 <>
  38 14 17 1 <>
  39 15 10 1 1
  40 15 31 1 <>
  41 15 32 1 <>
  42 16 17 1 <>
  43 16 33 2 <>
  44 17 34 1 1
  45 17 74 1 <>
  46 18 3 1 6
  47 18 19 1 <>
  48 19 20 2 <>
  49 19 37 1 <>
  50 21 6 1 1
  51 21 75 1 <>
  52 22 7 1 1
  53 22 76 1 <>
  54 22 77 1 <>
  55 22 78 1 <>
  56 23 9 1 6
  57 23 24 1 <>
  58 24 25 2 <>
  59 24 38 1 <>
  60 26 79 1 <>
  61 27 12 1 6
  62 27 28 1 <>
  63 28 44 1 <>
  64 28 29 2 <>
  65 30 80 1 <>
  66 30 81 1 <>
  67 30 82 1 <>
  68 31 83 1 <>
  69 31 84 1 <>
  70 31 85 1 <>
  71 32 86 1 <>
  72 32 87 1 <>
  73 32 88 1 <>
  74 34 17 1 1
  75 34 35 1 <>
  76 35 36 2 <>
  77 35 46 1 <>
  78 37 89 1 <>
  79 37 90 1 <>
  80 37 91 1 <>
  81 38 43 2 <>
  82 38 39 1 <>
  83 39 40 2 <>
  84 39 92 1 <>
  85 40 41 1 <>
  86 40 93 1 <>
  87 41 42 2 <>
  88 41 94 1 <>
  89 42 43 1 <>
  90 42 95 1 <>
  91 43 96 1 <>
  92 44 47 1 <>
  93 44 45 1 1
  94 44 97 1 <>
  95 45 44 1 1
  96 45 98 1 <>
  97 46 99 1 <>
  98 46 100 1 <>
  99 46 101 1 <>
  100 47 48 1 6
  101 47 51 1 <>
  102 47 102 1 <>
  103 48 47 1 6
  104 48 49 1 <>
  105 48 103 1 <>
  106 49 50 2 <>
  107 49 57 1 <>
  108 51 52 2 <>
  109 51 56 1 <>
  110 52 53 1 <>
  111 52 104 1 <>
  112 53 54 2 <>
  113 53 105 1 <>
  114 54 55 1 <>
  115 54 106 1 <>
  116 55 56 2 <>
  117 55 107 1 <>
  118 56 108 1 <>
  119 57 62 2 <>
  120 57 58 1 <>
  121 58 59 2 <>
  122 58 109 1 <>
  123 59 60 1 <>
  124 59 110 1 <>
  125 60 61 2 <>
  126 60 111 1 <>
  127 61 62 1 <>
  128 61 112 1 <>
  129 62 113 1 <>
  130 63 8 1 6
  :::
 } 
} 

f_m_ct { 
 s_m_title
 s_m_entry_id
 s_m_entry_name
 i_f3d_flags
 r_f3d_energy
 r_mmod_Potential_Energy-MMFF94s
 b_mmod_Minimization_Converged-MMFF94s
 r_mmod_RMS_Derivative-MMFF94s
 s_m_job_name
 s_m_Source_Path
 s_m_Source_File
 i_m_Source_File_Index
 i_mmod_Times_Found-MMFF94s
 r_mmod_Relative_Potential_Energy-MMFF94s
 i_mmod_Conformation-MMFF94s
 i_mmod_Serial_Number-MMFF94s
 i_m_ct_format
 :::
 Taxol 
  18 
  entry 
  0
  0
  856.410888671875
  1
  0.0485484302043915
  mmod_confelim_2 
  "/Users/rgil/Documents/StereoFitter/Taxol/Taxol Structures/Taxol_by_rrg" 
  Taxol_Confelim.mae 
  18
  21
  8.68231201171875
  29
  1
  2
 m_depend[8] { 
  # First column is dependency index #
  i_m_depend_dependency
  s_m_depend_property
  :::
  1 20 r_mmod_Potential_Energy-MMFF94s 
  2 20 b_mmod_Minimization_Converged-MMFF94s 
  3 20 r_mmod_RMS_Derivative-MMFF94s 
  4 30 s_m_job_name 
  5 20 i_mmod_Times_Found-MMFF94s 
  6 20 r_mmod_Relative_Potential_Energy-MMFF94s 
  7 20 i_mmod_Conformation-MMFF94s 
  8 10 i_mmod_Serial_Number-MMFF94s 
  :::
 } 
 m_atom[113] { 
  # First column is atom index #
  i_m_mmod_type
  r_m_x_coord
  r_m_y_coord
  r_m_z_coord
  i_m_residue_number
  i_m_color
  i_m_atomic_number
  s_m_color_rgb
  i_m_Hcount
  i_sd_original_parity
  :::
  1 16 2.390917 -1.767178 2.619343 900 70 8 FF2F2F  0 <>
  2 3 1.750575 -0.479120 2.606271 900 2 6 A0A0A0  2 <>
  3 3 0.674932 -0.942281 1.580850 900 2 6 A0A0A0  0 2
  4 3 1.373578 -2.339628 1.760639 900 2 6 A0A0A0  1 1
  5 3 2.013258 -3.062120 0.589728 900 2 6 A0A0A0  2 <>
  6 3 1.659178 -2.421396 -0.748195 900 2 6 A0A0A0  1 1
  7 3 1.844549 -0.871713 -0.762496 900 2 6 A0A0A0  0 2
  8 3 0.680251 -0.273926 0.152619 900 2 6 A0A0A0  1 2
  9 3 0.547165 1.300513 0.235582 900 2 6 A0A0A0  1 1
  10 3 -0.503273 2.015946 -0.760656 900 2 6 A0A0A0  0 2
  11 3 -1.966928 1.556152 -0.437954 900 2 6 A0A0A0  2 <>
  12 3 -2.695582 0.767176 -1.545374 900 2 6 A0A0A0  1 1
  13 2 -1.728919 -0.103071 -2.334513 900 2 6 A0A0A0  0 <>
  14 2 -0.479548 0.364310 -2.611166 900 2 6 A0A0A0  0 <>
  15 3 -0.151464 1.846098 -2.278855 900 2 6 A0A0A0  0 <>
  16 2 1.865828 -0.446954 -2.274799 900 2 6 A0A0A0  0 <>
  17 3 0.603675 -0.541356 -3.151826 900 2 6 A0A0A0  1 2
  18 16 -0.660024 -0.874868 2.173702 900 70 8 FF2F2F  0 <>
  19 2 -1.529284 -1.864409 1.839591 900 2 6 A0A0A0  0 <>
  20 15 -1.428770 -2.573611 0.847613 900 70 8 FF2F2F  0 <>
  21 16 2.455269 -3.032184 -1.762076 900 70 8 FF2F2F  1 <>
  22 3 3.265690 -0.479506 -0.261564 900 2 6 A0A0A0  3 <>
  23 16 0.123602 1.656071 1.586853 900 70 8 FF2F2F  0 <>
  24 2 0.579233 2.822477 2.106064 900 2 6 A0A0A0  0 <>
  25 15 1.353748 3.582255 1.544633 900 70 8 FF2F2F  0 <>
  26 16 -0.494524 3.438955 -0.489438 900 70 8 FF2F2F  1 <>
  27 16 -3.728867 -0.054812 -0.965496 900 70 8 FF2F2F  0 <>
  28 2 -4.917467 0.580013 -0.761319 900 2 6 A0A0A0  0 <>
  29 15 -5.114617 1.785214 -0.890024 900 70 8 FF2F2F  0 <>
  30 3 -2.261216 -1.449267 -2.763526 900 2 6 A0A0A0  3 <>
  31 3 -0.998261 2.783696 -3.205783 900 2 6 A0A0A0  3 <>
  32 3 1.285223 2.377127 -2.559775 900 2 6 A0A0A0  3 <>
  33 15 2.922099 -0.074345 -2.810508 900 70 8 FF2F2F  0 <>
  34 16 0.807489 -0.116540 -4.509555 900 70 8 FF2F2F  0 <>
  35 2 1.466046 -0.842989 -5.439397 900 2 6 A0A0A0  0 <>
  36 15 1.650568 -0.388788 -6.566811 900 70 8 FF2F2F  0 <>
  37 3 -2.531626 -2.056896 2.936164 900 2 6 A0A0A0  3 <>
  38 2 0.032615 3.034828 3.470170 900 2 6 A0A0A0  0 <>
  39 2 -1.062577 2.307778 3.956954 900 2 6 A0A0A0  1 <>
  40 2 -1.533260 2.536921 5.251679 900 2 6 A0A0A0  1 <>
  41 2 -0.920753 3.494644 6.059666 900 2 6 A0A0A0  1 <>
  42 2 0.162167 4.228875 5.576398 900 2 6 A0A0A0  1 <>
  43 2 0.638137 4.002113 4.283368 900 2 6 A0A0A0  1 <>
  44 3 -6.043307 -0.405962 -0.454149 900 2 6 A0A0A0  1 2
  45 16 -7.305520 0.289001 -0.387113 900 70 8 FF2F2F  1 <>
  46 3 1.923359 -2.223035 -5.074006 900 2 6 A0A0A0  3 <>
  47 3 -5.772778 -1.205304 0.840439 900 2 6 A0A0A0  1 1
  48 25 -6.096687 -0.445975 2.047804 900 43 7 5757FF  1 <>
  49 2 -5.224902 0.463969 2.595536 900 2 6 A0A0A0  0 <>
  50 15 -4.111806 0.680553 2.128791 900 70 8 FF2F2F  0 <>
  51 2 -6.527529 -2.530678 0.851498 900 2 6 A0A0A0  0 <>
  52 2 -5.816479 -3.741952 0.888780 900 2 6 A0A0A0  1 <>
  53 2 -6.489686 -4.965633 0.902124 900 2 6 A0A0A0  1 <>
  54 2 -7.881947 -4.997280 0.875576 900 2 6 A0A0A0  1 <>
  55 2 -8.602849 -3.806300 0.832989 900 2 6 A0A0A0  1 <>
  56 2 -7.931717 -2.581599 0.820270 900 2 6 A0A0A0  1 <>
  57 2 -5.705272 1.217763 3.783086 900 2 6 A0A0A0  0 <>
  58 2 -6.609497 0.663424 4.698413 900 2 6 A0A0A0  1 <>
  59 2 -7.029644 1.410984 5.801357 900 2 6 A0A0A0  1 <>
  60 2 -6.545295 2.705126 5.996029 900 2 6 A0A0A0  1 <>
  61 2 -5.634534 3.255040 5.094172 900 2 6 A0A0A0  1 <>
  62 2 -5.211257 2.512106 3.990945 900 2 6 A0A0A0  1 <>
  63 41 -0.244515 -0.631275 -0.299662 900 21 1 FFFFFF  0 <>
  64 41 2.430030 0.317511 2.293460 900 21 1 FFFFFF  0 <>
  65 41 1.365613 -0.227252 3.600708 900 21 1 FFFFFF  0 <>
  66 41 0.788486 -3.052658 2.356992 900 21 1 FFFFFF  0 <>
  67 41 1.681541 -4.108796 0.575995 900 21 1 FFFFFF  0 <>
  68 41 3.102808 -3.126569 0.707194 900 21 1 FFFFFF  0 <>
  69 41 0.618491 -2.662656 -0.996295 900 21 1 FFFFFF  0 <>
  70 41 1.540402 1.732142 0.095483 900 21 1 FFFFFF  0 <>
  71 41 -2.585411 2.425888 -0.178251 900 21 1 FFFFFF  0 <>
  72 41 -1.975785 0.947404 0.473572 900 21 1 FFFFFF  0 <>
  73 41 -3.186975 1.427609 -2.264626 900 21 1 FFFFFF  0 <>
  74 41 0.303915 -1.589986 -3.142496 900 21 1 FFFFFF  0 <>
  75 42 2.456444 -3.997068 -1.615416 900 21 1 FFFFFF  0 <>
  76 41 3.498683 -0.802159 0.748061 900 21 1 FFFFFF  0 <>
  77 41 4.046639 -0.934852 -0.884307 900 21 1 FFFFFF  0 <>
  78 41 3.418107 0.604131 -0.299957 900 21 1 FFFFFF  0 <>
  79 42 0.396062 3.706335 -0.182572 900 21 1 FFFFFF  0 <>
  80 41 -3.282284 -1.347723 -3.148303 900 21 1 FFFFFF  0 <>
  81 41 -1.687427 -1.900518 -3.576636 900 21 1 FFFFFF  0 <>
  82 41 -2.272919 -2.143281 -1.917747 900 21 1 FFFFFF  0 <>
  83 41 -2.058676 2.828773 -2.968754 900 21 1 FFFFFF  0 <>
  84 41 -0.660864 3.826134 -3.145131 900 21 1 FFFFFF  0 <>
  85 41 -0.904136 2.477066 -4.254781 900 21 1 FFFFFF  0 <>
  86 41 1.589048 2.188889 -3.595155 900 21 1 FFFFFF  0 <>
  87 41 1.343573 3.463390 -2.412684 900 21 1 FFFFFF  0 <>
  88 41 2.048697 1.975149 -1.897874 900 21 1 FFFFFF  0 <>
  89 41 -2.124216 -2.751352 3.675111 900 21 1 FFFFFF  0 <>
  90 41 -2.757540 -1.105514 3.422512 900 21 1 FFFFFF  0 <>
  91 41 -3.456151 -2.462632 2.525820 900 21 1 FFFFFF  0 <>
  92 41 -1.568447 1.569640 3.337991 900 21 1 FFFFFF  0 <>
  93 41 -2.384125 1.972840 5.627674 900 21 1 FFFFFF  0 <>
  94 41 -1.291938 3.672926 7.066472 900 21 1 FFFFFF  0 <>
  95 41 0.634883 4.978785 6.206523 900 21 1 FFFFFF  0 <>
  96 41 1.483002 4.581353 3.915912 900 21 1 FFFFFF  0 <>
  97 41 -6.106841 -1.075936 -1.320487 900 21 1 FFFFFF  0 <>
  98 42 -7.087772 1.214865 -0.154963 900 21 1 FFFFFF  0 <>
  99 41 2.708642 -2.186564 -4.319539 900 21 1 FFFFFF  0 <>
  100 41 1.081037 -2.838940 -4.752549 900 21 1 FFFFFF  0 <>
  101 41 2.347710 -2.698636 -5.964772 900 21 1 FFFFFF  0 <>
  102 41 -4.702583 -1.435704 0.885981 900 21 1 FFFFFF  0 <>
  103 43 -7.043400 -0.516257 2.397429 900 21 1 FFFFFF  0 <>
  104 41 -4.728432 -3.747770 0.903297 900 21 1 FFFFFF  0 <>
  105 41 -5.926808 -5.895546 0.931486 900 21 1 FFFFFF  0 <>
  106 41 -8.405246 -5.950161 0.884399 900 21 1 FFFFFF  0 <>
  107 41 -9.689629 -3.830088 0.805782 900 21 1 FFFFFF  0 <>
  108 41 -8.519184 -1.666166 0.776156 900 21 1 FFFFFF  0 <>
  109 41 -6.977520 -0.352395 4.585228 900 21 1 FFFFFF  0 <>
  110 41 -7.730486 0.982482 6.514440 900 21 1 FFFFFF  0 <>
  111 41 -6.874392 3.284376 6.855959 900 21 1 FFFFFF  0 <>
  112 41 -5.253291 4.261587 5.250080 900 21 1 FFFFFF  0 <>
  113 41 -4.500388 2.948009 3.291401 900 21 1 FFFFFF  0 <>
  :::
 } 
 m_bond[130] { 
  # First column is bond index #
  i_m_from
  i_m_to
  i_m_order
  i_sd_original_parity
  :::
  1 1 4 1 1
  2 1 2 1 <>
  3 2 3 1 <>
  4 2 64 1 <>
  5 2 65 1 <>
  6 3 8 1 <>
  7 3 4 1 <>
  8 3 18 1 6
  9 4 1 1 1
  10 4 5 1 <>
  11 4 66 1 <>
  12 5 6 1 <>
  13 5 67 1 <>
  14 5 68 1 <>
  15 6 7 1 <>
  16 6 21 1 1
  17 6 69 1 <>
  18 7 16 1 <>
  19 7 8 1 <>
  20 7 22 1 1
  21 8 9 1 <>
  22 8 63 1 6
  23 9 10 1 <>
  24 9 23 1 6
  25 9 70 1 <>
  26 10 15 1 1
  27 10 11 1 <>
  28 10 26 1 <>
  29 11 12 1 <>
  30 11 71 1 <>
  31 11 72 1 <>
  32 12 13 1 <>
  33 12 27 1 6
  34 12 73 1 <>
  35 13 14 2 <>
  36 13 30 1 <>
  37 14 15 1 <>
  38 14 17 1 <>
  39 15 10 1 1
  40 15 31 1 <>
  41 15 32 1 <>
  42 16 17 1 <>
  43 16 33 2 <>
  44 17 34 1 1
  45 17 74 1 <>
  46 18 3 1 6
  47 18 19 1 <>
  48 19 20 2 <>
  49 19 37 1 <>
  50 21 6 1 1
  51 21 75 1 <>
  52 22 7 1 1
  53 22 76 1 <>
  54 22 77 1 <>
  55 22 78 1 <>
  56 23 9 1 6
  57 23 24 1 <>
  58 24 25 2 <>
  59 24 38 1 <>
  60 26 79 1 <>
  61 27 12 1 6
  62 27 28 1 <>
  63 28 44 1 <>
  64 28 29 2 <>
  65 30 80 1 <>
  66 30 81 1 <>
  67 30 82 1 <>
  68 31 83 1 <>
  69 31 84 1 <>
  70 31 85 1 <>
  71 32 86 1 <>
  72 32 87 1 <>
  73 32 88 1 <>
  74 34 17 1 1
  75 34 35 1 <>
  76 35 36 2 <>
  77 35 46 1 <>
  78 37 89 1 <>
  79 37 90 1 <>
  80 37 91 1 <>
  81 38 43 2 <>
  82 38 39 1 <>
  83 39 40 2 <>
  84 39 92 1 <>
  85 40 41 1 <>
  86 40 93 1 <>
  87 41 42 2 <>
  88 41 94 1 <>
  89 42 43 1 <>
  90 42 95 1 <>
  91 43 96 1 <>
  92 44 47 1 <>
  93 44 45 1 1
  94 44 97 1 <>
  95 45 44 1 1
  96 45 98 1 <>
  97 46 99 1 <>
  98 46 100 1 <>
  99 46 101 1 <>
  100 47 48 1 6
  101 47 51 1 <>
  102 47 102 1 <>
  103 48 47 1 6
  104 48 49 1 <>
  105 48 103 1 <>
  106 49 50 2 <>
  107 49 57 1 <>
  108 51 52 2 <>
  109 51 56 1 <>
  110 52 53 1 <>
  111 52 104 1 <>
  112 53 54 2 <>
  113 53 105 1 <>
  114 54 55 1 <>
  115 54 106 1 <>
  116 55 56 2 <>
  117 55 107 1 <>
  118 56 108 1 <>
  119 57 62 2 <>
  120 57 58 1 <>
  121 58 59 2 <>
  122 58 109 1 <>
  123 59 60 1 <>
  124 59 110 1 <>
  125 60 61 2 <>
  126 60 111 1 <>
  127 61 62 1 <>
  128 61 112 1 <>
  129 62 113 1 <>
  130 63 8 1 6
  :::
 } 
} 

f_m_ct { 
 s_m_title
 s_m_entry_id
 s_m_entry_name
 i_f3d_flags
 r_f3d_energy
 r_mmod_Potential_Energy-MMFF94s
 b_mmod_Minimization_Converged-MMFF94s
 r_mmod_RMS_Derivative-MMFF94s
 s_m_job_name
 s_m_Source_Path
 s_m_Source_File
 i_m_Source_File_Index
 i_mmod_Times_Found-MMFF94s
 r_mmod_Relative_Potential_Energy-MMFF94s
 i_mmod_Conformation-MMFF94s
 i_mmod_Serial_Number-MMFF94s
 i_m_ct_format
 :::
 Taxol 
  19 
  entry 
  0
  0
  856.619750976562
  0
  0.270155876874924
  mmod_confelim_2 
  "/Users/rgil/Documents/StereoFitter/Taxol/Taxol Structures/Taxol_by_rrg" 
  Taxol_Confelim.mae 
  19
  3
  8.89117431640625
  30
  1
  2
 m_depend[8] { 
  # First column is dependency index #
  i_m_depend_dependency
  s_m_depend_property
  :::
  1 20 r_mmod_Potential_Energy-MMFF94s 
  2 20 b_mmod_Minimization_Converged-MMFF94s 
  3 20 r_mmod_RMS_Derivative-MMFF94s 
  4 30 s_m_job_name 
  5 20 i_mmod_Times_Found-MMFF94s 
  6 20 r_mmod_Relative_Potential_Energy-MMFF94s 
  7 20 i_mmod_Conformation-MMFF94s 
  8 10 i_mmod_Serial_Number-MMFF94s 
  :::
 } 
 m_atom[113] { 
  # First column is atom index #
  i_m_mmod_type
  r_m_x_coord
  r_m_y_coord
  r_m_z_coord
  i_m_residue_number
  i_m_color
  i_m_atomic_number
  s_m_color_rgb
  i_m_Hcount
  i_sd_original_parity
  :::
  1 16 3.294568 -1.791106 2.155396 900 70 8 FF2F2F  0 <>
  2 3 2.552635 -0.594315 2.442067 900 2 6 A0A0A0  2 <>
  3 3 1.392701 -0.990802 1.479419 900 2 6 A0A0A0  0 2
  4 3 2.200809 -2.341119 1.381977 900 2 6 A0A0A0  1 1
  5 3 2.709080 -2.859541 0.052867 900 2 6 A0A0A0  2 <>
  6 3 2.102117 -2.100825 -1.117999 900 2 6 A0A0A0  1 1
  7 3 2.186719 -0.549386 -0.977631 900 2 6 A0A0A0  0 2
  8 3 1.181084 -0.115400 0.181400 900 2 6 A0A0A0  1 2
  9 3 1.080176 1.432143 0.518257 900 2 6 A0A0A0  1 1
  10 3 -0.021641 2.356595 -0.224155 900 2 6 A0A0A0  0 2
  11 3 -1.462742 2.093563 0.297485 900 2 6 A0A0A0  2 <>
  12 3 -2.356296 1.164314 -0.547683 900 2 6 A0A0A0  1 1
  13 2 -1.606050 0.390509 -1.623012 900 2 6 A0A0A0  0 <>
  14 2 -0.440481 0.865078 -2.148415 900 2 6 A0A0A0  0 <>
  15 3 0.010109 2.299834 -1.784636 900 2 6 A0A0A0  0 <>
  16 2 1.893286 -0.009498 -2.418308 900 2 6 A0A0A0  0 <>
  17 3 0.461769 -0.004940 -2.995694 900 2 6 A0A0A0  1 2
  18 16 0.117616 -1.124530 2.191314 900 70 8 FF2F2F  0 <>
  19 2 -0.707582 -2.120508 1.757249 900 2 6 A0A0A0  0 <>
  20 15 -0.568571 -2.725185 0.703770 900 70 8 FF2F2F  0 <>
  21 16 2.731323 -2.563183 -2.313449 900 70 8 FF2F2F  1 <>
  22 3 3.645753 -0.099023 -0.679843 900 2 6 A0A0A0  3 <>
  23 16 0.804438 1.562511 1.949356 900 70 8 FF2F2F  0 <>
  24 2 1.336801 2.620710 2.610631 900 2 6 A0A0A0  0 <>
  25 15 2.094957 3.439255 2.114149 900 70 8 FF2F2F  0 <>
  26 16 0.229113 3.737078 0.153095 900 70 8 FF2F2F  1 <>
  27 16 -3.012991 0.243934 0.349583 900 70 8 FF2F2F  0 <>
  28 2 -4.077931 0.773964 1.031919 900 2 6 A0A0A0  0 <>
  29 15 -4.420458 1.949497 0.976465 900 70 8 FF2F2F  0 <>
  30 3 -2.274855 -0.895453 -2.050657 900 2 6 A0A0A0  3 <>
  31 3 -0.985967 3.304930 -2.451614 900 2 6 A0A0A0  3 <>
  32 3 1.380182 2.825330 -2.295640 900 2 6 A0A0A0  3 <>
  33 15 2.832150 0.350283 -3.146112 900 70 8 FF2F2F  0 <>
  34 16 0.379448 0.533035 -4.324393 900 70 8 FF2F2F  0 <>
  35 2 0.740615 -0.145228 -5.436174 900 2 6 A0A0A0  0 <>
  36 15 0.682593 0.393722 -6.539533 900 70 8 FF2F2F  0 <>
  37 3 -1.732927 -2.432977 2.799518 900 2 6 A0A0A0  3 <>
  38 2 0.869449 2.648166 4.022246 900 2 6 A0A0A0  0 <>
  39 2 1.388193 3.632058 4.874300 900 2 6 A0A0A0  1 <>
  40 2 0.972724 3.698158 6.206354 900 2 6 A0A0A0  1 <>
  41 2 0.038417 2.784253 6.692869 900 2 6 A0A0A0  1 <>
  42 2 -0.483603 1.803836 5.850676 900 2 6 A0A0A0  1 <>
  43 2 -0.072632 1.735085 4.517782 900 2 6 A0A0A0  1 <>
  44 3 -4.714127 -0.275419 1.955469 900 2 6 A0A0A0  1 2
  45 16 -4.518758 -1.628216 1.533285 900 70 8 FF2F2F  1 <>
  46 3 1.174024 -1.573020 -5.291131 900 2 6 A0A0A0  3 <>
  47 3 -6.217742 0.050034 2.214628 900 2 6 A0A0A0  1 1
  48 25 -7.200934 -0.662692 1.390036 900 43 7 5757FF  1 <>
  49 2 -7.090992 -0.842971 0.034012 900 2 6 A0A0A0  0 <>
  50 15 -6.044715 -0.639543 -0.573825 900 70 8 FF2F2F  0 <>
  51 2 -6.565222 -0.193979 3.682563 900 2 6 A0A0A0  0 <>
  52 2 -6.955835 0.874112 4.505662 900 2 6 A0A0A0  1 <>
  53 2 -7.273729 0.654828 5.847655 900 2 6 A0A0A0  1 <>
  54 2 -7.207422 -0.631124 6.381477 900 2 6 A0A0A0  1 <>
  55 2 -6.823478 -1.701084 5.575530 900 2 6 A0A0A0  1 <>
  56 2 -6.504187 -1.485550 4.234028 900 2 6 A0A0A0  1 <>
  57 2 -8.287477 -1.382178 -0.668820 900 2 6 A0A0A0  0 <>
  58 2 -8.091528 -2.135635 -1.833665 900 2 6 A0A0A0  1 <>
  59 2 -9.186668 -2.660046 -2.522958 900 2 6 A0A0A0  1 <>
  60 2 -10.480355 -2.426044 -2.057449 900 2 6 A0A0A0  1 <>
  61 2 -10.683066 -1.662146 -0.907976 900 2 6 A0A0A0  1 <>
  62 2 -9.590399 -1.135701 -0.214395 900 2 6 A0A0A0  1 <>
  63 41 0.195200 -0.420754 -0.157942 900 21 1 FFFFFF  0 <>
  64 41 3.127021 0.301000 2.192580 900 21 1 FFFFFF  0 <>
  65 41 2.280747 -0.547951 3.502248 900 21 1 FFFFFF  0 <>
  66 41 1.756509 -3.163954 1.958521 900 21 1 FFFFFF  0 <>
  67 41 2.463973 -3.924571 -0.051900 900 21 1 FFFFFF  0 <>
  68 41 3.805348 -2.828269 0.006933 900 21 1 FFFFFF  0 <>
  69 41 1.049715 -2.386984 -1.220924 900 21 1 FFFFFF  0 <>
  70 41 2.067879 1.867981 0.346515 900 21 1 FFFFFF  0 <>
  71 41 -1.990996 3.056371 0.368496 900 21 1 FFFFFF  0 <>
  72 41 -1.439126 1.747962 1.337140 900 21 1 FFFFFF  0 <>
  73 41 -3.135992 1.738305 -1.065031 900 21 1 FFFFFF  0 <>
  74 41 0.133436 -1.045525 -2.999462 900 21 1 FFFFFF  0 <>
  75 42 3.697357 -2.455675 -2.230016 900 21 1 FFFFFF  0 <>
  76 41 4.023891 -0.426079 0.284907 900 21 1 FFFFFF  0 <>
  77 41 4.349069 -0.496690 -1.421553 900 21 1 FFFFFF  0 <>
  78 41 3.747705 0.990060 -0.712300 900 21 1 FFFFFF  0 <>
  79 42 1.140615 3.834868 0.497024 900 21 1 FFFFFF  0 <>
  80 41 -3.358595 -0.751067 -2.125299 900 21 1 FFFFFF  0 <>
  81 41 -1.953377 -1.233763 -3.039304 900 21 1 FFFFFF  0 <>
  82 41 -2.079672 -1.691023 -1.326687 900 21 1 FFFFFF  0 <>
  83 41 -2.034030 3.142292 -2.198929 900 21 1 FFFFFF  0 <>
  84 41 -0.759694 4.340622 -2.171564 900 21 1 FFFFFF  0 <>
  85 41 -0.917558 3.241341 -3.545267 900 21 1 FFFFFF  0 <>
  86 41 1.496826 2.679114 -3.374451 900 21 1 FFFFFF  0 <>
  87 41 1.479068 3.904832 -2.122220 900 21 1 FFFFFF  0 <>
  88 41 2.234199 2.381530 -1.786725 900 21 1 FFFFFF  0 <>
  89 41 -2.498673 -3.084214 2.371315 900 21 1 FFFFFF  0 <>
  90 41 -1.255270 -2.950895 3.634908 900 21 1 FFFFFF  0 <>
  91 41 -2.204371 -1.512640 3.149069 900 21 1 FFFFFF  0 <>
  92 41 2.115334 4.353474 4.506575 900 21 1 FFFFFF  0 <>
  93 41 1.375746 4.464245 6.864839 900 21 1 FFFFFF  0 <>
  94 41 -0.286511 2.838355 7.729646 900 21 1 FFFFFF  0 <>
  95 41 -1.216578 1.096035 6.231798 900 21 1 FFFFFF  0 <>
  96 41 -0.503218 0.968206 3.880289 900 21 1 FFFFFF  0 <>
  97 41 -4.151558 -0.163096 2.891372 900 21 1 FFFFFF  0 <>
  98 42 -4.881556 -1.657159 0.622346 900 21 1 FFFFFF  0 <>
  99 41 2.102708 -1.640824 -4.725617 900 21 1 FFFFFF  0 <>
  100 41 0.381372 -2.175705 -4.843074 900 21 1 FFFFFF  0 <>
  101 41 1.368279 -1.983985 -6.287622 900 21 1 FFFFFF  0 <>
  102 41 -6.407779 1.110495 2.011241 900 21 1 FFFFFF  0 <>
  103 43 -8.049972 -0.950967 1.859130 900 21 1 FFFFFF  0 <>
  104 41 -7.015156 1.886932 4.111141 900 21 1 FFFFFF  0 <>
  105 41 -7.573277 1.488571 6.478418 900 21 1 FFFFFF  0 <>
  106 41 -7.454660 -0.799163 7.426865 900 21 1 FFFFFF  0 <>
  107 41 -6.770816 -2.703910 5.992465 900 21 1 FFFFFF  0 <>
  108 41 -6.202544 -2.332244 3.618619 900 21 1 FFFFFF  0 <>
  109 41 -7.086230 -2.320369 -2.206197 900 21 1 FFFFFF  0 <>
  110 41 -9.031017 -3.248713 -3.423922 900 21 1 FFFFFF  0 <>
  111 41 -11.333128 -2.832899 -2.596301 900 21 1 FFFFFF  0 <>
  112 41 -11.694451 -1.469840 -0.556766 900 21 1 FFFFFF  0 <>
  113 41 -9.779229 -0.517570 0.658513 900 21 1 FFFFFF  0 <>
  :::
 } 
 m_bond[130] { 
  # First column is bond index #
  i_m_from
  i_m_to
  i_m_order
  i_sd_original_parity
  :::
  1 1 4 1 1
  2 1 2 1 <>
  3 2 3 1 <>
  4 2 64 1 <>
  5 2 65 1 <>
  6 3 8 1 <>
  7 3 4 1 <>
  8 3 18 1 6
  9 4 1 1 1
  10 4 5 1 <>
  11 4 66 1 <>
  12 5 6 1 <>
  13 5 67 1 <>
  14 5 68 1 <>
  15 6 7 1 <>
  16 6 21 1 1
  17 6 69 1 <>
  18 7 16 1 <>
  19 7 8 1 <>
  20 7 22 1 1
  21 8 9 1 <>
  22 8 63 1 6
  23 9 10 1 <>
  24 9 23 1 6
  25 9 70 1 <>
  26 10 15 1 1
  27 10 11 1 <>
  28 10 26 1 <>
  29 11 12 1 <>
  30 11 71 1 <>
  31 11 72 1 <>
  32 12 13 1 <>
  33 12 27 1 6
  34 12 73 1 <>
  35 13 14 2 <>
  36 13 30 1 <>
  37 14 15 1 <>
  38 14 17 1 <>
  39 15 10 1 1
  40 15 31 1 <>
  41 15 32 1 <>
  42 16 17 1 <>
  43 16 33 2 <>
  44 17 34 1 1
  45 17 74 1 <>
  46 18 3 1 6
  47 18 19 1 <>
  48 19 20 2 <>
  49 19 37 1 <>
  50 21 6 1 1
  51 21 75 1 <>
  52 22 7 1 1
  53 22 76 1 <>
  54 22 77 1 <>
  55 22 78 1 <>
  56 23 9 1 6
  57 23 24 1 <>
  58 24 25 2 <>
  59 24 38 1 <>
  60 26 79 1 <>
  61 27 12 1 6
  62 27 28 1 <>
  63 28 44 1 <>
  64 28 29 2 <>
  65 30 80 1 <>
  66 30 81 1 <>
  67 30 82 1 <>
  68 31 83 1 <>
  69 31 84 1 <>
  70 31 85 1 <>
  71 32 86 1 <>
  72 32 87 1 <>
  73 32 88 1 <>
  74 34 17 1 1
  75 34 35 1 <>
  76 35 36 2 <>
  77 35 46 1 <>
  78 37 89 1 <>
  79 37 90 1 <>
  80 37 91 1 <>
  81 38 43 2 <>
  82 38 39 1 <>
  83 39 40 2 <>
  84 39 92 1 <>
  85 40 41 1 <>
  86 40 93 1 <>
  87 41 42 2 <>
  88 41 94 1 <>
  89 42 43 1 <>
  90 42 95 1 <>
  91 43 96 1 <>
  92 44 47 1 <>
  93 44 45 1 1
  94 44 97 1 <>
  95 45 44 1 1
  96 45 98 1 <>
  97 46 99 1 <>
  98 46 100 1 <>
  99 46 101 1 <>
  100 47 48 1 6
  101 47 51 1 <>
  102 47 102 1 <>
  103 48 47 1 6
  104 48 49 1 <>
  105 48 103 1 <>
  106 49 50 2 <>
  107 49 57 1 <>
  108 51 52 2 <>
  109 51 56 1 <>
  110 52 53 1 <>
  111 52 104 1 <>
  112 53 54 2 <>
  113 53 105 1 <>
  114 54 55 1 <>
  115 54 106 1 <>
  116 55 56 2 <>
  117 55 107 1 <>
  118 56 108 1 <>
  119 57 62 2 <>
  120 57 58 1 <>
  121 58 59 2 <>
  122 58 109 1 <>
  123 59 60 1 <>
  124 59 110 1 <>
  125 60 61 2 <>
  126 60 111 1 <>
  127 61 62 1 <>
  128 61 112 1 <>
  129 62 113 1 <>
  130 63 8 1 6
  :::
 } 
} 

f_m_ct { 
 s_m_title
 s_m_entry_id
 s_m_entry_name
 i_f3d_flags
 r_f3d_energy
 r_mmod_Potential_Energy-MMFF94s
 b_mmod_Minimization_Converged-MMFF94s
 r_mmod_RMS_Derivative-MMFF94s
 s_m_job_name
 s_m_Source_Path
 s_m_Source_File
 i_m_Source_File_Index
 i_mmod_Times_Found-MMFF94s
 r_mmod_Relative_Potential_Energy-MMFF94s
 i_mmod_Conformation-MMFF94s
 i_mmod_Serial_Number-MMFF94s
 i_m_ct_format
 :::
 Taxol 
  20 
  entry 
  0
  0
  858.478576660156
  0
  0.113400377333164
  mmod_confelim_2 
  "/Users/rgil/Documents/StereoFitter/Taxol/Taxol Structures/Taxol_by_rrg" 
  Taxol_Confelim.mae 
  20
  1
  10.75
  31
  1
  2
 m_depend[8] { 
  # First column is dependency index #
  i_m_depend_dependency
  s_m_depend_property
  :::
  1 20 r_mmod_Potential_Energy-MMFF94s 
  2 20 b_mmod_Minimization_Converged-MMFF94s 
  3 20 r_mmod_RMS_Derivative-MMFF94s 
  4 30 s_m_job_name 
  5 20 i_mmod_Times_Found-MMFF94s 
  6 20 r_mmod_Relative_Potential_Energy-MMFF94s 
  7 20 i_mmod_Conformation-MMFF94s 
  8 10 i_mmod_Serial_Number-MMFF94s 
  :::
 } 
 m_atom[113] { 
  # First column is atom index #
  i_m_mmod_type
  r_m_x_coord
  r_m_y_coord
  r_m_z_coord
  i_m_residue_number
  i_m_color
  i_m_atomic_number
  s_m_color_rgb
  i_m_Hcount
  i_sd_original_parity
  :::
  1 16 2.947891 -0.866824 2.944839 900 70 8 FF2F2F  0 <>
  2 3 2.012420 0.213931 2.790541 900 2 6 A0A0A0  2 <>
  3 3 1.114389 -0.602153 1.816115 900 2 6 A0A0A0  0 2
  4 3 2.121979 -1.760351 2.159359 900 2 6 A0A0A0  1 1
  5 3 2.950362 -2.430799 1.080580 900 2 6 A0A0A0  2 <>
  6 3 2.462033 -2.077770 -0.319836 900 2 6 A0A0A0  1 1
  7 3 2.263584 -0.545261 -0.538106 900 2 6 A0A0A0  0 2
  8 3 1.000473 -0.112048 0.325471 900 2 6 A0A0A0  1 2
  9 3 0.524885 1.392581 0.216585 900 2 6 A0A0A0  1 1
  10 3 -0.682896 1.726333 -0.804189 900 2 6 A0A0A0  0 2
  11 3 -2.006516 1.035439 -0.340115 900 2 6 A0A0A0  2 <>
  12 3 -2.543296 -0.102052 -1.233067 900 2 6 A0A0A0  1 1
  13 2 -1.430143 -0.828089 -1.978644 900 2 6 A0A0A0  0 <>
  14 2 -0.333185 -0.137468 -2.403540 900 2 6 A0A0A0  0 <>
  15 3 -0.348686 1.411581 -2.302701 900 2 6 A0A0A0  0 <>
  16 2 2.153744 -0.340614 -2.090809 900 2 6 A0A0A0  0 <>
  17 3 0.922052 -0.841571 -2.878674 900 2 6 A0A0A0  1 2
  18 16 -0.227536 -0.812400 2.363990 900 70 8 FF2F2F  0 <>
  19 2 -0.832849 -1.988286 2.040663 900 2 6 A0A0A0  0 <>
  20 15 -0.411459 -2.787512 1.216481 900 70 8 FF2F2F  0 <>
  21 16 3.395651 -2.601341 -1.263069 900 70 8 FF2F2F  1 <>
  22 3 3.546602 0.238955 -0.141628 900 2 6 A0A0A0  3 <>
  23 16 0.083208 1.844542 1.533364 900 70 8 FF2F2F  0 <>
  24 2 0.307594 3.146482 1.849703 900 2 6 A0A0A0  0 <>
  25 15 0.883881 3.949375 1.130990 900 70 8 FF2F2F  0 <>
  26 16 -0.964213 3.144930 -0.724344 900 70 8 FF2F2F  1 <>
  27 16 -3.270828 -1.013714 -0.374040 900 70 8 FF2F2F  0 <>
  28 2 -4.584266 -1.202628 -0.697355 900 2 6 A0A0A0  0 <>
  29 15 -5.162777 -0.721356 -1.668196 900 70 8 FF2F2F  0 <>
  30 3 -1.656047 -2.303124 -2.206547 900 2 6 A0A0A0  3 <>
  31 3 -1.415359 1.977794 -3.299150 900 2 6 A0A0A0  3 <>
  32 3 0.915076 2.206254 -2.746659 900 2 6 A0A0A0  3 <>
  33 15 3.084522 0.182989 -2.722942 900 70 8 FF2F2F  0 <>
  34 16 0.992027 -0.584859 -4.290383 900 70 8 FF2F2F  0 <>
  35 2 1.783972 -1.269651 -5.145078 900 2 6 A0A0A0  0 <>
  36 15 1.836452 -0.954207 -6.332124 900 70 8 FF2F2F  0 <>
  37 3 -2.048162 -2.197348 2.884121 900 2 6 A0A0A0  3 <>
  38 2 -0.218537 3.464131 3.201949 900 2 6 A0A0A0  0 <>
  39 2 -1.059126 2.588822 3.903097 900 2 6 A0A0A0  1 <>
  40 2 -1.523509 2.933181 5.174880 900 2 6 A0A0A0  1 <>
  41 2 -1.155386 4.150219 5.748177 900 2 6 A0A0A0  1 <>
  42 2 -0.325422 5.028711 5.052366 900 2 6 A0A0A0  1 <>
  43 2 0.141319 4.688769 3.781001 900 2 6 A0A0A0  1 <>
  44 3 -5.282382 -2.159967 0.266138 900 2 6 A0A0A0  1 2
  45 16 -6.527262 -2.589321 -0.323831 900 70 8 FF2F2F  1 <>
  46 3 2.557285 -2.441049 -4.618245 900 2 6 A0A0A0  3 <>
  47 3 -5.522727 -1.495239 1.643439 900 2 6 A0A0A0  1 1
  48 25 -6.584760 -0.491241 1.600992 900 43 7 5757FF  1 <>
  49 2 -6.314343 0.829323 1.321244 900 2 6 A0A0A0  0 <>
  50 15 -5.177569 1.222879 1.078676 900 70 8 FF2F2F  0 <>
  51 2 -5.823222 -2.459341 2.789073 900 2 6 A0A0A0  0 <>
  52 2 -5.548559 -2.045503 4.106842 900 2 6 A0A0A0  1 <>
  53 2 -5.815604 -2.878967 5.194771 900 2 6 A0A0A0  1 <>
  54 2 -6.372496 -4.137307 4.986030 900 2 6 A0A0A0  1 <>
  55 2 -6.668518 -4.557580 3.691789 900 2 6 A0A0A0  1 <>
  56 2 -6.401684 -3.723804 2.601791 900 2 6 A0A0A0  1 <>
  57 2 -7.455276 1.786176 1.362360 900 2 6 A0A0A0  0 <>
  58 2 -7.167590 3.141541 1.579674 900 2 6 A0A0A0  1 <>
  59 2 -8.197805 4.082006 1.637626 900 2 6 A0A0A0  1 <>
  60 2 -9.520337 3.675202 1.469970 900 2 6 A0A0A0  1 <>
  61 2 -9.814028 2.331266 1.237721 900 2 6 A0A0A0  1 <>
  62 2 -8.785558 1.385781 1.180190 900 2 6 A0A0A0  1 <>
  63 41 0.184064 -0.710691 -0.069200 900 21 1 FFFFFF  0 <>
  64 41 2.493025 1.111762 2.394253 900 21 1 FFFFFF  0 <>
  65 41 1.547274 0.465970 3.749696 900 21 1 FFFFFF  0 <>
  66 41 1.703766 -2.520096 2.833614 900 21 1 FFFFFF  0 <>
  67 41 2.907512 -3.520806 1.205475 900 21 1 FFFFFF  0 <>
  68 41 4.015985 -2.189133 1.185826 900 21 1 FFFFFF  0 <>
  69 41 1.516662 -2.596605 -0.514644 900 21 1 FFFFFF  0 <>
  70 41 1.394320 1.998127 -0.045763 900 21 1 FFFFFF  0 <>
  71 41 -2.806597 1.784027 -0.254758 900 21 1 FFFFFF  0 <>
  72 41 -1.898682 0.659828 0.684573 900 21 1 FFFFFF  0 <>
  73 41 -3.224692 0.312304 -1.977575 900 21 1 FFFFFF  0 <>
  74 41 0.871569 -1.918129 -2.710580 900 21 1 FFFFFF  0 <>
  75 42 3.628461 -3.510652 -0.995962 900 21 1 FFFFFF  0 <>
  76 41 3.817086 0.155170 0.907408 900 21 1 FFFFFF  0 <>
  77 41 4.420620 -0.124766 -0.696834 900 21 1 FFFFFF  0 <>
  78 41 3.451498 1.306318 -0.366603 900 21 1 FFFFFF  0 <>
  79 42 -0.137526 3.631131 -0.526450 900 21 1 FFFFFF  0 <>
  80 41 -2.680196 -2.478599 -2.553439 900 21 1 FFFFFF  0 <>
  81 41 -1.009995 -2.723778 -2.980933 900 21 1 FFFFFF  0 <>
  82 41 -1.499706 -2.864833 -1.281672 900 21 1 FFFFFF  0 <>
  83 41 -2.444895 1.704877 -3.081829 900 21 1 FFFFFF  0 <>
  84 41 -1.407920 3.074718 -3.316805 900 21 1 FFFFFF  0 <>
  85 41 -1.203071 1.637320 -4.320601 900 21 1 FFFFFF  0 <>
  86 41 1.232010 1.930028 -3.757994 900 21 1 FFFFFF  0 <>
  87 41 0.716431 3.285611 -2.770646 900 21 1 FFFFFF  0 <>
  88 41 1.766908 2.101084 -2.078557 900 21 1 FFFFFF  0 <>
  89 41 -2.729151 -2.878713 2.368244 900 21 1 FFFFFF  0 <>
  90 41 -1.757537 -2.624444 3.846461 900 21 1 FFFFFF  0 <>
  91 41 -2.563689 -1.246251 3.038100 900 21 1 FFFFFF  0 <>
  92 41 -1.370959 1.642180 3.469800 900 21 1 FFFFFF  0 <>
  93 41 -2.178514 2.255188 5.717291 900 21 1 FFFFFF  0 <>
  94 41 -1.520512 4.417189 6.737513 900 21 1 FFFFFF  0 <>
  95 41 -0.043778 5.979449 5.499248 900 21 1 FFFFFF  0 <>
  96 41 0.786208 5.383710 3.246446 900 21 1 FFFFFF  0 <>
  97 41 -4.650211 -3.051006 0.354715 900 21 1 FFFFFF  0 <>
  98 42 -6.877179 -1.805599 -0.794966 900 21 1 FFFFFF  0 <>
  99 41 3.328684 -2.116899 -3.920395 900 21 1 FFFFFF  0 <>
  100 41 1.888576 -3.178030 -4.168959 900 21 1 FFFFFF  0 <>
  101 41 3.061350 -2.933806 -5.456609 900 21 1 FFFFFF  0 <>
  102 41 -4.592570 -0.981876 1.916340 900 21 1 FFFFFF  0 <>
  103 43 -7.513094 -0.791525 1.868097 900 21 1 FFFFFF  0 <>
  104 41 -5.127049 -1.058797 4.293743 900 21 1 FFFFFF  0 <>
  105 41 -5.595287 -2.543467 6.205251 900 21 1 FFFFFF  0 <>
  106 41 -6.584323 -4.787278 5.831339 900 21 1 FFFFFF  0 <>
  107 41 -7.114712 -5.535965 3.528386 900 21 1 FFFFFF  0 <>
  108 41 -6.664466 -4.085673 1.610210 900 21 1 FFFFFF  0 <>
  109 41 -6.137895 3.469468 1.710392 900 21 1 FFFFFF  0 <>
  110 41 -7.967535 5.130355 1.811982 900 21 1 FFFFFF  0 <>
  111 41 -10.323175 4.407721 1.513347 900 21 1 FFFFFF  0 <>
  112 41 -10.846757 2.020919 1.094743 900 21 1 FFFFFF  0 <>
  113 41 -9.046504 0.353499 0.969876 900 21 1 FFFFFF  0 <>
  :::
 } 
 m_bond[130] { 
  # First column is bond index #
  i_m_from
  i_m_to
  i_m_order
  i_sd_original_parity
  :::
  1 1 4 1 1
  2 1 2 1 <>
  3 2 3 1 <>
  4 2 64 1 <>
  5 2 65 1 <>
  6 3 8 1 <>
  7 3 4 1 <>
  8 3 18 1 6
  9 4 1 1 1
  10 4 5 1 <>
  11 4 66 1 <>
  12 5 6 1 <>
  13 5 67 1 <>
  14 5 68 1 <>
  15 6 7 1 <>
  16 6 21 1 1
  17 6 69 1 <>
  18 7 16 1 <>
  19 7 8 1 <>
  20 7 22 1 1
  21 8 9 1 <>
  22 8 63 1 6
  23 9 10 1 <>
  24 9 23 1 6
  25 9 70 1 <>
  26 10 15 1 1
  27 10 11 1 <>
  28 10 26 1 <>
  29 11 12 1 <>
  30 11 71 1 <>
  31 11 72 1 <>
  32 12 13 1 <>
  33 12 27 1 6
  34 12 73 1 <>
  35 13 14 2 <>
  36 13 30 1 <>
  37 14 15 1 <>
  38 14 17 1 <>
  39 15 10 1 1
  40 15 31 1 <>
  41 15 32 1 <>
  42 16 17 1 <>
  43 16 33 2 <>
  44 17 34 1 1
  45 17 74 1 <>
  46 18 3 1 6
  47 18 19 1 <>
  48 19 20 2 <>
  49 19 37 1 <>
  50 21 6 1 1
  51 21 75 1 <>
  52 22 7 1 1
  53 22 76 1 <>
  54 22 77 1 <>
  55 22 78 1 <>
  56 23 9 1 6
  57 23 24 1 <>
  58 24 25 2 <>
  59 24 38 1 <>
  60 26 79 1 <>
  61 27 12 1 6
  62 27 28 1 <>
  63 28 44 1 <>
  64 28 29 2 <>
  65 30 80 1 <>
  66 30 81 1 <>
  67 30 82 1 <>
  68 31 83 1 <>
  69 31 84 1 <>
  70 31 85 1 <>
  71 32 86 1 <>
  72 32 87 1 <>
  73 32 88 1 <>
  74 34 17 1 1
  75 34 35 1 <>
  76 35 36 2 <>
  77 35 46 1 <>
  78 37 89 1 <>
  79 37 90 1 <>
  80 37 91 1 <>
  81 38 43 2 <>
  82 38 39 1 <>
  83 39 40 2 <>
  84 39 92 1 <>
  85 40 41 1 <>
  86 40 93 1 <>
  87 41 42 2 <>
  88 41 94 1 <>
  89 42 43 1 <>
  90 42 95 1 <>
  91 43 96 1 <>
  92 44 47 1 <>
  93 44 45 1 1
  94 44 97 1 <>
  95 45 44 1 1
  96 45 98 1 <>
  97 46 99 1 <>
  98 46 100 1 <>
  99 46 101 1 <>
  100 47 48 1 6
  101 47 51 1 <>
  102 47 102 1 <>
  103 48 47 1 6
  104 48 49 1 <>
  105 48 103 1 <>
  106 49 50 2 <>
  107 49 57 1 <>
  108 51 52 2 <>
  109 51 56 1 <>
  110 52 53 1 <>
  111 52 104 1 <>
  112 53 54 2 <>
  113 53 105 1 <>
  114 54 55 1 <>
  115 54 106 1 <>
  116 55 56 2 <>
  117 55 107 1 <>
  118 56 108 1 <>
  119 57 62 2 <>
  120 57 58 1 <>
  121 58 59 2 <>
  122 58 109 1 <>
  123 59 60 1 <>
  124 59 110 1 <>
  125 60 61 2 <>
  126 60 111 1 <>
  127 61 62 1 <>
  128 61 112 1 <>
  129 62 113 1 <>
  130 63 8 1 6
  :::
 } 
} 

f_m_ct { 
 s_m_title
 s_m_entry_id
 s_m_entry_name
 i_f3d_flags
 r_f3d_energy
 r_mmod_Potential_Energy-MMFF94s
 b_mmod_Minimization_Converged-MMFF94s
 r_mmod_RMS_Derivative-MMFF94s
 s_m_job_name
 s_m_Source_Path
 s_m_Source_File
 i_m_Source_File_Index
 i_mmod_Times_Found-MMFF94s
 r_mmod_Relative_Potential_Energy-MMFF94s
 i_mmod_Conformation-MMFF94s
 i_mmod_Serial_Number-MMFF94s
 i_m_ct_format
 :::
 Taxol 
  21 
  entry 
  0
  0
  859.154602050781
  1
  0.0335385650396347
  mmod_confelim_2 
  "/Users/rgil/Documents/StereoFitter/Taxol/Taxol Structures/Taxol_by_rrg" 
  Taxol_Confelim.mae 
  21
  8
  11.426025390625
  32
  1
  2
 m_depend[8] { 
  # First column is dependency index #
  i_m_depend_dependency
  s_m_depend_property
  :::
  1 20 r_mmod_Potential_Energy-MMFF94s 
  2 20 b_mmod_Minimization_Converged-MMFF94s 
  3 20 r_mmod_RMS_Derivative-MMFF94s 
  4 30 s_m_job_name 
  5 20 i_mmod_Times_Found-MMFF94s 
  6 20 r_mmod_Relative_Potential_Energy-MMFF94s 
  7 20 i_mmod_Conformation-MMFF94s 
  8 10 i_mmod_Serial_Number-MMFF94s 
  :::
 } 
 m_atom[113] { 
  # First column is atom index #
  i_m_mmod_type
  r_m_x_coord
  r_m_y_coord
  r_m_z_coord
  i_m_residue_number
  i_m_color
  i_m_atomic_number
  s_m_color_rgb
  i_m_Hcount
  i_sd_original_parity
  :::
  1 16 2.794056 -0.855545 2.868159 900 70 8 FF2F2F  0 <>
  2 3 1.836471 0.202562 2.691446 900 2 6 A0A0A0  2 <>
  3 3 0.975125 -0.639407 1.704991 900 2 6 A0A0A0  0 2
  4 3 1.997436 -1.774340 2.081894 900 2 6 A0A0A0  1 1
  5 3 2.853039 -2.445995 1.026620 900 2 6 A0A0A0  2 <>
  6 3 2.385056 -2.113358 -0.385125 900 2 6 A0A0A0  1 1
  7 3 2.173039 -0.584752 -0.623723 900 2 6 A0A0A0  0 2
  8 3 0.882752 -0.157478 0.207067 900 2 6 A0A0A0  1 2
  9 3 0.394805 1.345860 0.091471 900 2 6 A0A0A0  1 1
  10 3 -0.762147 1.690020 -0.984274 900 2 6 A0A0A0  0 2
  11 3 -2.113705 1.012901 -0.579037 900 2 6 A0A0A0  2 <>
  12 3 -2.630169 -0.099696 -1.510772 900 2 6 A0A0A0  1 1
  13 2 -1.489679 -0.858294 -2.173443 900 2 6 A0A0A0  0 <>
  14 2 -0.368901 -0.183152 -2.560269 900 2 6 A0A0A0  0 <>
  15 3 -0.366329 1.369039 -2.465829 900 2 6 A0A0A0  0 <>
  16 2 2.105803 -0.405248 -2.181041 900 2 6 A0A0A0  0 <>
  17 3 0.890799 -0.904209 -2.991549 900 2 6 A0A0A0  1 2
  18 16 -0.371163 -0.874127 2.230166 900 70 8 FF2F2F  0 <>
  19 2 -0.939887 -2.069635 1.916024 900 2 6 A0A0A0  0 <>
  20 15 -0.504950 -2.851202 1.081633 900 70 8 FF2F2F  0 <>
  21 16 3.341435 -2.638914 -1.304462 900 70 8 FF2F2F  1 <>
  22 3 3.436716 0.219828 -0.205482 900 2 6 A0A0A0  3 <>
  23 16 -0.130376 1.760638 1.389665 900 70 8 FF2F2F  0 <>
  24 2 0.043950 3.055079 1.755693 900 2 6 A0A0A0  0 <>
  25 15 0.645485 3.892277 1.100499 900 70 8 FF2F2F  0 <>
  26 16 -1.033687 3.111828 -0.924551 900 70 8 FF2F2F  1 <>
  27 16 -3.468736 -0.989145 -0.738357 900 70 8 FF2F2F  0 <>
  28 2 -4.798521 -0.679934 -0.778119 900 2 6 A0A0A0  0 <>
  29 15 -5.291227 0.286862 -1.354318 900 70 8 FF2F2F  0 <>
  30 3 -1.725341 -2.334728 -2.376524 900 2 6 A0A0A0  3 <>
  31 3 -1.378952 1.952726 -3.508270 900 2 6 A0A0A0  3 <>
  32 3 0.927922 2.145538 -2.849000 900 2 6 A0A0A0  3 <>
  33 15 3.059730 0.094615 -2.798140 900 70 8 FF2F2F  0 <>
  34 16 0.999362 -0.660759 -4.403731 900 70 8 FF2F2F  0 <>
  35 2 1.799075 -1.365644 -5.234194 900 2 6 A0A0A0  0 <>
  36 15 1.881594 -1.063156 -6.422913 900 70 8 FF2F2F  0 <>
  37 3 -2.116968 -2.334976 2.797230 900 2 6 A0A0A0  3 <>
  38 2 -0.558158 3.303808 3.089137 900 2 6 A0A0A0  0 <>
  39 2 -1.512822 2.442835 3.647532 900 2 6 A0A0A0  1 <>
  40 2 -2.041180 2.711809 4.912082 900 2 6 A0A0A0  1 <>
  41 2 -1.624617 3.840367 5.618228 900 2 6 A0A0A0  1 <>
  42 2 -0.683848 4.706910 5.061567 900 2 6 A0A0A0  1 <>
  43 2 -0.152366 4.442187 3.797830 900 2 6 A0A0A0  1 <>
  44 3 -5.657075 -1.722454 -0.067348 900 2 6 A0A0A0  1 2
  45 16 -7.013913 -1.607315 -0.545894 900 70 8 FF2F2F  1 <>
  46 3 2.542925 -2.542866 -4.679193 900 2 6 A0A0A0  3 <>
  47 3 -5.596193 -1.525720 1.464479 900 2 6 A0A0A0  1 1
  48 25 -6.302036 -0.314449 1.882116 900 43 7 5757FF  1 <>
  49 2 -5.645154 0.883819 2.053957 900 2 6 A0A0A0  0 <>
  50 15 -4.428273 0.981377 1.921697 900 70 8 FF2F2F  0 <>
  51 2 -6.101551 -2.691506 2.309441 900 2 6 A0A0A0  0 <>
  52 2 -5.732978 -2.743888 3.668317 900 2 6 A0A0A0  1 <>
  53 2 -6.169075 -3.780710 4.495352 900 2 6 A0A0A0  1 <>
  54 2 -6.988717 -4.780819 3.981122 900 2 6 A0A0A0  1 <>
  55 2 -7.376837 -4.738981 2.644211 900 2 6 A0A0A0  1 <>
  56 2 -6.941284 -3.700554 1.815274 900 2 6 A0A0A0  1 <>
  57 2 -6.466484 2.068420 2.438227 900 2 6 A0A0A0  0 <>
  58 2 -5.808081 3.172129 2.999529 900 2 6 A0A0A0  1 <>
  59 2 -6.526360 4.308630 3.377342 900 2 6 A0A0A0  1 <>
  60 2 -7.906408 4.353749 3.189480 900 2 6 A0A0A0  1 <>
  61 2 -8.568271 3.267766 2.617457 900 2 6 A0A0A0  1 <>
  62 2 -7.852672 2.127831 2.237944 900 2 6 A0A0A0  1 <>
  63 41 0.077262 -0.763652 -0.200842 900 21 1 FFFFFF  0 <>
  64 41 2.303316 1.109280 2.298877 900 21 1 FFFFFF  0 <>
  65 41 1.348333 0.448656 3.640761 900 21 1 FFFFFF  0 <>
  66 41 1.581648 -2.531941 2.760164 900 21 1 FFFFFF  0 <>
  67 41 2.820632 -3.535111 1.162206 900 21 1 FFFFFF  0 <>
  68 41 3.913643 -2.190438 1.148321 900 21 1 FFFFFF  0 <>
  69 41 1.448979 -2.644095 -0.592066 900 21 1 FFFFFF  0 <>
  70 41 1.269838 1.968706 -0.106519 900 21 1 FFFFFF  0 <>
  71 41 -2.905552 1.770339 -0.496400 900 21 1 FFFFFF  0 <>
  72 41 -2.039714 0.602076 0.435135 900 21 1 FFFFFF  0 <>
  73 41 -3.234796 0.304074 -2.326018 900 21 1 FFFFFF  0 <>
  74 41 0.825692 -1.978350 -2.813239 900 21 1 FFFFFF  0 <>
  75 42 3.573055 -3.545033 -1.025980 900 21 1 FFFFFF  0 <>
  76 41 3.679223 0.157871 0.851588 900 21 1 FFFFFF  0 <>
  77 41 4.329884 -0.144054 -0.729259 900 21 1 FFFFFF  0 <>
  78 41 3.337114 1.281991 -0.451468 900 21 1 FFFFFF  0 <>
  79 42 -0.231918 3.587897 -0.625806 900 21 1 FFFFFF  0 <>
  80 41 -2.738201 -2.505574 -2.758405 900 21 1 FFFFFF  0 <>
  81 41 -1.053964 -2.781518 -3.113651 900 21 1 FFFFFF  0 <>
  82 41 -1.613894 -2.874693 -1.432240 900 21 1 FFFFFF  0 <>
  83 41 -2.427673 1.773171 -3.284403 900 21 1 FFFFFF  0 <>
  84 41 -1.296367 3.044213 -3.585073 900 21 1 FFFFFF  0 <>
  85 41 -1.180865 1.544495 -4.507075 900 21 1 FFFFFF  0 <>
  86 41 1.284741 1.868117 -3.846658 900 21 1 FFFFFF  0 <>
  87 41 0.749034 3.228326 -2.875384 900 21 1 FFFFFF  0 <>
  88 41 1.745691 2.025517 -2.142217 900 21 1 FFFFFF  0 <>
  89 41 -2.801577 -3.015547 2.285043 900 21 1 FFFFFF  0 <>
  90 41 -1.778126 -2.786707 3.732296 900 21 1 FFFFFF  0 <>
  91 41 -2.646927 -1.402658 3.007919 900 21 1 FFFFFF  0 <>
  92 41 -1.867192 1.569024 3.104711 900 21 1 FFFFFF  0 <>
  93 41 -2.784137 2.044359 5.342739 900 21 1 FFFFFF  0 <>
  94 41 -2.039009 4.048892 6.602153 900 21 1 FFFFFF  0 <>
  95 41 -0.365188 5.589304 5.611833 900 21 1 FFFFFF  0 <>
  96 41 0.580323 5.125025 3.372128 900 21 1 FFFFFF  0 <>
  97 41 -5.295569 -2.712809 -0.366167 900 21 1 FFFFFF  0 <>
  98 42 -7.162956 -0.649031 -0.681189 900 21 1 FFFFFF  0 <>
  99 41 3.302119 -2.223073 -3.966185 900 21 1 FFFFFF  0 <>
  100 41 1.853331 -3.266219 -4.239440 900 21 1 FFFFFF  0 <>
  101 41 3.059446 -3.050013 -5.501220 900 21 1 FFFFFF  0 <>
  102 41 -4.538621 -1.406554 1.719816 900 21 1 FFFFFF  0 <>
  103 43 -7.287801 -0.409611 2.086467 900 21 1 FFFFFF  0 <>
  104 41 -5.103575 -1.963610 4.093822 900 21 1 FFFFFF  0 <>
  105 41 -5.873338 -3.804536 5.541292 900 21 1 FFFFFF  0 <>
  106 41 -7.331862 -5.588494 4.622766 900 21 1 FFFFFF  0 <>
  107 41 -8.026243 -5.514453 2.244308 900 21 1 FFFFFF  0 <>
  108 41 -7.282690 -3.699664 0.782501 900 21 1 FFFFFF  0 <>
  109 41 -4.729982 3.153082 3.144984 900 21 1 FFFFFF  0 <>
  110 41 -6.007372 5.158470 3.814316 900 21 1 FFFFFF  0 <>
  111 41 -8.465955 5.239648 3.481016 900 21 1 FFFFFF  0 <>
  112 41 -9.643615 3.312433 2.459215 900 21 1 FFFFFF  0 <>
  113 41 -8.398624 1.316207 1.768393 900 21 1 FFFFFF  0 <>
  :::
 } 
 m_bond[130] { 
  # First column is bond index #
  i_m_from
  i_m_to
  i_m_order
  i_sd_original_parity
  :::
  1 1 4 1 1
  2 1 2 1 <>
  3 2 3 1 <>
  4 2 64 1 <>
  5 2 65 1 <>
  6 3 8 1 <>
  7 3 4 1 <>
  8 3 18 1 6
  9 4 1 1 1
  10 4 5 1 <>
  11 4 66 1 <>
  12 5 6 1 <>
  13 5 67 1 <>
  14 5 68 1 <>
  15 6 7 1 <>
  16 6 21 1 1
  17 6 69 1 <>
  18 7 16 1 <>
  19 7 8 1 <>
  20 7 22 1 1
  21 8 9 1 <>
  22 8 63 1 6
  23 9 10 1 <>
  24 9 23 1 6
  25 9 70 1 <>
  26 10 15 1 1
  27 10 11 1 <>
  28 10 26 1 <>
  29 11 12 1 <>
  30 11 71 1 <>
  31 11 72 1 <>
  32 12 13 1 <>
  33 12 27 1 6
  34 12 73 1 <>
  35 13 14 2 <>
  36 13 30 1 <>
  37 14 15 1 <>
  38 14 17 1 <>
  39 15 10 1 1
  40 15 31 1 <>
  41 15 32 1 <>
  42 16 17 1 <>
  43 16 33 2 <>
  44 17 34 1 1
  45 17 74 1 <>
  46 18 3 1 6
  47 18 19 1 <>
  48 19 20 2 <>
  49 19 37 1 <>
  50 21 6 1 1
  51 21 75 1 <>
  52 22 7 1 1
  53 22 76 1 <>
  54 22 77 1 <>
  55 22 78 1 <>
  56 23 9 1 6
  57 23 24 1 <>
  58 24 25 2 <>
  59 24 38 1 <>
  60 26 79 1 <>
  61 27 12 1 6
  62 27 28 1 <>
  63 28 44 1 <>
  64 28 29 2 <>
  65 30 80 1 <>
  66 30 81 1 <>
  67 30 82 1 <>
  68 31 83 1 <>
  69 31 84 1 <>
  70 31 85 1 <>
  71 32 86 1 <>
  72 32 87 1 <>
  73 32 88 1 <>
  74 34 17 1 1
  75 34 35 1 <>
  76 35 36 2 <>
  77 35 46 1 <>
  78 37 89 1 <>
  79 37 90 1 <>
  80 37 91 1 <>
  81 38 43 2 <>
  82 38 39 1 <>
  83 39 40 2 <>
  84 39 92 1 <>
  85 40 41 1 <>
  86 40 93 1 <>
  87 41 42 2 <>
  88 41 94 1 <>
  89 42 43 1 <>
  90 42 95 1 <>
  91 43 96 1 <>
  92 44 47 1 <>
  93 44 45 1 1
  94 44 97 1 <>
  95 45 44 1 1
  96 45 98 1 <>
  97 46 99 1 <>
  98 46 100 1 <>
  99 46 101 1 <>
  100 47 48 1 6
  101 47 51 1 <>
  102 47 102 1 <>
  103 48 47 1 6
  104 48 49 1 <>
  105 48 103 1 <>
  106 49 50 2 <>
  107 49 57 1 <>
  108 51 52 2 <>
  109 51 56 1 <>
  110 52 53 1 <>
  111 52 104 1 <>
  112 53 54 2 <>
  113 53 105 1 <>
  114 54 55 1 <>
  115 54 106 1 <>
  116 55 56 2 <>
  117 55 107 1 <>
  118 56 108 1 <>
  119 57 62 2 <>
  120 57 58 1 <>
  121 58 59 2 <>
  122 58 109 1 <>
  123 59 60 1 <>
  124 59 110 1 <>
  125 60 61 2 <>
  126 60 111 1 <>
  127 61 62 1 <>
  128 61 112 1 <>
  129 62 113 1 <>
  130 63 8 1 6
  :::
 } 
} 

f_m_ct { 
 s_m_title
 s_m_entry_id
 s_m_entry_name
 i_f3d_flags
 r_f3d_energy
 r_mmod_Potential_Energy-MMFF94s
 b_mmod_Minimization_Converged-MMFF94s
 r_mmod_RMS_Derivative-MMFF94s
 s_m_job_name
 s_m_Source_Path
 s_m_Source_File
 i_m_Source_File_Index
 i_mmod_Times_Found-MMFF94s
 r_mmod_Relative_Potential_Energy-MMFF94s
 i_mmod_Conformation-MMFF94s
 i_mmod_Serial_Number-MMFF94s
 i_m_ct_format
 :::
 Taxol 
  22 
  entry 
  0
  0
  859.321594238281
  1
  0.0345057584345341
  mmod_confelim_2 
  "/Users/rgil/Documents/StereoFitter/Taxol/Taxol Structures/Taxol_by_rrg" 
  Taxol_Confelim.mae 
  22
  12
  11.593017578125
  33
  1
  2
 m_depend[8] { 
  # First column is dependency index #
  i_m_depend_dependency
  s_m_depend_property
  :::
  1 20 r_mmod_Potential_Energy-MMFF94s 
  2 20 b_mmod_Minimization_Converged-MMFF94s 
  3 20 r_mmod_RMS_Derivative-MMFF94s 
  4 30 s_m_job_name 
  5 20 i_mmod_Times_Found-MMFF94s 
  6 20 r_mmod_Relative_Potential_Energy-MMFF94s 
  7 20 i_mmod_Conformation-MMFF94s 
  8 10 i_mmod_Serial_Number-MMFF94s 
  :::
 } 
 m_atom[113] { 
  # First column is atom index #
  i_m_mmod_type
  r_m_x_coord
  r_m_y_coord
  r_m_z_coord
  i_m_residue_number
  i_m_color
  i_m_atomic_number
  s_m_color_rgb
  i_m_Hcount
  i_sd_original_parity
  :::
  1 16 3.242938 -1.969075 1.989658 900 70 8 FF2F2F  0 <>
  2 3 2.770318 -0.639961 2.260642 900 2 6 A0A0A0  2 <>
  3 3 1.400978 -0.899570 1.569876 900 2 6 A0A0A0  0 2
  4 3 1.975643 -2.358809 1.406383 900 2 6 A0A0A0  1 1
  5 3 2.205886 -2.974656 0.038268 900 2 6 A0A0A0  2 <>
  6 3 1.528918 -2.178336 -1.069599 900 2 6 A0A0A0  1 1
  7 3 1.805591 -0.646072 -1.008712 900 2 6 A0A0A0  0 2
  8 3 1.043050 -0.088839 0.271678 900 2 6 A0A0A0  1 2
  9 3 1.061272 1.474175 0.495221 900 2 6 A0A0A0  1 1
  10 3 -0.209750 2.318485 -0.015309 900 2 6 A0A0A0  0 2
  11 3 -1.510074 1.945621 0.763703 900 2 6 A0A0A0  2 <>
  12 3 -2.579732 1.134488 -0.004304 900 2 6 A0A0A0  1 1
  13 2 -2.001664 0.353253 -1.177317 900 2 6 A0A0A0  0 <>
  14 2 -0.921171 0.828610 -1.857975 900 2 6 A0A0A0  0 <>
  15 3 -0.430915 2.267331 -1.562966 900 2 6 A0A0A0  0 <>
  16 2 1.354261 -0.083869 -2.404276 900 2 6 A0A0A0  0 <>
  17 3 -0.136334 -0.045760 -2.811302 900 2 6 A0A0A0  1 2
  18 16 0.294311 -0.796698 2.525380 900 70 8 FF2F2F  0 <>
  19 2 -0.741109 -1.666005 2.348806 900 2 6 A0A0A0  0 <>
  20 15 -0.892988 -2.373132 1.363563 900 70 8 FF2F2F  0 <>
  21 16 1.923604 -2.730198 -2.325351 900 70 8 FF2F2F  1 <>
  22 3 3.333183 -0.360787 -0.954494 900 2 6 A0A0A0  3 <>
  23 16 1.149260 1.774008 1.925004 900 70 8 FF2F2F  0 <>
  24 2 2.194494 2.524290 2.361200 900 2 6 A0A0A0  0 <>
  25 15 3.124409 2.914093 1.676233 900 70 8 FF2F2F  0 <>
  26 16 0.071421 3.699365 0.323230 900 70 8 FF2F2F  1 <>
  27 16 -3.218493 0.221624 0.913565 900 70 8 FF2F2F  0 <>
  28 2 -4.178034 0.779078 1.713341 900 2 6 A0A0A0  0 <>
  29 15 -4.359385 1.983342 1.851819 900 70 8 FF2F2F  0 <>
  30 3 -2.712021 -0.939135 -1.504623 900 2 6 A0A0A0  3 <>
  31 3 -1.519019 3.281433 -2.048049 900 2 6 A0A0A0  3 <>
  32 3 0.831156 2.794185 -2.306933 900 2 6 A0A0A0  3 <>
  33 15 2.204423 0.266221 -3.237937 900 70 8 FF2F2F  0 <>
  34 16 -0.367364 0.501923 -4.118783 900 70 8 FF2F2F  0 <>
  35 2 -0.131528 -0.166038 -5.269604 900 2 6 A0A0A0  0 <>
  36 15 -0.295702 0.387376 -6.355029 900 70 8 FF2F2F  0 <>
  37 3 -1.636865 -1.641138 3.547265 900 2 6 A0A0A0  3 <>
  38 2 2.067442 2.800486 3.817450 900 2 6 A0A0A0  0 <>
  39 2 3.063632 3.572744 4.431157 900 2 6 A0A0A0  1 <>
  40 2 2.991638 3.858430 5.795977 900 2 6 A0A0A0  1 <>
  41 2 1.925736 3.375080 6.553839 900 2 6 A0A0A0  1 <>
  42 2 0.930434 2.606155 5.950954 900 2 6 A0A0A0  1 <>
  43 2 0.998218 2.317667 4.585693 900 2 6 A0A0A0  1 <>
  44 3 -4.973941 -0.299129 2.460684 900 2 6 A0A0A0  1 2
  45 16 -4.589361 -1.643579 2.148545 900 70 8 FF2F2F  1 <>
  46 3 0.292606 -1.601576 -5.186483 900 2 6 A0A0A0  3 <>
  47 3 -6.502281 -0.081204 2.257144 900 2 6 A0A0A0  1 1
  48 25 -7.070300 -0.863705 1.153743 900 43 7 5757FF  1 <>
  49 2 -6.789782 -0.590496 -0.162782 900 2 6 A0A0A0  0 <>
  50 15 -5.990984 0.277272 -0.495562 900 70 8 FF2F2F  0 <>
  51 2 -7.289907 -0.403085 3.524021 900 2 6 A0A0A0  0 <>
  52 2 -8.180736 0.545159 4.053042 900 2 6 A0A0A0  1 <>
  53 2 -8.924081 0.260523 5.200369 900 2 6 A0A0A0  1 <>
  54 2 -8.792137 -0.975547 5.829804 900 2 6 A0A0A0  1 <>
  55 2 -7.919503 -1.930267 5.312034 900 2 6 A0A0A0  1 <>
  56 2 -7.175176 -1.648694 4.164891 900 2 6 A0A0A0  1 <>
  57 2 -7.502814 -1.398384 -1.190181 900 2 6 A0A0A0  0 <>
  58 2 -7.667445 -0.844780 -2.467361 900 2 6 A0A0A0  1 <>
  59 2 -8.324028 -1.564908 -3.467163 900 2 6 A0A0A0  1 <>
  60 2 -8.810755 -2.843624 -3.198616 900 2 6 A0A0A0  1 <>
  61 2 -8.636904 -3.407053 -1.934295 900 2 6 A0A0A0  1 <>
  62 2 -7.981055 -2.689859 -0.929854 900 2 6 A0A0A0  1 <>
  63 41 0.002039 -0.351810 0.104450 900 21 1 FFFFFF  0 <>
  64 41 3.421243 0.115512 1.817066 900 21 1 FFFFFF  0 <>
  65 41 2.718005 -0.459591 3.339799 900 21 1 FFFFFF  0 <>
  66 41 1.508433 -3.096298 2.072443 900 21 1 FFFFFF  0 <>
  67 41 1.817775 -4.001554 0.021396 900 21 1 FFFFFF  0 <>
  68 41 3.277617 -3.088871 -0.169805 900 21 1 FFFFFF  0 <>
  69 41 0.447163 -2.345685 -1.005628 900 21 1 FFFFFF  0 <>
  70 41 1.951843 1.882030 0.016359 900 21 1 FFFFFF  0 <>
  71 41 -1.994852 2.867978 1.113403 900 21 1 FFFFFF  0 <>
  72 41 -1.256266 1.419825 1.691916 900 21 1 FFFFFF  0 <>
  73 41 -3.363261 1.787057 -0.405863 900 21 1 FFFFFF  0 <>
  74 41 -0.479535 -1.080601 -2.789113 900 21 1 FFFFFF  0 <>
  75 42 2.897707 -2.777214 -2.360981 900 21 1 FFFFFF  0 <>
  76 41 3.839725 -0.800910 -0.099639 900 21 1 FFFFFF  0 <>
  77 41 3.850465 -0.770427 -1.831027 900 21 1 FFFFFF  0 <>
  78 41 3.539757 0.714258 -0.942155 900 21 1 FFFFFF  0 <>
  79 42 0.131068 3.763238 1.292781 900 21 1 FFFFFF  0 <>
  80 41 -3.795899 -0.801746 -1.448845 900 21 1 FFFFFF  0 <>
  81 41 -2.517498 -1.289093 -2.521653 900 21 1 FFFFFF  0 <>
  82 41 -2.424041 -1.726599 -0.802930 900 21 1 FFFFFF  0 <>
  83 41 -2.484598 3.189998 -1.554002 900 21 1 FFFFFF  0 <>
  84 41 -1.201783 4.318799 -1.885725 900 21 1 FFFFFF  0 <>
  85 41 -1.700692 3.162585 -3.123765 900 21 1 FFFFFF  0 <>
  86 41 0.736816 2.685278 -3.392527 900 21 1 FFFFFF  0 <>
  87 41 0.982830 3.864630 -2.116960 900 21 1 FFFFFF  0 <>
  88 41 1.761683 2.322669 -1.997315 900 21 1 FFFFFF  0 <>
  89 41 -2.392374 -2.424798 3.452101 900 21 1 FFFFFF  0 <>
  90 41 -1.052079 -1.843585 4.448595 900 21 1 FFFFFF  0 <>
  91 41 -2.127456 -0.668833 3.623780 900 21 1 FFFFFF  0 <>
  92 41 3.900929 3.956584 3.850731 900 21 1 FFFFFF  0 <>
  93 41 3.766618 4.458221 6.268001 900 21 1 FFFFFF  0 <>
  94 41 1.870664 3.598570 7.617147 900 21 1 FFFFFF  0 <>
  95 41 0.101082 2.231627 6.546948 900 21 1 FFFFFF  0 <>
  96 41 0.210640 1.714768 4.142011 900 21 1 FFFFFF  0 <>
  97 41 -4.704350 -0.146472 3.513562 900 21 1 FFFFFF  0 <>
  98 42 -4.737686 -1.739405 1.188672 900 21 1 FFFFFF  0 <>
  99 41 1.275548 -1.691146 -4.724913 900 21 1 FFFFFF  0 <>
  100 41 -0.457255 -2.197221 -4.661810 900 21 1 FFFFFF  0 <>
  101 41 0.371272 -2.003398 -6.202348 900 21 1 FFFFFF  0 <>
  102 41 -6.684870 0.972947 2.011530 900 21 1 FFFFFF  0 <>
  103 43 -7.809865 -1.514031 1.387484 900 21 1 FFFFFF  0 <>
  104 41 -8.305931 1.515124 3.574760 900 21 1 FFFFFF  0 <>
  105 41 -9.608984 1.003518 5.602138 900 21 1 FFFFFF  0 <>
  106 41 -9.372055 -1.195793 6.722709 900 21 1 FFFFFF  0 <>
  107 41 -7.819454 -2.896183 5.801357 900 21 1 FFFFFF  0 <>
  108 41 -6.503667 -2.412508 3.775969 900 21 1 FFFFFF  0 <>
  109 41 -7.289194 0.151898 -2.686600 900 21 1 FFFFFF  0 <>
  110 41 -8.454631 -1.129002 -4.454877 900 21 1 FFFFFF  0 <>
  111 41 -9.321166 -3.404973 -3.978126 900 21 1 FFFFFF  0 <>
  112 41 -9.007452 -4.409986 -1.733673 900 21 1 FFFFFF  0 <>
  113 41 -7.834981 -3.167722 0.034193 900 21 1 FFFFFF  0 <>
  :::
 } 
 m_bond[130] { 
  # First column is bond index #
  i_m_from
  i_m_to
  i_m_order
  i_sd_original_parity
  :::
  1 1 4 1 1
  2 1 2 1 <>
  3 2 3 1 <>
  4 2 64 1 <>
  5 2 65 1 <>
  6 3 8 1 <>
  7 3 4 1 <>
  8 3 18 1 6
  9 4 1 1 1
  10 4 5 1 <>
  11 4 66 1 <>
  12 5 6 1 <>
  13 5 67 1 <>
  14 5 68 1 <>
  15 6 7 1 <>
  16 6 21 1 1
  17 6 69 1 <>
  18 7 16 1 <>
  19 7 8 1 <>
  20 7 22 1 1
  21 8 9 1 <>
  22 8 63 1 6
  23 9 10 1 <>
  24 9 23 1 6
  25 9 70 1 <>
  26 10 15 1 1
  27 10 11 1 <>
  28 10 26 1 <>
  29 11 12 1 <>
  30 11 71 1 <>
  31 11 72 1 <>
  32 12 13 1 <>
  33 12 27 1 6
  34 12 73 1 <>
  35 13 14 2 <>
  36 13 30 1 <>
  37 14 15 1 <>
  38 14 17 1 <>
  39 15 10 1 1
  40 15 31 1 <>
  41 15 32 1 <>
  42 16 17 1 <>
  43 16 33 2 <>
  44 17 34 1 1
  45 17 74 1 <>
  46 18 3 1 6
  47 18 19 1 <>
  48 19 20 2 <>
  49 19 37 1 <>
  50 21 6 1 1
  51 21 75 1 <>
  52 22 7 1 1
  53 22 76 1 <>
  54 22 77 1 <>
  55 22 78 1 <>
  56 23 9 1 6
  57 23 24 1 <>
  58 24 25 2 <>
  59 24 38 1 <>
  60 26 79 1 <>
  61 27 12 1 6
  62 27 28 1 <>
  63 28 44 1 <>
  64 28 29 2 <>
  65 30 80 1 <>
  66 30 81 1 <>
  67 30 82 1 <>
  68 31 83 1 <>
  69 31 84 1 <>
  70 31 85 1 <>
  71 32 86 1 <>
  72 32 87 1 <>
  73 32 88 1 <>
  74 34 17 1 1
  75 34 35 1 <>
  76 35 36 2 <>
  77 35 46 1 <>
  78 37 89 1 <>
  79 37 90 1 <>
  80 37 91 1 <>
  81 38 43 2 <>
  82 38 39 1 <>
  83 39 40 2 <>
  84 39 92 1 <>
  85 40 41 1 <>
  86 40 93 1 <>
  87 41 42 2 <>
  88 41 94 1 <>
  89 42 43 1 <>
  90 42 95 1 <>
  91 43 96 1 <>
  92 44 47 1 <>
  93 44 45 1 1
  94 44 97 1 <>
  95 45 44 1 1
  96 45 98 1 <>
  97 46 99 1 <>
  98 46 100 1 <>
  99 46 101 1 <>
  100 47 48 1 6
  101 47 51 1 <>
  102 47 102 1 <>
  103 48 47 1 6
  104 48 49 1 <>
  105 48 103 1 <>
  106 49 50 2 <>
  107 49 57 1 <>
  108 51 52 2 <>
  109 51 56 1 <>
  110 52 53 1 <>
  111 52 104 1 <>
  112 53 54 2 <>
  113 53 105 1 <>
  114 54 55 1 <>
  115 54 106 1 <>
  116 55 56 2 <>
  117 55 107 1 <>
  118 56 108 1 <>
  119 57 62 2 <>
  120 57 58 1 <>
  121 58 59 2 <>
  122 58 109 1 <>
  123 59 60 1 <>
  124 59 110 1 <>
  125 60 61 2 <>
  126 60 111 1 <>
  127 61 62 1 <>
  128 61 112 1 <>
  129 62 113 1 <>
  130 63 8 1 6
  :::
 } 
} 

f_m_ct { 
 s_m_title
 s_m_entry_id
 s_m_entry_name
 i_f3d_flags
 r_f3d_energy
 r_mmod_Potential_Energy-MMFF94s
 b_mmod_Minimization_Converged-MMFF94s
 r_mmod_RMS_Derivative-MMFF94s
 s_m_job_name
 s_m_Source_Path
 s_m_Source_File
 i_m_Source_File_Index
 i_mmod_Times_Found-MMFF94s
 r_mmod_Relative_Potential_Energy-MMFF94s
 i_mmod_Conformation-MMFF94s
 i_mmod_Serial_Number-MMFF94s
 i_m_ct_format
 :::
 Taxol 
  23 
  entry 
  0
  0
  859.4130859375
  1
  0.0367096811532974
  mmod_confelim_2 
  "/Users/rgil/Documents/StereoFitter/Taxol/Taxol Structures/Taxol_by_rrg" 
  Taxol_Confelim.mae 
  23
  12
  11.6845092773438
  34
  1
  2
 m_depend[8] { 
  # First column is dependency index #
  i_m_depend_dependency
  s_m_depend_property
  :::
  1 20 r_mmod_Potential_Energy-MMFF94s 
  2 20 b_mmod_Minimization_Converged-MMFF94s 
  3 20 r_mmod_RMS_Derivative-MMFF94s 
  4 30 s_m_job_name 
  5 20 i_mmod_Times_Found-MMFF94s 
  6 20 r_mmod_Relative_Potential_Energy-MMFF94s 
  7 20 i_mmod_Conformation-MMFF94s 
  8 10 i_mmod_Serial_Number-MMFF94s 
  :::
 } 
 m_atom[113] { 
  # First column is atom index #
  i_m_mmod_type
  r_m_x_coord
  r_m_y_coord
  r_m_z_coord
  i_m_residue_number
  i_m_color
  i_m_atomic_number
  s_m_color_rgb
  i_m_Hcount
  i_sd_original_parity
  :::
  1 16 3.280604 -1.909695 2.073168 900 70 8 FF2F2F  0 <>
  2 3 2.748863 -0.602361 2.340091 900 2 6 A0A0A0  2 <>
  3 3 1.429760 -0.892890 1.568251 900 2 6 A0A0A0  0 2
  4 3 2.059478 -2.330972 1.418267 900 2 6 A0A0A0  1 1
  5 3 2.380848 -2.919172 0.056979 900 2 6 A0A0A0  2 <>
  6 3 1.732455 -2.130403 -1.072705 900 2 6 A0A0A0  1 1
  7 3 1.960115 -0.591205 -0.981879 900 2 6 A0A0A0  0 2
  8 3 1.121361 -0.068585 0.265044 900 2 6 A0A0A0  1 2
  9 3 1.096714 1.491810 0.514288 900 2 6 A0A0A0  1 1
  10 3 -0.156432 2.325132 -0.056836 900 2 6 A0A0A0  0 2
  11 3 -1.490131 1.933426 0.652445 900 2 6 A0A0A0  2 <>
  12 3 -2.506821 1.109872 -0.170642 900 2 6 A0A0A0  1 1
  13 2 -1.861039 0.344564 -1.318100 900 2 6 A0A0A0  0 <>
  14 2 -0.754653 0.838737 -1.941970 900 2 6 A0A0A0  0 <>
  15 3 -0.298742 2.281847 -1.613713 900 2 6 A0A0A0  0 <>
  16 2 1.559602 -0.030091 -2.392550 900 2 6 A0A0A0  0 <>
  17 3 0.087348 -0.016684 -2.863462 900 2 6 A0A0A0  1 2
  18 16 0.265261 -0.842459 2.457451 900 70 8 FF2F2F  0 <>
  19 2 -0.730404 -1.738109 2.198951 900 2 6 A0A0A0  0 <>
  20 15 -0.792443 -2.436135 1.197630 900 70 8 FF2F2F  0 <>
  21 16 2.202851 -2.656304 -2.313578 900 70 8 FF2F2F  1 <>
  22 3 3.473917 -0.261772 -0.849609 900 2 6 A0A0A0  3 <>
  23 16 1.093073 1.765712 1.952460 900 70 8 FF2F2F  0 <>
  24 2 2.081403 2.545153 2.463295 900 2 6 A0A0A0  0 <>
  25 15 3.032323 2.985705 1.841013 900 70 8 FF2F2F  0 <>
  26 16 0.089709 3.707359 0.302824 900 70 8 FF2F2F  1 <>
  27 16 -3.171778 0.186599 0.717670 900 70 8 FF2F2F  0 <>
  28 2 -4.194108 0.723140 1.453063 900 2 6 A0A0A0  0 <>
  29 15 -4.430443 1.922633 1.542561 900 70 8 FF2F2F  0 <>
  30 3 -2.543410 -0.951163 -1.689162 900 2 6 A0A0A0  3 <>
  31 3 -1.375031 3.284290 -2.147364 900 2 6 A0A0A0  3 <>
  32 3 0.992117 2.831450 -2.288376 900 2 6 A0A0A0  3 <>
  33 15 2.439144 0.338837 -3.186745 900 70 8 FF2F2F  0 <>
  34 16 -0.095785 0.534429 -4.177163 900 70 8 FF2F2F  0 <>
  35 2 0.202697 -0.122336 -5.319867 900 2 6 A0A0A0  0 <>
  36 15 0.075101 0.434240 -6.408605 900 70 8 FF2F2F  0 <>
  37 3 -1.701647 -1.763958 3.336447 900 2 6 A0A0A0  3 <>
  38 2 1.858071 2.786416 3.914285 900 2 6 A0A0A0  0 <>
  39 2 2.781570 3.588674 4.598899 900 2 6 A0A0A0  1 <>
  40 2 2.617135 3.844391 5.961673 900 2 6 A0A0A0  1 <>
  41 2 1.531067 3.300953 6.646767 900 2 6 A0A0A0  1 <>
  42 2 0.607708 2.501704 5.973126 900 2 6 A0A0A0  1 <>
  43 2 0.768053 2.243164 4.609642 900 2 6 A0A0A0  1 <>
  44 3 -4.963664 -0.368280 2.212889 900 2 6 A0A0A0  1 2
  45 16 -4.659263 -1.706045 1.805159 900 70 8 FF2F2F  1 <>
  46 3 0.651159 -1.549758 -5.225641 900 2 6 A0A0A0  3 <>
  47 3 -6.497427 -0.082178 2.179398 900 2 6 A0A0A0  1 1
  48 25 -7.262347 -0.830251 1.174784 900 43 7 5757FF  1 <>
  49 2 -6.957128 -0.817937 -0.163026 900 2 6 A0A0A0  0 <>
  50 15 -5.944077 -0.281956 -0.597999 900 70 8 FF2F2F  0 <>
  51 2 -7.125035 -0.350078 3.545042 900 2 6 A0A0A0  0 <>
  52 2 -7.784714 0.680274 4.233318 900 2 6 A0A0A0  1 <>
  53 2 -8.368884 0.440084 5.478689 900 2 6 A0A0A0  1 <>
  54 2 -8.304400 -0.830359 6.048414 900 2 6 A0A0A0  1 <>
  55 2 -7.657513 -1.864110 5.374244 900 2 6 A0A0A0  1 <>
  56 2 -7.072710 -1.627542 4.129311 900 2 6 A0A0A0  1 <>
  57 2 -7.910133 -1.497070 -1.082362 900 2 6 A0A0A0  0 <>
  58 2 -7.970910 -1.059402 -2.412374 900 2 6 A0A0A0  1 <>
  59 2 -8.847629 -1.667392 -3.312915 900 2 6 A0A0A0  1 <>
  60 2 -9.659694 -2.719758 -2.891360 900 2 6 A0A0A0  1 <>
  61 2 -9.592520 -3.170750 -1.572799 900 2 6 A0A0A0  1 <>
  62 2 -8.717112 -2.564985 -0.667413 900 2 6 A0A0A0  1 <>
  63 41 0.095731 -0.349051 0.041090 900 21 1 FFFFFF  0 <>
  64 41 3.398351 0.181470 1.946234 900 21 1 FFFFFF  0 <>
  65 41 2.630213 -0.444279 3.417448 900 21 1 FFFFFF  0 <>
  66 41 1.581268 -3.091869 2.049358 900 21 1 FFFFFF  0 <>
  67 41 2.031096 -3.958699 0.007395 900 21 1 FFFFFF  0 <>
  68 41 3.465106 -2.992356 -0.097845 900 21 1 FFFFFF  0 <>
  69 41 0.654452 -2.330004 -1.062906 900 21 1 FFFFFF  0 <>
  70 41 2.007596 1.923302 0.098063 900 21 1 FFFFFF  0 <>
  71 41 -2.005595 2.847850 0.978547 900 21 1 FFFFFF  0 <>
  72 41 -1.278324 1.408592 1.591778 900 21 1 FFFFFF  0 <>
  73 41 -3.279788 1.751403 -0.608976 900 21 1 FFFFFF  0 <>
  74 41 -0.237906 -1.057580 -2.860526 900 21 1 FFFFFF  0 <>
  75 42 3.178562 -2.668889 -2.305459 900 21 1 FFFFFF  0 <>
  76 41 3.946616 -0.683598 0.033471 900 21 1 FFFFFF  0 <>
  77 41 4.047496 -0.658475 -1.696489 900 21 1 FFFFFF  0 <>
  78 41 3.649220 0.818689 -0.831643 900 21 1 FFFFFF  0 <>
  79 42 0.098800 3.768023 1.274209 900 21 1 FFFFFF  0 <>
  80 41 -3.628689 -0.813006 -1.708409 900 21 1 FFFFFF  0 <>
  81 41 -2.278931 -1.305372 -2.688628 900 21 1 FFFFFF  0 <>
  82 41 -2.303438 -1.735756 -0.966555 900 21 1 FFFFFF  0 <>
  83 41 -2.363660 3.174511 -1.705285 900 21 1 FFFFFF  0 <>
  84 41 -1.082226 4.324758 -1.960867 900 21 1 FFFFFF  0 <>
  85 41 -1.498532 3.171684 -3.231979 900 21 1 FFFFFF  0 <>
  86 41 0.957106 2.725101 -3.377741 900 21 1 FFFFFF  0 <>
  87 41 1.116538 3.903471 -2.087810 900 21 1 FFFFFF  0 <>
  88 41 1.912054 2.373665 -1.930077 900 21 1 FFFFFF  0 <>
  89 41 -2.479580 -2.503707 3.133253 900 21 1 FFFFFF  0 <>
  90 41 -1.184312 -2.053838 4.254701 900 21 1 FFFFFF  0 <>
  91 41 -2.161118 -0.780419 3.453489 900 21 1 FFFFFF  0 <>
  92 41 3.633642 4.019412 4.075733 900 21 1 FFFFFF  0 <>
  93 41 3.335906 4.467695 6.488926 900 21 1 FFFFFF  0 <>
  94 41 1.404075 3.501150 7.708549 900 21 1 FFFFFF  0 <>
  95 41 -0.237648 2.080065 6.512492 900 21 1 FFFFFF  0 <>
  96 41 0.035234 1.615565 4.109993 900 21 1 FFFFFF  0 <>
  97 41 -4.590219 -0.276736 3.240952 900 21 1 FFFFFF  0 <>
  98 42 -4.825739 -1.721406 0.841607 900 21 1 FFFFFF  0 <>
  99 41 1.616397 -1.622297 -4.725412 900 21 1 FFFFFF  0 <>
  100 41 -0.107152 -2.162651 -4.734097 900 21 1 FFFFFF  0 <>
  101 41 0.778324 -1.944989 -6.239192 900 21 1 FFFFFF  0 <>
  102 41 -6.667595 0.974595 1.939174 900 21 1 FFFFFF  0 <>
  103 43 -8.154249 -1.202400 1.475199 900 21 1 FFFFFF  0 <>
  104 41 -7.850565 1.679593 3.806698 900 21 1 FFFFFF  0 <>
  105 41 -8.876395 1.245056 6.005086 900 21 1 FFFFFF  0 <>
  106 41 -8.760122 -1.015029 7.018144 900 21 1 FFFFFF  0 <>
  107 41 -7.608665 -2.855444 5.818270 900 21 1 FFFFFF  0 <>
  108 41 -6.572098 -2.447660 3.616183 900 21 1 FFFFFF  0 <>
  109 41 -7.339304 -0.240139 -2.750133 900 21 1 FFFFFF  0 <>
  110 41 -8.895890 -1.321461 -4.342766 900 21 1 FFFFFF  0 <>
  111 41 -10.341227 -3.194466 -3.593780 900 21 1 FFFFFF  0 <>
  112 41 -10.218038 -4.001057 -1.252442 900 21 1 FFFFFF  0 <>
  113 41 -8.663005 -2.958015 0.343614 900 21 1 FFFFFF  0 <>
  :::
 } 
 m_bond[130] { 
  # First column is bond index #
  i_m_from
  i_m_to
  i_m_order
  i_sd_original_parity
  :::
  1 1 4 1 1
  2 1 2 1 <>
  3 2 3 1 <>
  4 2 64 1 <>
  5 2 65 1 <>
  6 3 8 1 <>
  7 3 4 1 <>
  8 3 18 1 6
  9 4 1 1 1
  10 4 5 1 <>
  11 4 66 1 <>
  12 5 6 1 <>
  13 5 67 1 <>
  14 5 68 1 <>
  15 6 7 1 <>
  16 6 21 1 1
  17 6 69 1 <>
  18 7 16 1 <>
  19 7 8 1 <>
  20 7 22 1 1
  21 8 9 1 <>
  22 8 63 1 6
  23 9 10 1 <>
  24 9 23 1 6
  25 9 70 1 <>
  26 10 15 1 1
  27 10 11 1 <>
  28 10 26 1 <>
  29 11 12 1 <>
  30 11 71 1 <>
  31 11 72 1 <>
  32 12 13 1 <>
  33 12 27 1 6
  34 12 73 1 <>
  35 13 14 2 <>
  36 13 30 1 <>
  37 14 15 1 <>
  38 14 17 1 <>
  39 15 10 1 1
  40 15 31 1 <>
  41 15 32 1 <>
  42 16 17 1 <>
  43 16 33 2 <>
  44 17 34 1 1
  45 17 74 1 <>
  46 18 3 1 6
  47 18 19 1 <>
  48 19 20 2 <>
  49 19 37 1 <>
  50 21 6 1 1
  51 21 75 1 <>
  52 22 7 1 1
  53 22 76 1 <>
  54 22 77 1 <>
  55 22 78 1 <>
  56 23 9 1 6
  57 23 24 1 <>
  58 24 25 2 <>
  59 24 38 1 <>
  60 26 79 1 <>
  61 27 12 1 6
  62 27 28 1 <>
  63 28 44 1 <>
  64 28 29 2 <>
  65 30 80 1 <>
  66 30 81 1 <>
  67 30 82 1 <>
  68 31 83 1 <>
  69 31 84 1 <>
  70 31 85 1 <>
  71 32 86 1 <>
  72 32 87 1 <>
  73 32 88 1 <>
  74 34 17 1 1
  75 34 35 1 <>
  76 35 36 2 <>
  77 35 46 1 <>
  78 37 89 1 <>
  79 37 90 1 <>
  80 37 91 1 <>
  81 38 43 2 <>
  82 38 39 1 <>
  83 39 40 2 <>
  84 39 92 1 <>
  85 40 41 1 <>
  86 40 93 1 <>
  87 41 42 2 <>
  88 41 94 1 <>
  89 42 43 1 <>
  90 42 95 1 <>
  91 43 96 1 <>
  92 44 47 1 <>
  93 44 45 1 1
  94 44 97 1 <>
  95 45 44 1 1
  96 45 98 1 <>
  97 46 99 1 <>
  98 46 100 1 <>
  99 46 101 1 <>
  100 47 48 1 6
  101 47 51 1 <>
  102 47 102 1 <>
  103 48 47 1 6
  104 48 49 1 <>
  105 48 103 1 <>
  106 49 50 2 <>
  107 49 57 1 <>
  108 51 52 2 <>
  109 51 56 1 <>
  110 52 53 1 <>
  111 52 104 1 <>
  112 53 54 2 <>
  113 53 105 1 <>
  114 54 55 1 <>
  115 54 106 1 <>
  116 55 56 2 <>
  117 55 107 1 <>
  118 56 108 1 <>
  119 57 62 2 <>
  120 57 58 1 <>
  121 58 59 2 <>
  122 58 109 1 <>
  123 59 60 1 <>
  124 59 110 1 <>
  125 60 61 2 <>
  126 60 111 1 <>
  127 61 62 1 <>
  128 61 112 1 <>
  129 62 113 1 <>
  130 63 8 1 6
  :::
 } 
} 

f_m_ct { 
 s_m_title
 s_m_entry_id
 s_m_entry_name
 i_f3d_flags
 r_f3d_energy
 r_mmod_Potential_Energy-MMFF94s
 b_mmod_Minimization_Converged-MMFF94s
 r_mmod_RMS_Derivative-MMFF94s
 s_m_job_name
 s_m_Source_Path
 s_m_Source_File
 i_m_Source_File_Index
 i_mmod_Times_Found-MMFF94s
 r_mmod_Relative_Potential_Energy-MMFF94s
 i_mmod_Conformation-MMFF94s
 i_mmod_Serial_Number-MMFF94s
 i_m_ct_format
 :::
 Taxol 
  24 
  entry 
  0
  0
  859.788452148438
  0
  0.0615482330322266
  mmod_confelim_2 
  "/Users/rgil/Documents/StereoFitter/Taxol/Taxol Structures/Taxol_by_rrg" 
  Taxol_Confelim.mae 
  24
  1
  12.0598754882812
  35
  1
  2
 m_depend[8] { 
  # First column is dependency index #
  i_m_depend_dependency
  s_m_depend_property
  :::
  1 20 r_mmod_Potential_Energy-MMFF94s 
  2 20 b_mmod_Minimization_Converged-MMFF94s 
  3 20 r_mmod_RMS_Derivative-MMFF94s 
  4 30 s_m_job_name 
  5 20 i_mmod_Times_Found-MMFF94s 
  6 20 r_mmod_Relative_Potential_Energy-MMFF94s 
  7 20 i_mmod_Conformation-MMFF94s 
  8 10 i_mmod_Serial_Number-MMFF94s 
  :::
 } 
 m_atom[113] { 
  # First column is atom index #
  i_m_mmod_type
  r_m_x_coord
  r_m_y_coord
  r_m_z_coord
  i_m_residue_number
  i_m_color
  i_m_atomic_number
  s_m_color_rgb
  i_m_Hcount
  i_sd_original_parity
  :::
  1 16 3.109743 -2.246111 1.958012 900 70 8 FF2F2F  0 <>
  2 3 2.471447 -1.033014 2.391031 900 2 6 A0A0A0  2 <>
  3 3 1.329690 -1.168720 1.341653 900 2 6 A0A0A0  0 2
  4 3 2.021798 -2.552891 1.052711 900 2 6 A0A0A0  1 1
  5 3 2.560110 -2.891020 -0.324164 900 2 6 A0A0A0  2 <>
  6 3 2.084634 -1.904053 -1.384717 900 2 6 A0A0A0  1 1
  7 3 2.288390 -0.411807 -0.976788 900 2 6 A0A0A0  0 2
  8 3 1.252053 -0.100877 0.188438 900 2 6 A0A0A0  1 2
  9 3 1.199364 1.382013 0.736175 900 2 6 A0A0A0  1 1
  10 3 0.078632 2.380752 0.135840 900 2 6 A0A0A0  0 2
  11 3 -1.358158 1.925203 0.536827 900 2 6 A0A0A0  2 <>
  12 3 -2.230333 1.308566 -0.575513 900 2 6 A0A0A0  1 1
  13 2 -1.417660 0.729997 -1.724890 900 2 6 A0A0A0  0 <>
  14 2 -0.217988 1.280941 -2.065621 900 2 6 A0A0A0  0 <>
  15 3 0.195544 2.622345 -1.406145 900 2 6 A0A0A0  0 <>
  16 2 2.127770 0.422993 -2.296567 900 2 6 A0A0A0  0 <>
  17 3 0.752791 0.570075 -2.986425 900 2 6 A0A0A0  1 2
  18 16 0.013549 -1.287976 1.976193 900 70 8 FF2F2F  0 <>
  19 2 -0.883768 -2.099801 1.346651 900 2 6 A0A0A0  0 <>
  20 15 -0.712090 -2.600883 0.244689 900 70 8 FF2F2F  0 <>
  21 16 2.775194 -2.189789 -2.600314 900 70 8 FF2F2F  1 <>
  22 3 3.759107 -0.154727 -0.541752 900 2 6 A0A0A0  3 <>
  23 16 0.970999 1.340657 2.178872 900 70 8 FF2F2F  0 <>
  24 2 1.564133 2.302021 2.932900 900 2 6 A0A0A0  0 <>
  25 15 2.311984 3.165330 2.499201 900 70 8 FF2F2F  0 <>
  26 16 0.235234 3.668688 0.782612 900 70 8 FF2F2F  1 <>
  27 16 -3.041591 0.276565 0.026144 900 70 8 FF2F2F  0 <>
  28 2 -4.232302 0.704731 0.553920 900 2 6 A0A0A0  0 <>
  29 15 -4.574420 1.878845 0.613146 900 70 8 FF2F2F  0 <>
  30 3 -2.053013 -0.446570 -2.427520 900 2 6 A0A0A0  3 <>
  31 3 -0.762240 3.749136 -1.917456 900 2 6 A0A0A0  3 <>
  32 3 1.587523 3.231152 -1.742579 900 2 6 A0A0A0  3 <>
  33 15 3.117722 0.939017 -2.838459 900 70 8 FF2F2F  0 <>
  34 16 0.784067 1.355618 -4.188369 900 70 8 FF2F2F  0 <>
  35 2 1.296211 0.921506 -5.361289 900 2 6 A0A0A0  0 <>
  36 15 1.347570 1.672794 -6.333030 900 70 8 FF2F2F  0 <>
  37 3 -2.065664 -2.344862 2.228826 900 2 6 A0A0A0  3 <>
  38 2 1.192679 2.157731 4.364560 900 2 6 A0A0A0  0 <>
  39 2 1.861331 2.953345 5.304864 900 2 6 A0A0A0  1 <>
  40 2 1.545354 2.853238 6.661367 900 2 6 A0A0A0  1 <>
  41 2 0.559468 1.961959 7.083859 900 2 6 A0A0A0  1 <>
  42 2 -0.113955 1.170880 6.153339 900 2 6 A0A0A0  1 <>
  43 2 0.199031 1.267289 4.795373 900 2 6 A0A0A0  1 <>
  44 3 -5.051919 -0.483469 1.078815 900 2 6 A0A0A0  1 2
  45 16 -4.952643 -1.605198 0.192733 900 70 8 FF2F2F  1 <>
  46 3 1.756272 -0.502246 -5.455275 900 2 6 A0A0A0  3 <>
  47 3 -6.525745 -0.035090 1.352507 900 2 6 A0A0A0  1 1
  48 25 -7.519729 -1.108809 1.237872 900 43 7 5757FF  1 <>
  49 2 -7.877330 -1.636314 0.017830 900 2 6 A0A0A0  0 <>
  50 15 -7.331670 -1.285857 -1.026080 900 70 8 FF2F2F  0 <>
  51 2 -6.656088 0.604842 2.731821 900 2 6 A0A0A0  0 <>
  52 2 -6.961374 1.969375 2.849719 900 2 6 A0A0A0  1 <>
  53 2 -7.078408 2.565829 4.106853 900 2 6 A0A0A0  1 <>
  54 2 -6.896104 1.806712 5.261133 900 2 6 A0A0A0  1 <>
  55 2 -6.595859 0.449968 5.161648 900 2 6 A0A0A0  1 <>
  56 2 -6.475717 -0.148558 3.906295 900 2 6 A0A0A0  1 <>
  57 2 -8.964035 -2.652571 0.009847 900 2 6 A0A0A0  0 <>
  58 2 -9.730700 -2.793759 -1.154505 900 2 6 A0A0A0  1 <>
  59 2 -10.759381 -3.736416 -1.208156 900 2 6 A0A0A0  1 <>
  60 2 -11.019554 -4.547269 -0.103715 900 2 6 A0A0A0  1 <>
  61 2 -10.249136 -4.422903 1.052734 900 2 6 A0A0A0  1 <>
  62 2 -9.219337 -3.480104 1.111641 900 2 6 A0A0A0  1 <>
  63 41 0.277633 -0.292203 -0.251446 900 21 1 FFFFFF  0 <>
  64 41 3.137870 -0.172246 2.295995 900 21 1 FFFFFF  0 <>
  65 41 2.153388 -1.111688 3.436214 900 21 1 FFFFFF  0 <>
  66 41 1.474159 -3.413515 1.460326 900 21 1 FFFFFF  0 <>
  67 41 2.235563 -3.900136 -0.610420 900 21 1 FFFFFF  0 <>
  68 41 3.656215 -2.950763 -0.321632 900 21 1 FFFFFF  0 <>
  69 41 1.023696 -2.080039 -1.594765 900 21 1 FFFFFF  0 <>
  70 41 2.185933 1.825531 0.586932 900 21 1 FFFFFF  0 <>
  71 41 -1.915166 2.781470 0.943765 900 21 1 FFFFFF  0 <>
  72 41 -1.310493 1.229242 1.383386 900 21 1 FFFFFF  0 <>
  73 41 -2.902563 2.053393 -1.014756 900 21 1 FFFFFF  0 <>
  74 41 0.420101 -0.441006 -3.225625 900 21 1 FFFFFF  0 <>
  75 42 2.762419 -3.155223 -2.742286 900 21 1 FFFFFF  0 <>
  76 41 4.066257 -0.701649 0.345437 900 21 1 FFFFFF  0 <>
  77 41 4.462694 -0.455125 -1.328640 900 21 1 FFFFFF  0 <>
  78 41 3.941198 0.906892 -0.344797 900 21 1 FFFFFF  0 <>
  79 42 1.177777 3.809617 1.008481 900 21 1 FFFFFF  0 <>
  80 41 -3.125013 -0.267717 -2.568624 900 21 1 FFFFFF  0 <>
  81 41 -1.648162 -0.615113 -3.428747 900 21 1 FFFFFF  0 <>
  82 41 -1.927302 -1.360505 -1.841003 900 21 1 FFFFFF  0 <>
  83 41 -1.813918 3.601889 -1.679192 900 21 1 FFFFFF  0 <>
  84 41 -0.497563 4.725310 -1.493050 900 21 1 FFFFFF  0 <>
  85 41 -0.695106 3.841592 -3.008958 900 21 1 FFFFFF  0 <>
  86 41 1.746762 3.308341 -2.823182 900 21 1 FFFFFF  0 <>
  87 41 1.679854 4.250550 -1.345928 900 21 1 FFFFFF  0 <>
  88 41 2.425047 2.689399 -1.307194 900 21 1 FFFFFF  0 <>
  89 41 -2.409415 -1.401539 2.659884 900 21 1 FFFFFF  0 <>
  90 41 -2.877310 -2.773632 1.636319 900 21 1 FFFFFF  0 <>
  91 41 -1.791132 -3.044061 3.022121 900 21 1 FFFFFF  0 <>
  92 41 2.630334 3.655004 4.987186 900 21 1 FFFFFF  0 <>
  93 41 2.066218 3.472057 7.388521 900 21 1 FFFFFF  0 <>
  94 41 0.312546 1.886810 8.140659 900 21 1 FFFFFF  0 <>
  95 41 -0.886648 0.481844 6.486861 900 21 1 FFFFFF  0 <>
  96 41 -0.346250 0.648149 4.088399 900 21 1 FFFFFF  0 <>
  97 41 -4.576090 -0.797898 2.012324 900 21 1 FFFFFF  0 <>
  98 42 -5.578354 -1.439336 -0.546180 900 21 1 FFFFFF  0 <>
  99 41 2.634794 -0.669979 -4.833020 900 21 1 FFFFFF  0 <>
  100 41 0.945729 -1.189780 -5.205274 900 21 1 FFFFFF  0 <>
  101 41 2.045067 -0.709313 -6.491348 900 21 1 FFFFFF  0 <>
  102 41 -6.818375 0.699312 0.589862 900 21 1 FFFFFF  0 <>
  103 43 -8.066163 -1.336164 2.058031 900 21 1 FFFFFF  0 <>
  104 41 -7.100073 2.583838 1.961430 900 21 1 FFFFFF  0 <>
  105 41 -7.310063 3.625452 4.184881 900 21 1 FFFFFF  0 <>
  106 41 -6.988034 2.273792 6.238662 900 21 1 FFFFFF  0 <>
  107 41 -6.455169 -0.141213 6.063429 900 21 1 FFFFFF  0 <>
  108 41 -6.240430 -1.210073 3.853184 900 21 1 FFFFFF  0 <>
  109 41 -9.532062 -2.167185 -2.021660 900 21 1 FFFFFF  0 <>
  110 41 -11.355559 -3.839766 -2.111704 900 21 1 FFFFFF  0 <>
  111 41 -11.819169 -5.283395 -0.147102 900 21 1 FFFFFF  0 <>
  112 41 -10.446118 -5.067809 1.906240 900 21 1 FFFFFF  0 <>
  113 41 -8.614090 -3.427750 2.011649 900 21 1 FFFFFF  0 <>
  :::
 } 
 m_bond[130] { 
  # First column is bond index #
  i_m_from
  i_m_to
  i_m_order
  i_sd_original_parity
  :::
  1 1 4 1 1
  2 1 2 1 <>
  3 2 3 1 <>
  4 2 64 1 <>
  5 2 65 1 <>
  6 3 8 1 <>
  7 3 4 1 <>
  8 3 18 1 6
  9 4 1 1 1
  10 4 5 1 <>
  11 4 66 1 <>
  12 5 6 1 <>
  13 5 67 1 <>
  14 5 68 1 <>
  15 6 7 1 <>
  16 6 21 1 1
  17 6 69 1 <>
  18 7 16 1 <>
  19 7 8 1 <>
  20 7 22 1 1
  21 8 9 1 <>
  22 8 63 1 6
  23 9 10 1 <>
  24 9 23 1 6
  25 9 70 1 <>
  26 10 15 1 1
  27 10 11 1 <>
  28 10 26 1 <>
  29 11 12 1 <>
  30 11 71 1 <>
  31 11 72 1 <>
  32 12 13 1 <>
  33 12 27 1 6
  34 12 73 1 <>
  35 13 14 2 <>
  36 13 30 1 <>
  37 14 15 1 <>
  38 14 17 1 <>
  39 15 10 1 1
  40 15 31 1 <>
  41 15 32 1 <>
  42 16 17 1 <>
  43 16 33 2 <>
  44 17 34 1 1
  45 17 74 1 <>
  46 18 3 1 6
  47 18 19 1 <>
  48 19 20 2 <>
  49 19 37 1 <>
  50 21 6 1 1
  51 21 75 1 <>
  52 22 7 1 1
  53 22 76 1 <>
  54 22 77 1 <>
  55 22 78 1 <>
  56 23 9 1 6
  57 23 24 1 <>
  58 24 25 2 <>
  59 24 38 1 <>
  60 26 79 1 <>
  61 27 12 1 6
  62 27 28 1 <>
  63 28 44 1 <>
  64 28 29 2 <>
  65 30 80 1 <>
  66 30 81 1 <>
  67 30 82 1 <>
  68 31 83 1 <>
  69 31 84 1 <>
  70 31 85 1 <>
  71 32 86 1 <>
  72 32 87 1 <>
  73 32 88 1 <>
  74 34 17 1 1
  75 34 35 1 <>
  76 35 36 2 <>
  77 35 46 1 <>
  78 37 89 1 <>
  79 37 90 1 <>
  80 37 91 1 <>
  81 38 43 2 <>
  82 38 39 1 <>
  83 39 40 2 <>
  84 39 92 1 <>
  85 40 41 1 <>
  86 40 93 1 <>
  87 41 42 2 <>
  88 41 94 1 <>
  89 42 43 1 <>
  90 42 95 1 <>
  91 43 96 1 <>
  92 44 47 1 <>
  93 44 45 1 1
  94 44 97 1 <>
  95 45 44 1 1
  96 45 98 1 <>
  97 46 99 1 <>
  98 46 100 1 <>
  99 46 101 1 <>
  100 47 48 1 6
  101 47 51 1 <>
  102 47 102 1 <>
  103 48 47 1 6
  104 48 49 1 <>
  105 48 103 1 <>
  106 49 50 2 <>
  107 49 57 1 <>
  108 51 52 2 <>
  109 51 56 1 <>
  110 52 53 1 <>
  111 52 104 1 <>
  112 53 54 2 <>
  113 53 105 1 <>
  114 54 55 1 <>
  115 54 106 1 <>
  116 55 56 2 <>
  117 55 107 1 <>
  118 56 108 1 <>
  119 57 62 2 <>
  120 57 58 1 <>
  121 58 59 2 <>
  122 58 109 1 <>
  123 59 60 1 <>
  124 59 110 1 <>
  125 60 61 2 <>
  126 60 111 1 <>
  127 61 62 1 <>
  128 61 112 1 <>
  129 62 113 1 <>
  130 63 8 1 6
  :::
 } 
} 

f_m_ct { 
 s_m_title
 s_m_entry_id
 s_m_entry_name
 i_f3d_flags
 r_f3d_energy
 r_mmod_Potential_Energy-MMFF94s
 b_mmod_Minimization_Converged-MMFF94s
 r_mmod_RMS_Derivative-MMFF94s
 s_m_job_name
 s_m_Source_Path
 s_m_Source_File
 i_m_Source_File_Index
 i_mmod_Times_Found-MMFF94s
 r_mmod_Relative_Potential_Energy-MMFF94s
 i_mmod_Conformation-MMFF94s
 i_mmod_Serial_Number-MMFF94s
 i_m_ct_format
 :::
 Taxol 
  25 
  entry 
  0
  0
  860.005615234375
  1
  0.0414596945047379
  mmod_confelim_2 
  "/Users/rgil/Documents/StereoFitter/Taxol/Taxol Structures/Taxol_by_rrg" 
  Taxol_Confelim.mae 
  25
  4
  12.2770385742188
  36
  1
  2
 m_depend[8] { 
  # First column is dependency index #
  i_m_depend_dependency
  s_m_depend_property
  :::
  1 20 r_mmod_Potential_Energy-MMFF94s 
  2 20 b_mmod_Minimization_Converged-MMFF94s 
  3 20 r_mmod_RMS_Derivative-MMFF94s 
  4 30 s_m_job_name 
  5 20 i_mmod_Times_Found-MMFF94s 
  6 20 r_mmod_Relative_Potential_Energy-MMFF94s 
  7 20 i_mmod_Conformation-MMFF94s 
  8 10 i_mmod_Serial_Number-MMFF94s 
  :::
 } 
 m_atom[113] { 
  # First column is atom index #
  i_m_mmod_type
  r_m_x_coord
  r_m_y_coord
  r_m_z_coord
  i_m_residue_number
  i_m_color
  i_m_atomic_number
  s_m_color_rgb
  i_m_Hcount
  i_sd_original_parity
  :::
  1 16 3.259170 -1.927544 2.064749 900 70 8 FF2F2F  0 <>
  2 3 2.743129 -0.613558 2.332995 900 2 6 A0A0A0  2 <>
  3 3 1.420081 -0.888238 1.562574 900 2 6 A0A0A0  0 2
  4 3 2.034729 -2.330892 1.405930 900 2 6 A0A0A0  1 1
  5 3 2.342600 -2.916183 0.040199 900 2 6 A0A0A0  2 <>
  6 3 1.693173 -2.119020 -1.085677 900 2 6 A0A0A0  1 1
  7 3 1.951187 -0.583169 -0.985686 900 2 6 A0A0A0  0 2
  8 3 1.117014 -0.058286 0.262744 900 2 6 A0A0A0  1 2
  9 3 1.095756 1.500391 0.515158 900 2 6 A0A0A0  1 1
  10 3 -0.161360 2.335140 -0.048879 900 2 6 A0A0A0  0 2
  11 3 -1.495444 1.928896 0.651488 900 2 6 A0A0A0  2 <>
  12 3 -2.504268 1.107721 -0.184388 900 2 6 A0A0A0  1 1
  13 2 -1.850536 0.357974 -1.338025 900 2 6 A0A0A0  0 <>
  14 2 -0.745568 0.866152 -1.953188 900 2 6 A0A0A0  0 <>
  15 3 -0.301055 2.309850 -1.606509 900 2 6 A0A0A0  0 <>
  16 2 1.571942 0.017438 -2.386994 900 2 6 A0A0A0  0 <>
  17 3 0.107965 0.027042 -2.880868 900 2 6 A0A0A0  1 2
  18 16 0.256126 -0.833098 2.452115 900 70 8 FF2F2F  0 <>
  19 2 -0.743658 -1.723970 2.191905 900 2 6 A0A0A0  0 <>
  20 15 -0.810382 -2.418174 1.187881 900 70 8 FF2F2F  0 <>
  21 16 2.173757 -2.626545 -2.329550 900 70 8 FF2F2F  1 <>
  22 3 3.471322 -0.286157 -0.849162 900 2 6 A0A0A0  3 <>
  23 16 1.095369 1.770245 1.954110 900 70 8 FF2F2F  0 <>
  24 2 2.092151 2.537703 2.466460 900 2 6 A0A0A0  0 <>
  25 15 3.045584 2.973536 1.844763 900 70 8 FF2F2F  0 <>
  26 16 0.076288 3.714105 0.328674 900 70 8 FF2F2F  1 <>
  27 16 -3.168924 0.173466 0.692714 900 70 8 FF2F2F  0 <>
  28 2 -4.201048 0.698838 1.422652 900 2 6 A0A0A0  0 <>
  29 15 -4.450843 1.895928 1.508846 900 70 8 FF2F2F  0 <>
  30 3 -2.524084 -0.937215 -1.724608 900 2 6 A0A0A0  3 <>
  31 3 -1.384157 3.310057 -2.131335 900 2 6 A0A0A0  3 <>
  32 3 0.985935 2.881753 -2.269938 900 2 6 A0A0A0  3 <>
  33 15 2.452817 0.444707 -3.149522 900 70 8 FF2F2F  0 <>
  34 16 -0.068461 0.596325 -4.187480 900 70 8 FF2F2F  0 <>
  35 2 0.288357 -0.021897 -5.334929 900 2 6 A0A0A0  0 <>
  36 15 0.165996 0.552731 -6.414929 900 70 8 FF2F2F  0 <>
  37 3 -1.711031 -1.751213 3.332573 900 2 6 A0A0A0  3 <>
  38 2 1.875628 2.770586 3.919860 900 2 6 A0A0A0  0 <>
  39 2 2.818563 3.543871 4.611310 900 2 6 A0A0A0  1 <>
  40 2 2.661282 3.790476 5.976621 900 2 6 A0A0A0  1 <>
  41 2 1.562674 3.267189 6.657346 900 2 6 A0A0A0  1 <>
  42 2 0.619773 2.497090 5.976841 900 2 6 A0A0A0  1 <>
  43 2 0.773128 2.247408 4.610900 900 2 6 A0A0A0  1 <>
  44 3 -4.961086 -0.398715 2.183595 900 2 6 A0A0A0  1 2
  45 16 -4.657403 -1.733204 1.765811 900 70 8 FF2F2F  1 <>
  46 3 0.791435 -1.432204 -5.259130 900 2 6 A0A0A0  3 <>
  47 3 -6.495915 -0.115628 2.163547 900 2 6 A0A0A0  1 1
  48 25 -7.271035 -0.877261 1.177385 900 43 7 5757FF  1 <>
  49 2 -6.986188 -0.880024 -0.164874 900 2 6 A0A0A0  0 <>
  50 15 -5.941720 -0.416534 -0.609516 900 70 8 FF2F2F  0 <>
  51 2 -7.107856 -0.362420 3.540200 900 2 6 A0A0A0  0 <>
  52 2 -7.044374 -1.629892 4.144967 900 2 6 A0A0A0  1 <>
  53 2 -7.614430 -1.847532 5.400117 900 2 6 A0A0A0  1 <>
  54 2 -8.256917 -0.804669 6.064444 900 2 6 A0A0A0  1 <>
  55 2 -8.331573 0.456112 5.474855 900 2 6 A0A0A0  1 <>
  56 2 -7.762376 0.677414 4.219169 900 2 6 A0A0A0  1 <>
  57 2 -7.969808 -1.542860 -1.064301 900 2 6 A0A0A0  0 <>
  58 2 -7.505382 -2.087302 -2.269339 900 2 6 A0A0A0  1 <>
  59 2 -8.392693 -2.717430 -3.144095 900 2 6 A0A0A0  1 <>
  60 2 -9.747588 -2.797316 -2.823968 900 2 6 A0A0A0  1 <>
  61 2 -10.219322 -2.242069 -1.634293 900 2 6 A0A0A0  1 <>
  62 2 -9.334959 -1.611475 -0.754995 900 2 6 A0A0A0  1 <>
  63 41 0.090157 -0.333222 0.037456 900 21 1 FFFFFF  0 <>
  64 41 3.400876 0.163274 1.938784 900 21 1 FFFFFF  0 <>
  65 41 2.627324 -0.454953 3.410579 900 21 1 FFFFFF  0 <>
  66 41 1.548430 -3.089995 2.033075 900 21 1 FFFFFF  0 <>
  67 41 1.982929 -3.952529 -0.007324 900 21 1 FFFFFF  0 <>
  68 41 3.424482 -2.999287 -0.125819 900 21 1 FFFFFF  0 <>
  69 41 0.613102 -2.306657 -1.080690 900 21 1 FFFFFF  0 <>
  70 41 2.006420 1.931084 0.097364 900 21 1 FFFFFF  0 <>
  71 41 -2.017550 2.836952 0.984783 900 21 1 FFFFFF  0 <>
  72 41 -1.283551 1.396453 1.586486 900 21 1 FFFFFF  0 <>
  73 41 -3.278563 1.749423 -0.619882 900 21 1 FFFFFF  0 <>
  74 41 -0.213444 -1.014887 -2.899561 900 21 1 FFFFFF  0 <>
  75 42 2.157366 -3.601580 -2.291960 900 21 1 FFFFFF  0 <>
  76 41 3.937845 -0.724889 0.028685 900 21 1 FFFFFF  0 <>
  77 41 4.032887 -0.689006 -1.701747 900 21 1 FFFFFF  0 <>
  78 41 3.667819 0.790665 -0.819176 900 21 1 FFFFFF  0 <>
  79 42 0.093826 3.759646 1.300763 900 21 1 FFFFFF  0 <>
  80 41 -3.609771 -0.803111 -1.750848 900 21 1 FFFFFF  0 <>
  81 41 -2.250553 -1.282351 -2.724763 900 21 1 FFFFFF  0 <>
  82 41 -2.286121 -1.726815 -1.006805 900 21 1 FFFFFF  0 <>
  83 41 -2.375257 3.183037 -1.700003 900 21 1 FFFFFF  0 <>
  84 41 -1.103995 4.350303 -1.925121 900 21 1 FFFFFF  0 <>
  85 41 -1.498034 3.214343 -3.218673 900 21 1 FFFFFF  0 <>
  86 41 0.959406 2.782100 -3.360074 900 21 1 FFFFFF  0 <>
  87 41 1.094023 3.954248 -2.062161 900 21 1 FFFFFF  0 <>
  88 41 1.910161 2.436360 -1.907222 900 21 1 FFFFFF  0 <>
  89 41 -2.492515 -2.487034 3.129163 900 21 1 FFFFFF  0 <>
  90 41 -1.191633 -2.047104 4.247749 900 21 1 FFFFFF  0 <>
  91 41 -2.165852 -0.766247 3.455601 900 21 1 FFFFFF  0 <>
  92 41 3.680479 3.958777 4.091492 900 21 1 FFFFFF  0 <>
  93 41 3.395352 4.391017 6.509184 900 21 1 FFFFFF  0 <>
  94 41 1.441125 3.460372 7.721056 900 21 1 FFFFFF  0 <>
  95 41 -0.235450 2.091330 6.512773 900 21 1 FFFFFF  0 <>
  96 41 0.024912 1.642701 4.105860 900 21 1 FFFFFF  0 <>
  97 41 -4.579262 -0.311151 3.208799 900 21 1 FFFFFF  0 <>
  98 42 -4.842860 -1.743679 0.805107 900 21 1 FFFFFF  0 <>
  99 41 1.755326 -1.476496 -4.753040 900 21 1 FFFFFF  0 <>
  100 41 0.054288 -2.082325 -4.783543 900 21 1 FFFFFF  0 <>
  101 41 0.939968 -1.806162 -6.277880 900 21 1 FFFFFF  0 <>
  102 41 -6.670671 0.937087 1.909548 900 21 1 FFFFFF  0 <>
  103 43 -8.089769 -1.365019 1.517685 900 21 1 FFFFFF  0 <>
  104 41 -6.546787 -2.456981 3.639958 900 21 1 FFFFFF  0 <>
  105 41 -7.557627 -2.831283 5.859825 900 21 1 FFFFFF  0 <>
  106 41 -8.701173 -0.974688 7.042148 900 21 1 FFFFFF  0 <>
  107 41 -8.835260 1.268260 5.993845 900 21 1 FFFFFF  0 <>
  108 41 -7.835679 1.669448 3.777030 900 21 1 FFFFFF  0 <>
  109 41 -6.451088 -2.025319 -2.530314 900 21 1 FFFFFF  0 <>
  110 41 -8.028122 -3.142899 -4.076095 900 21 1 FFFFFF  0 <>
  111 41 -10.439017 -3.285677 -3.507080 900 21 1 FFFFFF  0 <>
  112 41 -11.279466 -2.293371 -1.396069 900 21 1 FFFFFF  0 <>
  113 41 -9.735410 -1.159798 0.147889 900 21 1 FFFFFF  0 <>
  :::
 } 
 m_bond[130] { 
  # First column is bond index #
  i_m_from
  i_m_to
  i_m_order
  i_sd_original_parity
  :::
  1 1 4 1 1
  2 1 2 1 <>
  3 2 3 1 <>
  4 2 64 1 <>
  5 2 65 1 <>
  6 3 8 1 <>
  7 3 4 1 <>
  8 3 18 1 6
  9 4 1 1 1
  10 4 5 1 <>
  11 4 66 1 <>
  12 5 6 1 <>
  13 5 67 1 <>
  14 5 68 1 <>
  15 6 7 1 <>
  16 6 21 1 1
  17 6 69 1 <>
  18 7 16 1 <>
  19 7 8 1 <>
  20 7 22 1 1
  21 8 9 1 <>
  22 8 63 1 6
  23 9 10 1 <>
  24 9 23 1 6
  25 9 70 1 <>
  26 10 15 1 1
  27 10 11 1 <>
  28 10 26 1 <>
  29 11 12 1 <>
  30 11 71 1 <>
  31 11 72 1 <>
  32 12 13 1 <>
  33 12 27 1 6
  34 12 73 1 <>
  35 13 14 2 <>
  36 13 30 1 <>
  37 14 15 1 <>
  38 14 17 1 <>
  39 15 10 1 1
  40 15 31 1 <>
  41 15 32 1 <>
  42 16 17 1 <>
  43 16 33 2 <>
  44 17 34 1 1
  45 17 74 1 <>
  46 18 3 1 6
  47 18 19 1 <>
  48 19 20 2 <>
  49 19 37 1 <>
  50 21 6 1 1
  51 21 75 1 <>
  52 22 7 1 1
  53 22 76 1 <>
  54 22 77 1 <>
  55 22 78 1 <>
  56 23 9 1 6
  57 23 24 1 <>
  58 24 25 2 <>
  59 24 38 1 <>
  60 26 79 1 <>
  61 27 12 1 6
  62 27 28 1 <>
  63 28 44 1 <>
  64 28 29 2 <>
  65 30 80 1 <>
  66 30 81 1 <>
  67 30 82 1 <>
  68 31 83 1 <>
  69 31 84 1 <>
  70 31 85 1 <>
  71 32 86 1 <>
  72 32 87 1 <>
  73 32 88 1 <>
  74 34 17 1 1
  75 34 35 1 <>
  76 35 36 2 <>
  77 35 46 1 <>
  78 37 89 1 <>
  79 37 90 1 <>
  80 37 91 1 <>
  81 38 43 2 <>
  82 38 39 1 <>
  83 39 40 2 <>
  84 39 92 1 <>
  85 40 41 1 <>
  86 40 93 1 <>
  87 41 42 2 <>
  88 41 94 1 <>
  89 42 43 1 <>
  90 42 95 1 <>
  91 43 96 1 <>
  92 44 47 1 <>
  93 44 45 1 1
  94 44 97 1 <>
  95 45 44 1 1
  96 45 98 1 <>
  97 46 99 1 <>
  98 46 100 1 <>
  99 46 101 1 <>
  100 47 48 1 6
  101 47 51 1 <>
  102 47 102 1 <>
  103 48 47 1 6
  104 48 49 1 <>
  105 48 103 1 <>
  106 49 50 2 <>
  107 49 57 1 <>
  108 51 52 2 <>
  109 51 56 1 <>
  110 52 53 1 <>
  111 52 104 1 <>
  112 53 54 2 <>
  113 53 105 1 <>
  114 54 55 1 <>
  115 54 106 1 <>
  116 55 56 2 <>
  117 55 107 1 <>
  118 56 108 1 <>
  119 57 62 2 <>
  120 57 58 1 <>
  121 58 59 2 <>
  122 58 109 1 <>
  123 59 60 1 <>
  124 59 110 1 <>
  125 60 61 2 <>
  126 60 111 1 <>
  127 61 62 1 <>
  128 61 112 1 <>
  129 62 113 1 <>
  130 63 8 1 6
  :::
 } 
} 

f_m_ct { 
 s_m_title
 s_m_entry_id
 s_m_entry_name
 i_f3d_flags
 r_f3d_energy
 r_mmod_Potential_Energy-MMFF94s
 b_mmod_Minimization_Converged-MMFF94s
 r_mmod_RMS_Derivative-MMFF94s
 s_m_job_name
 s_m_Source_Path
 s_m_Source_File
 i_m_Source_File_Index
 i_mmod_Times_Found-MMFF94s
 r_mmod_Relative_Potential_Energy-MMFF94s
 i_mmod_Conformation-MMFF94s
 i_mmod_Serial_Number-MMFF94s
 i_m_ct_format
 :::
 Taxol 
  26 
  entry 
  0
  0
  860.07275390625
  1
  0.0480708926916122
  mmod_confelim_2 
  "/Users/rgil/Documents/StereoFitter/Taxol/Taxol Structures/Taxol_by_rrg" 
  Taxol_Confelim.mae 
  26
  10
  12.3441772460938
  37
  1
  2
 m_depend[8] { 
  # First column is dependency index #
  i_m_depend_dependency
  s_m_depend_property
  :::
  1 20 r_mmod_Potential_Energy-MMFF94s 
  2 20 b_mmod_Minimization_Converged-MMFF94s 
  3 20 r_mmod_RMS_Derivative-MMFF94s 
  4 30 s_m_job_name 
  5 20 i_mmod_Times_Found-MMFF94s 
  6 20 r_mmod_Relative_Potential_Energy-MMFF94s 
  7 20 i_mmod_Conformation-MMFF94s 
  8 10 i_mmod_Serial_Number-MMFF94s 
  :::
 } 
 m_atom[113] { 
  # First column is atom index #
  i_m_mmod_type
  r_m_x_coord
  r_m_y_coord
  r_m_z_coord
  i_m_residue_number
  i_m_color
  i_m_atomic_number
  s_m_color_rgb
  i_m_Hcount
  i_sd_original_parity
  :::
  1 16 3.292021 -1.915568 1.999759 900 70 8 FF2F2F  0 <>
  2 3 2.787785 -0.597841 2.269315 900 2 6 A0A0A0  2 <>
  3 3 1.431763 -0.884886 1.563127 900 2 6 A0A0A0  0 2
  4 3 2.038848 -2.331599 1.404567 900 2 6 A0A0A0  1 1
  5 3 2.294259 -2.941080 0.038348 900 2 6 A0A0A0  2 <>
  6 3 1.606934 -2.159520 -1.073431 900 2 6 A0A0A0  1 1
  7 3 1.852762 -0.621867 -1.011790 900 2 6 A0A0A0  0 2
  8 3 1.071731 -0.077564 0.262940 900 2 6 A0A0A0  1 2
  9 3 1.065383 1.485553 0.489825 900 2 6 A0A0A0  1 1
  10 3 -0.210155 2.314575 -0.034506 900 2 6 A0A0A0  0 2
  11 3 -1.511878 1.931417 0.736384 900 2 6 A0A0A0  2 <>
  12 3 -2.564930 1.101668 -0.033623 900 2 6 A0A0A0  1 1
  13 2 -1.970667 0.325320 -1.201858 900 2 6 A0A0A0  0 <>
  14 2 -0.891504 0.811104 -1.877266 900 2 6 A0A0A0  0 <>
  15 3 -0.419935 2.256034 -1.583302 900 2 6 A0A0A0  0 <>
  16 2 1.399001 -0.071648 -2.410967 900 2 6 A0A0A0  0 <>
  17 3 -0.090562 -0.056128 -2.823809 900 2 6 A0A0A0  1 2
  18 16 0.311518 -0.808091 2.505464 900 70 8 FF2F2F  0 <>
  19 2 -0.703750 -1.697461 2.311480 900 2 6 A0A0A0  0 <>
  20 15 -0.826385 -2.405342 1.322695 900 70 8 FF2F2F  0 <>
  21 16 2.019225 -2.704656 -2.326487 900 70 8 FF2F2F  1 <>
  22 3 3.373904 -0.306127 -0.947555 900 2 6 A0A0A0  3 <>
  23 16 1.129057 1.781294 1.921944 900 70 8 FF2F2F  0 <>
  24 2 2.148187 2.556418 2.375414 900 2 6 A0A0A0  0 <>
  25 15 3.077630 2.971988 1.705285 900 70 8 FF2F2F  0 <>
  26 16 0.053822 3.699763 0.300395 900 70 8 FF2F2F  1 <>
  27 16 -3.193350 0.180227 0.882743 900 70 8 FF2F2F  0 <>
  28 2 -4.154654 0.725798 1.688261 900 2 6 A0A0A0  0 <>
  29 15 -4.340723 1.927999 1.837467 900 70 8 FF2F2F  0 <>
  30 3 -2.664042 -0.975899 -1.529849 900 2 6 A0A0A0  3 <>
  31 3 -1.517251 3.254427 -2.079933 900 2 6 A0A0A0  3 <>
  32 3 0.841140 2.796205 -2.319111 900 2 6 A0A0A0  3 <>
  33 15 2.247625 0.286819 -3.242639 900 70 8 FF2F2F  0 <>
  34 16 -0.324391 0.484116 -4.133856 900 70 8 FF2F2F  0 <>
  35 2 -0.071270 -0.182026 -5.281966 900 2 6 A0A0A0  0 <>
  36 15 -0.239144 0.366687 -6.369174 900 70 8 FF2F2F  0 <>
  37 3 -1.615817 -1.696802 3.497590 900 2 6 A0A0A0  3 <>
  38 2 1.990268 2.826525 3.829891 900 2 6 A0A0A0  0 <>
  39 2 2.955430 3.623560 4.461077 900 2 6 A0A0A0  1 <>
  40 2 2.852629 3.905715 5.824682 900 2 6 A0A0A0  1 <>
  41 2 1.786738 3.394162 6.563847 900 2 6 A0A0A0  1 <>
  42 2 0.822102 2.600544 5.943500 900 2 6 A0A0A0  1 <>
  43 2 0.920802 2.315504 4.579451 900 2 6 A0A0A0  1 <>
  44 3 -4.942004 -0.363383 2.429076 900 2 6 A0A0A0  1 2
  45 16 -4.582205 -1.703618 2.072881 900 70 8 FF2F2F  1 <>
  46 3 0.375249 -1.610438 -5.193751 900 2 6 A0A0A0  3 <>
  47 3 -6.472421 -0.125810 2.271234 900 2 6 A0A0A0  1 1
  48 25 -7.078605 -0.880878 1.169315 900 43 7 5757FF  1 <>
  49 2 -6.845870 -0.576997 -0.150063 900 2 6 A0A0A0  0 <>
  50 15 -5.998834 0.240198 -0.492009 900 70 8 FF2F2F  0 <>
  51 2 -7.228203 -0.463024 3.553535 900 2 6 A0A0A0  0 <>
  52 2 -8.091108 0.485054 4.127214 900 2 6 A0A0A0  1 <>
  53 2 -8.802091 0.187372 5.291655 900 2 6 A0A0A0  1 <>
  54 2 -8.665310 -1.061537 5.894177 900 2 6 A0A0A0  1 <>
  55 2 -7.819998 -2.016006 5.332590 900 2 6 A0A0A0  1 <>
  56 2 -7.107901 -1.721356 4.168405 900 2 6 A0A0A0  1 <>
  57 2 -7.627872 -1.332332 -1.168125 900 2 6 A0A0A0  0 <>
  58 2 -7.084496 -1.467659 -2.453327 900 2 6 A0A0A0  1 <>
  59 2 -7.778821 -2.168503 -3.441392 900 2 6 A0A0A0  1 <>
  60 2 -9.023002 -2.728164 -3.153793 900 2 6 A0A0A0  1 <>
  61 2 -9.578544 -2.581735 -1.882620 900 2 6 A0A0A0  1 <>
  62 2 -8.886635 -1.882055 -0.890004 900 2 6 A0A0A0  1 <>
  63 41 0.036080 -0.355623 0.087431 900 21 1 FFFFFF  0 <>
  64 41 3.426990 0.172521 1.834269 900 21 1 FFFFFF  0 <>
  65 41 2.720040 -0.421622 3.348295 900 21 1 FFFFFF  0 <>
  66 41 1.580843 -3.079075 2.065911 900 21 1 FFFFFF  0 <>
  67 41 1.930796 -3.976888 0.017892 900 21 1 FFFFFF  0 <>
  68 41 3.369926 -3.029467 -0.161836 900 21 1 FFFFFF  0 <>
  69 41 0.528430 -2.348228 -1.015488 900 21 1 FFFFFF  0 <>
  70 41 1.957228 1.907009 0.025023 900 21 1 FFFFFF  0 <>
  71 41 -2.010454 2.850862 1.074176 900 21 1 FFFFFF  0 <>
  72 41 -1.260125 1.416029 1.670970 900 21 1 FFFFFF  0 <>
  73 41 -3.357367 1.740975 -0.439309 900 21 1 FFFFFF  0 <>
  74 41 -0.420323 -1.095451 -2.799108 900 21 1 FFFFFF  0 <>
  75 42 2.994265 -2.730433 -2.357771 900 21 1 FFFFFF  0 <>
  76 41 3.881324 -0.728063 -0.084053 900 21 1 FFFFFF  0 <>
  77 41 3.906324 -0.712982 -1.816243 900 21 1 FFFFFF  0 <>
  78 41 3.559544 0.772758 -0.943330 900 21 1 FFFFFF  0 <>
  79 42 0.099667 3.770299 1.270158 900 21 1 FFFFFF  0 <>
  80 41 -3.749692 -0.853168 -1.469273 900 21 1 FFFFFF  0 <>
  81 41 -2.467510 -1.319750 -2.548690 900 21 1 FFFFFF  0 <>
  82 41 -2.363122 -1.761082 -0.831143 900 21 1 FFFFFF  0 <>
  83 41 -2.486883 3.148000 -1.596736 900 21 1 FFFFFF  0 <>
  84 41 -1.217004 4.296220 -1.913849 900 21 1 FFFFFF  0 <>
  85 41 -1.685485 3.133279 -3.157599 900 21 1 FFFFFF  0 <>
  86 41 0.758123 2.679941 -3.404853 900 21 1 FFFFFF  0 <>
  87 41 0.976274 3.869736 -2.134168 900 21 1 FFFFFF  0 <>
  88 41 1.775084 2.339305 -1.997830 900 21 1 FFFFFF  0 <>
  89 41 -2.375651 -2.471891 3.371963 900 21 1 FFFFFF  0 <>
  90 41 -1.044430 -1.924774 4.401289 900 21 1 FFFFFF  0 <>
  91 41 -2.101955 -0.723722 3.591235 900 21 1 FFFFFF  0 <>
  92 41 3.792158 4.029768 3.895293 900 21 1 FFFFFF  0 <>
  93 41 3.603554 4.524883 6.310356 900 21 1 FFFFFF  0 <>
  94 41 1.707626 3.615058 7.626164 900 21 1 FFFFFF  0 <>
  95 41 -0.007521 2.204196 6.524807 900 21 1 FFFFFF  0 <>
  96 41 0.156494 1.693340 4.121925 900 21 1 FFFFFF  0 <>
  97 41 -4.643482 -0.239705 3.477905 900 21 1 FFFFFF  0 <>
  98 42 -4.771337 -1.777501 1.118152 900 21 1 FFFFFF  0 <>
  99 41 1.357666 -1.683524 -4.728255 900 21 1 FFFFFF  0 <>
  100 41 -0.367152 -2.216566 -4.670467 900 21 1 FFFFFF  0 <>
  101 41 0.464096 -2.013294 -6.208384 900 21 1 FFFFFF  0 <>
  102 41 -6.650527 0.934377 2.049833 900 21 1 FFFFFF  0 <>
  103 43 -7.709831 -1.631890 1.417270 900 21 1 FFFFFF  0 <>
  104 41 -8.218944 1.465325 3.671231 900 21 1 FFFFFF  0 <>
  105 41 -9.465221 0.930488 5.728231 900 21 1 FFFFFF  0 <>
  106 41 -9.219833 -1.291756 6.800611 900 21 1 FFFFFF  0 <>
  107 41 -7.715785 -2.991655 5.801356 900 21 1 FFFFFF  0 <>
  108 41 -6.456307 -2.484839 3.746214 900 21 1 FFFFFF  0 <>
  109 41 -6.118417 -1.027470 -2.690872 900 21 1 FFFFFF  0 <>
  110 41 -7.351730 -2.273763 -4.435934 900 21 1 FFFFFF  0 <>
  111 41 -9.565574 -3.271004 -3.924636 900 21 1 FFFFFF  0 <>
  112 41 -10.557012 -3.005717 -1.667607 900 21 1 FFFFFF  0 <>
  113 41 -9.360747 -1.755972 0.078876 900 21 1 FFFFFF  0 <>
  :::
 } 
 m_bond[130] { 
  # First column is bond index #
  i_m_from
  i_m_to
  i_m_order
  i_sd_original_parity
  :::
  1 1 4 1 1
  2 1 2 1 <>
  3 2 3 1 <>
  4 2 64 1 <>
  5 2 65 1 <>
  6 3 8 1 <>
  7 3 4 1 <>
  8 3 18 1 6
  9 4 1 1 1
  10 4 5 1 <>
  11 4 66 1 <>
  12 5 6 1 <>
  13 5 67 1 <>
  14 5 68 1 <>
  15 6 7 1 <>
  16 6 21 1 1
  17 6 69 1 <>
  18 7 16 1 <>
  19 7 8 1 <>
  20 7 22 1 1
  21 8 9 1 <>
  22 8 63 1 6
  23 9 10 1 <>
  24 9 23 1 6
  25 9 70 1 <>
  26 10 15 1 1
  27 10 11 1 <>
  28 10 26 1 <>
  29 11 12 1 <>
  30 11 71 1 <>
  31 11 72 1 <>
  32 12 13 1 <>
  33 12 27 1 6
  34 12 73 1 <>
  35 13 14 2 <>
  36 13 30 1 <>
  37 14 15 1 <>
  38 14 17 1 <>
  39 15 10 1 1
  40 15 31 1 <>
  41 15 32 1 <>
  42 16 17 1 <>
  43 16 33 2 <>
  44 17 34 1 1
  45 17 74 1 <>
  46 18 3 1 6
  47 18 19 1 <>
  48 19 20 2 <>
  49 19 37 1 <>
  50 21 6 1 1
  51 21 75 1 <>
  52 22 7 1 1
  53 22 76 1 <>
  54 22 77 1 <>
  55 22 78 1 <>
  56 23 9 1 6
  57 23 24 1 <>
  58 24 25 2 <>
  59 24 38 1 <>
  60 26 79 1 <>
  61 27 12 1 6
  62 27 28 1 <>
  63 28 44 1 <>
  64 28 29 2 <>
  65 30 80 1 <>
  66 30 81 1 <>
  67 30 82 1 <>
  68 31 83 1 <>
  69 31 84 1 <>
  70 31 85 1 <>
  71 32 86 1 <>
  72 32 87 1 <>
  73 32 88 1 <>
  74 34 17 1 1
  75 34 35 1 <>
  76 35 36 2 <>
  77 35 46 1 <>
  78 37 89 1 <>
  79 37 90 1 <>
  80 37 91 1 <>
  81 38 43 2 <>
  82 38 39 1 <>
  83 39 40 2 <>
  84 39 92 1 <>
  85 40 41 1 <>
  86 40 93 1 <>
  87 41 42 2 <>
  88 41 94 1 <>
  89 42 43 1 <>
  90 42 95 1 <>
  91 43 96 1 <>
  92 44 47 1 <>
  93 44 45 1 1
  94 44 97 1 <>
  95 45 44 1 1
  96 45 98 1 <>
  97 46 99 1 <>
  98 46 100 1 <>
  99 46 101 1 <>
  100 47 48 1 6
  101 47 51 1 <>
  102 47 102 1 <>
  103 48 47 1 6
  104 48 49 1 <>
  105 48 103 1 <>
  106 49 50 2 <>
  107 49 57 1 <>
  108 51 52 2 <>
  109 51 56 1 <>
  110 52 53 1 <>
  111 52 104 1 <>
  112 53 54 2 <>
  113 53 105 1 <>
  114 54 55 1 <>
  115 54 106 1 <>
  116 55 56 2 <>
  117 55 107 1 <>
  118 56 108 1 <>
  119 57 62 2 <>
  120 57 58 1 <>
  121 58 59 2 <>
  122 58 109 1 <>
  123 59 60 1 <>
  124 59 110 1 <>
  125 60 61 2 <>
  126 60 111 1 <>
  127 61 62 1 <>
  128 61 112 1 <>
  129 62 113 1 <>
  130 63 8 1 6
  :::
 } 
} 

f_m_ct { 
 s_m_title
 s_m_entry_id
 s_m_entry_name
 i_f3d_flags
 r_f3d_energy
 r_mmod_Potential_Energy-MMFF94s
 b_mmod_Minimization_Converged-MMFF94s
 r_mmod_RMS_Derivative-MMFF94s
 s_m_job_name
 s_m_Source_Path
 s_m_Source_File
 i_m_Source_File_Index
 i_mmod_Times_Found-MMFF94s
 r_mmod_Relative_Potential_Energy-MMFF94s
 i_mmod_Conformation-MMFF94s
 i_mmod_Serial_Number-MMFF94s
 i_m_ct_format
 :::
 Taxol 
  27 
  entry 
  0
  0
  860.206726074219
  0
  0.0823491439223289
  mmod_confelim_2 
  "/Users/rgil/Documents/StereoFitter/Taxol/Taxol Structures/Taxol_by_rrg" 
  Taxol_Confelim.mae 
  27
  2
  12.4781494140625
  39
  1
  2
 m_depend[8] { 
  # First column is dependency index #
  i_m_depend_dependency
  s_m_depend_property
  :::
  1 20 r_mmod_Potential_Energy-MMFF94s 
  2 20 b_mmod_Minimization_Converged-MMFF94s 
  3 20 r_mmod_RMS_Derivative-MMFF94s 
  4 30 s_m_job_name 
  5 20 i_mmod_Times_Found-MMFF94s 
  6 20 r_mmod_Relative_Potential_Energy-MMFF94s 
  7 20 i_mmod_Conformation-MMFF94s 
  8 10 i_mmod_Serial_Number-MMFF94s 
  :::
 } 
 m_atom[113] { 
  # First column is atom index #
  i_m_mmod_type
  r_m_x_coord
  r_m_y_coord
  r_m_z_coord
  i_m_residue_number
  i_m_color
  i_m_atomic_number
  s_m_color_rgb
  i_m_Hcount
  i_sd_original_parity
  :::
  1 16 3.035479 -2.328245 1.858638 900 70 8 FF2F2F  0 <>
  2 3 2.407683 -1.126439 2.336053 900 2 6 A0A0A0  2 <>
  3 3 1.278751 -1.199757 1.266880 900 2 6 A0A0A0  0 2
  4 3 1.956652 -2.579476 0.925702 900 2 6 A0A0A0  1 1
  5 3 2.510678 -2.863998 -0.457313 900 2 6 A0A0A0  2 <>
  6 3 2.066304 -1.823597 -1.479679 900 2 6 A0A0A0  1 1
  7 3 2.282255 -0.354401 -1.001296 900 2 6 A0A0A0  0 2
  8 3 1.230192 -0.083242 0.159565 900 2 6 A0A0A0  1 2
  9 3 1.181357 1.376426 0.766419 900 2 6 A0A0A0  1 1
  10 3 0.072558 2.406109 0.195670 900 2 6 A0A0A0  0 2
  11 3 -1.372501 1.939056 0.550803 900 2 6 A0A0A0  2 <>
  12 3 -2.227494 1.381552 -0.605161 900 2 6 A0A0A0  1 1
  13 2 -1.397155 0.845096 -1.761525 900 2 6 A0A0A0  0 <>
  14 2 -0.189922 1.405464 -2.057738 900 2 6 A0A0A0  0 <>
  15 3 0.217782 2.715211 -1.332378 900 2 6 A0A0A0  0 <>
  16 2 2.153905 0.542667 -2.283160 900 2 6 A0A0A0  0 <>
  17 3 0.794098 0.732114 -2.992622 900 2 6 A0A0A0  1 2
  18 16 -0.047256 -1.328555 1.878431 900 70 8 FF2F2F  0 <>
  19 2 -0.945293 -2.102350 1.203516 900 2 6 A0A0A0  0 <>
  20 15 -0.764612 -2.558335 0.083556 900 70 8 FF2F2F  0 <>
  21 16 2.773404 -2.062868 -2.695790 900 70 8 FF2F2F  1 <>
  22 3 3.748751 -0.136852 -0.531644 900 2 6 A0A0A0  3 <>
  23 16 0.947582 1.279443 2.205019 900 70 8 FF2F2F  0 <>
  24 2 1.553799 2.202022 2.996829 900 2 6 A0A0A0  0 <>
  25 15 2.293717 3.087349 2.594743 900 70 8 FF2F2F  0 <>
  26 16 0.222103 3.662447 0.902553 900 70 8 FF2F2F  1 <>
  27 16 -3.058517 0.336481 -0.054820 900 70 8 FF2F2F  0 <>
  28 2 -4.306383 0.733445 0.353789 900 2 6 A0A0A0  0 <>
  29 15 -4.712402 1.887242 0.305384 900 70 8 FF2F2F  0 <>
  30 3 -2.026227 -0.297297 -2.523074 900 2 6 A0A0A0  3 <>
  31 3 -0.723957 3.870104 -1.809520 900 2 6 A0A0A0  3 <>
  32 3 1.618572 3.330567 -1.617914 900 2 6 A0A0A0  3 <>
  33 15 3.157838 1.076843 -2.779820 900 70 8 FF2F2F  0 <>
  34 16 0.853980 1.573601 -4.154977 900 70 8 FF2F2F  0 <>
  35 2 1.392676 1.194592 -5.335081 900 2 6 A0A0A0  0 <>
  36 15 1.470389 1.992125 -6.267425 900 70 8 FF2F2F  0 <>
  37 3 -2.141396 -2.370447 2.059411 900 2 6 A0A0A0  3 <>
  38 2 1.217860 1.978772 4.426915 900 2 6 A0A0A0  0 <>
  39 2 1.914773 2.717578 5.392859 900 2 6 A0A0A0  1 <>
  40 2 1.638744 2.536995 6.749685 900 2 6 A0A0A0  1 <>
  41 2 0.664829 1.621465 7.147161 900 2 6 A0A0A0  1 <>
  42 2 -0.036920 0.887076 6.191345 900 2 6 A0A0A0  1 <>
  43 2 0.235803 1.064413 4.832787 900 2 6 A0A0A0  1 <>
  44 3 -5.101312 -0.462290 0.896316 900 2 6 A0A0A0  1 2
  45 16 -4.995604 -1.576661 0.000220 900 70 8 FF2F2F  1 <>
  46 3 1.849282 -0.225217 -5.487508 900 2 6 A0A0A0  3 <>
  47 3 -6.579263 -0.045032 1.184333 900 2 6 A0A0A0  1 1
  48 25 -7.505928 -1.180038 1.262628 900 43 7 5757FF  1 <>
  49 2 -7.951177 -1.835987 0.137871 900 2 6 A0A0A0  0 <>
  50 15 -7.509087 -1.582049 -0.979986 900 70 8 FF2F2F  0 <>
  51 2 -6.704790 0.765965 2.469998 900 2 6 A0A0A0  0 <>
  52 2 -7.170114 2.089509 2.421024 900 2 6 A0A0A0  1 <>
  53 2 -7.292630 2.845324 3.588550 900 2 6 A0A0A0  1 <>
  54 2 -6.958268 2.287342 4.820512 900 2 6 A0A0A0  1 <>
  55 2 -6.501924 0.972833 4.887914 900 2 6 A0A0A0  1 <>
  56 2 -6.375598 0.215430 3.721812 900 2 6 A0A0A0  1 <>
  57 2 -8.955466 -2.915574 0.341454 900 2 6 A0A0A0  0 <>
  58 2 -9.864096 -2.895446 1.408537 900 2 6 A0A0A0  1 <>
  59 2 -10.784998 -3.935391 1.561164 900 2 6 A0A0A0  1 <>
  60 2 -10.807688 -4.990174 0.648369 900 2 6 A0A0A0  1 <>
  61 2 -9.917033 -5.005832 -0.424790 900 2 6 A0A0A0  1 <>
  62 2 -8.995301 -3.968659 -0.581870 900 2 6 A0A0A0  1 <>
  63 41 0.261768 -0.246618 -0.303840 900 21 1 FFFFFF  0 <>
  64 41 3.086779 -0.271735 2.287964 900 21 1 FFFFFF  0 <>
  65 41 2.074500 -1.246987 3.372430 900 21 1 FFFFFF  0 <>
  66 41 1.392277 -3.449880 1.287086 900 21 1 FFFFFF  0 <>
  67 41 2.175447 -3.854124 -0.793269 900 21 1 FFFFFF  0 <>
  68 41 3.605595 -2.940960 -0.441490 900 21 1 FFFFFF  0 <>
  69 41 1.006808 -1.975739 -1.714447 900 21 1 FFFFFF  0 <>
  70 41 2.171564 1.818449 0.639722 900 21 1 FFFFFF  0 <>
  71 41 -1.935331 2.775113 0.990616 900 21 1 FFFFFF  0 <>
  72 41 -1.339363 1.202180 1.362928 900 21 1 FFFFFF  0 <>
  73 41 -2.875733 2.155895 -1.026805 900 21 1 FFFFFF  0 <>
  74 41 0.459852 -0.263729 -3.286888 900 21 1 FFFFFF  0 <>
  75 42 2.751746 -3.020748 -2.881288 900 21 1 FFFFFF  0 <>
  76 41 4.036603 -0.731816 0.330693 900 21 1 FFFFFF  0 <>
  77 41 4.461226 -0.405202 -1.322121 900 21 1 FFFFFF  0 <>
  78 41 3.939147 0.911219 -0.278043 900 21 1 FFFFFF  0 <>
  79 42 1.162487 3.791929 1.144252 900 21 1 FFFFFF  0 <>
  80 41 -3.093903 -0.104647 -2.677935 900 21 1 FFFFFF  0 <>
  81 41 -1.602736 -0.429049 -3.522051 900 21 1 FFFFFF  0 <>
  82 41 -1.918762 -1.234868 -1.971429 900 21 1 FFFFFF  0 <>
  83 41 -1.779646 3.724186 -1.589858 900 21 1 FFFFFF  0 <>
  84 41 -0.456415 4.825973 -1.342675 900 21 1 FFFFFF  0 <>
  85 41 -0.642182 4.006029 -2.895429 900 21 1 FFFFFF  0 <>
  86 41 1.795021 3.458278 -2.691026 900 21 1 FFFFFF  0 <>
  87 41 1.710351 4.329256 -1.171527 900 21 1 FFFFFF  0 <>
  88 41 2.446846 2.764090 -1.196883 900 21 1 FFFFFF  0 <>
  89 41 -2.485641 -1.440570 2.518368 900 21 1 FFFFFF  0 <>
  90 41 -2.946782 -2.773166 1.440726 900 21 1 FFFFFF  0 <>
  91 41 -1.882873 -3.099019 2.831378 900 21 1 FFFFFF  0 <>
  92 41 2.676238 3.436043 5.095111 900 21 1 FFFFFF  0 <>
  93 41 2.182214 3.111137 7.496693 900 21 1 FFFFFF  0 <>
  94 41 0.449856 1.482692 8.204516 900 21 1 FFFFFF  0 <>
  95 41 -0.799493 0.178270 6.506135 900 21 1 FFFFFF  0 <>
  96 41 -0.330020 0.487560 4.106419 900 21 1 FFFFFF  0 <>
  97 41 -4.614368 -0.771549 1.825449 900 21 1 FFFFFF  0 <>
  98 42 -5.710581 -1.481113 -0.666968 900 21 1 FFFFFF  0 <>
  99 41 2.714084 -0.426857 -4.856145 900 21 1 FFFFFF  0 <>
  100 41 1.031173 -0.920063 -5.287412 900 21 1 FFFFFF  0 <>
  101 41 2.158608 -0.383897 -6.526191 900 21 1 FFFFFF  0 <>
  102 41 -6.935417 0.560475 0.339608 900 21 1 FFFFFF  0 <>
  103 43 -7.818007 -1.479040 2.176491 900 21 1 FFFFFF  0 <>
  104 41 -7.430380 2.548514 1.468515 900 21 1 FFFFFF  0 <>
  105 41 -7.647259 3.871883 3.535272 900 21 1 FFFFFF  0 <>
  106 41 -7.053948 2.877950 5.728312 900 21 1 FFFFFF  0 <>
  107 41 -6.244170 0.538321 5.850881 900 21 1 FFFFFF  0 <>
  108 41 -6.020863 -0.810142 3.803318 900 21 1 FFFFFF  0 <>
  109 41 -9.890286 -2.070722 2.114876 900 21 1 FFFFFF  0 <>
  110 41 -11.491416 -3.919792 2.388194 900 21 1 FFFFFF  0 <>
  111 41 -11.526477 -5.797602 0.769175 900 21 1 FFFFFF  0 <>
  112 41 -9.941172 -5.824705 -1.139913 900 21 1 FFFFFF  0 <>
  113 41 -8.304608 -3.987978 -1.422370 900 21 1 FFFFFF  0 <>
  :::
 } 
 m_bond[130] { 
  # First column is bond index #
  i_m_from
  i_m_to
  i_m_order
  i_sd_original_parity
  :::
  1 1 4 1 1
  2 1 2 1 <>
  3 2 3 1 <>
  4 2 64 1 <>
  5 2 65 1 <>
  6 3 8 1 <>
  7 3 4 1 <>
  8 3 18 1 6
  9 4 1 1 1
  10 4 5 1 <>
  11 4 66 1 <>
  12 5 6 1 <>
  13 5 67 1 <>
  14 5 68 1 <>
  15 6 7 1 <>
  16 6 21 1 1
  17 6 69 1 <>
  18 7 16 1 <>
  19 7 8 1 <>
  20 7 22 1 1
  21 8 9 1 <>
  22 8 63 1 6
  23 9 10 1 <>
  24 9 23 1 6
  25 9 70 1 <>
  26 10 15 1 1
  27 10 11 1 <>
  28 10 26 1 <>
  29 11 12 1 <>
  30 11 71 1 <>
  31 11 72 1 <>
  32 12 13 1 <>
  33 12 27 1 6
  34 12 73 1 <>
  35 13 14 2 <>
  36 13 30 1 <>
  37 14 15 1 <>
  38 14 17 1 <>
  39 15 10 1 1
  40 15 31 1 <>
  41 15 32 1 <>
  42 16 17 1 <>
  43 16 33 2 <>
  44 17 34 1 1
  45 17 74 1 <>
  46 18 3 1 6
  47 18 19 1 <>
  48 19 20 2 <>
  49 19 37 1 <>
  50 21 6 1 1
  51 21 75 1 <>
  52 22 7 1 1
  53 22 76 1 <>
  54 22 77 1 <>
  55 22 78 1 <>
  56 23 9 1 6
  57 23 24 1 <>
  58 24 25 2 <>
  59 24 38 1 <>
  60 26 79 1 <>
  61 27 12 1 6
  62 27 28 1 <>
  63 28 44 1 <>
  64 28 29 2 <>
  65 30 80 1 <>
  66 30 81 1 <>
  67 30 82 1 <>
  68 31 83 1 <>
  69 31 84 1 <>
  70 31 85 1 <>
  71 32 86 1 <>
  72 32 87 1 <>
  73 32 88 1 <>
  74 34 17 1 1
  75 34 35 1 <>
  76 35 36 2 <>
  77 35 46 1 <>
  78 37 89 1 <>
  79 37 90 1 <>
  80 37 91 1 <>
  81 38 43 2 <>
  82 38 39 1 <>
  83 39 40 2 <>
  84 39 92 1 <>
  85 40 41 1 <>
  86 40 93 1 <>
  87 41 42 2 <>
  88 41 94 1 <>
  89 42 43 1 <>
  90 42 95 1 <>
  91 43 96 1 <>
  92 44 47 1 <>
  93 44 45 1 1
  94 44 97 1 <>
  95 45 44 1 1
  96 45 98 1 <>
  97 46 99 1 <>
  98 46 100 1 <>
  99 46 101 1 <>
  100 47 48 1 6
  101 47 51 1 <>
  102 47 102 1 <>
  103 48 47 1 6
  104 48 49 1 <>
  105 48 103 1 <>
  106 49 50 2 <>
  107 49 57 1 <>
  108 51 52 2 <>
  109 51 56 1 <>
  110 52 53 1 <>
  111 52 104 1 <>
  112 53 54 2 <>
  113 53 105 1 <>
  114 54 55 1 <>
  115 54 106 1 <>
  116 55 56 2 <>
  117 55 107 1 <>
  118 56 108 1 <>
  119 57 62 2 <>
  120 57 58 1 <>
  121 58 59 2 <>
  122 58 109 1 <>
  123 59 60 1 <>
  124 59 110 1 <>
  125 60 61 2 <>
  126 60 111 1 <>
  127 61 62 1 <>
  128 61 112 1 <>
  129 62 113 1 <>
  130 63 8 1 6
  :::
 } 
} 

f_m_ct { 
 s_m_title
 s_m_entry_id
 s_m_entry_name
 i_f3d_flags
 r_f3d_energy
 r_mmod_Potential_Energy-MMFF94s
 b_mmod_Minimization_Converged-MMFF94s
 r_mmod_RMS_Derivative-MMFF94s
 s_m_job_name
 s_m_Source_Path
 s_m_Source_File
 i_m_Source_File_Index
 i_mmod_Times_Found-MMFF94s
 r_mmod_Relative_Potential_Energy-MMFF94s
 i_mmod_Conformation-MMFF94s
 i_mmod_Serial_Number-MMFF94s
 i_m_ct_format
 :::
 Taxol 
  28 
  entry 
  0
  0
  860.230834960938
  0
  0.103927448391914
  mmod_confelim_2 
  "/Users/rgil/Documents/StereoFitter/Taxol/Taxol Structures/Taxol_by_rrg" 
  Taxol_Confelim.mae 
  28
  2
  12.5022583007812
  40
  1
  2
 m_depend[8] { 
  # First column is dependency index #
  i_m_depend_dependency
  s_m_depend_property
  :::
  1 20 r_mmod_Potential_Energy-MMFF94s 
  2 20 b_mmod_Minimization_Converged-MMFF94s 
  3 20 r_mmod_RMS_Derivative-MMFF94s 
  4 30 s_m_job_name 
  5 20 i_mmod_Times_Found-MMFF94s 
  6 20 r_mmod_Relative_Potential_Energy-MMFF94s 
  7 20 i_mmod_Conformation-MMFF94s 
  8 10 i_mmod_Serial_Number-MMFF94s 
  :::
 } 
 m_atom[113] { 
  # First column is atom index #
  i_m_mmod_type
  r_m_x_coord
  r_m_y_coord
  r_m_z_coord
  i_m_residue_number
  i_m_color
  i_m_atomic_number
  s_m_color_rgb
  i_m_Hcount
  i_sd_original_parity
  :::
  1 16 3.095873 -2.207280 2.035490 900 70 8 FF2F2F  0 <>
  2 3 2.450725 -0.990178 2.446682 900 2 6 A0A0A0  2 <>
  3 3 1.322762 -1.139111 1.384452 900 2 6 A0A0A0  0 2
  4 3 2.020871 -2.524894 1.118517 900 2 6 A0A0A0  1 1
  5 3 2.578787 -2.875918 -0.247546 900 2 6 A0A0A0  2 <>
  6 3 2.117707 -1.900188 -1.324979 900 2 6 A0A0A0  1 1
  7 3 2.311520 -0.403816 -0.928334 900 2 6 A0A0A0  0 2
  8 3 1.257061 -0.085907 0.217851 900 2 6 A0A0A0  1 2
  9 3 1.187193 1.403085 0.744577 900 2 6 A0A0A0  1 1
  10 3 0.059256 2.379292 0.122792 900 2 6 A0A0A0  0 2
  11 3 -1.375888 1.901919 0.506930 900 2 6 A0A0A0  2 <>
  12 3 -2.225561 1.276147 -0.617799 900 2 6 A0A0A0  1 1
  13 2 -1.389648 0.699452 -1.751351 900 2 6 A0A0A0  0 <>
  14 2 -0.190071 1.259956 -2.075453 900 2 6 A0A0A0  0 <>
  15 3 0.197053 2.610833 -1.419558 900 2 6 A0A0A0  0 <>
  16 2 2.167475 0.420540 -2.256807 900 2 6 A0A0A0  0 <>
  17 3 0.803864 0.550623 -2.972671 900 2 6 A0A0A0  1 2
  18 16 -0.000895 -1.254058 2.003548 900 70 8 FF2F2F  0 <>
  19 2 -0.888528 -2.072985 1.370516 900 2 6 A0A0A0  0 <>
  20 15 -0.702098 -2.586599 0.276784 900 70 8 FF2F2F  0 <>
  21 16 2.827639 -2.194974 -2.527091 900 70 8 FF2F2F  1 <>
  22 3 3.774977 -0.138577 -0.474202 900 2 6 A0A0A0  3 <>
  23 16 0.955685 1.381664 2.186452 900 70 8 FF2F2F  0 <>
  24 2 1.545194 2.357300 2.925379 900 2 6 A0A0A0  0 <>
  25 15 2.280291 3.224116 2.477014 900 70 8 FF2F2F  0 <>
  26 16 0.186358 3.673789 0.762145 900 70 8 FF2F2F  1 <>
  27 16 -3.040862 0.238664 -0.031300 900 70 8 FF2F2F  0 <>
  28 2 -4.256376 0.653964 0.448513 900 2 6 A0A0A0  0 <>
  29 15 -4.605917 1.825278 0.514585 900 70 8 FF2F2F  0 <>
  30 3 -2.002234 -0.486944 -2.457952 900 2 6 A0A0A0  3 <>
  31 3 -0.765445 3.723429 -1.952899 900 2 6 A0A0A0  3 <>
  32 3 1.586575 3.232918 -1.742316 900 2 6 A0A0A0  3 <>
  33 15 3.162378 0.942220 -2.783961 900 70 8 FF2F2F  0 <>
  34 16 0.850208 1.326067 -4.180568 900 70 8 FF2F2F  0 <>
  35 2 1.387983 0.886465 -5.339926 900 2 6 A0A0A0  0 <>
  36 15 1.449629 1.629406 -6.317471 900 70 8 FF2F2F  0 <>
  37 3 -2.085136 -2.305908 2.235622 900 2 6 A0A0A0  3 <>
  38 2 1.194227 2.219426 4.362277 900 2 6 A0A0A0  0 <>
  39 2 1.889462 3.005053 5.291643 900 2 6 A0A0A0  1 <>
  40 2 1.594693 2.908224 6.653071 900 2 6 A0A0A0  1 <>
  41 2 0.603528 2.030434 7.091105 900 2 6 A0A0A0  1 <>
  42 2 -0.096128 1.249633 6.171229 900 2 6 A0A0A0  1 <>
  43 2 0.195378 1.342894 4.808360 900 2 6 A0A0A0  1 <>
  44 3 -5.099447 -0.551317 0.886974 900 2 6 A0A0A0  1 2
  45 16 -5.098748 -1.554521 -0.137082 900 70 8 FF2F2F  1 <>
  46 3 1.864254 -0.533251 -5.412373 900 2 6 A0A0A0  3 <>
  47 3 -6.533625 -0.086731 1.297568 900 2 6 A0A0A0  1 1
  48 25 -7.553815 -1.136217 1.195863 900 43 7 5757FF  1 <>
  49 2 -8.057620 -1.542431 -0.018876 900 2 6 A0A0A0  0 <>
  50 15 -7.590052 -1.140375 -1.081796 900 70 8 FF2F2F  0 <>
  51 2 -6.549388 0.474209 2.716152 900 2 6 A0A0A0  0 <>
  52 2 -6.833609 1.831448 2.931736 900 2 6 A0A0A0  1 <>
  53 2 -6.848978 2.358658 4.224619 900 2 6 A0A0A0  1 <>
  54 2 -6.585622 1.536653 5.318437 900 2 6 A0A0A0  1 <>
  55 2 -6.304872 0.186364 5.122413 900 2 6 A0A0A0  1 <>
  56 2 -6.284861 -0.342815 3.830702 900 2 6 A0A0A0  1 <>
  57 2 -9.160213 -2.541869 0.005887 900 2 6 A0A0A0  0 <>
  58 2 -9.304993 -3.397398 -1.094477 900 2 6 A0A0A0  1 <>
  59 2 -10.323277 -4.352659 -1.112720 900 2 6 A0A0A0  1 <>
  60 2 -11.205651 -4.450891 -0.037273 900 2 6 A0A0A0  1 <>
  61 2 -11.077650 -3.590670 1.053603 900 2 6 A0A0A0  1 <>
  62 2 -10.059914 -2.633189 1.076617 900 2 6 A0A0A0  1 <>
  63 41 0.290946 -0.288142 -0.235197 900 21 1 FFFFFF  0 <>
  64 41 3.117253 -0.129663 2.350356 900 21 1 FFFFFF  0 <>
  65 41 2.119642 -1.057714 3.488562 900 21 1 FFFFFF  0 <>
  66 41 1.469168 -3.382395 1.527292 900 21 1 FFFFFF  0 <>
  67 41 2.259385 -3.888241 -0.528243 900 21 1 FFFFFF  0 <>
  68 41 3.674778 -2.934370 -0.228760 900 21 1 FFFFFF  0 <>
  69 41 1.060539 -2.081206 -1.549520 900 21 1 FFFFFF  0 <>
  70 41 2.169533 1.854095 0.591414 900 21 1 FFFFFF  0 <>
  71 41 -1.950187 2.748267 0.910399 900 21 1 FFFFFF  0 <>
  72 41 -1.326924 1.203555 1.351398 900 21 1 FFFFFF  0 <>
  73 41 -2.894353 2.015771 -1.070520 900 21 1 FFFFFF  0 <>
  74 41 0.484219 -0.465200 -3.209551 900 21 1 FFFFFF  0 <>
  75 42 2.819860 -3.161732 -2.660209 900 21 1 FFFFFF  0 <>
  76 41 4.072506 -0.680373 0.419380 900 21 1 FFFFFF  0 <>
  77 41 4.490527 -0.439627 -1.249985 900 21 1 FFFFFF  0 <>
  78 41 3.949764 0.924711 -0.279564 900 21 1 FFFFFF  0 <>
  79 42 1.125863 3.837198 0.985631 900 21 1 FFFFFF  0 <>
  80 41 -3.073220 -0.318635 -2.618371 900 21 1 FFFFFF  0 <>
  81 41 -1.578955 -0.656906 -3.451312 900 21 1 FFFFFF  0 <>
  82 41 -1.877973 -1.396619 -1.864514 900 21 1 FFFFFF  0 <>
  83 41 -1.817912 3.570733 -1.722180 900 21 1 FFFFFF  0 <>
  84 41 -0.513099 4.706702 -1.537333 900 21 1 FFFFFF  0 <>
  85 41 -0.688754 3.804144 -3.044700 900 21 1 FFFFFF  0 <>
  86 41 1.758013 3.305746 -2.821392 900 21 1 FFFFFF  0 <>
  87 41 1.663131 4.255355 -1.350197 900 21 1 FFFFFF  0 <>
  88 41 2.425165 2.703065 -1.294852 900 21 1 FFFFFF  0 <>
  89 41 -2.440738 -1.355891 2.642368 900 21 1 FFFFFF  0 <>
  90 41 -2.884191 -2.748295 1.635179 900 21 1 FFFFFF  0 <>
  91 41 -1.823353 -2.989648 3.046462 900 21 1 FFFFFF  0 <>
  92 41 2.663318 3.695555 4.961574 900 21 1 FFFFFF  0 <>
  93 41 2.136296 3.518872 7.371922 900 21 1 FFFFFF  0 <>
  94 41 0.372814 1.957994 8.151748 900 21 1 FFFFFF  0 <>
  95 41 -0.873379 0.571774 6.516894 900 21 1 FFFFFF  0 <>
  96 41 -0.370813 0.733168 4.109545 900 21 1 FFFFFF  0 <>
  97 41 -4.593677 -0.996559 1.747517 900 21 1 FFFFFF  0 <>
  98 42 -5.799996 -1.307191 -0.779379 900 21 1 FFFFFF  0 <>
  99 41 2.733640 -0.685955 -4.773595 900 21 1 FFFFFF  0 <>
  100 41 1.056751 -1.226994 -5.169820 900 21 1 FFFFFF  0 <>
  101 41 2.172945 -0.746970 -6.441337 900 21 1 FFFFFF  0 <>
  102 41 -6.862106 0.694783 0.599097 900 21 1 FFFFFF  0 <>
  103 43 -7.893611 -1.558293 2.049096 900 21 1 FFFFFF  0 <>
  104 41 -7.036008 2.494020 2.091498 900 21 1 FFFFFF  0 <>
  105 41 -7.065495 3.413283 4.377635 900 21 1 FFFFFF  0 <>
  106 41 -6.598721 1.949687 6.324117 900 21 1 FFFFFF  0 <>
  107 41 -6.100921 -0.454057 5.977320 900 21 1 FFFFFF  0 <>
  108 41 -6.062959 -1.400925 3.704304 900 21 1 FFFFFF  0 <>
  109 41 -8.621914 -3.326473 -1.938467 900 21 1 FFFFFF  0 <>
  110 41 -10.429038 -5.018330 -1.966079 900 21 1 FFFFFF  0 <>
  111 41 -11.999857 -5.193959 -0.052865 900 21 1 FFFFFF  0 <>
  112 41 -11.777392 -3.661095 1.883439 900 21 1 FFFFFF  0 <>
  113 41 -10.004445 -1.955000 1.923115 900 21 1 FFFFFF  0 <>
  :::
 } 
 m_bond[130] { 
  # First column is bond index #
  i_m_from
  i_m_to
  i_m_order
  i_sd_original_parity
  :::
  1 1 4 1 1
  2 1 2 1 <>
  3 2 3 1 <>
  4 2 64 1 <>
  5 2 65 1 <>
  6 3 8 1 <>
  7 3 4 1 <>
  8 3 18 1 6
  9 4 1 1 1
  10 4 5 1 <>
  11 4 66 1 <>
  12 5 6 1 <>
  13 5 67 1 <>
  14 5 68 1 <>
  15 6 7 1 <>
  16 6 21 1 1
  17 6 69 1 <>
  18 7 16 1 <>
  19 7 8 1 <>
  20 7 22 1 1
  21 8 9 1 <>
  22 8 63 1 6
  23 9 10 1 <>
  24 9 23 1 6
  25 9 70 1 <>
  26 10 15 1 1
  27 10 11 1 <>
  28 10 26 1 <>
  29 11 12 1 <>
  30 11 71 1 <>
  31 11 72 1 <>
  32 12 13 1 <>
  33 12 27 1 6
  34 12 73 1 <>
  35 13 14 2 <>
  36 13 30 1 <>
  37 14 15 1 <>
  38 14 17 1 <>
  39 15 10 1 1
  40 15 31 1 <>
  41 15 32 1 <>
  42 16 17 1 <>
  43 16 33 2 <>
  44 17 34 1 1
  45 17 74 1 <>
  46 18 3 1 6
  47 18 19 1 <>
  48 19 20 2 <>
  49 19 37 1 <>
  50 21 6 1 1
  51 21 75 1 <>
  52 22 7 1 1
  53 22 76 1 <>
  54 22 77 1 <>
  55 22 78 1 <>
  56 23 9 1 6
  57 23 24 1 <>
  58 24 25 2 <>
  59 24 38 1 <>
  60 26 79 1 <>
  61 27 12 1 6
  62 27 28 1 <>
  63 28 44 1 <>
  64 28 29 2 <>
  65 30 80 1 <>
  66 30 81 1 <>
  67 30 82 1 <>
  68 31 83 1 <>
  69 31 84 1 <>
  70 31 85 1 <>
  71 32 86 1 <>
  72 32 87 1 <>
  73 32 88 1 <>
  74 34 17 1 1
  75 34 35 1 <>
  76 35 36 2 <>
  77 35 46 1 <>
  78 37 89 1 <>
  79 37 90 1 <>
  80 37 91 1 <>
  81 38 43 2 <>
  82 38 39 1 <>
  83 39 40 2 <>
  84 39 92 1 <>
  85 40 41 1 <>
  86 40 93 1 <>
  87 41 42 2 <>
  88 41 94 1 <>
  89 42 43 1 <>
  90 42 95 1 <>
  91 43 96 1 <>
  92 44 47 1 <>
  93 44 45 1 1
  94 44 97 1 <>
  95 45 44 1 1
  96 45 98 1 <>
  97 46 99 1 <>
  98 46 100 1 <>
  99 46 101 1 <>
  100 47 48 1 6
  101 47 51 1 <>
  102 47 102 1 <>
  103 48 47 1 6
  104 48 49 1 <>
  105 48 103 1 <>
  106 49 50 2 <>
  107 49 57 1 <>
  108 51 52 2 <>
  109 51 56 1 <>
  110 52 53 1 <>
  111 52 104 1 <>
  112 53 54 2 <>
  113 53 105 1 <>
  114 54 55 1 <>
  115 54 106 1 <>
  116 55 56 2 <>
  117 55 107 1 <>
  118 56 108 1 <>
  119 57 62 2 <>
  120 57 58 1 <>
  121 58 59 2 <>
  122 58 109 1 <>
  123 59 60 1 <>
  124 59 110 1 <>
  125 60 61 2 <>
  126 60 111 1 <>
  127 61 62 1 <>
  128 61 112 1 <>
  129 62 113 1 <>
  130 63 8 1 6
  :::
 } 
} 

f_m_ct { 
 s_m_title
 s_m_entry_id
 s_m_entry_name
 i_f3d_flags
 r_f3d_energy
 r_mmod_Potential_Energy-MMFF94s
 b_mmod_Minimization_Converged-MMFF94s
 r_mmod_RMS_Derivative-MMFF94s
 s_m_job_name
 s_m_Source_Path
 s_m_Source_File
 i_m_Source_File_Index
 i_mmod_Times_Found-MMFF94s
 r_mmod_Relative_Potential_Energy-MMFF94s
 i_mmod_Conformation-MMFF94s
 i_mmod_Serial_Number-MMFF94s
 i_m_ct_format
 :::
 Taxol 
  29 
  entry 
  0
  0
  861.039428710938
  1
  0.0496615283191204
  mmod_confelim_2 
  "/Users/rgil/Documents/StereoFitter/Taxol/Taxol Structures/Taxol_by_rrg" 
  Taxol_Confelim.mae 
  29
  2
  13.3108520507812
  41
  1
  2
 m_depend[8] { 
  # First column is dependency index #
  i_m_depend_dependency
  s_m_depend_property
  :::
  1 20 r_mmod_Potential_Energy-MMFF94s 
  2 20 b_mmod_Minimization_Converged-MMFF94s 
  3 20 r_mmod_RMS_Derivative-MMFF94s 
  4 30 s_m_job_name 
  5 20 i_mmod_Times_Found-MMFF94s 
  6 20 r_mmod_Relative_Potential_Energy-MMFF94s 
  7 20 i_mmod_Conformation-MMFF94s 
  8 10 i_mmod_Serial_Number-MMFF94s 
  :::
 } 
 m_atom[113] { 
  # First column is atom index #
  i_m_mmod_type
  r_m_x_coord
  r_m_y_coord
  r_m_z_coord
  i_m_residue_number
  i_m_color
  i_m_atomic_number
  s_m_color_rgb
  i_m_Hcount
  i_sd_original_parity
  :::
  1 16 3.044529 -2.184675 2.153297 900 70 8 FF2F2F  0 <>
  2 3 2.438823 -0.935743 2.527522 900 2 6 A0A0A0  2 <>
  3 3 1.296631 -1.089310 1.482115 900 2 6 A0A0A0  0 2
  4 3 1.958248 -2.497738 1.247263 900 2 6 A0A0A0  1 1
  5 3 2.504592 -2.896635 -0.111567 900 2 6 A0A0A0  2 <>
  6 3 2.073370 -1.934128 -1.213786 900 2 6 A0A0A0  1 1
  7 3 2.298416 -0.434365 -0.849611 900 2 6 A0A0A0  0 2
  8 3 1.242661 -0.074696 0.282358 900 2 6 A0A0A0  1 2
  9 3 1.178826 1.429808 0.758431 900 2 6 A0A0A0  1 1
  10 3 0.040204 2.376291 0.112517 900 2 6 A0A0A0  0 2
  11 3 -1.391277 1.878998 0.492301 900 2 6 A0A0A0  2 <>
  12 3 -2.228950 1.246292 -0.638748 900 2 6 A0A0A0  1 1
  13 2 -1.378240 0.655535 -1.753817 900 2 6 A0A0A0  0 <>
  14 2 -0.177087 1.215528 -2.069991 900 2 6 A0A0A0  0 <>
  15 3 0.192646 2.580636 -1.433716 900 2 6 A0A0A0  0 <>
  16 2 2.180891 0.370950 -2.193335 900 2 6 A0A0A0  0 <>
  17 3 0.832180 0.492002 -2.937802 900 2 6 A0A0A0  1 2
  18 16 -0.019123 -1.148821 2.123910 900 70 8 FF2F2F  0 <>
  19 2 -0.939903 -1.962604 1.535920 900 2 6 A0A0A0  0 <>
  20 15 -0.789663 -2.519245 0.458051 900 70 8 FF2F2F  0 <>
  21 16 2.782361 -2.269427 -2.405540 900 70 8 FF2F2F  1 <>
  22 3 3.765333 -0.191057 -0.393695 900 2 6 A0A0A0  3 <>
  23 16 0.971366 1.459108 2.202964 900 70 8 FF2F2F  0 <>
  24 2 1.580909 2.456434 2.895645 900 2 6 A0A0A0  0 <>
  25 15 2.289190 3.319529 2.399386 900 70 8 FF2F2F  0 <>
  26 16 0.141404 3.683493 0.728820 900 70 8 FF2F2F  1 <>
  27 16 -3.057936 0.213203 -0.064839 900 70 8 FF2F2F  0 <>
  28 2 -4.302906 0.621231 0.337619 900 2 6 A0A0A0  0 <>
  29 15 -4.653489 1.791342 0.416826 900 70 8 FF2F2F  0 <>
  30 3 -1.974907 -0.545911 -2.449331 900 2 6 A0A0A0  3 <>
  31 3 -0.771543 3.678385 -1.994868 900 2 6 A0A0A0  3 <>
  32 3 1.580725 3.205702 -1.758777 900 2 6 A0A0A0  3 <>
  33 15 3.185723 0.885862 -2.708171 900 70 8 FF2F2F  0 <>
  34 16 0.902365 1.247769 -4.156818 900 70 8 FF2F2F  0 <>
  35 2 1.461499 0.788454 -5.298347 900 2 6 A0A0A0  0 <>
  36 15 1.543951 1.515407 -6.286310 900 70 8 FF2F2F  0 <>
  37 3 -2.137632 -2.105572 2.420176 900 2 6 A0A0A0  3 <>
  38 2 1.301473 2.339377 4.349537 900 2 6 A0A0A0  0 <>
  39 2 2.064849 3.112934 5.234480 900 2 6 A0A0A0  1 <>
  40 2 1.844758 3.027667 6.610674 900 2 6 A0A0A0  1 <>
  41 2 0.859926 2.174407 7.107580 900 2 6 A0A0A0  1 <>
  42 2 0.091436 1.407513 6.231921 900 2 6 A0A0A0  1 <>
  43 2 0.308607 1.488740 4.854455 900 2 6 A0A0A0  1 <>
  44 3 -5.189313 -0.595296 0.628022 900 2 6 A0A0A0  1 2
  45 16 -5.306182 -1.386021 -0.563400 900 70 8 FF2F2F  1 <>
  46 3 1.935038 -0.633495 -5.338758 900 2 6 A0A0A0  3 <>
  47 3 -6.565003 -0.137471 1.205112 900 2 6 A0A0A0  1 1
  48 25 -7.616158 -1.155367 1.096732 900 43 7 5757FF  1 <>
  49 2 -8.246178 -1.421971 -0.097894 900 2 6 A0A0A0  0 <>
  50 15 -7.886357 -0.903811 -1.152284 900 70 8 FF2F2F  0 <>
  51 2 -6.446838 0.291073 2.663512 900 2 6 A0A0A0  0 <>
  52 2 -6.693120 1.625260 3.023275 900 2 6 A0A0A0  1 <>
  53 2 -6.593351 2.033641 4.354608 900 2 6 A0A0A0  1 <>
  54 2 -6.251555 1.114167 5.343952 900 2 6 A0A0A0  1 <>
  55 2 -6.005914 -0.214459 5.004350 900 2 6 A0A0A0  1 <>
  56 2 -6.100961 -0.625035 3.673355 900 2 6 A0A0A0  1 <>
  57 2 -9.353728 -2.415410 -0.070865 900 2 6 A0A0A0  0 <>
  58 2 -9.612689 -3.151693 -1.234665 900 2 6 A0A0A0  1 <>
  59 2 -10.639817 -4.097318 -1.253717 900 2 6 A0A0A0  1 <>
  60 2 -11.417408 -4.304104 -0.114649 900 2 6 A0A0A0  1 <>
  61 2 -11.175775 -3.562013 1.041862 900 2 6 A0A0A0  1 <>
  62 2 -10.148440 -2.614897 1.066079 900 2 6 A0A0A0  1 <>
  63 41 0.277503 -0.285640 -0.169552 900 21 1 FFFFFF  0 <>
  64 41 3.126242 -0.096455 2.396741 900 21 1 FFFFFF  0 <>
  65 41 2.116606 -0.958532 3.574129 900 21 1 FFFFFF  0 <>
  66 41 1.387172 -3.331226 1.678150 900 21 1 FFFFFF  0 <>
  67 41 2.154595 -3.905162 -0.368476 900 21 1 FFFFFF  0 <>
  68 41 3.598329 -2.988185 -0.090960 900 21 1 FFFFFF  0 <>
  69 41 1.013042 -2.097418 -1.438684 900 21 1 FFFFFF  0 <>
  70 41 2.158060 1.875462 0.574712 900 21 1 FFFFFF  0 <>
  71 41 -1.978156 2.715521 0.897896 900 21 1 FFFFFF  0 <>
  72 41 -1.334461 1.178062 1.333790 900 21 1 FFFFFF  0 <>
  73 41 -2.886572 1.985646 -1.107273 900 21 1 FFFFFF  0 <>
  74 41 0.516373 -0.526970 -3.165591 900 21 1 FFFFFF  0 <>
  75 42 2.760591 -3.239071 -2.514504 900 21 1 FFFFFF  0 <>
  76 41 4.058003 -0.742746 0.495176 900 21 1 FFFFFF  0 <>
  77 41 4.477315 -0.498164 -1.170478 900 21 1 FFFFFF  0 <>
  78 41 3.953138 0.868955 -0.193067 900 21 1 FFFFFF  0 <>
  79 42 1.080219 3.874816 0.932706 900 21 1 FFFFFF  0 <>
  80 41 -3.044469 -0.386770 -2.627281 900 21 1 FFFFFF  0 <>
  81 41 -1.537944 -0.729057 -3.434403 900 21 1 FFFFFF  0 <>
  82 41 -1.852325 -1.445285 -1.839704 900 21 1 FFFFFF  0 <>
  83 41 -1.822367 3.536673 -1.750986 900 21 1 FFFFFF  0 <>
  84 41 -0.515062 4.673430 -1.610877 900 21 1 FFFFFF  0 <>
  85 41 -0.701770 3.726062 -3.089015 900 21 1 FFFFFF  0 <>
  86 41 1.755123 3.267011 -2.838123 900 21 1 FFFFFF  0 <>
  87 41 1.651115 4.232695 -1.377653 900 21 1 FFFFFF  0 <>
  88 41 2.421623 2.685706 -1.304792 900 21 1 FFFFFF  0 <>
  89 41 -2.562099 -1.121494 2.633129 900 21 1 FFFFFF  0 <>
  90 41 -2.890854 -2.713305 1.911852 900 21 1 FFFFFF  0 <>
  91 41 -1.852355 -2.606942 3.348304 900 21 1 FFFFFF  0 <>
  92 41 2.835518 3.783089 4.858229 900 21 1 FFFFFF  0 <>
  93 41 2.440227 3.627428 7.295284 900 21 1 FFFFFF  0 <>
  94 41 0.688122 2.110178 8.179871 900 21 1 FFFFFF  0 <>
  95 41 -0.680535 0.748968 6.623680 900 21 1 FFFFFF  0 <>
  96 41 -0.309062 0.889883 4.190608 900 21 1 FFFFFF  0 <>
  97 41 -4.668944 -1.218721 1.359296 900 21 1 FFFFFF  0 <>
  98 42 -6.074508 -1.038251 -1.067906 900 21 1 FFFFFF  0 <>
  99 41 2.788244 -0.779614 -4.676955 900 21 1 FFFFFF  0 <>
  100 41 1.119487 -1.321080 -5.105628 900 21 1 FFFFFF  0 <>
  101 41 2.267873 -0.863053 -6.356713 900 21 1 FFFFFF  0 <>
  102 41 -6.928054 0.710557 0.608786 900 21 1 FFFFFF  0 <>
  103 43 -7.877093 -1.666478 1.928841 900 21 1 FFFFFF  0 <>
  104 41 -6.957924 2.362011 2.266114 900 21 1 FFFFFF  0 <>
  105 41 -6.783317 3.071159 4.619359 900 21 1 FFFFFF  0 <>
  106 41 -6.177298 1.434239 6.380429 900 21 1 FFFFFF  0 <>
  107 41 -5.742414 -0.930963 5.778831 900 21 1 FFFFFF  0 <>
  108 41 -5.908870 -1.669570 3.435588 900 21 1 FFFFFF  0 <>
  109 41 -9.011596 -2.995242 -2.128095 900 21 1 FFFFFF  0 <>
  110 41 -10.834183 -4.670712 -2.157025 900 21 1 FFFFFF  0 <>
  111 41 -12.218811 -5.039398 -0.130762 900 21 1 FFFFFF  0 <>
  112 41 -11.794676 -3.716232 1.922994 900 21 1 FFFFFF  0 <>
  113 41 -10.003911 -2.028079 1.968506 900 21 1 FFFFFF  0 <>
  :::
 } 
 m_bond[130] { 
  # First column is bond index #
  i_m_from
  i_m_to
  i_m_order
  i_sd_original_parity
  :::
  1 1 4 1 1
  2 1 2 1 <>
  3 2 3 1 <>
  4 2 64 1 <>
  5 2 65 1 <>
  6 3 8 1 <>
  7 3 4 1 <>
  8 3 18 1 6
  9 4 1 1 1
  10 4 5 1 <>
  11 4 66 1 <>
  12 5 6 1 <>
  13 5 67 1 <>
  14 5 68 1 <>
  15 6 7 1 <>
  16 6 21 1 1
  17 6 69 1 <>
  18 7 16 1 <>
  19 7 8 1 <>
  20 7 22 1 1
  21 8 9 1 <>
  22 8 63 1 6
  23 9 10 1 <>
  24 9 23 1 6
  25 9 70 1 <>
  26 10 15 1 1
  27 10 11 1 <>
  28 10 26 1 <>
  29 11 12 1 <>
  30 11 71 1 <>
  31 11 72 1 <>
  32 12 13 1 <>
  33 12 27 1 6
  34 12 73 1 <>
  35 13 14 2 <>
  36 13 30 1 <>
  37 14 15 1 <>
  38 14 17 1 <>
  39 15 10 1 1
  40 15 31 1 <>
  41 15 32 1 <>
  42 16 17 1 <>
  43 16 33 2 <>
  44 17 34 1 1
  45 17 74 1 <>
  46 18 3 1 6
  47 18 19 1 <>
  48 19 20 2 <>
  49 19 37 1 <>
  50 21 6 1 1
  51 21 75 1 <>
  52 22 7 1 1
  53 22 76 1 <>
  54 22 77 1 <>
  55 22 78 1 <>
  56 23 9 1 6
  57 23 24 1 <>
  58 24 25 2 <>
  59 24 38 1 <>
  60 26 79 1 <>
  61 27 12 1 6
  62 27 28 1 <>
  63 28 44 1 <>
  64 28 29 2 <>
  65 30 80 1 <>
  66 30 81 1 <>
  67 30 82 1 <>
  68 31 83 1 <>
  69 31 84 1 <>
  70 31 85 1 <>
  71 32 86 1 <>
  72 32 87 1 <>
  73 32 88 1 <>
  74 34 17 1 1
  75 34 35 1 <>
  76 35 36 2 <>
  77 35 46 1 <>
  78 37 89 1 <>
  79 37 90 1 <>
  80 37 91 1 <>
  81 38 43 2 <>
  82 38 39 1 <>
  83 39 40 2 <>
  84 39 92 1 <>
  85 40 41 1 <>
  86 40 93 1 <>
  87 41 42 2 <>
  88 41 94 1 <>
  89 42 43 1 <>
  90 42 95 1 <>
  91 43 96 1 <>
  92 44 47 1 <>
  93 44 45 1 1
  94 44 97 1 <>
  95 45 44 1 1
  96 45 98 1 <>
  97 46 99 1 <>
  98 46 100 1 <>
  99 46 101 1 <>
  100 47 48 1 6
  101 47 51 1 <>
  102 47 102 1 <>
  103 48 47 1 6
  104 48 49 1 <>
  105 48 103 1 <>
  106 49 50 2 <>
  107 49 57 1 <>
  108 51 52 2 <>
  109 51 56 1 <>
  110 52 53 1 <>
  111 52 104 1 <>
  112 53 54 2 <>
  113 53 105 1 <>
  114 54 55 1 <>
  115 54 106 1 <>
  116 55 56 2 <>
  117 55 107 1 <>
  118 56 108 1 <>
  119 57 62 2 <>
  120 57 58 1 <>
  121 58 59 2 <>
  122 58 109 1 <>
  123 59 60 1 <>
  124 59 110 1 <>
  125 60 61 2 <>
  126 60 111 1 <>
  127 61 62 1 <>
  128 61 112 1 <>
  129 62 113 1 <>
  130 63 8 1 6
  :::
 } 
} 

f_m_ct { 
 s_m_title
 s_m_entry_id
 s_m_entry_name
 i_f3d_flags
 r_f3d_energy
 r_mmod_Potential_Energy-MMFF94s
 b_mmod_Minimization_Converged-MMFF94s
 r_mmod_RMS_Derivative-MMFF94s
 s_m_job_name
 s_m_Source_Path
 s_m_Source_File
 i_m_Source_File_Index
 i_mmod_Times_Found-MMFF94s
 r_mmod_Relative_Potential_Energy-MMFF94s
 i_mmod_Conformation-MMFF94s
 i_mmod_Serial_Number-MMFF94s
 i_m_ct_format
 :::
 Taxol 
  30 
  entry 
  0
  0
  861.100646972656
  0
  0.104042306542397
  mmod_confelim_2 
  "/Users/rgil/Documents/StereoFitter/Taxol/Taxol Structures/Taxol_by_rrg" 
  Taxol_Confelim.mae 
  30
  1
  13.3720703125
  42
  1
  2
 m_depend[8] { 
  # First column is dependency index #
  i_m_depend_dependency
  s_m_depend_property
  :::
  1 20 r_mmod_Potential_Energy-MMFF94s 
  2 20 b_mmod_Minimization_Converged-MMFF94s 
  3 20 r_mmod_RMS_Derivative-MMFF94s 
  4 30 s_m_job_name 
  5 20 i_mmod_Times_Found-MMFF94s 
  6 20 r_mmod_Relative_Potential_Energy-MMFF94s 
  7 20 i_mmod_Conformation-MMFF94s 
  8 10 i_mmod_Serial_Number-MMFF94s 
  :::
 } 
 m_atom[113] { 
  # First column is atom index #
  i_m_mmod_type
  r_m_x_coord
  r_m_y_coord
  r_m_z_coord
  i_m_residue_number
  i_m_color
  i_m_atomic_number
  s_m_color_rgb
  i_m_Hcount
  i_sd_original_parity
  :::
  1 16 3.069951 -2.209175 2.103861 900 70 8 FF2F2F  0 <>
  2 3 2.437907 -0.979583 2.497878 900 2 6 A0A0A0  2 <>
  3 3 1.311349 -1.128882 1.434663 900 2 6 A0A0A0  0 2
  4 3 1.996833 -2.523551 1.183203 900 2 6 A0A0A0  1 1
  5 3 2.560028 -2.891759 -0.176820 900 2 6 A0A0A0  2 <>
  6 3 2.119164 -1.919429 -1.266087 900 2 6 A0A0A0  1 1
  7 3 2.321081 -0.422189 -0.877952 900 2 6 A0A0A0  0 2
  8 3 1.257711 -0.090322 0.255286 900 2 6 A0A0A0  1 2
  9 3 1.182659 1.405299 0.760750 900 2 6 A0A0A0  1 1
  10 3 0.047001 2.362774 0.123600 900 2 6 A0A0A0  0 2
  11 3 -1.385228 1.863669 0.494129 900 2 6 A0A0A0  2 <>
  12 3 -2.221880 1.244618 -0.644707 900 2 6 A0A0A0  1 1
  13 2 -1.367714 0.663259 -1.762262 900 2 6 A0A0A0  0 <>
  14 2 -0.167123 1.229370 -2.072543 900 2 6 A0A0A0  0 <>
  15 3 0.201826 2.587275 -1.419130 900 2 6 A0A0A0  0 <>
  16 2 2.196099 0.397819 -2.211230 900 2 6 A0A0A0  0 <>
  17 3 0.844408 0.520872 -2.950681 900 2 6 A0A0A0  1 2
  18 16 -0.013768 -1.222680 2.053539 900 70 8 FF2F2F  0 <>
  19 2 -0.910810 -2.037395 1.429351 900 2 6 A0A0A0  0 <>
  20 15 -0.727718 -2.571779 0.345154 900 70 8 FF2F2F  0 <>
  21 16 2.839160 -2.227146 -2.458894 900 70 8 FF2F2F  1 <>
  22 3 3.782355 -0.165447 -0.412082 900 2 6 A0A0A0  3 <>
  23 16 0.961219 1.405909 2.203976 900 70 8 FF2F2F  0 <>
  24 2 1.555312 2.396291 2.920066 900 2 6 A0A0A0  0 <>
  25 15 2.266373 3.269534 2.445614 900 70 8 FF2F2F  0 <>
  26 16 0.147611 3.662089 0.756566 900 70 8 FF2F2F  1 <>
  27 16 -3.057145 0.213593 -0.074599 900 70 8 FF2F2F  0 <>
  28 2 -4.295227 0.630797 0.342524 900 2 6 A0A0A0  0 <>
  29 15 -4.649598 1.801878 0.383573 900 70 8 FF2F2F  0 <>
  30 3 -1.962744 -0.532319 -2.468240 900 2 6 A0A0A0  3 <>
  31 3 -0.760851 3.691902 -1.968890 900 2 6 A0A0A0  3 <>
  32 3 1.590583 3.217744 -1.731335 900 2 6 A0A0A0  3 <>
  33 15 3.197497 0.922836 -2.722543 900 70 8 FF2F2F  0 <>
  34 16 0.908810 1.292897 -4.160017 900 70 8 FF2F2F  0 <>
  35 2 1.473894 0.854453 -5.306763 900 2 6 A0A0A0  0 <>
  36 15 1.553208 1.596529 -6.283693 900 70 8 FF2F2F  0 <>
  37 3 -2.120830 -2.225297 2.287111 900 2 6 A0A0A0  3 <>
  38 2 1.249707 2.264639 4.367824 900 2 6 A0A0A0  0 <>
  39 2 1.955617 3.073796 5.268767 900 2 6 A0A0A0  1 <>
  40 2 1.708218 2.980296 6.639798 900 2 6 A0A0A0  1 <>
  41 2 0.753826 2.082096 7.116125 900 2 6 A0A0A0  1 <>
  42 2 0.043321 1.278171 6.224912 900 2 6 A0A0A0  1 <>
  43 2 0.287497 1.368155 4.852392 900 2 6 A0A0A0  1 <>
  44 3 -5.163167 -0.574015 0.728759 900 2 6 A0A0A0  1 2
  45 16 -5.213603 -1.501316 -0.363514 900 70 8 FF2F2F  1 <>
  46 3 1.957874 -0.563254 -5.367119 900 2 6 A0A0A0  3 <>
  47 3 -6.571876 -0.095611 1.206027 900 2 6 A0A0A0  1 1
  48 25 -7.607834 -1.133828 1.141786 900 43 7 5757FF  1 <>
  49 2 -8.154851 -1.540269 -0.054297 900 2 6 A0A0A0  0 <>
  50 15 -7.761712 -1.101992 -1.132652 900 70 8 FF2F2F  0 <>
  51 2 -6.521099 0.450043 2.629793 900 2 6 A0A0A0  0 <>
  52 2 -6.791091 1.805635 2.872560 900 2 6 A0A0A0  1 <>
  53 2 -6.753982 2.316978 4.171258 900 2 6 A0A0A0  1 <>
  54 2 -6.451229 1.480512 5.243649 900 2 6 A0A0A0  1 <>
  55 2 -6.183877 0.131616 5.020391 900 2 6 A0A0A0  1 <>
  56 2 -6.217535 -0.382015 3.722798 900 2 6 A0A0A0  1 <>
  57 2 -9.263621 -2.530597 0.012292 900 2 6 A0A0A0  0 <>
  58 2 -10.211192 -2.536378 -1.019764 900 2 6 A0A0A0  1 <>
  59 2 -11.269834 -3.446709 -0.995951 900 2 6 A0A0A0  1 <>
  60 2 -11.380070 -4.360099 0.052251 900 2 6 A0A0A0  1 <>
  61 2 -10.429913 -4.370935 1.073767 900 2 6 A0A0A0  1 <>
  62 2 -9.369494 -3.460924 1.055095 900 2 6 A0A0A0  1 <>
  63 41 0.296129 -0.297666 -0.205233 900 21 1 FFFFFF  0 <>
  64 41 3.113601 -0.127184 2.393554 900 21 1 FFFFFF  0 <>
  65 41 2.103370 -1.031004 3.539555 900 21 1 FFFFFF  0 <>
  66 41 1.434521 -3.372367 1.595448 900 21 1 FFFFFF  0 <>
  67 41 2.229913 -3.902170 -0.451971 900 21 1 FFFFFF  0 <>
  68 41 3.655052 -2.964009 -0.149646 900 21 1 FFFFFF  0 <>
  69 41 1.062757 -2.094075 -1.499817 900 21 1 FFFFFF  0 <>
  70 41 2.161852 1.858225 0.595148 900 21 1 FFFFFF  0 <>
  71 41 -1.972098 2.695667 0.908987 900 21 1 FFFFFF  0 <>
  72 41 -1.330841 1.152136 1.327076 900 21 1 FFFFFF  0 <>
  73 41 -2.875053 1.989504 -1.110191 900 21 1 FFFFFF  0 <>
  74 41 0.532592 -0.496503 -3.190905 900 21 1 FFFFFF  0 <>
  75 42 2.827814 -3.194906 -2.584602 900 21 1 FFFFFF  0 <>
  76 41 4.072923 -0.715155 0.478848 900 21 1 FFFFFF  0 <>
  77 41 4.502160 -0.464008 -1.184924 900 21 1 FFFFFF  0 <>
  78 41 3.959061 0.895890 -0.208679 900 21 1 FFFFFF  0 <>
  79 42 1.084562 3.846312 0.975044 900 21 1 FFFFFF  0 <>
  80 41 -3.031396 -0.370298 -2.649186 900 21 1 FFFFFF  0 <>
  81 41 -1.521670 -0.710019 -3.452410 900 21 1 FFFFFF  0 <>
  82 41 -1.844731 -1.435820 -1.864104 900 21 1 FFFFFF  0 <>
  83 41 -1.812554 3.546281 -1.731650 900 21 1 FFFFFF  0 <>
  84 41 -0.506847 4.681730 -1.570046 900 21 1 FFFFFF  0 <>
  85 41 -0.686457 3.754734 -3.061953 900 21 1 FFFFFF  0 <>
  86 41 1.769673 3.291353 -2.809143 900 21 1 FFFFFF  0 <>
  87 41 1.658059 4.240677 -1.338783 900 21 1 FFFFFF  0 <>
  88 41 2.429957 2.694090 -1.278598 900 21 1 FFFFFF  0 <>
  89 41 -2.506032 -1.253076 2.604497 900 21 1 FFFFFF  0 <>
  90 41 -2.895695 -2.737264 1.710452 900 21 1 FFFFFF  0 <>
  91 41 -1.863600 -2.834377 3.156914 900 21 1 FFFFFF  0 <>
  92 41 2.702007 3.779583 4.908998 900 21 1 FFFFFF  0 <>
  93 41 2.258583 3.608804 7.336256 900 21 1 FFFFFF  0 <>
  94 41 0.560534 2.011399 8.184337 900 21 1 FFFFFF  0 <>
  95 41 -0.704874 0.583848 6.600695 900 21 1 FFFFFF  0 <>
  96 41 -0.285717 0.739113 4.176826 900 21 1 FFFFFF  0 <>
  97 41 -4.654053 -1.092485 1.545027 900 21 1 FFFFFF  0 <>
  98 42 -5.952244 -1.221013 -0.947797 900 21 1 FFFFFF  0 <>
  99 41 2.814900 -0.711621 -4.710816 900 21 1 FFFFFF  0 <>
  100 41 1.148552 -1.259996 -5.139729 900 21 1 FFFFFF  0 <>
  101 41 2.288086 -0.777158 -6.389342 900 21 1 FFFFFF  0 <>
  102 41 -6.921108 0.695606 0.528890 900 21 1 FFFFFF  0 <>
  103 43 -8.037679 -1.427545 2.009031 900 21 1 FFFFFF  0 <>
  104 41 -7.024776 2.478858 2.049028 900 21 1 FFFFFF  0 <>
  105 41 -6.960845 3.370254 4.345514 900 21 1 FFFFFF  0 <>
  106 41 -6.423552 1.881183 6.254035 900 21 1 FFFFFF  0 <>
  107 41 -5.950392 -0.520016 5.859084 900 21 1 FFFFFF  0 <>
  108 41 -6.010332 -1.440220 3.574631 900 21 1 FFFFFF  0 <>
  109 41 -10.130916 -1.828531 -1.842225 900 21 1 FFFFFF  0 <>
  110 41 -12.006845 -3.444629 -1.795544 900 21 1 FFFFFF  0 <>
  111 41 -12.203748 -5.070372 0.069000 900 21 1 FFFFFF  0 <>
  112 41 -10.511750 -5.095160 1.881228 900 21 1 FFFFFF  0 <>
  113 41 -8.626380 -3.512459 1.845191 900 21 1 FFFFFF  0 <>
  :::
 } 
 m_bond[130] { 
  # First column is bond index #
  i_m_from
  i_m_to
  i_m_order
  i_sd_original_parity
  :::
  1 1 4 1 1
  2 1 2 1 <>
  3 2 3 1 <>
  4 2 64 1 <>
  5 2 65 1 <>
  6 3 8 1 <>
  7 3 4 1 <>
  8 3 18 1 6
  9 4 1 1 1
  10 4 5 1 <>
  11 4 66 1 <>
  12 5 6 1 <>
  13 5 67 1 <>
  14 5 68 1 <>
  15 6 7 1 <>
  16 6 21 1 1
  17 6 69 1 <>
  18 7 16 1 <>
  19 7 8 1 <>
  20 7 22 1 1
  21 8 9 1 <>
  22 8 63 1 6
  23 9 10 1 <>
  24 9 23 1 6
  25 9 70 1 <>
  26 10 15 1 1
  27 10 11 1 <>
  28 10 26 1 <>
  29 11 12 1 <>
  30 11 71 1 <>
  31 11 72 1 <>
  32 12 13 1 <>
  33 12 27 1 6
  34 12 73 1 <>
  35 13 14 2 <>
  36 13 30 1 <>
  37 14 15 1 <>
  38 14 17 1 <>
  39 15 10 1 1
  40 15 31 1 <>
  41 15 32 1 <>
  42 16 17 1 <>
  43 16 33 2 <>
  44 17 34 1 1
  45 17 74 1 <>
  46 18 3 1 6
  47 18 19 1 <>
  48 19 20 2 <>
  49 19 37 1 <>
  50 21 6 1 1
  51 21 75 1 <>
  52 22 7 1 1
  53 22 76 1 <>
  54 22 77 1 <>
  55 22 78 1 <>
  56 23 9 1 6
  57 23 24 1 <>
  58 24 25 2 <>
  59 24 38 1 <>
  60 26 79 1 <>
  61 27 12 1 6
  62 27 28 1 <>
  63 28 44 1 <>
  64 28 29 2 <>
  65 30 80 1 <>
  66 30 81 1 <>
  67 30 82 1 <>
  68 31 83 1 <>
  69 31 84 1 <>
  70 31 85 1 <>
  71 32 86 1 <>
  72 32 87 1 <>
  73 32 88 1 <>
  74 34 17 1 1
  75 34 35 1 <>
  76 35 36 2 <>
  77 35 46 1 <>
  78 37 89 1 <>
  79 37 90 1 <>
  80 37 91 1 <>
  81 38 43 2 <>
  82 38 39 1 <>
  83 39 40 2 <>
  84 39 92 1 <>
  85 40 41 1 <>
  86 40 93 1 <>
  87 41 42 2 <>
  88 41 94 1 <>
  89 42 43 1 <>
  90 42 95 1 <>
  91 43 96 1 <>
  92 44 47 1 <>
  93 44 45 1 1
  94 44 97 1 <>
  95 45 44 1 1
  96 45 98 1 <>
  97 46 99 1 <>
  98 46 100 1 <>
  99 46 101 1 <>
  100 47 48 1 6
  101 47 51 1 <>
  102 47 102 1 <>
  103 48 47 1 6
  104 48 49 1 <>
  105 48 103 1 <>
  106 49 50 2 <>
  107 49 57 1 <>
  108 51 52 2 <>
  109 51 56 1 <>
  110 52 53 1 <>
  111 52 104 1 <>
  112 53 54 2 <>
  113 53 105 1 <>
  114 54 55 1 <>
  115 54 106 1 <>
  116 55 56 2 <>
  117 55 107 1 <>
  118 56 108 1 <>
  119 57 62 2 <>
  120 57 58 1 <>
  121 58 59 2 <>
  122 58 109 1 <>
  123 59 60 1 <>
  124 59 110 1 <>
  125 60 61 2 <>
  126 60 111 1 <>
  127 61 62 1 <>
  128 61 112 1 <>
  129 62 113 1 <>
  130 63 8 1 6
  :::
 } 
} 

f_m_ct { 
 s_m_title
 s_m_entry_id
 s_m_entry_name
 i_f3d_flags
 r_f3d_energy
 r_mmod_Potential_Energy-MMFF94s
 b_mmod_Minimization_Converged-MMFF94s
 r_mmod_RMS_Derivative-MMFF94s
 s_m_job_name
 s_m_Source_Path
 s_m_Source_File
 i_m_Source_File_Index
 i_mmod_Times_Found-MMFF94s
 r_mmod_Relative_Potential_Energy-MMFF94s
 i_mmod_Conformation-MMFF94s
 i_mmod_Serial_Number-MMFF94s
 i_m_ct_format
 :::
 Taxol 
  31 
  entry 
  0
  0
  861.192565917969
  1
  0.0387256592512131
  mmod_confelim_2 
  "/Users/rgil/Documents/StereoFitter/Taxol/Taxol Structures/Taxol_by_rrg" 
  Taxol_Confelim.mae 
  31
  5
  13.4639892578125
  43
  1
  2
 m_depend[8] { 
  # First column is dependency index #
  i_m_depend_dependency
  s_m_depend_property
  :::
  1 20 r_mmod_Potential_Energy-MMFF94s 
  2 20 b_mmod_Minimization_Converged-MMFF94s 
  3 20 r_mmod_RMS_Derivative-MMFF94s 
  4 30 s_m_job_name 
  5 20 i_mmod_Times_Found-MMFF94s 
  6 20 r_mmod_Relative_Potential_Energy-MMFF94s 
  7 20 i_mmod_Conformation-MMFF94s 
  8 10 i_mmod_Serial_Number-MMFF94s 
  :::
 } 
 m_atom[113] { 
  # First column is atom index #
  i_m_mmod_type
  r_m_x_coord
  r_m_y_coord
  r_m_z_coord
  i_m_residue_number
  i_m_color
  i_m_atomic_number
  s_m_color_rgb
  i_m_Hcount
  i_sd_original_parity
  :::
  1 16 2.963778 -2.138896 2.333112 900 70 8 FF2F2F  0 <>
  2 3 2.369754 -0.866795 2.642923 900 2 6 A0A0A0  2 <>
  3 3 1.246271 -1.048315 1.582243 900 2 6 A0A0A0  0 2
  4 3 1.894392 -2.471976 1.413751 900 2 6 A0A0A0  1 1
  5 3 2.467814 -2.927819 0.083547 900 2 6 A0A0A0  2 <>
  6 3 2.079665 -2.000633 -1.064498 900 2 6 A0A0A0  1 1
  7 3 2.310847 -0.491520 -0.747592 900 2 6 A0A0A0  0 2
  8 3 1.227980 -0.084528 0.341381 900 2 6 A0A0A0  1 2
  9 3 1.156194 1.438215 0.750283 900 2 6 A0A0A0  1 1
  10 3 0.024211 2.348668 0.043624 900 2 6 A0A0A0  0 2
  11 3 -1.411348 1.846124 0.402777 900 2 6 A0A0A0  2 <>
  12 3 -2.215526 1.173687 -0.730900 900 2 6 A0A0A0  1 1
  13 2 -1.331261 0.555878 -1.805130 900 2 6 A0A0A0  0 <>
  14 2 -0.124310 1.112219 -2.103589 900 2 6 A0A0A0  0 <>
  15 3 0.217077 2.500782 -1.504627 900 2 6 A0A0A0  0 <>
  16 2 2.237675 0.271591 -2.119451 900 2 6 A0A0A0  0 <>
  17 3 0.915129 0.364991 -2.913748 900 2 6 A0A0A0  1 2
  18 16 -0.080436 -1.064777 2.202777 900 70 8 FF2F2F  0 <>
  19 2 -1.004464 -1.887836 1.634402 900 2 6 A0A0A0  0 <>
  20 15 -0.848369 -2.490446 0.582417 900 70 8 FF2F2F  0 <>
  21 16 2.818120 -2.384070 -2.223269 900 70 8 FF2F2F  1 <>
  22 3 3.767888 -0.246853 -0.261317 900 2 6 A0A0A0  3 <>
  23 16 0.933445 1.533209 2.189388 900 70 8 FF2F2F  0 <>
  24 2 1.530972 2.567652 2.837479 900 2 6 A0A0A0  0 <>
  25 15 2.233334 3.413001 2.302984 900 70 8 FF2F2F  0 <>
  26 16 0.094542 3.677712 0.614982 900 70 8 FF2F2F  1 <>
  27 16 -3.056086 0.148491 -0.159566 900 70 8 FF2F2F  0 <>
  28 2 -4.299624 0.568652 0.231208 900 2 6 A0A0A0  0 <>
  29 15 -4.624835 1.742272 0.356240 900 70 8 FF2F2F  0 <>
  30 3 -1.899970 -0.670273 -2.481086 900 2 6 A0A0A0  3 <>
  31 3 -0.740685 3.570265 -2.128380 900 2 6 A0A0A0  3 <>
  32 3 1.608138 3.126263 -1.816902 900 2 6 A0A0A0  3 <>
  33 15 3.258054 0.775117 -2.614534 900 70 8 FF2F2F  0 <>
  34 16 1.024838 1.081843 -4.153010 900 70 8 FF2F2F  0 <>
  35 2 1.626822 0.590032 -5.258571 900 2 6 A0A0A0  0 <>
  36 15 1.744281 1.287183 -6.264275 900 70 8 FF2F2F  0 <>
  37 3 -2.223249 -1.963857 2.498180 900 2 6 A0A0A0  3 <>
  38 2 1.244990 2.523093 4.294245 900 2 6 A0A0A0  0 <>
  39 2 1.966502 3.381005 5.135849 900 2 6 A0A0A0  1 <>
  40 2 1.739425 3.368840 6.513492 900 2 6 A0A0A0  1 <>
  41 2 0.790256 2.503022 7.055550 900 2 6 A0A0A0  1 <>
  42 2 0.064379 1.651005 6.223305 900 2 6 A0A0A0  1 <>
  43 2 0.287587 1.660289 4.844325 900 2 6 A0A0A0  1 <>
  44 3 -5.229784 -0.634656 0.413046 900 2 6 A0A0A0  1 2
  45 16 -5.503720 -1.197136 -0.878308 900 70 8 FF2F2F  1 <>
  46 3 2.103501 -0.831318 -5.238348 900 2 6 A0A0A0  3 <>
  47 3 -6.511590 -0.206616 1.191152 900 2 6 A0A0A0  1 1
  48 25 -7.632276 -1.141460 1.043408 900 43 7 5757FF  1 <>
  49 2 -8.392937 -1.184231 -0.103322 900 2 6 A0A0A0  0 <>
  50 15 -8.099038 -0.535176 -1.104148 900 70 8 FF2F2F  0 <>
  51 2 -6.223708 -0.012656 2.675253 900 2 6 A0A0A0  0 <>
  52 2 -6.326535 1.264966 3.247057 900 2 6 A0A0A0  1 <>
  53 2 -6.074703 1.457970 4.606580 900 2 6 A0A0A0  1 <>
  54 2 -5.718366 0.377999 5.411718 900 2 6 A0A0A0  1 <>
  55 2 -5.611379 -0.896686 4.859705 900 2 6 A0A0A0  1 <>
  56 2 -5.861269 -1.092621 3.500403 900 2 6 A0A0A0  1 <>
  57 2 -9.569273 -2.095347 -0.099224 900 2 6 A0A0A0  0 <>
  58 2 -9.995470 -2.635191 -1.319927 900 2 6 A0A0A0  1 <>
  59 2 -11.095963 -3.493571 -1.362008 900 2 6 A0A0A0  1 <>
  60 2 -11.779893 -3.807650 -0.187819 900 2 6 A0A0A0  1 <>
  61 2 -11.370863 -3.259716 1.028327 900 2 6 A0A0A0  1 <>
  62 2 -10.269448 -2.400960 1.075759 900 2 6 A0A0A0  1 <>
  63 41 0.274877 -0.312296 -0.127669 900 21 1 FFFFFF  0 <>
  64 41 3.070974 -0.042464 2.491887 900 21 1 FFFFFF  0 <>
  65 41 2.027014 -0.841887 3.682921 900 21 1 FFFFFF  0 <>
  66 41 1.302789 -3.282168 1.860974 900 21 1 FFFFFF  0 <>
  67 41 2.108665 -3.939843 -0.145501 900 21 1 FFFFFF  0 <>
  68 41 3.559127 -3.034857 0.135335 900 21 1 FFFFFF  0 <>
  69 41 1.024155 -2.161731 -1.313006 900 21 1 FFFFFF  0 <>
  70 41 2.136865 1.876554 0.557892 900 21 1 FFFFFF  0 <>
  71 41 -2.015306 2.687897 0.770424 900 21 1 FFFFFF  0 <>
  72 41 -1.367989 1.170330 1.264981 900 21 1 FFFFFF  0 <>
  73 41 -2.867249 1.893900 -1.236682 900 21 1 FFFFFF  0 <>
  74 41 0.609548 -0.661566 -3.120313 900 21 1 FFFFFF  0 <>
  75 42 2.793634 -3.357042 -2.296450 900 21 1 FFFFFF  0 <>
  76 41 4.036695 -0.781970 0.645016 900 21 1 FFFFFF  0 <>
  77 41 4.496649 -0.574655 -1.013749 900 21 1 FFFFFF  0 <>
  78 41 3.956890 0.816159 -0.078353 900 21 1 FFFFFF  0 <>
  79 42 1.028074 3.893160 0.819508 900 21 1 FFFFFF  0 <>
  80 41 -2.965513 -0.525569 -2.692190 900 21 1 FFFFFF  0 <>
  81 41 -1.435430 -0.877403 -3.448699 900 21 1 FFFFFF  0 <>
  82 41 -1.786262 -1.550826 -1.842818 900 21 1 FFFFFF  0 <>
  83 41 -1.795655 3.431627 -1.901124 900 21 1 FFFFFF  0 <>
  84 41 -0.498095 4.580882 -1.777376 900 21 1 FFFFFF  0 <>
  85 41 -0.647486 3.576674 -3.221786 900 21 1 FFFFFF  0 <>
  86 41 1.807576 3.154598 -2.893273 900 21 1 FFFFFF  0 <>
  87 41 1.662011 4.165398 -1.467367 900 21 1 FFFFFF  0 <>
  88 41 2.442443 2.627982 -1.328098 900 21 1 FFFFFF  0 <>
  89 41 -2.675014 -0.973501 2.589755 900 21 1 FFFFFF  0 <>
  90 41 -2.946718 -2.645376 2.043171 900 21 1 FFFFFF  0 <>
  91 41 -1.954433 -2.353738 3.483179 900 21 1 FFFFFF  0 <>
  92 41 2.709356 4.061895 4.724449 900 21 1 FFFFFF  0 <>
  93 41 2.301651 4.035289 7.163663 900 21 1 FFFFFF  0 <>
  94 41 0.612897 2.495304 8.128811 900 21 1 FFFFFF  0 <>
  95 41 -0.680046 0.982342 6.649778 900 21 1 FFFFFF  0 <>
  96 41 -0.298077 0.995676 4.215003 900 21 1 FFFFFF  0 <>
  97 41 -4.689311 -1.402436 0.973592 900 21 1 FFFFFF  0 <>
  98 42 -6.299866 -0.740649 -1.230531 900 21 1 FFFFFF  0 <>
  99 41 2.930719 -0.955983 -4.540114 900 21 1 FFFFFF  0 <>
  100 41 1.280224 -1.513339 -5.016167 900 21 1 FFFFFF  0 <>
  101 41 2.475499 -1.090251 -6.235472 900 21 1 FFFFFF  0 <>
  102 41 -6.877439 0.739616 0.770295 900 21 1 FFFFFF  0 <>
  103 43 -7.851556 -1.756331 1.815206 900 21 1 FFFFFF  0 <>
  104 41 -6.601177 2.123971 2.636194 900 21 1 FFFFFF  0 <>
  105 41 -6.157734 2.452914 5.037808 900 21 1 FFFFFF  0 <>
  106 41 -5.526588 0.530696 6.471083 900 21 1 FFFFFF  0 <>
  107 41 -5.338184 -1.738768 5.491342 900 21 1 FFFFFF  0 <>
  108 41 -5.777498 -2.099238 3.094846 900 21 1 FFFFFF  0 <>
  109 41 -9.468989 -2.392666 -2.240789 900 21 1 FFFFFF  0 <>
  110 41 -11.420992 -3.914705 -2.310444 900 21 1 FFFFFF  0 <>
  111 41 -12.638916 -4.474059 -0.221767 900 21 1 FFFFFF  0 <>
  112 41 -11.917081 -3.495137 1.939063 900 21 1 FFFFFF  0 <>
  113 41 -9.993671 -1.961570 2.030006 900 21 1 FFFFFF  0 <>
  :::
 } 
 m_bond[130] { 
  # First column is bond index #
  i_m_from
  i_m_to
  i_m_order
  i_sd_original_parity
  :::
  1 1 4 1 1
  2 1 2 1 <>
  3 2 3 1 <>
  4 2 64 1 <>
  5 2 65 1 <>
  6 3 8 1 <>
  7 3 4 1 <>
  8 3 18 1 6
  9 4 1 1 1
  10 4 5 1 <>
  11 4 66 1 <>
  12 5 6 1 <>
  13 5 67 1 <>
  14 5 68 1 <>
  15 6 7 1 <>
  16 6 21 1 1
  17 6 69 1 <>
  18 7 16 1 <>
  19 7 8 1 <>
  20 7 22 1 1
  21 8 9 1 <>
  22 8 63 1 6
  23 9 10 1 <>
  24 9 23 1 6
  25 9 70 1 <>
  26 10 15 1 1
  27 10 11 1 <>
  28 10 26 1 <>
  29 11 12 1 <>
  30 11 71 1 <>
  31 11 72 1 <>
  32 12 13 1 <>
  33 12 27 1 6
  34 12 73 1 <>
  35 13 14 2 <>
  36 13 30 1 <>
  37 14 15 1 <>
  38 14 17 1 <>
  39 15 10 1 1
  40 15 31 1 <>
  41 15 32 1 <>
  42 16 17 1 <>
  43 16 33 2 <>
  44 17 34 1 1
  45 17 74 1 <>
  46 18 3 1 6
  47 18 19 1 <>
  48 19 20 2 <>
  49 19 37 1 <>
  50 21 6 1 1
  51 21 75 1 <>
  52 22 7 1 1
  53 22 76 1 <>
  54 22 77 1 <>
  55 22 78 1 <>
  56 23 9 1 6
  57 23 24 1 <>
  58 24 25 2 <>
  59 24 38 1 <>
  60 26 79 1 <>
  61 27 12 1 6
  62 27 28 1 <>
  63 28 44 1 <>
  64 28 29 2 <>
  65 30 80 1 <>
  66 30 81 1 <>
  67 30 82 1 <>
  68 31 83 1 <>
  69 31 84 1 <>
  70 31 85 1 <>
  71 32 86 1 <>
  72 32 87 1 <>
  73 32 88 1 <>
  74 34 17 1 1
  75 34 35 1 <>
  76 35 36 2 <>
  77 35 46 1 <>
  78 37 89 1 <>
  79 37 90 1 <>
  80 37 91 1 <>
  81 38 43 2 <>
  82 38 39 1 <>
  83 39 40 2 <>
  84 39 92 1 <>
  85 40 41 1 <>
  86 40 93 1 <>
  87 41 42 2 <>
  88 41 94 1 <>
  89 42 43 1 <>
  90 42 95 1 <>
  91 43 96 1 <>
  92 44 47 1 <>
  93 44 45 1 1
  94 44 97 1 <>
  95 45 44 1 1
  96 45 98 1 <>
  97 46 99 1 <>
  98 46 100 1 <>
  99 46 101 1 <>
  100 47 48 1 6
  101 47 51 1 <>
  102 47 102 1 <>
  103 48 47 1 6
  104 48 49 1 <>
  105 48 103 1 <>
  106 49 50 2 <>
  107 49 57 1 <>
  108 51 52 2 <>
  109 51 56 1 <>
  110 52 53 1 <>
  111 52 104 1 <>
  112 53 54 2 <>
  113 53 105 1 <>
  114 54 55 1 <>
  115 54 106 1 <>
  116 55 56 2 <>
  117 55 107 1 <>
  118 56 108 1 <>
  119 57 62 2 <>
  120 57 58 1 <>
  121 58 59 2 <>
  122 58 109 1 <>
  123 59 60 1 <>
  124 59 110 1 <>
  125 60 61 2 <>
  126 60 111 1 <>
  127 61 62 1 <>
  128 61 112 1 <>
  129 62 113 1 <>
  130 63 8 1 6
  :::
 } 
} 
