# Supplementary material for: Reference-free NOE NMR analysis
Source: Chem Sci. 2020 Aug 31;11(36):9930–6. doi: 10.1039/d0sc02970j (PMC8162118; doi:10.1039/d0sc02970j)
Supplement: SC-011-D0SC02970J-s006 [file SC-011-D0SC02970J-s006.piz › taxol_structures/taxol_structures/taxol_conformation_19]

113
Taxol
O          3.29460       -1.79110        2.15540
C          2.55260       -0.59430        2.44210
C          1.39270       -0.99080        1.47940
C          2.20080       -2.34110        1.38200
C          2.70910       -2.85950        0.05290
C          2.10210       -2.10080       -1.11800
C          2.18670       -0.54940       -0.97760
C          1.18110       -0.11540        0.18140
C          1.08020        1.43210        0.51830
C         -0.02160        2.35660       -0.22420
C         -1.46270        2.09360        0.29750
C         -2.35630        1.16430       -0.54770
C         -1.60600        0.39050       -1.62300
C         -0.44050        0.86510       -2.14840
C          0.01010        2.29980       -1.78460
C          1.89330       -0.00950       -2.41830
C          0.46180       -0.00490       -2.99570
O          0.11760       -1.12450        2.19130
C         -0.70760       -2.12050        1.75720
O         -0.56860       -2.72520        0.70380
O          2.73130       -2.56320       -2.31340
C          3.64580       -0.09900       -0.67980
O          0.80440        1.56250        1.94940
C          1.33680        2.62070        2.61060
O          2.09500        3.43930        2.11410
O          0.22910        3.73710        0.15310
O         -3.01300        0.24390        0.34960
C         -4.07790        0.77400        1.03190
O         -4.42050        1.94950        0.97650
C         -2.27490       -0.89550       -2.05070
C         -0.98600        3.30490       -2.45160
C          1.38020        2.82530       -2.29560
O          2.83210        0.35030       -3.14610
O          0.37940        0.53300       -4.32440
C          0.74060       -0.14520       -5.43620
O          0.68260        0.39370       -6.53950
C         -1.73290       -2.43300        2.79950
C          0.86940        2.64820        4.02220
C          1.38820        3.63210        4.87430
C          0.97270        3.69820        6.20640
C          0.03840        2.78430        6.69290
C         -0.48360        1.80380        5.85070
C         -0.07260        1.73510        4.51780
C         -4.71410       -0.27540        1.95550
O         -4.51880       -1.62820        1.53330
C          1.17400       -1.57300       -5.29110
C         -6.21770        0.05000        2.21460
N         -7.20090       -0.66270        1.39000
C         -7.09100       -0.84300        0.03400
O         -6.04470       -0.63950       -0.57380
C         -6.56520       -0.19400        3.68260
C         -6.95580        0.87410        4.50570
C         -7.27370        0.65480        5.84770
C         -7.20740       -0.63110        6.38150
C         -6.82350       -1.70110        5.57550
C         -6.50420       -1.48550        4.23400
C         -8.28750       -1.38220       -0.66880
C         -8.09150       -2.13560       -1.83370
C         -9.18670       -2.66000       -2.52300
C        -10.48040       -2.42600       -2.05740
C        -10.68310       -1.66210       -0.90800
C         -9.59040       -1.13570       -0.21440
H          0.19520       -0.42080       -0.15790
H          3.12700        0.30100        2.19260
H          2.28070       -0.54800        3.50220
H          1.75650       -3.16400        1.95850
H          2.46400       -3.92460       -0.05190
H          3.80530       -2.82830        0.00690
H          1.04970       -2.38700       -1.22090
H          2.06790        1.86800        0.34650
H         -1.99100        3.05640        0.36850
H         -1.43910        1.74800        1.33710
H         -3.13600        1.73830       -1.06500
H          0.13340       -1.04550       -2.99950
H          3.69740       -2.45570       -2.23000
H          4.02390       -0.42610        0.28490
H          4.34910       -0.49670       -1.42160
H          3.74770        0.99010       -0.71230
H          1.14060        3.83490        0.49700
H         -3.35860       -0.75110       -2.12530
H         -1.95340       -1.23380       -3.03930
H         -2.07970       -1.69100       -1.32670
H         -2.03400        3.14230       -2.19890
H         -0.75970        4.34060       -2.17160
H         -0.91760        3.24130       -3.54530
H          1.49680        2.67910       -3.37450
H          1.47910        3.90480       -2.12220
H          2.23420        2.38150       -1.78670
H         -2.49870       -3.08420        2.37130
H         -1.25530       -2.95090        3.63490
H         -2.20440       -1.51260        3.14910
H          2.11530        4.35350        4.50660
H          1.37570        4.46420        6.86480
H         -0.28650        2.83840        7.72960
H         -1.21660        1.09600        6.23180
H         -0.50320        0.96820        3.88030
H         -4.15160       -0.16310        2.89140
H         -4.88160       -1.65720        0.62230
H          2.10270       -1.64080       -4.72560
H          0.38140       -2.17570       -4.84310
H          1.36830       -1.98400       -6.28760
H         -6.40780        1.11050        2.01120
H         -8.05000       -0.95100        1.85910
H         -7.01520        1.88690        4.11110
H         -7.57330        1.48860        6.47840
H         -7.45470       -0.79920        7.42690
H         -6.77080       -2.70390        5.99250
H         -6.20250       -2.33220        3.61860
H         -7.08620       -2.32040       -2.20620
H         -9.03100       -3.24870       -3.42390
H        -11.33310       -2.83290       -2.59630
H        -11.69450       -1.46980       -0.55680
H         -9.77920       -0.51760        0.65850
