# Supplementary material for: Reference-free NOE NMR analysis
Source: Chem Sci. 2020 Aug 31;11(36):9930–6. doi: 10.1039/d0sc02970j (PMC8162118; doi:10.1039/d0sc02970j)
Supplement: SC-011-D0SC02970J-s006 [file SC-011-D0SC02970J-s006.piz › taxol_structures/taxol_structures/taxol_conformation_26]

113
Taxol
O          3.29200       -1.91560        1.99980
C          2.78780       -0.59780        2.26930
C          1.43180       -0.88490        1.56310
C          2.03880       -2.33160        1.40460
C          2.29430       -2.94110        0.03830
C          1.60690       -2.15950       -1.07340
C          1.85280       -0.62190       -1.01180
C          1.07170       -0.07760        0.26290
C          1.06540        1.48560        0.48980
C         -0.21020        2.31460       -0.03450
C         -1.51190        1.93140        0.73640
C         -2.56490        1.10170       -0.03360
C         -1.97070        0.32530       -1.20190
C         -0.89150        0.81110       -1.87730
C         -0.41990        2.25600       -1.58330
C          1.39900       -0.07160       -2.41100
C         -0.09060       -0.05610       -2.82380
O          0.31150       -0.80810        2.50550
C         -0.70370       -1.69750        2.31150
O         -0.82640       -2.40530        1.32270
O          2.01920       -2.70470       -2.32650
C          3.37390       -0.30610       -0.94760
O          1.12910        1.78130        1.92190
C          2.14820        2.55640        2.37540
O          3.07760        2.97200        1.70530
O          0.05380        3.69980        0.30040
O         -3.19340        0.18020        0.88270
C         -4.15470        0.72580        1.68830
O         -4.34070        1.92800        1.83750
C         -2.66400       -0.97590       -1.52980
C         -1.51730        3.25440       -2.07990
C          0.84110        2.79620       -2.31910
O          2.24760        0.28680       -3.24260
O         -0.32440        0.48410       -4.13390
C         -0.07130       -0.18200       -5.28200
O         -0.23910        0.36670       -6.36920
C         -1.61580       -1.69680        3.49760
C          1.99030        2.82650        3.82990
C          2.95540        3.62360        4.46110
C          2.85260        3.90570        5.82470
C          1.78670        3.39420        6.56380
C          0.82210        2.60050        5.94350
C          0.92080        2.31550        4.57950
C         -4.94200       -0.36340        2.42910
O         -4.58220       -1.70360        2.07290
C          0.37520       -1.61040       -5.19380
C         -6.47240       -0.12580        2.27120
N         -7.07860       -0.88090        1.16930
C         -6.84590       -0.57700       -0.15010
O         -5.99880        0.24020       -0.49200
C         -7.22820       -0.46300        3.55350
C         -8.09110        0.48510        4.12720
C         -8.80210        0.18740        5.29170
C         -8.66530       -1.06150        5.89420
C         -7.82000       -2.01600        5.33260
C         -7.10790       -1.72140        4.16840
C         -7.62790       -1.33230       -1.16810
C         -7.08450       -1.46770       -2.45330
C         -7.77880       -2.16850       -3.44140
C         -9.02300       -2.72820       -3.15380
C         -9.57850       -2.58170       -1.88260
C         -8.88660       -1.88210       -0.89000
H          0.03610       -0.35560        0.08740
H          3.42700        0.17250        1.83430
H          2.72000       -0.42160        3.34830
H          1.58080       -3.07910        2.06590
H          1.93080       -3.97690        0.01790
H          3.36990       -3.02950       -0.16180
H          0.52840       -2.34820       -1.01550
H          1.95720        1.90700        0.02500
H         -2.01050        2.85090        1.07420
H         -1.26010        1.41600        1.67100
H         -3.35740        1.74100       -0.43930
H         -0.42030       -1.09550       -2.79910
H          2.99430       -2.73040       -2.35780
H          3.88130       -0.72810       -0.08410
H          3.90630       -0.71300       -1.81620
H          3.55950        0.77280       -0.94330
H          0.09970        3.77030        1.27020
H         -3.74970       -0.85320       -1.46930
H         -2.46750       -1.31970       -2.54870
H         -2.36310       -1.76110       -0.83110
H         -2.48690        3.14800       -1.59670
H         -1.21700        4.29620       -1.91380
H         -1.68550        3.13330       -3.15760
H          0.75810        2.67990       -3.40490
H          0.97630        3.86970       -2.13420
H          1.77510        2.33930       -1.99780
H         -2.37570       -2.47190        3.37200
H         -1.04440       -1.92480        4.40130
H         -2.10200       -0.72370        3.59120
H          3.79220        4.02980        3.89530
H          3.60360        4.52490        6.31040
H          1.70760        3.61510        7.62620
H         -0.00750        2.20420        6.52480
H          0.15650        1.69330        4.12190
H         -4.64350       -0.23970        3.47790
H         -4.77130       -1.77750        1.11820
H          1.35770       -1.68350       -4.72830
H         -0.36720       -2.21660       -4.67050
H          0.46410       -2.01330       -6.20840
H         -6.65050        0.93440        2.04980
H         -7.70980       -1.63190        1.41730
H         -8.21890        1.46530        3.67120
H         -9.46520        0.93050        5.72820
H         -9.21980       -1.29180        6.80060
H         -7.71580       -2.99170        5.80140
H         -6.45630       -2.48480        3.74620
H         -6.11840       -1.02750       -2.69090
H         -7.35170       -2.27380       -4.43590
H         -9.56560       -3.27100       -3.92460
H        -10.55700       -3.00570       -1.66760
H         -9.36070       -1.75600        0.07890
