# Supplementary material for: Reference-free NOE NMR analysis
Source: Chem Sci. 2020 Aug 31;11(36):9930–6. doi: 10.1039/d0sc02970j (PMC8162118; doi:10.1039/d0sc02970j)
Supplement: SC-011-D0SC02970J-s006 [file SC-011-D0SC02970J-s006.piz › taxol_structures/taxol_structures/taxol_conformation_21]

113
Taxol
O          2.79410       -0.85550        2.86820
C          1.83650        0.20260        2.69140
C          0.97510       -0.63940        1.70500
C          1.99740       -1.77430        2.08190
C          2.85300       -2.44600        1.02660
C          2.38510       -2.11340       -0.38510
C          2.17300       -0.58480       -0.62370
C          0.88280       -0.15750        0.20710
C          0.39480        1.34590        0.09150
C         -0.76210        1.69000       -0.98430
C         -2.11370        1.01290       -0.57900
C         -2.63020       -0.09970       -1.51080
C         -1.48970       -0.85830       -2.17340
C         -0.36890       -0.18320       -2.56030
C         -0.36630        1.36900       -2.46580
C          2.10580       -0.40520       -2.18100
C          0.89080       -0.90420       -2.99150
O         -0.37120       -0.87410        2.23020
C         -0.93990       -2.06960        1.91600
O         -0.50500       -2.85120        1.08160
O          3.34140       -2.63890       -1.30450
C          3.43670        0.21980       -0.20550
O         -0.13040        1.76060        1.38970
C          0.04400        3.05510        1.75570
O          0.64550        3.89230        1.10050
O         -1.03370        3.11180       -0.92460
O         -3.46870       -0.98910       -0.73840
C         -4.79850       -0.67990       -0.77810
O         -5.29120        0.28690       -1.35430
C         -1.72530       -2.33470       -2.37650
C         -1.37900        1.95270       -3.50830
C          0.92790        2.14550       -2.84900
O          3.05970        0.09460       -2.79810
O          0.99940       -0.66080       -4.40370
C          1.79910       -1.36560       -5.23420
O          1.88160       -1.06320       -6.42290
C         -2.11700       -2.33500        2.79720
C         -0.55820        3.30380        3.08910
C         -1.51280        2.44280        3.64750
C         -2.04120        2.71180        4.91210
C         -1.62460        3.84040        5.61820
C         -0.68380        4.70690        5.06160
C         -0.15240        4.44220        3.79780
C         -5.65710       -1.72250       -0.06730
O         -7.01390       -1.60730       -0.54590
C          2.54290       -2.54290       -4.67920
C         -5.59620       -1.52570        1.46450
N         -6.30200       -0.31440        1.88210
C         -5.64520        0.88380        2.05400
O         -4.42830        0.98140        1.92170
C         -6.10160       -2.69150        2.30940
C         -5.73300       -2.74390        3.66830
C         -6.16910       -3.78070        4.49540
C         -6.98870       -4.78080        3.98110
C         -7.37680       -4.73900        2.64420
C         -6.94130       -3.70060        1.81530
C         -6.46650        2.06840        2.43820
C         -5.80810        3.17210        2.99950
C         -6.52640        4.30860        3.37730
C         -7.90640        4.35370        3.18950
C         -8.56830        3.26780        2.61750
C         -7.85270        2.12780        2.23790
H          0.07730       -0.76370       -0.20080
H          2.30330        1.10930        2.29890
H          1.34830        0.44870        3.64080
H          1.58160       -2.53190        2.76020
H          2.82060       -3.53510        1.16220
H          3.91360       -2.19040        1.14830
H          1.44900       -2.64410       -0.59210
H          1.26980        1.96870       -0.10650
H         -2.90560        1.77030       -0.49640
H         -2.03970        0.60210        0.43510
H         -3.23480        0.30410       -2.32600
H          0.82570       -1.97840       -2.81320
H          3.57310       -3.54500       -1.02600
H          3.67920        0.15790        0.85160
H          4.32990       -0.14410       -0.72930
H          3.33710        1.28200       -0.45150
H         -0.23190        3.58790       -0.62580
H         -2.73820       -2.50560       -2.75840
H         -1.05400       -2.78150       -3.11370
H         -1.61390       -2.87470       -1.43220
H         -2.42770        1.77320       -3.28440
H         -1.29640        3.04420       -3.58510
H         -1.18090        1.54450       -4.50710
H          1.28470        1.86810       -3.84670
H          0.74900        3.22830       -2.87540
H          1.74570        2.02550       -2.14220
H         -2.80160       -3.01550        2.28500
H         -1.77810       -2.78670        3.73230
H         -2.64690       -1.40270        3.00790
H         -1.86720        1.56900        3.10470
H         -2.78410        2.04440        5.34270
H         -2.03900        4.04890        6.60220
H         -0.36520        5.58930        5.61180
H          0.58030        5.12500        3.37210
H         -5.29560       -2.71280       -0.36620
H         -7.16300       -0.64900       -0.68120
H          3.30210       -2.22310       -3.96620
H          1.85330       -3.26620       -4.23940
H          3.05940       -3.05000       -5.50120
H         -4.53860       -1.40660        1.71980
H         -7.28780       -0.40960        2.08650
H         -5.10360       -1.96360        4.09380
H         -5.87330       -3.80450        5.54130
H         -7.33190       -5.58850        4.62280
H         -8.02620       -5.51450        2.24430
H         -7.28270       -3.69970        0.78250
H         -4.73000        3.15310        3.14500
H         -6.00740        5.15850        3.81430
H         -8.46600        5.23960        3.48100
H         -9.64360        3.31240        2.45920
H         -8.39860        1.31620        1.76840
