# Supplementary material for: Reference-free NOE NMR analysis
Source: Chem Sci. 2020 Aug 31;11(36):9930–6. doi: 10.1039/d0sc02970j (PMC8162118; doi:10.1039/d0sc02970j)
Supplement: SC-011-D0SC02970J-s006 [file SC-011-D0SC02970J-s006.piz › taxol_structures/taxol_structures/taxol_conformation_28]

113
Taxol
O          3.09590       -2.20730        2.03550
C          2.45070       -0.99020        2.44670
C          1.32280       -1.13910        1.38450
C          2.02090       -2.52490        1.11850
C          2.57880       -2.87590       -0.24750
C          2.11770       -1.90020       -1.32500
C          2.31150       -0.40380       -0.92830
C          1.25710       -0.08590        0.21790
C          1.18720        1.40310        0.74460
C          0.05930        2.37930        0.12280
C         -1.37590        1.90190        0.50690
C         -2.22560        1.27610       -0.61780
C         -1.38960        0.69950       -1.75140
C         -0.19010        1.26000       -2.07550
C          0.19710        2.61080       -1.41960
C          2.16750        0.42050       -2.25680
C          0.80390        0.55060       -2.97270
O         -0.00090       -1.25410        2.00350
C         -0.88850       -2.07300        1.37050
O         -0.70210       -2.58660        0.27680
O          2.82760       -2.19500       -2.52710
C          3.77500       -0.13860       -0.47420
O          0.95570        1.38170        2.18650
C          1.54520        2.35730        2.92540
O          2.28030        3.22410        2.47700
O          0.18640        3.67380        0.76210
O         -3.04090        0.23870       -0.03130
C         -4.25640        0.65400        0.44850
O         -4.60590        1.82530        0.51460
C         -2.00220       -0.48690       -2.45800
C         -0.76540        3.72340       -1.95290
C          1.58660        3.23290       -1.74230
O          3.16240        0.94220       -2.78400
O          0.85020        1.32610       -4.18060
C          1.38800        0.88650       -5.33990
O          1.44960        1.62940       -6.31750
C         -2.08510       -2.30590        2.23560
C          1.19420        2.21940        4.36230
C          1.88950        3.00510        5.29160
C          1.59470        2.90820        6.65310
C          0.60350        2.03040        7.09110
C         -0.09610        1.24960        6.17120
C          0.19540        1.34290        4.80840
C         -5.09940       -0.55130        0.88700
O         -5.09870       -1.55450       -0.13710
C          1.86430       -0.53330       -5.41240
C         -6.53360       -0.08670        1.29760
N         -7.55380       -1.13620        1.19590
C         -8.05760       -1.54240       -0.01890
O         -7.59010       -1.14040       -1.08180
C         -6.54940        0.47420        2.71620
C         -6.83360        1.83140        2.93170
C         -6.84900        2.35870        4.22460
C         -6.58560        1.53670        5.31840
C         -6.30490        0.18640        5.12240
C         -6.28490       -0.34280        3.83070
C         -9.16020       -2.54190        0.00590
C         -9.30500       -3.39740       -1.09450
C        -10.32330       -4.35270       -1.11270
C        -11.20570       -4.45090       -0.03730
C        -11.07770       -3.59070        1.05360
C        -10.05990       -2.63320        1.07660
H          0.29090       -0.28810       -0.23520
H          3.11730       -0.12970        2.35040
H          2.11960       -1.05770        3.48860
H          1.46920       -3.38240        1.52730
H          2.25940       -3.88820       -0.52820
H          3.67480       -2.93440       -0.22880
H          1.06050       -2.08120       -1.54950
H          2.16950        1.85410        0.59140
H         -1.95020        2.74830        0.91040
H         -1.32690        1.20360        1.35140
H         -2.89440        2.01580       -1.07050
H          0.48420       -0.46520       -3.20960
H          2.81990       -3.16170       -2.66020
H          4.07250       -0.68040        0.41940
H          4.49050       -0.43960       -1.25000
H          3.94980        0.92470       -0.27960
H          1.12590        3.83720        0.98560
H         -3.07320       -0.31860       -2.61840
H         -1.57900       -0.65690       -3.45130
H         -1.87800       -1.39660       -1.86450
H         -1.81790        3.57070       -1.72220
H         -0.51310        4.70670       -1.53730
H         -0.68880        3.80410       -3.04470
H          1.75800        3.30570       -2.82140
H          1.66310        4.25540       -1.35020
H          2.42520        2.70310       -1.29490
H         -2.44070       -1.35590        2.64240
H         -2.88420       -2.74830        1.63520
H         -1.82340       -2.98960        3.04650
H          2.66330        3.69560        4.96160
H          2.13630        3.51890        7.37190
H          0.37280        1.95800        8.15170
H         -0.87340        0.57180        6.51690
H         -0.37080        0.73320        4.10950
H         -4.59370       -0.99660        1.74750
H         -5.80000       -1.30720       -0.77940
H          2.73360       -0.68600       -4.77360
H          1.05680       -1.22700       -5.16980
H          2.17290       -0.74700       -6.44130
H         -6.86210        0.69480        0.59910
H         -7.89360       -1.55830        2.04910
H         -7.03600        2.49400        2.09150
H         -7.06550        3.41330        4.37760
H         -6.59870        1.94970        6.32410
H         -6.10090       -0.45410        5.97730
H         -6.06300       -1.40090        3.70430
H         -8.62190       -3.32650       -1.93850
H        -10.42900       -5.01830       -1.96610
H        -11.99990       -5.19400       -0.05290
H        -11.77740       -3.66110        1.88340
H        -10.00440       -1.95500        1.92310
