# Supplementary material for: Reference-free NOE NMR analysis
Source: Chem Sci. 2020 Aug 31;11(36):9930–6. doi: 10.1039/d0sc02970j (PMC8162118; doi:10.1039/d0sc02970j)
Supplement: SC-011-D0SC02970J-s006 [file SC-011-D0SC02970J-s006.piz › taxol_structures/taxol_structures/taxol_conformation_17]

113
Taxol
O          3.37200       -1.79110        2.05600
C          2.81710       -0.49260        2.32310
C          1.46570       -0.84440        1.63490
C          2.10990       -2.27880        1.53630
C          2.32830       -2.95820        0.19690
C          1.61820       -2.23200       -0.93850
C          1.85600       -0.69240       -0.95300
C          1.09090       -0.09100        0.30530
C          1.10730        1.48110        0.47410
C         -0.16220        2.31540       -0.07210
C         -1.45230        1.97100        0.73670
C         -2.53440        1.14890        0.00530
C         -1.97080        0.30100       -1.12540
C         -0.89050        0.73220       -1.83500
C         -0.39120        2.18270       -1.61550
C          1.37720       -0.21020       -2.36790
C         -0.12010       -0.19620       -2.74890
O          0.34460       -0.75570        2.57430
C         -0.64890       -1.67660        2.41540
O         -0.74620       -2.43010        1.45800
O          2.01210       -2.83250       -2.17220
C          3.37650       -0.36580       -0.92990
O          1.23030        1.80250        1.89320
C          1.95460        2.90400        2.22050
O          2.52580        3.62640        1.41740
O          0.06980        3.71880        0.20490
O         -3.18600        0.30050        0.97430
C         -4.22190        0.87700        1.65300
O         -4.53400        2.06010        1.56910
C         -2.70350       -0.99480       -1.37830
C         -1.47380        3.17700       -2.15210
C          0.87160        2.66270       -2.38840
O          2.21180        0.10060       -3.23240
O         -0.37250        0.27970       -4.08030
C         -0.15880       -0.45150       -5.19660
O         -0.34420        0.04120       -6.30740
C         -1.56270       -1.65100        3.59950
C          1.98340        3.10340        3.69250
C          2.85880        4.06700        4.21190
C          2.92610        4.28500        5.58940
C          2.11810        3.54530        6.45250
C          1.23980        2.58930        5.94220
C          1.16930        2.36750        4.56480
C         -4.93800       -0.12810        2.56170
O         -4.48900       -1.47490        2.43430
C          0.26770       -1.88040       -5.04180
C         -6.47910        0.05020        2.40570
N         -7.08160       -0.15450        1.08120
C         -6.72560       -1.09710        0.15010
O         -5.72290       -1.79570        0.24680
C         -7.27860       -0.70520        3.46050
C         -7.95960        0.00240        4.46630
C         -8.70530       -0.67370        5.43470
C         -8.78180       -2.06440        5.41230
C         -8.11320       -2.78050        4.42220
C         -7.36760       -2.10630        3.45270
C         -7.60320       -1.21820       -1.04710
C         -7.02750       -1.63850       -2.25370
C         -7.81360       -1.76910       -3.40000
C         -9.17900       -1.49160       -3.34310
C         -9.76240       -1.09220       -2.14030
C         -8.97930       -0.95910       -0.99050
H          0.05080       -0.36770        0.15510
H          3.41560        0.30270        1.87240
H          2.75570       -0.31030        3.40150
H          1.70090       -2.99840        2.25830
H          1.95820       -3.99110        0.23800
H          3.39860       -3.06360       -0.02260
H          0.54170       -2.42190       -0.85570
H          2.01080        1.85610       -0.00990
H         -1.92960        2.89900        1.08220
H         -1.18560        1.45970        1.66980
H         -3.29930        1.79580       -0.43720
H         -0.46190       -1.22820       -2.66170
H          2.98630       -2.86620       -2.21470
H          3.89510       -0.71040       -0.03970
H          3.90090       -0.83880       -1.76950
H          3.55810        0.71040       -1.01580
H          1.03010        3.90650        0.16010
H         -3.78350       -0.81680       -1.36400
H         -2.49260       -1.42590       -2.36000
H         -2.45840       -1.73550       -0.61220
H         -2.43180        3.13460       -1.63760
H         -1.14140        4.21870       -2.06520
H         -1.67360        2.98880       -3.21460
H          0.77620        2.49210       -3.46600
H          1.02700        3.74170       -2.26050
H          1.80040        2.20760       -2.05090
H         -2.29290       -2.45910        3.51100
H         -0.98520       -1.81550        4.51320
H         -2.08160       -0.69150        3.64710
H          3.49340        4.65150        3.54830
H          3.60760        5.03230        5.98950
H          2.17080        3.71690        7.52540
H          0.60800        2.01860        6.61910
H          0.47160        1.62360        4.19000
H         -4.65830        0.16370        3.58220
H         -4.76580       -1.76970        1.53670
H          1.25860       -1.94420       -4.59330
H         -0.47230       -2.44580       -4.47170
H          0.32880       -2.33780       -6.03510
H         -6.67490        1.11760        2.58210
H         -7.88760        0.42560        0.88880
H         -7.91900        1.08930        4.50640
H         -9.22780       -0.11450        6.20720
H         -9.36180       -2.59030        6.16630
H         -8.17000       -3.86610        4.40360
H         -6.85250       -2.68810        2.69070
H         -5.96510       -1.86490       -2.30620
H         -7.36260       -2.09110       -4.33570
H         -9.79190       -1.59700       -4.23550
H        -10.83120       -0.89440       -2.09690
H         -9.46640       -0.68410       -0.05930
