# Supplementary material for: Reference-free NOE NMR analysis
Source: Chem Sci. 2020 Aug 31;11(36):9930–6. doi: 10.1039/d0sc02970j (PMC8162118; doi:10.1039/d0sc02970j)
Supplement: SC-011-D0SC02970J-s006 [file SC-011-D0SC02970J-s006.piz › taxol_structures/taxol_structures/taxol_conformation_10]

113
Taxol
O          3.06310       -1.01320        2.90150
C          2.18370        0.12100        2.81440
C          1.20240       -0.61840        1.86060
C          2.16100       -1.83760        2.12300
C          2.91200       -2.51250        0.98930
C          2.40330       -2.07800       -0.38180
C          2.26920       -0.53140       -0.53140
C          1.05190       -0.08850        0.38880
C          0.61430        1.42690        0.32470
C         -0.63990        1.80360       -0.62380
C         -1.94810        1.11120       -0.12560
C         -2.52050       -0.02110       -1.00960
C         -1.44600       -0.71740       -1.84020
C         -0.37080       -0.01150       -2.29430
C         -0.38160        1.53320       -2.14550
C          2.11850       -0.24270       -2.06810
C          0.86330       -0.69700       -2.84690
O         -0.12330       -0.76520        2.46470
C         -0.80770       -1.90130        2.15800
O         -0.46770       -2.71600        1.31220
O          3.28340       -2.59980       -1.37570
C          3.59860        0.17760       -0.14570
O          0.27170        1.87780        1.66990
C          0.57060        3.16600        1.98260
O          1.11190        3.95960        1.22720
O         -0.90140        3.22080       -0.48070
O         -3.17550       -0.94680       -0.10900
C         -4.41370       -1.37130       -0.49820
O         -4.94320       -1.14400       -1.58240
C         -1.67490       -2.18630       -2.10800
C         -1.50020        2.12480       -3.06670
C          0.85790        2.34210       -2.63070
O          3.03210        0.31420       -2.69650
O          0.89130       -0.37100       -4.24510
C          1.65900       -1.01080       -5.15500
O          1.68330       -0.63190       -6.32420
C         -2.01230       -2.02600        3.03440
C          0.17910        3.48080        3.38030
C          0.63070        4.68510        3.93760
C          0.29480        5.02110        5.25050
C         -0.49520        4.15890        6.01010
C         -0.95390        2.96210        5.45960
C         -0.62030        2.62160        4.14640
C         -5.07770       -2.23340        0.57220
O         -6.18900       -2.94340       -0.01070
C          2.43920       -2.21170       -4.71140
C         -5.53920       -1.36040        1.76690
N         -6.75290       -0.60800        1.45930
C         -6.70310        0.64290        0.88840
O         -5.64540        1.18300        0.58120
C         -5.76760       -2.12170        3.06880
C         -5.57850       -1.44540        4.28890
C         -5.79060       -2.08990        5.50910
C         -6.20650       -3.41810        5.53070
C         -6.41790       -4.09790        4.33360
C         -6.20660       -3.45370        3.11130
C         -8.00560        1.30960        0.61810
C         -8.06930        2.23780       -0.42970
C         -9.27090        2.88580       -0.72200
C        -10.40990        2.61620        0.03620
C        -10.34910        1.70500        1.09100
C         -9.14890        1.05310        1.38680
H          0.20720       -0.65740        0.01110
H          2.69360        1.00340        2.42030
H          1.77420        0.37110        3.79900
H          1.73330       -2.59810        2.79030
H          2.80670       -3.60220        1.07420
H          3.99320       -2.33960        1.06780
H          1.42950       -2.54630       -0.56640
H          1.48410        2.00800        0.01360
H         -2.74510        1.86000       -0.01020
H         -1.80770        0.73640        0.89530
H         -3.26910        0.40090       -1.68480
H          0.81570       -1.78000       -2.73380
H          3.48820       -3.52730       -1.15110
H          3.91920        0.00810        0.87830
H          4.43090       -0.17580       -0.76800
H          3.53220        1.26110       -0.28990
H         -0.05520        3.69490       -0.34470
H         -2.69690       -2.35200       -2.46250
H         -1.03350       -2.59180       -2.89350
H         -1.51780       -2.77430       -1.19970
H         -2.51320        1.81350       -2.82300
H         -1.51540        3.22100       -3.02760
H         -1.32410        1.84100       -4.11210
H          1.12310        2.09730       -3.66450
H          0.65740        3.42130       -2.61320
H          1.74380        2.21780       -2.01180
H         -2.59430       -1.10270        2.99390
H         -2.63590       -2.84910        2.67720
H         -1.70110       -2.23540        4.06060
H          1.24660        5.36680        3.35400
H          0.64790        5.95580        5.68030
H         -0.75750        4.42250        7.03240
H         -1.57510        2.29600        6.05410
H         -0.99740        1.68940        3.73490
H         -4.34730       -2.98960        0.88070
H         -6.60170       -2.31460       -0.63750
H          3.22650       -1.92970       -4.01290
H          1.77690       -2.97060       -4.28980
H          2.92320       -2.65790       -5.58680
H         -4.73950       -0.63590        1.96990
H         -7.63710       -1.07310        1.62100
H         -5.26920       -0.40110        4.29450
H         -5.63810       -1.55310        6.44230
H         -6.37530       -3.92110        6.47960
H         -6.75490       -5.13190        4.34980
H         -6.39980       -4.01440        2.19920
H         -7.18410        2.45460       -1.02460
H         -9.31760        3.60180       -1.53920
H        -11.34520        3.12320       -0.19040
H        -11.23650        1.50890        1.68870
H         -9.12170        0.37340        2.23360
