# Supplementary material for: Reference-free NOE NMR analysis
Source: Chem Sci. 2020 Aug 31;11(36):9930–6. doi: 10.1039/d0sc02970j (PMC8162118; doi:10.1039/d0sc02970j)
Supplement: SC-011-D0SC02970J-s006 [file SC-011-D0SC02970J-s006.piz › taxol_structures/taxol_structures/taxol_conformation_11]

113
Taxol
O          3.39010       -1.73270        2.13110
C          2.80620       -0.44010        2.36270
C          1.47080       -0.83380        1.66580
C          2.14450       -2.25690        1.60750
C          2.39240       -2.96140        0.28670
C          1.67840       -2.27670       -0.87170
C          1.88600       -0.73340       -0.92060
C          1.09830       -0.11590        0.31590
C          1.09070        1.45990        0.45050
C         -0.18000        2.26650       -0.13270
C         -1.47530        1.93360        0.67130
C         -2.53820        1.07200       -0.04230
C         -1.95630        0.20530       -1.14950
C         -0.87350        0.62990       -1.85950
C         -0.39270        2.09080       -1.67330
C          1.41080       -0.29620       -2.35100
C         -0.08410       -0.31240       -2.74260
O          0.33560       -0.74840        2.58870
C         -0.63730       -1.69200        2.43490
O         -0.70770       -2.46520        1.49080
O          2.09640       -2.89900       -2.08670
C          3.39970       -0.37650       -0.89130
O          1.18420        1.81330        1.86460
C          1.88370        2.93360        2.18140
O          2.46750        3.64180        1.37480
O          0.03670        3.67920        0.10880
O         -3.17530        0.23570        0.94660
C         -4.20650        0.81730        1.62850
O         -4.52090        1.99900        1.53560
C         -2.67610       -1.10260       -1.38110
C         -1.48290        3.05650       -2.24560
C          0.87170        2.56650       -2.44600
O          2.24780        0.00190       -3.21770
O         -0.33110        0.12480       -4.08830
C         -0.09720       -0.63250       -5.18300
O         -0.27450       -0.17020       -6.30820
C         -1.56380       -1.66620        3.60880
C          1.86210        3.17730        3.64690
C          2.69360        4.18110        4.16230
C          2.70960        4.44480        5.53340
C          1.89420        3.71050        6.39410
C          1.05990        2.71400        5.88770
C          1.04070        2.44640        4.51680
C         -4.90930       -0.18160        2.55440
O         -4.49340       -1.53640        2.39500
C          0.34240       -2.05220       -4.98670
C         -6.45150        0.02370        2.45690
N         -7.10040       -0.13240        1.14790
C         -6.74460       -1.00390        0.15010
O         -5.78120       -1.75840        0.22210
C         -7.22000       -0.75270        3.51900
C         -7.79020       -0.07460        4.61010
C         -8.49920       -0.77110        5.59160
C         -8.64830       -2.15290        5.49740
C         -8.08870       -2.84000        4.42270
C         -7.37990       -2.14540        3.44020
C         -7.60810       -1.01440       -1.06230
C         -7.72340       -2.20880       -1.78570
C         -8.52010       -2.26130       -2.93090
C         -9.19520       -1.11980       -3.36260
C         -9.07040        0.07690       -2.65620
C         -8.27520        0.13440       -1.50870
H          0.06390       -0.41110        0.16150
H          3.39500        0.35660        1.90170
H          2.72750       -0.23520        3.43580
H          1.74050       -2.96810        2.34060
H          2.04500       -4.00110        0.34750
H          3.46710       -3.04760        0.08040
H          0.60520       -2.48600       -0.79460
H          1.99720        1.83730       -0.02620
H         -1.96840        2.86770        0.97620
H         -1.21450        1.46060        1.62610
H         -3.31540        1.69260       -0.50150
H         -0.41320       -1.34620       -2.62990
H          3.07140       -2.90960       -2.12160
H          3.91450       -0.68440        0.01450
H          3.94240       -0.86340       -1.71110
H          3.56190        0.69990       -1.00720
H          0.99590        3.87390        0.07450
H         -3.75830       -0.93530       -1.38280
H         -2.44950       -1.55360       -2.35030
H         -2.43250       -1.82360       -0.59590
H         -2.44820        3.00660       -1.74540
H         -1.16890        4.10500       -2.17410
H         -1.66310        2.84440       -3.30710
H          0.79100        2.36400       -3.51920
H          1.01070        3.65080       -2.34740
H          1.80270        2.13410       -2.08490
H         -2.29480       -2.47250        3.51110
H         -0.99630       -1.83160        4.52850
H         -2.08250       -0.70650        3.65090
H          3.33280        4.76250        3.50040
H          3.35670        5.22380        5.93020
H          1.90660        3.91800        7.46190
H          0.42200        2.14750        6.56250
H          0.37610        1.67150        4.14470
H         -4.58780        0.09330        3.56700
H         -4.80220       -1.81060        1.50140
H          1.33040       -2.09360       -4.52920
H         -0.39620       -2.61000       -4.40740
H          0.41610       -2.53530       -5.96690
H         -6.62760        1.08800        2.66930
H         -7.98440        0.35190        1.05690
H         -7.68950        1.00470        4.70830
H         -8.93570       -0.23480        6.43080
H         -9.19930       -2.69470        6.26190
H         -8.20110       -3.91880        4.34870
H         -6.94640       -2.70410        2.61310
H         -7.19790       -3.10300       -1.45670
H         -8.61270       -3.19120       -3.48700
H         -9.81410       -1.16090       -4.25630
H         -9.58730        0.96790       -3.00580
H         -8.16860        1.08620       -0.99620
