# Supplementary material for: Reference-free NOE NMR analysis
Source: Chem Sci. 2020 Aug 31;11(36):9930–6. doi: 10.1039/d0sc02970j (PMC8162118; doi:10.1039/d0sc02970j)
Supplement: SC-011-D0SC02970J-s006 [file SC-011-D0SC02970J-s006.piz › taxol_structures/taxol_structures/taxol_conformation_29]

113
Taxol
O          3.04450       -2.18470        2.15330
C          2.43880       -0.93570        2.52750
C          1.29660       -1.08930        1.48210
C          1.95820       -2.49770        1.24730
C          2.50460       -2.89660       -0.11160
C          2.07340       -1.93410       -1.21380
C          2.29840       -0.43440       -0.84960
C          1.24270       -0.07470        0.28240
C          1.17880        1.42980        0.75840
C          0.04020        2.37630        0.11250
C         -1.39130        1.87900        0.49230
C         -2.22900        1.24630       -0.63870
C         -1.37820        0.65550       -1.75380
C         -0.17710        1.21550       -2.07000
C          0.19260        2.58060       -1.43370
C          2.18090        0.37100       -2.19330
C          0.83220        0.49200       -2.93780
O         -0.01910       -1.14880        2.12390
C         -0.93990       -1.96260        1.53590
O         -0.78970       -2.51920        0.45810
O          2.78240       -2.26940       -2.40550
C          3.76530       -0.19110       -0.39370
O          0.97140        1.45910        2.20300
C          1.58090        2.45640        2.89560
O          2.28920        3.31950        2.39940
O          0.14140        3.68350        0.72880
O         -3.05790        0.21320       -0.06480
C         -4.30290        0.62120        0.33760
O         -4.65350        1.79130        0.41680
C         -1.97490       -0.54590       -2.44930
C         -0.77150        3.67840       -1.99490
C          1.58070        3.20570       -1.75880
O          3.18570        0.88590       -2.70820
O          0.90240        1.24780       -4.15680
C          1.46150        0.78850       -5.29830
O          1.54400        1.51540       -6.28630
C         -2.13760       -2.10560        2.42020
C          1.30150        2.33940        4.34950
C          2.06480        3.11290        5.23450
C          1.84480        3.02770        6.61070
C          0.85990        2.17440        7.10760
C          0.09140        1.40750        6.23190
C          0.30860        1.48870        4.85450
C         -5.18930       -0.59530        0.62800
O         -5.30620       -1.38600       -0.56340
C          1.93500       -0.63350       -5.33880
C         -6.56500       -0.13750        1.20510
N         -7.61620       -1.15540        1.09670
C         -8.24620       -1.42200       -0.09790
O         -7.88640       -0.90380       -1.15230
C         -6.44680        0.29110        2.66350
C         -6.69310        1.62530        3.02330
C         -6.59340        2.03360        4.35460
C         -6.25160        1.11420        5.34400
C         -6.00590       -0.21450        5.00430
C         -6.10100       -0.62500        3.67340
C         -9.35370       -2.41540       -0.07090
C         -9.61270       -3.15170       -1.23470
C        -10.63980       -4.09730       -1.25370
C        -11.41740       -4.30410       -0.11460
C        -11.17580       -3.56200        1.04190
C        -10.14840       -2.61490        1.06610
H          0.27750       -0.28560       -0.16960
H          3.12620       -0.09650        2.39670
H          2.11660       -0.95850        3.57410
H          1.38720       -3.33120        1.67820
H          2.15460       -3.90520       -0.36850
H          3.59830       -2.98820       -0.09100
H          1.01300       -2.09740       -1.43870
H          2.15810        1.87550        0.57470
H         -1.97820        2.71550        0.89790
H         -1.33450        1.17810        1.33380
H         -2.88660        1.98560       -1.10730
H          0.51640       -0.52700       -3.16560
H          2.76060       -3.23910       -2.51450
H          4.05800       -0.74270        0.49520
H          4.47730       -0.49820       -1.17050
H          3.95310        0.86900       -0.19310
H          1.08020        3.87480        0.93270
H         -3.04450       -0.38680       -2.62730
H         -1.53790       -0.72910       -3.43440
H         -1.85230       -1.44530       -1.83970
H         -1.82240        3.53670       -1.75100
H         -0.51510        4.67340       -1.61090
H         -0.70180        3.72610       -3.08900
H          1.75510        3.26700       -2.83810
H          1.65110        4.23270       -1.37770
H          2.42160        2.68570       -1.30480
H         -2.56210       -1.12150        2.63310
H         -2.89090       -2.71330        1.91190
H         -1.85240       -2.60690        3.34830
H          2.83550        3.78310        4.85820
H          2.44020        3.62740        7.29530
H          0.68810        2.11020        8.17990
H         -0.68050        0.74900        6.62370
H         -0.30910        0.88990        4.19060
H         -4.66890       -1.21870        1.35930
H         -6.07450       -1.03830       -1.06790
H          2.78820       -0.77960       -4.67700
H          1.11950       -1.32110       -5.10560
H          2.26790       -0.86310       -6.35670
H         -6.92810        0.71060        0.60880
H         -7.87710       -1.66650        1.92880
H         -6.95790        2.36200        2.26610
H         -6.78330        3.07120        4.61940
H         -6.17730        1.43420        6.38040
H         -5.74240       -0.93100        5.77880
H         -5.90890       -1.66960        3.43560
H         -9.01160       -2.99520       -2.12810
H        -10.83420       -4.67070       -2.15700
H        -12.21880       -5.03940       -0.13080
H        -11.79470       -3.71620        1.92300
H        -10.00390       -2.02810        1.96850
