# Supplementary material for: Reference-free NOE NMR analysis
Source: Chem Sci. 2020 Aug 31;11(36):9930–6. doi: 10.1039/d0sc02970j (PMC8162118; doi:10.1039/d0sc02970j)
Supplement: SC-011-D0SC02970J-s006 [file SC-011-D0SC02970J-s006.piz › taxol_structures/taxol_structures/taxol_conformation_16]

113
Taxol
O          2.73340       -1.04090        2.82510
C          1.82400        0.06350        2.67800
C          0.92500       -0.71300        1.67190
C          1.89670       -1.90180        2.01500
C          2.72180       -2.58100        0.94000
C          2.27050       -2.18770       -0.46180
C          2.12490       -0.64530       -0.65570
C          0.85250       -0.18940        0.18720
C          0.42670        1.33420        0.11110
C         -0.71980        1.74750       -0.94940
C         -2.09060        1.09650       -0.56090
C         -2.65640        0.05480       -1.54610
C         -1.54440       -0.72890       -2.22800
C         -0.39590       -0.08580       -2.58670
C         -0.33520        1.46190       -2.44150
C          2.06840       -0.41520       -2.20690
C          0.83760       -0.84100       -3.03490
O         -0.42850       -0.90030        2.19660
C         -1.05010       -2.06210        1.85840
O         -0.66010       -2.83540        0.99440
O          3.20430       -2.72670       -1.39640
C          3.42160        0.09160       -0.21380
O         -0.07640        1.74100        1.41970
C          0.16180        3.01660        1.81500
O          0.80710        3.83760        1.18140
O         -0.94730        3.17440       -0.84300
O         -3.55300       -0.82720       -0.83350
C         -4.85120       -0.40390       -0.81670
O         -5.25790        0.66670       -1.26200
C         -1.83480       -2.18870       -2.47540
C         -1.32690        2.11960       -3.46070
C          0.98820        2.19890       -2.80190
O          3.04250        0.06660       -2.80700
O          0.96120       -0.55870       -4.43880
C          1.73620       -1.26780       -5.28880
O          1.83310       -0.93310       -6.46780
C         -2.21930       -2.30720        2.75590
C         -0.43610        3.26650        3.14900
C         -1.47050        2.47070        3.65910
C         -2.00500        2.74530        4.91940
C         -1.51040        3.81100        5.67160
C         -0.48530        4.61030        5.16490
C          0.04950        4.34260        3.90330
C         -5.79820       -1.45380       -0.24040
O         -7.14490       -1.13600       -0.65290
C          2.43480       -2.48760       -4.76820
C         -5.69400       -1.50560        1.30020
N         -6.25960       -0.30710        1.91760
C         -5.48020        0.77790        2.24560
O         -4.27120        0.80920        2.03970
C         -6.31290       -2.72620        1.97500
C         -5.93660       -3.02250        3.30020
C         -6.47540       -4.11860        3.97650
C         -7.40680       -4.93560        3.34310
C         -7.80280       -4.65180        2.03830
C         -7.26430       -3.55370        1.36040
C         -6.17900        1.94650        2.84210
C         -5.64650        3.22240        2.61750
C         -6.27180        4.34800        3.15660
C         -7.42340        4.20200        3.92940
C         -7.94930        2.93200        4.16930
C         -7.32860        1.80230        3.63000
H          0.02380       -0.75190       -0.23750
H          2.33030        0.95860        2.30840
H          1.34800        0.30640        3.63430
H          1.44880       -2.65910        2.67270
H          2.64020       -3.67100        1.04430
H          3.79270       -2.37720        1.06840
H          1.31250       -2.67150       -0.68360
H          1.32530        1.92520       -0.07790
H         -2.85260        1.87540       -0.42080
H         -2.01570        0.62360        0.42550
H         -3.23130        0.52120       -2.34970
H          0.73080       -1.91690       -2.89020
H          3.39750       -3.64930       -1.14380
H          3.66310       -0.01550        0.83980
H          4.29840       -0.29190       -0.75120
H          3.36610        1.16460       -0.42430
H         -0.12140        3.61690       -0.55900
H         -2.84920       -2.30920       -2.87200
H         -1.17340       -2.64090       -3.21820
H         -1.75440       -2.75870       -1.54560
H         -2.37950        2.02730       -3.20250
H         -1.16370        3.20150       -3.54590
H         -1.18910        1.69530       -4.46270
H          1.32990        1.94380       -3.81070
H          0.85390        3.28830       -2.78690
H          1.80330        2.02080       -2.10460
H         -2.89550       -3.01910        2.27630
H         -1.87030       -2.71960        3.70540
H         -2.76140       -1.37530        2.93130
H         -1.88300        1.64610        3.08130
H         -2.81460        2.13250        5.30940
H         -1.93090        4.02400        6.65190
H         -0.10690        5.44460        5.75090
H          0.84480        4.97510        3.51380
H         -5.54410       -2.41690       -0.69730
H         -7.19240       -0.15790       -0.66790
H          3.20500       -2.21720       -4.04650
H          1.71830       -3.19690       -4.34920
H          2.93240       -2.99000       -5.60470
H         -4.62600       -1.53970        1.53740
H         -7.26500       -0.28220        2.03320
H         -5.22020       -2.38770        3.81920
H         -6.17170       -4.33140        4.99850
H         -7.82980       -5.78890        3.86730
H         -8.53850       -5.28380        1.54610
H         -7.61510       -3.36110        0.34910
H         -4.74630        3.34390        2.01770
H         -5.85820        5.33740        2.97630
H         -7.90820        5.07940        4.35150
H         -8.84020        2.82250        4.78360
H         -7.74000        0.82290        3.85670
