# Supplementary material for: Reference-free NOE NMR analysis
Source: Chem Sci. 2020 Aug 31;11(36):9930–6. doi: 10.1039/d0sc02970j (PMC8162118; doi:10.1039/d0sc02970j)
Supplement: SC-011-D0SC02970J-s006 [file SC-011-D0SC02970J-s006.piz › taxol_structures/taxol_structures/taxol_conformation_20]

113
Taxol
O          2.94790       -0.86680        2.94480
C          2.01240        0.21390        2.79050
C          1.11440       -0.60220        1.81610
C          2.12200       -1.76040        2.15940
C          2.95040       -2.43080        1.08060
C          2.46200       -2.07780       -0.31980
C          2.26360       -0.54530       -0.53810
C          1.00050       -0.11200        0.32550
C          0.52490        1.39260        0.21660
C         -0.68290        1.72630       -0.80420
C         -2.00650        1.03540       -0.34010
C         -2.54330       -0.10210       -1.23310
C         -1.43010       -0.82810       -1.97860
C         -0.33320       -0.13750       -2.40350
C         -0.34870        1.41160       -2.30270
C          2.15370       -0.34060       -2.09080
C          0.92210       -0.84160       -2.87870
O         -0.22750       -0.81240        2.36400
C         -0.83280       -1.98830        2.04070
O         -0.41150       -2.78750        1.21650
O          3.39570       -2.60130       -1.26310
C          3.54660        0.23900       -0.14160
O          0.08320        1.84450        1.53340
C          0.30760        3.14650        1.84970
O          0.88390        3.94940        1.13100
O         -0.96420        3.14490       -0.72430
O         -3.27080       -1.01370       -0.37400
C         -4.58430       -1.20260       -0.69740
O         -5.16280       -0.72140       -1.66820
C         -1.65600       -2.30310       -2.20650
C         -1.41540        1.97780       -3.29920
C          0.91510        2.20630       -2.74670
O          3.08450        0.18300       -2.72290
O          0.99200       -0.58490       -4.29040
C          1.78400       -1.26970       -5.14510
O          1.83650       -0.95420       -6.33210
C         -2.04820       -2.19730        2.88410
C         -0.21850        3.46410        3.20190
C         -1.05910        2.58880        3.90310
C         -1.52350        2.93320        5.17490
C         -1.15540        4.15020        5.74820
C         -0.32540        5.02870        5.05240
C          0.14130        4.68880        3.78100
C         -5.28240       -2.16000        0.26610
O         -6.52730       -2.58930       -0.32380
C          2.55730       -2.44100       -4.61820
C         -5.52270       -1.49520        1.64340
N         -6.58480       -0.49120        1.60100
C         -6.31430        0.82930        1.32120
O         -5.17760        1.22290        1.07870
C         -5.82320       -2.45930        2.78910
C         -5.54860       -2.04550        4.10680
C         -5.81560       -2.87900        5.19480
C         -6.37250       -4.13730        4.98600
C         -6.66850       -4.55760        3.69180
C         -6.40170       -3.72380        2.60180
C         -7.45530        1.78620        1.36240
C         -7.16760        3.14150        1.57970
C         -8.19780        4.08200        1.63760
C         -9.52030        3.67520        1.47000
C         -9.81400        2.33130        1.23770
C         -8.78560        1.38580        1.18020
H          0.18410       -0.71070       -0.06920
H          2.49300        1.11180        2.39430
H          1.54730        0.46600        3.74970
H          1.70380       -2.52010        2.83360
H          2.90750       -3.52080        1.20550
H          4.01600       -2.18910        1.18580
H          1.51670       -2.59660       -0.51460
H          1.39430        1.99810       -0.04580
H         -2.80660        1.78400       -0.25480
H         -1.89870        0.65980        0.68460
H         -3.22470        0.31230       -1.97760
H          0.87160       -1.91810       -2.71060
H          3.62850       -3.51070       -0.99600
H          3.81710        0.15520        0.90740
H          4.42060       -0.12480       -0.69680
H          3.45150        1.30630       -0.36660
H         -0.13750        3.63110       -0.52640
H         -2.68020       -2.47860       -2.55340
H         -1.01000       -2.72380       -2.98090
H         -1.49970       -2.86480       -1.28170
H         -2.44490        1.70490       -3.08180
H         -1.40790        3.07470       -3.31680
H         -1.20310        1.63730       -4.32060
H          1.23200        1.93000       -3.75800
H          0.71640        3.28560       -2.77060
H          1.76690        2.10110       -2.07860
H         -2.72920       -2.87870        2.36820
H         -1.75750       -2.62440        3.84650
H         -2.56370       -1.24630        3.03810
H         -1.37100        1.64220        3.46980
H         -2.17850        2.25520        5.71730
H         -1.52050        4.41720        6.73750
H         -0.04380        5.97940        5.49920
H          0.78620        5.38370        3.24640
H         -4.65020       -3.05100        0.35470
H         -6.87720       -1.80560       -0.79500
H          3.32870       -2.11690       -3.92040
H          1.88860       -3.17800       -4.16900
H          3.06140       -2.93380       -5.45660
H         -4.59260       -0.98190        1.91630
H         -7.51310       -0.79150        1.86810
H         -5.12700       -1.05880        4.29370
H         -5.59530       -2.54350        6.20530
H         -6.58430       -4.78730        5.83130
H         -7.11470       -5.53600        3.52840
H         -6.66450       -4.08570        1.61020
H         -6.13790        3.46950        1.71040
H         -7.96750        5.13040        1.81200
H        -10.32320        4.40770        1.51330
H        -10.84680        2.02090        1.09470
H         -9.04650        0.35350        0.96990
