# Supplementary material for: Reference-free NOE NMR analysis
Source: Chem Sci. 2020 Aug 31;11(36):9930–6. doi: 10.1039/d0sc02970j (PMC8162118; doi:10.1039/d0sc02970j)
Supplement: SC-011-D0SC02970J-s006 [file SC-011-D0SC02970J-s006.piz › taxol_structures/taxol_structures/taxol_conformation_18]

113
Taxol
O          2.39090       -1.76720        2.61930
C          1.75060       -0.47910        2.60630
C          0.67490       -0.94230        1.58090
C          1.37360       -2.33960        1.76060
C          2.01330       -3.06210        0.58970
C          1.65920       -2.42140       -0.74820
C          1.84450       -0.87170       -0.76250
C          0.68030       -0.27390        0.15260
C          0.54720        1.30050        0.23560
C         -0.50330        2.01590       -0.76070
C         -1.96690        1.55620       -0.43800
C         -2.69560        0.76720       -1.54540
C         -1.72890       -0.10310       -2.33450
C         -0.47950        0.36430       -2.61120
C         -0.15150        1.84610       -2.27890
C          1.86580       -0.44700       -2.27480
C          0.60370       -0.54140       -3.15180
O         -0.66000       -0.87490        2.17370
C         -1.52930       -1.86440        1.83960
O         -1.42880       -2.57360        0.84760
O          2.45530       -3.03220       -1.76210
C          3.26570       -0.47950       -0.26160
O          0.12360        1.65610        1.58690
C          0.57920        2.82250        2.10610
O          1.35370        3.58230        1.54460
O         -0.49450        3.43900       -0.48940
O         -3.72890       -0.05480       -0.96550
C         -4.91750        0.58000       -0.76130
O         -5.11460        1.78520       -0.89000
C         -2.26120       -1.44930       -2.76350
C         -0.99830        2.78370       -3.20580
C          1.28520        2.37710       -2.55980
O          2.92210       -0.07430       -2.81050
O          0.80750       -0.11650       -4.50960
C          1.46600       -0.84300       -5.43940
O          1.65060       -0.38880       -6.56680
C         -2.53160       -2.05690        2.93620
C          0.03260        3.03480        3.47020
C         -1.06260        2.30780        3.95700
C         -1.53330        2.53690        5.25170
C         -0.92080        3.49460        6.05970
C          0.16220        4.22890        5.57640
C          0.63810        4.00210        4.28340
C         -6.04330       -0.40600       -0.45410
O         -7.30550        0.28900       -0.38710
C          1.92340       -2.22300       -5.07400
C         -5.77280       -1.20530        0.84040
N         -6.09670       -0.44600        2.04780
C         -5.22490        0.46400        2.59550
O         -4.11180        0.68060        2.12880
C         -6.52750       -2.53070        0.85150
C         -5.81650       -3.74200        0.88880
C         -6.48970       -4.96560        0.90210
C         -7.88190       -4.99730        0.87560
C         -8.60280       -3.80630        0.83300
C         -7.93170       -2.58160        0.82030
C         -5.70530        1.21780        3.78310
C         -6.60950        0.66340        4.69840
C         -7.02960        1.41100        5.80140
C         -6.54530        2.70510        5.99600
C         -5.63450        3.25500        5.09420
C         -5.21130        2.51210        3.99090
H         -0.24450       -0.63130       -0.29970
H          2.43000        0.31750        2.29350
H          1.36560       -0.22730        3.60070
H          0.78850       -3.05270        2.35700
H          1.68150       -4.10880        0.57600
H          3.10280       -3.12660        0.70720
H          0.61850       -2.66270       -0.99630
H          1.54040        1.73210        0.09550
H         -2.58540        2.42590       -0.17830
H         -1.97580        0.94740        0.47360
H         -3.18700        1.42760       -2.26460
H          0.30390       -1.59000       -3.14250
H          2.45640       -3.99710       -1.61540
H          3.49870       -0.80220        0.74810
H          4.04660       -0.93490       -0.88430
H          3.41810        0.60410       -0.30000
H          0.39610        3.70630       -0.18260
H         -3.28230       -1.34770       -3.14830
H         -1.68740       -1.90050       -3.57660
H         -2.27290       -2.14330       -1.91770
H         -2.05870        2.82880       -2.96880
H         -0.66090        3.82610       -3.14510
H         -0.90410        2.47710       -4.25480
H          1.58900        2.18890       -3.59520
H          1.34360        3.46340       -2.41270
H          2.04870        1.97510       -1.89790
H         -2.12420       -2.75140        3.67510
H         -2.75750       -1.10550        3.42250
H         -3.45620       -2.46260        2.52580
H         -1.56840        1.56960        3.33800
H         -2.38410        1.97280        5.62770
H         -1.29190        3.67290        7.06650
H          0.63490        4.97880        6.20650
H          1.48300        4.58140        3.91590
H         -6.10680       -1.07590       -1.32050
H         -7.08780        1.21490       -0.15500
H          2.70860       -2.18660       -4.31950
H          1.08100       -2.83890       -4.75250
H          2.34770       -2.69860       -5.96480
H         -4.70260       -1.43570        0.88600
H         -7.04340       -0.51630        2.39740
H         -4.72840       -3.74780        0.90330
H         -5.92680       -5.89550        0.93150
H         -8.40520       -5.95020        0.88440
H         -9.68960       -3.83010        0.80580
H         -8.51920       -1.66620        0.77620
H         -6.97750       -0.35240        4.58520
H         -7.73050        0.98250        6.51440
H         -6.87440        3.28440        6.85600
H         -5.25330        4.26160        5.25010
H         -4.50040        2.94800        3.29140
