# Supplementary material for: Reference-free NOE NMR analysis
Source: Chem Sci. 2020 Aug 31;11(36):9930–6. doi: 10.1039/d0sc02970j (PMC8162118; doi:10.1039/d0sc02970j)
Supplement: SC-011-D0SC02970J-s006 [file SC-011-D0SC02970J-s006.piz › taxol_structures/taxol_structures/taxol_conformation_27]

113
Taxol
O          3.03550       -2.32820        1.85860
C          2.40770       -1.12640        2.33610
C          1.27880       -1.19980        1.26690
C          1.95670       -2.57950        0.92570
C          2.51070       -2.86400       -0.45730
C          2.06630       -1.82360       -1.47970
C          2.28230       -0.35440       -1.00130
C          1.23020       -0.08320        0.15960
C          1.18140        1.37640        0.76640
C          0.07260        2.40610        0.19570
C         -1.37250        1.93910        0.55080
C         -2.22750        1.38160       -0.60520
C         -1.39720        0.84510       -1.76150
C         -0.18990        1.40550       -2.05770
C          0.21780        2.71520       -1.33240
C          2.15390        0.54270       -2.28320
C          0.79410        0.73210       -2.99260
O         -0.04730       -1.32860        1.87840
C         -0.94530       -2.10230        1.20350
O         -0.76460       -2.55830        0.08360
O          2.77340       -2.06290       -2.69580
C          3.74880       -0.13690       -0.53160
O          0.94760        1.27940        2.20500
C          1.55380        2.20200        2.99680
O          2.29370        3.08730        2.59470
O          0.22210        3.66240        0.90260
O         -3.05850        0.33650       -0.05480
C         -4.30640        0.73340        0.35380
O         -4.71240        1.88720        0.30540
C         -2.02620       -0.29730       -2.52310
C         -0.72400        3.87010       -1.80950
C          1.61860        3.33060       -1.61790
O          3.15780        1.07680       -2.77980
O          0.85400        1.57360       -4.15500
C          1.39270        1.19460       -5.33510
O          1.47040        1.99210       -6.26740
C         -2.14140       -2.37040        2.05940
C          1.21790        1.97880        4.42690
C          1.91480        2.71760        5.39290
C          1.63870        2.53700        6.74970
C          0.66480        1.62150        7.14720
C         -0.03690        0.88710        6.19130
C          0.23580        1.06440        4.83280
C         -5.10130       -0.46230        0.89630
O         -4.99560       -1.57670        0.00020
C          1.84930       -0.22520       -5.48750
C         -6.57930       -0.04500        1.18430
N         -7.50590       -1.18000        1.26260
C         -7.95120       -1.83600        0.13790
O         -7.50910       -1.58200       -0.98000
C         -6.70480        0.76600        2.47000
C         -7.17010        2.08950        2.42100
C         -7.29260        2.84530        3.58860
C         -6.95830        2.28730        4.82050
C         -6.50190        0.97280        4.88790
C         -6.37560        0.21540        3.72180
C         -8.95550       -2.91560        0.34150
C         -9.86410       -2.89540        1.40850
C        -10.78500       -3.93540        1.56120
C        -10.80770       -4.99020        0.64840
C         -9.91700       -5.00580       -0.42480
C         -8.99530       -3.96870       -0.58190
H          0.26180       -0.24660       -0.30380
H          3.08680       -0.27170        2.28800
H          2.07450       -1.24700        3.37240
H          1.39230       -3.44990        1.28710
H          2.17540       -3.85410       -0.79330
H          3.60560       -2.94100       -0.44150
H          1.00680       -1.97570       -1.71440
H          2.17160        1.81840        0.63970
H         -1.93530        2.77510        0.99060
H         -1.33940        1.20220        1.36290
H         -2.87570        2.15590       -1.02680
H          0.45990       -0.26370       -3.28690
H          2.75170       -3.02070       -2.88130
H          4.03660       -0.73180        0.33070
H          4.46120       -0.40520       -1.32210
H          3.93910        0.91120       -0.27800
H          1.16250        3.79190        1.14430
H         -3.09390       -0.10460       -2.67790
H         -1.60270       -0.42900       -3.52210
H         -1.91880       -1.23490       -1.97140
H         -1.77960        3.72420       -1.58990
H         -0.45640        4.82600       -1.34270
H         -0.64220        4.00600       -2.89540
H          1.79500        3.45830       -2.69100
H          1.71040        4.32930       -1.17150
H          2.44680        2.76410       -1.19690
H         -2.48560       -1.44060        2.51840
H         -2.94680       -2.77320        1.44070
H         -1.88290       -3.09900        2.83140
H          2.67620        3.43600        5.09510
H          2.18220        3.11110        7.49670
H          0.44990        1.48270        8.20450
H         -0.79950        0.17830        6.50610
H         -0.33000        0.48760        4.10640
H         -4.61440       -0.77150        1.82540
H         -5.71060       -1.48110       -0.66700
H          2.71410       -0.42690       -4.85610
H          1.03120       -0.92010       -5.28740
H          2.15860       -0.38390       -6.52620
H         -6.93540        0.56050        0.33960
H         -7.81800       -1.47900        2.17650
H         -7.43040        2.54850        1.46850
H         -7.64730        3.87190        3.53530
H         -7.05390        2.87790        5.72830
H         -6.24420        0.53830        5.85090
H         -6.02090       -0.81010        3.80330
H         -9.89030       -2.07070        2.11490
H        -11.49140       -3.91980        2.38820
H        -11.52650       -5.79760        0.76920
H         -9.94120       -5.82470       -1.13990
H         -8.30460       -3.98800       -1.42240
