# Supplementary material for: Reference-free NOE NMR analysis
Source: Chem Sci. 2020 Aug 31;11(36):9930–6. doi: 10.1039/d0sc02970j (PMC8162118; doi:10.1039/d0sc02970j)
Supplement: SC-011-D0SC02970J-s006 [file SC-011-D0SC02970J-s006.piz › taxol_structures/taxol_structures/taxol_conformation_3]

113
Taxol
O          3.24810       -1.99130        2.00220
C          2.72320       -0.69030        2.31680
C          1.38890       -0.96290        1.56390
C          1.99840       -2.40450        1.39690
C          2.24960       -3.00130        0.02400
C          1.59220       -2.19040       -1.08850
C          1.88000       -0.66070       -0.99250
C          1.07970       -0.12320        0.27130
C          1.11000        1.43380        0.53300
C         -0.13770        2.31300        0.00400
C         -1.45740        1.91870        0.73770
C         -2.51280        1.14480       -0.08500
C         -1.90560        0.38130       -1.25620
C         -0.80170        0.86320       -1.89400
C         -0.31530        2.29470       -1.55170
C          1.48270       -0.04560       -2.38200
C          0.00880        0.00340       -2.84210
O          0.23770       -0.90410        2.46850
C         -0.77170       -1.78640        2.21980
O         -0.85800       -2.47660        1.21440
O          2.03860       -2.70400       -2.34250
C          3.40860       -0.39200       -0.88870
O          1.19830        1.66730        1.97170
C          1.92610        2.73770        2.38330
O          2.52560        3.50110        1.64110
O          0.09130        3.69090        0.39130
O         -3.19530        0.22610        0.79530
C         -4.20390        0.77860        1.53770
O         -4.42670        1.98060        1.62860
C         -2.61790       -0.89690       -1.62990
C         -1.38390        3.32380       -2.04960
C          0.97020        2.83530       -2.24310
O          2.35630        0.36870       -3.15990
O         -0.17930        0.58230       -4.14280
C          0.13880       -0.04020       -5.29940
O          0.02030        0.54560       -6.37380
C         -1.72360       -1.80980        3.37360
C          1.92050        2.84550        3.86490
C          2.80580        3.75120        4.46520
C          2.84100        3.88270        5.85480
C          1.99100        3.11400        6.64950
C          1.10270        2.21530        6.05870
C          1.06420        2.08020        4.66890
C         -4.98950       -0.29940        2.29880
O         -4.64930       -1.64620        1.95030
C          0.59490       -1.46710       -5.23910
C         -6.52360       -0.04250        2.17990
N         -7.20390       -0.84620        1.15780
C         -6.89950       -0.75860       -0.17770
O         -5.97260       -0.07290       -0.59280
C         -7.22640       -0.28130        3.51360
C         -7.99850        0.73800        4.09360
C         -8.65860        0.52620        5.30570
C         -8.55970       -0.70570        5.94970
C         -7.80310       -1.72930        5.38260
C         -7.14240       -1.52090        4.17080
C         -7.74170       -1.54580       -1.11910
C         -7.84370       -1.10120       -2.44430
C         -8.61580       -1.81050       -3.36640
C         -9.28110       -2.97050       -2.97120
C         -9.17130       -3.42720       -1.65760
C         -8.40020       -2.72040       -0.73070
H          0.04250       -0.37220        0.06520
H          3.36080        0.10850        1.93010
H          2.62710       -0.56150        3.40030
H          1.53850       -3.15760        2.05090
H          1.85820       -4.02660       -0.01010
H          3.32380       -3.11630       -0.17090
H          0.50920       -2.35790       -1.06310
H          2.03070        1.82450        0.09570
H         -1.94650        2.82630        1.11880
H         -1.22620        1.35280        1.64840
H         -3.27050        1.81780       -0.50110
H         -0.33940       -1.02990       -2.85630
H          2.00150       -3.67860       -2.30700
H          3.88350       -0.82220       -0.01160
H          3.94470       -0.82050       -1.74520
H          3.62840        0.68080       -0.88200
H          1.05240        3.87860        0.37230
H         -3.70010       -0.73810       -1.63300
H         -2.37460       -1.24690       -2.63620
H         -2.38330       -1.69300       -0.91830
H         -2.36330        3.23170       -1.58450
H         -1.06610        4.35660       -1.86120
H         -1.53580        3.22420       -3.13190
H          0.91790        2.73660       -3.33240
H          1.10900        3.90490       -2.03890
H          1.89060        2.36770       -1.89940
H         -2.48840       -2.57020        3.19790
H         -1.18610       -2.07300        4.28850
H         -2.20020       -0.83350        3.48100
H          3.47280        4.35780        3.85530
H          3.53000        4.58560        6.31760
H          2.01850        3.21850        7.73200
H          0.43780        1.62220        6.68260
H          0.35770        1.38070        4.23040
H         -4.66530       -0.16900        3.33940
H         -4.80120       -1.70730        0.98750
H          1.56630       -1.54580       -4.75180
H         -0.15460       -2.09380       -4.75140
H          0.71040       -1.84150       -6.26190
H         -6.69690        1.00320        1.89620
H         -8.03590       -1.34310        1.44950
H         -8.09410        1.70680        3.60650
H         -9.25220        1.32310        5.74740
H         -9.07460       -0.86860        6.89340
H         -7.72840       -2.69110        5.88420
H         -6.55890       -2.33450        3.74220
H         -7.32570       -0.19830       -2.76180
H         -8.69660       -1.45930       -4.39240
H         -9.88100       -3.52390       -3.69040
H         -9.68140       -4.34000       -1.35770
H         -8.30760       -3.11770        0.27570
