# Supplementary material for: Reference-free NOE NMR analysis
Source: Chem Sci. 2020 Aug 31;11(36):9930–6. doi: 10.1039/d0sc02970j (PMC8162118; doi:10.1039/d0sc02970j)
Supplement: SC-011-D0SC02970J-s006 [file SC-011-D0SC02970J-s006.piz › taxol_structures/taxol_structures/taxol_conformation_4]

113
Taxol
O          3.24750       -1.99660        1.97920
C          2.74440       -0.68500        2.28520
C          1.38600       -0.95810        1.57730
C          1.97720       -2.40770        1.41670
C          2.18360       -3.02950        0.04720
C          1.50370       -2.23000       -1.06020
C          1.80760       -0.70180       -0.99650
C          1.04610       -0.13840        0.27990
C          1.09320        1.42210        0.51390
C         -0.16560        2.29800        0.00660
C         -1.46580        1.91830        0.78220
C         -2.54630        1.13660        0.00020
C         -1.97570        0.35790       -1.17980
C         -0.88700        0.82560       -1.85280
C         -0.38600        2.25880       -1.54330
C          1.37890       -0.10310       -2.38420
C         -0.10560       -0.05290       -2.80820
O          0.26380       -0.87250        2.51530
C         -0.76060       -1.74930        2.31460
O         -0.88730       -2.45360        1.32320
O          1.91080       -2.76710       -2.31770
C          3.34090       -0.44590       -0.93840
O          1.22430        1.68020        1.94500
C          1.96670        2.75550        2.31600
O          2.55310        3.49860        1.54330
O          0.07900        3.68040        0.36740
O         -3.20330        0.22320        0.90500
C         -4.17500        0.78120        1.69000
O         -4.36670        1.98480        1.81870
C         -2.70100       -0.92250       -1.51960
C         -1.46480        3.28490       -2.02530
C          0.88160        2.78430       -2.27790
O          2.23470        0.29720       -3.18870
O         -0.32450        0.50600       -4.11280
C         -0.04530       -0.13910       -5.26700
O         -0.20290        0.42460       -6.34810
C         -1.67450       -1.74410        3.49940
C          1.99060        2.90070        3.79430
C          2.88200        3.82680        4.35320
C          2.94240        3.99610        5.73780
C          2.11160        3.24500        6.56880
C          1.21750        2.32610        6.01940
C          1.15390        2.15300        4.63460
C         -4.97290       -0.29790        2.43480
O         -4.60300       -1.64300        2.10680
C          0.41880       -1.56290       -5.19450
C         -6.50230       -0.06730        2.24870
N         -7.09210       -0.84620        1.15360
C         -6.80810       -0.59380       -0.16620
O         -5.98690        0.24840       -0.50950
C         -7.27780       -0.38230        3.52520
C         -8.16440        0.56810        4.05730
C         -8.89770        0.28860        5.21230
C         -8.75970       -0.94430        5.84670
C         -7.89130       -1.90120        5.32590
C         -7.15740       -1.62500        4.17080
C         -7.54270       -1.39410       -1.18430
C         -7.69280       -0.85100       -2.46770
C         -8.36660       -1.56560       -3.46000
C         -8.88530       -2.82860       -3.17750
C         -8.72640       -3.38190       -1.90670
C         -8.05340       -2.67010       -0.90980
H          0.00210       -0.38400        0.10650
H          3.37730        0.10080        1.86560
H          2.68170       -0.53570        3.36850
H          1.52940       -3.14570        2.09590
H          1.78060       -4.05080        0.04110
H          3.25060       -3.15950       -0.17550
H          0.42040       -2.38710       -1.00240
H          2.00270        1.79990        0.04310
H         -1.94090        2.83370        1.16250
H         -1.21140        1.36540        1.69460
H         -3.31680        1.80650       -0.39740
H         -0.45980       -1.08430       -2.79710
H          1.86880       -3.74070       -2.26500
H          3.83660       -0.87060       -0.07030
H          3.84910       -0.88950       -1.80430
H          3.57020        0.62480       -0.95050
H          1.03910        3.86570        0.31130
H         -3.78320       -0.76860       -1.47570
H         -2.50010       -1.27250       -2.53540
H         -2.43290       -1.71660       -0.81740
H         -2.43140        3.20130       -1.53230
H         -1.13890        4.31900       -1.85890
H         -1.64640        3.17180       -3.10160
H          0.79870        2.66950       -3.36360
H          1.02950        3.85630       -2.09370
H          1.80960        2.31830       -1.95290
H         -2.43520       -2.51840        3.37450
H         -1.10490       -1.97180        4.40440
H         -2.15810       -0.76960        3.59080
H          3.53360        4.42050        3.71470
H          3.63570        4.71500        6.16840
H          2.15840        3.37930        7.64740
H          0.56740        1.74710        6.67130
H          0.44270        1.43880        4.22870
H         -4.69200       -0.15640        3.48630
H         -4.76210       -1.72740        1.14750
H          1.40560       -1.62880       -4.73700
H         -0.31190       -2.18380       -4.67230
H          0.50410       -1.95570       -6.21340
H         -6.68010        0.98780        2.00390
H         -7.84770       -1.47460        1.39540
H         -8.29410        1.53570        3.57540
H         -9.57950        1.03320        5.61640
H         -9.33170       -1.16040        6.74570
H         -7.78640       -2.86470        5.81910
H         -6.48970       -2.39070        3.77910
H         -7.28920        0.13330       -2.69790
H         -8.48540       -1.13760       -4.45270
H         -9.40900       -3.38580       -3.95120
H         -9.12200       -4.37290       -1.69520
H         -7.91960       -3.14060        0.05960
