# Supplementary material for: Reference-free NOE NMR analysis
Source: Chem Sci. 2020 Aug 31;11(36):9930–6. doi: 10.1039/d0sc02970j (PMC8162118; doi:10.1039/d0sc02970j)
Supplement: SC-011-D0SC02970J-s006 [file SC-011-D0SC02970J-s006.piz › taxol_structures/taxol_structures/taxol_conformation_5]

113
Taxol
O          3.29690       -1.93920        2.04020
C          2.73140       -0.65490        2.35280
C          1.42570       -0.95180        1.55960
C          2.07390       -2.37710        1.39910
C          2.37510       -2.95690        0.02940
C          1.72400       -2.15480       -1.09280
C          1.97390       -0.61920       -0.98160
C          1.13420       -0.10580        0.26670
C          1.13150        1.44960        0.54320
C         -0.11550        2.31390       -0.01280
C         -1.44640        1.89800        0.68830
C         -2.47200        1.11570       -0.16230
C         -1.82860        0.36570       -1.32250
C         -0.71560        0.86380       -1.93170
C         -0.25560        2.29990       -1.57220
C          1.59320       -0.00810       -2.37750
C          0.12730        0.01900       -2.86470
O          0.24610       -0.93010        2.42900
C         -0.73590       -1.82980        2.13450
O         -0.76820       -2.51450        1.12210
O          2.21080       -2.65100       -2.33880
C          3.49290       -0.31590       -0.84100
O          1.17370        1.67240        1.98610
C          1.86570        2.75500        2.42710
O          2.47820        3.53100        1.70890
O          0.08400        3.69340        0.38470
O         -3.16090        0.18510        0.70070
C         -4.20720        0.71500        1.40740
O         -4.46820        1.91100        1.47160
C         -2.52050       -0.91640       -1.71970
C         -1.32520        3.31740       -2.09160
C          1.03910        2.86010       -2.22990
O          2.47480        0.41980       -3.13880
O         -0.04510        0.59760       -4.16780
C          0.29390       -0.02210       -5.31990
O          0.17590        0.55930       -6.39670
C         -1.73040       -1.88430        3.25040
C          1.79610        2.86530        3.90730
C          2.61190        3.81420        4.53860
C          2.58280        3.95320        5.92770
C          1.73770        3.14830        6.69110
C          0.91880        2.20570        6.06950
C          0.94480        2.06310        4.68000
C         -4.97240       -0.37790        2.17160
O         -4.67530       -1.71470        1.75580
C          0.77320       -1.44100       -5.25220
C         -6.50650       -0.08650        2.15220
N         -7.29430       -0.84120        1.16970
C         -6.98770       -0.89800       -0.16620
O         -5.91470       -0.50020       -0.60650
C         -7.11670       -0.32850        3.53080
C         -7.07800       -1.60160        4.12570
C         -7.64710       -1.81620        5.38180
C         -8.26390       -0.76460        6.05670
C         -8.31310        0.50210        5.47710
C         -7.74420        0.72060        4.22070
C         -7.98670       -1.54100       -1.06220
C         -7.52720       -2.16190       -2.23150
C         -8.42960       -2.77660       -3.10160
C         -9.79390       -2.76430       -2.81270
C        -10.25940       -2.13290       -1.65900
C         -9.35990       -1.51770       -0.78410
H          0.10670       -0.37010        0.03260
H          3.36030        0.16260        1.99190
H          2.60170       -0.53990        3.43430
H          1.61460       -3.14560        2.03540
H          2.01220       -3.99190       -0.02150
H          3.45650       -3.04180       -0.13940
H          0.64490       -2.34720       -1.09380
H          2.05770        1.85960        0.13620
H         -1.95660        2.79620        1.06420
H         -1.22870        1.32890        1.60040
H         -3.22780        1.78110       -0.59360
H         -0.20410       -1.01970       -2.88650
H          2.19270       -3.62640       -2.31010
H          3.95410       -0.73110        0.05070
H          4.05960       -0.73580       -1.68180
H          3.68890        0.76140       -0.83410
H          1.04270        3.89400        0.39380
H         -3.60250       -0.76000       -1.76270
H         -2.23920       -1.26800       -2.71530
H         -2.30920       -1.71050       -0.99850
H         -2.31360        3.21200       -1.64890
H         -1.02440        4.35350       -1.89330
H         -1.45100        3.21910       -3.17740
H          1.01450        2.76470       -3.32050
H          1.15880        3.93060       -2.01860
H          1.95690        2.40330       -1.86520
H         -2.50400       -2.61810        3.01180
H         -1.23190       -2.19760        4.17130
H         -2.19230       -0.90390        3.38320
H          3.27400        4.44980        3.95340
H          3.21750        4.69030        6.41430
H          1.71460        3.25880        7.77310
H          0.25730        1.58410        6.66870
H          0.29090        1.32890        4.21750
H         -4.58950       -0.29010        3.19640
H         -4.85500       -1.72110        0.79320
H          1.73720       -1.50340       -4.74830
H          0.02610       -2.08080       -4.77800
H          0.91330       -1.81250       -6.27300
H         -6.67680        0.96680        1.89830
H         -8.14400       -1.27620        1.50580
H         -6.60060       -2.43500        3.61180
H         -7.60960       -2.80430        5.83400
H         -8.70770       -0.93230        7.03500
H         -8.79650        1.32120        6.00440
H         -7.79680        1.71750        3.78670
H         -6.46520       -2.17230       -2.46740
H         -8.06940       -3.26180       -4.00560
H        -10.49690       -3.24050       -3.49250
H        -11.32590       -2.11290       -1.44580
H         -9.75280       -1.00570        0.08950
