# Supplementary material for: Reference-free NOE NMR analysis
Source: Chem Sci. 2020 Aug 31;11(36):9930–6. doi: 10.1039/d0sc02970j (PMC8162118; doi:10.1039/d0sc02970j)
Supplement: SC-011-D0SC02970J-s006 [file SC-011-D0SC02970J-s006.piz › taxol_structures/taxol_structures/taxol_conformation_2]

113
Taxol
O          3.32770       -1.86020        2.12630
C          2.74330       -0.57540        2.39920
C          1.44400       -0.91410        1.61230
C          2.11230       -2.33460        1.49670
C          2.42450       -2.95140        0.14580
C          1.76410       -2.19350       -1.00150
C          1.99220       -0.65190       -0.93710
C          1.14400       -0.11210        0.29370
C          1.12060        1.45070        0.52190
C         -0.13730        2.28080       -0.05970
C         -1.46210        1.87060        0.65530
C         -2.47400        1.04090       -0.16610
C         -1.82240        0.27000       -1.30830
C         -0.71720        0.76510       -1.93330
C         -0.27840        2.21710       -1.61750
C          1.60390       -0.08840       -2.35080
C          0.13800       -0.09710       -2.83930
O          0.26130       -0.88260        2.47710
C         -0.70800       -1.80280        2.20530
O         -0.72350       -2.52280        1.21730
O          2.26050       -2.72060       -2.23090
C          3.50660       -0.32320       -0.80450
O          1.15980        1.71860        1.95700
C          1.83700        2.82370        2.36380
O          2.44150        3.58350        1.62190
O          0.04520        3.67450        0.29470
O         -3.13750        0.11680        0.72260
C         -4.17900        0.64370        1.43800
O         -4.42970        1.84030        1.52260
C         -2.49470       -1.03370       -1.66880
C         -1.36500        3.20090       -2.16590
C          1.00660        2.77640       -2.29410
O          2.48010        0.32980       -3.12370
O         -0.04140        0.43720       -4.16020
C          0.30870       -0.21370       -5.29170
O          0.18200        0.33080       -6.38670
C         -1.70940       -1.83410        3.31590
C          1.76140        2.98170        3.83920
C          2.56360        3.96100        4.44090
C          2.52810        4.14560        5.82450
C          1.69010        3.35640        6.61180
C          0.88460        2.38380        6.01940
C          0.91710        2.19540        4.63560
C         -4.95390       -0.45990        2.17660
O         -4.69210       -1.78550        1.70350
C          0.81220       -1.62130       -5.17830
C         -6.48130       -0.13880        2.20010
N         -7.30130       -0.79160        1.17150
C         -6.99210       -0.78570       -0.16520
O         -5.92130       -0.36670       -0.59040
C         -7.07930       -0.48350        3.56260
C         -7.67080        0.51730        4.34930
C         -8.22690        0.20570        5.59180
C         -8.20150       -1.10670        6.06060
C         -7.62150       -2.11120        5.28850
C         -7.06500       -1.80330        4.04620
C         -8.01780       -1.32360       -1.09940
C         -8.03620       -0.83450       -2.41260
C         -8.98040       -1.30820       -3.32550
C         -9.90260       -2.27780       -2.93310
C         -9.87910       -2.78040       -1.63170
C         -8.93670       -2.30870       -0.71390
H          0.12070       -0.39690        0.06640
H          3.36190        0.23950        2.01530
H          2.60920       -0.42990        3.47650
H          1.66230       -3.08960        2.15550
H          2.07670       -3.99270        0.12610
H          3.50730       -3.02590       -0.01870
H          0.68790       -2.40110       -0.99830
H          2.04110        1.86020        0.10170
H         -1.98640        2.77530        0.99440
H         -1.23740        1.34150        1.58940
H         -3.24810        1.67730       -0.60910
H         -0.17980       -1.14040       -2.82810
H          2.25460       -3.69480       -2.17280
H          3.97180       -0.70310        0.10080
H          4.08040       -0.76210       -1.63080
H          3.68790        0.75640       -0.83220
H          1.00120        3.88770        0.29530
H         -3.58100       -0.90340       -1.69200
H         -2.22450       -1.39510       -2.66420
H         -2.25100       -1.80990       -0.93840
H         -2.35310        3.08680       -1.72420
H         -1.08440        4.24710       -1.99280
H         -1.48510        3.07290       -3.24920
H          0.98320        2.64540       -3.38100
H          1.10900        3.85500       -2.11780
H          1.93160        2.34620       -1.91550
H         -2.50480       -2.54090        3.06830
H         -1.22450       -2.16600        4.23750
H         -2.14350       -0.84130        3.45150
H          3.21970        4.58500        3.83680
H          3.15230        4.90610        6.28820
H          1.66210        3.50240        7.68940
H          0.22850        1.77470        6.63700
H          0.27360        1.43850        4.19560
H         -4.55240       -0.41870        3.19720
H         -4.88190       -1.75040        0.74390
H          1.77790       -1.65070       -4.67450
H          0.07690       -2.25800       -4.68200
H          0.95720       -2.02370       -6.18660
H         -6.63230        0.93540        2.03850
H         -8.23130       -1.06960        1.45790
H         -7.70490        1.54860        4.00280
H         -8.68180        0.98790        6.19500
H         -8.63530       -1.34690        7.02830
H         -7.60270       -3.13510        5.65380
H         -6.61640       -2.60090        3.45540
H         -7.31910       -0.07890       -2.72710
H         -8.99550       -0.92210       -4.34200
H        -10.63690       -2.64790       -3.64520
H        -10.59180       -3.54660       -1.33470
H         -8.92080       -2.74040        0.28270
