# Supplementary material for: Reference-free NOE NMR analysis
Source: Chem Sci. 2020 Aug 31;11(36):9930–6. doi: 10.1039/d0sc02970j (PMC8162118; doi:10.1039/d0sc02970j)
Supplement: SC-011-D0SC02970J-s006 [file SC-011-D0SC02970J-s006.piz › taxol_structures/7epi_structures/7-EpiTaxol_confelin_3kcal.xyz]

113
Taxol
O          2.87450       -2.53440        2.76670
C          2.54360       -1.13710        2.73930
C          1.22370       -1.38480        1.94570
C          1.59760       -2.89830        2.18860
C          1.80570       -3.87210        1.03910
C          1.38290       -3.28460       -0.30080
C          1.85120       -1.82350       -0.55170
C          1.12530       -0.84680        0.46790
C          1.49480        0.69180        0.36950
C          0.54230        1.65950       -0.49870
C         -0.85730        1.81930        0.17040
C         -2.04420        1.10440       -0.50720
C         -1.61430       -0.06260       -1.38370
C         -0.40670       -0.04710       -2.01560
C          0.42290        1.25590       -2.00410
C          1.58480       -1.61550       -2.08430
C          0.17550       -1.29220       -2.64200
O          0.05210       -0.92550        2.69850
C         -1.07470       -1.68420        2.58630
O         -1.20470       -2.61920        1.80750
O         -0.03350       -3.37780       -0.45800
C          3.40100       -1.75700       -0.41600
O          1.52360        1.25840        1.71700
C          2.44280        2.22670        1.96820
O          3.27020        2.62700        1.16320
O          1.10660        2.99530       -0.46150
O         -2.93160        0.63090        0.52920
C         -3.80330        1.56500        1.02060
O         -3.77130        2.75910        0.74610
C         -2.62170       -1.18440       -1.48550
C         -0.32310        2.33280       -2.85780
C          1.82890        1.24490       -2.66980
O          2.50700       -1.80950       -2.89350
O          0.18930       -1.04980       -4.06110
C          0.25550       -2.03710       -4.98300
O          0.36660       -1.76820       -6.17720
C         -2.09330       -1.24600        3.58960
C          2.32520        2.72180        3.36420
C          1.26160        2.35770        4.20190
C          1.20030        2.84750        5.50860
C          2.19570        3.70230        5.98210
C          3.25330        4.07280        5.15210
C          3.31860        3.58570        3.84510
C         -4.78030        0.93310        2.02500
O         -4.83000       -0.49710        1.98640
C          0.12960       -3.45690       -4.51260
C         -6.19740        1.57500        1.88900
N         -7.18730        0.81190        1.11830
C         -6.94330        0.29340       -0.12820
O         -5.82690        0.30470       -0.63530
C         -6.79190        1.85410        3.26750
C         -7.10550        3.16780        3.64960
C         -7.65670        3.42750        4.90600
C         -7.90320        2.38010        5.79200
C         -7.60050        1.07050        5.42440
C         -7.04960        0.80730        4.16950
C         -8.09770       -0.30620       -0.85090
C         -8.06540       -0.32010       -2.25190
C         -9.12470       -0.87350       -2.97370
C        -10.21470       -1.42300       -2.29950
C        -10.24550       -1.42680       -0.90470
C         -9.18820       -0.87330       -0.17770
H          0.06450       -0.92190        0.24470
H          3.32410       -0.55130        2.24820
H          2.40860       -0.74940        3.75490
H          0.99760       -3.37870        2.97360
H          1.23190       -4.78650        1.23490
H          2.85840       -4.17650        0.98830
H          1.79300       -3.93760       -1.08230
H          2.51220        0.76350       -0.01970
H         -1.11390        2.88690        0.22650
H         -0.81010        1.51380        1.22300
H         -2.61390        1.79010       -1.14500
H         -0.44080       -2.16590       -2.44590
H         -0.48600       -3.30990        0.41370
H          3.76860       -1.91280        0.59410
H          3.88320       -2.53480       -1.02250
H          3.80040       -0.79960       -0.76410
H          2.07950        2.93970       -0.36430
H         -3.62610       -0.77340       -1.62770
H         -2.45440       -1.84020       -2.34310
H         -2.61730       -1.79090       -0.57520
H         -1.30890        2.60680       -2.48460
H          0.24630        3.26880       -2.91040
H         -0.45980        1.97900       -3.88760
H          1.78530        0.89420       -3.70630
H          2.25650        2.25510       -2.70490
H          2.56540        0.64460       -2.14050
H         -2.31020       -0.18400        3.45780
H         -3.01290       -1.81860        3.44630
H         -1.71880       -1.43490        4.59880
H          0.47020        1.70010        3.85250
H          0.37460        2.56580        6.15810
H          2.14530        4.08370        6.99970
H          4.02630        4.74240        5.52250
H          4.14790        3.88360        3.20620
H         -4.34680        1.19160        2.99980
H         -5.03400       -0.71330        1.05300
H          0.92230       -3.71660       -3.81000
H         -0.85890       -3.62520       -4.07880
H          0.23030       -4.12350       -5.37560
H         -6.11720        2.53570        1.36600
H         -8.14100        0.85660        1.45360
H         -6.92390        4.00130        2.97350
H         -7.89520        4.44870        5.19400
H         -8.33270        2.58490        6.76970
H         -7.79380        0.25360        6.11550
H         -6.81930       -0.22210        3.89740
H         -7.21760        0.10460       -2.78570
H         -9.09860       -0.87770       -4.06080
H        -11.03880       -1.85610       -2.86220
H        -11.09150       -1.86940       -0.38330
H         -9.22370       -0.91960        0.90680
113
Taxol
O          2.87000       -2.61200        2.63990
C          2.61090       -1.19950        2.62130
C          1.21920       -1.38430        1.94200
C          1.53640       -2.91360        2.16280
C          1.60940       -3.89810        1.00540
C          1.10800       -3.29480       -0.30010
C          1.62220       -1.85760       -0.59550
C          1.02310       -0.84930        0.47360
C          1.44210        0.67180        0.33320
C          0.44400        1.66830       -0.44400
C         -0.88950        1.85130        0.34580
C         -2.15370        1.19930       -0.25310
C         -1.83330        0.02240       -1.16440
C         -0.67790        0.00130       -1.88670
C          0.19050        1.27730       -1.93680
C          1.24870       -1.63570       -2.10420
C         -0.18580       -1.26080       -2.55500
O          0.14050       -0.86350        2.78740
C         -1.03080       -1.55940        2.77370
O         -1.27890       -2.48290        2.00990
O         -0.31960       -3.32190       -0.33970
C          3.17930       -1.86170       -0.58150
O          1.62410        1.23970        1.66760
C          2.60410        2.16840        1.82020
O          3.35950        2.53640        0.93310
O          1.04200        2.98930       -0.44760
O         -2.99660        0.74530        0.82840
C         -3.75860        1.71400        1.42100
O         -3.62290        2.91930        1.24700
C         -2.87510       -1.07200       -1.18850
C         -0.58510        2.38430       -2.72310
C          1.53600        1.22280       -2.71640
O          2.09940       -1.86040       -2.98090
O         -0.26970       -1.01570       -3.97120
C         -0.31030       -2.00200       -4.89560
O         -0.28070       -1.73410       -6.09490
C         -1.93910       -1.05870        3.85170
C          2.65770        2.66000        3.22100
C          1.66150        2.35830        4.15990
C          1.76310        2.84010        5.46710
C          2.85450        3.62460        5.84040
C          3.84560        3.93340        4.90920
C          3.74800        3.45450        3.60130
C         -4.79400        1.09690        2.37040
O         -4.74970       -0.33520        2.43880
C         -0.45150       -3.41770       -4.41720
C         -6.22160        1.60010        2.00610
N         -6.93530        0.70530        1.08730
C         -6.60890        0.60930       -0.24390
O         -5.67030        1.22520       -0.73510
C         -7.08870        1.80190        3.24530
C         -7.76520        3.01890        3.43150
C         -8.58100        3.21690        4.54740
C         -8.73720        2.20070        5.48760
C         -8.08130        0.98410        5.31220
C         -7.26520        0.78320        4.19720
C         -7.44730       -0.28790       -1.08480
C         -8.13050       -1.38990       -0.55290
C         -8.89070       -2.21020       -1.39100
C         -8.96670       -1.93850       -2.75730
C         -8.27840       -0.85090       -3.29340
C         -7.51590       -0.02960       -2.46070
H         -0.05440       -0.88280        0.33640
H          3.37680       -0.65840        2.06090
H          2.58020       -0.79680        3.63960
H          0.97480       -3.36310        2.99320
H          1.01290       -4.78560        1.25110
H          2.64010       -4.24950        0.87290
H          1.42240       -3.96740       -1.10880
H          2.41830        0.70350       -0.15390
H         -1.09980        2.92420        0.45850
H         -0.76700        1.50460        1.37940
H         -2.73640        1.91800       -0.84050
H         -0.81460       -2.11430       -2.31390
H         -0.69470       -3.22790        0.56560
H          3.61790       -2.04320        0.39530
H          3.57680       -2.65550       -1.22730
H          3.59250       -0.91990       -0.95550
H          2.01780        2.90800       -0.45950
H         -3.87840       -0.63820       -1.23360
H         -2.80280       -1.71840       -2.06640
H         -2.80440       -1.69150       -0.28990
H         -1.51890        2.70180       -2.26140
H          0.01600        3.29530       -2.83210
H         -0.83090        2.03640       -3.73440
H          1.39350        0.88790       -3.74920
H          1.99750        2.21680       -2.77620
H          2.29050        0.58790       -2.25770
H         -2.86430       -1.64030        3.84470
H         -1.45960       -1.18740        4.82550
H         -2.17440       -0.00630        3.67980
H          0.79790        1.75660        3.88950
H          0.98970        2.60700        6.19560
H          2.93110        3.99960        6.85870
H          4.69360        4.54860        5.20160
H          4.52690        3.70360        2.88300
H         -4.49960        1.45710        3.36420
H         -4.95180       -0.64100        1.53420
H          0.38220       -3.70770       -3.77670
H         -1.40980       -3.55140       -3.90970
H         -0.44080       -4.08510       -5.28530
H         -6.13990        2.56960        1.49750
H         -7.78010        0.26850        1.43440
H         -7.66450        3.82490        2.70660
H         -9.09720        4.16450        4.68170
H         -9.37310        2.35600        6.35570
H         -8.20680        0.18980        6.04410
H         -6.76870       -0.17850        4.08010
H         -8.06690       -1.64510        0.50060
H         -9.41950       -3.06750       -0.98010
H         -9.55840       -2.57990       -3.40670
H         -8.33300       -0.64370       -4.35950
H         -6.97830        0.81470       -2.88810
113
Taxol
O          2.84550       -2.40260        2.81900
C          2.38520       -1.04260        2.77210
C          1.14960       -1.40960        1.89100
C          1.63740       -2.88250        2.18180
C          1.98110       -3.85040        1.06290
C          1.60490       -3.30400       -0.30710
C          1.98220       -1.81410       -0.54790
C          1.11790       -0.87380        0.40230
C          1.41580        0.68890        0.34230
C          0.63370        1.65090       -0.69760
C         -0.82090        1.96450       -0.24810
C         -1.93380        1.07450       -0.83110
C         -1.43240       -0.12050       -1.62820
C         -0.19130       -0.12690       -2.19310
C          0.64120        1.17170       -2.18350
C          1.80370       -1.66720       -2.09680
C          0.42430       -1.39150       -2.74110
O         -0.10800       -1.05860        2.55950
C         -1.13990       -1.93530        2.40460
O         -1.14600       -2.86200        1.60500
O          0.21340       -3.49990       -0.56180
C          3.51140       -1.63730       -0.31110
O          1.14700        1.24450        1.67130
C          1.93210        2.25990        2.11120
O          2.88590        2.71320        1.49770
O          1.28000        2.95330       -0.67640
O         -2.75590        0.61090        0.25990
C         -3.65820        1.53030        0.72790
O         -3.71480        2.69700        0.35710
C         -2.42770       -1.25400       -1.73700
C         -0.04350        2.18740       -3.15570
C          2.09970        1.14570       -2.71580
O          2.77480       -1.87510       -2.84280
O          0.50820       -1.20830       -4.16570
C          0.64560       -2.23430       -5.03660
O          0.81770       -2.01680       -6.23410
C         -2.20400       -1.67050        3.42130
C          1.48090        2.74270        3.44300
C          0.31480        2.26590        4.05850
C         -0.06670        2.75260        5.31090
C          0.70970        3.71720        5.95180
C          1.86870        4.19890        5.34380
C          2.25440        3.71440        4.09200
C         -4.51650        0.92750        1.84940
O         -4.63620       -0.49770        1.79480
C          0.52190       -3.63450       -4.50950
C         -5.90500        1.63540        1.93010
N         -7.03360        0.95970        1.27900
C         -6.97730        0.39060        0.03150
O         -5.92610        0.25410       -0.58590
C         -6.28590        1.88400        3.38850
C         -6.44040        3.19470        3.86670
C         -6.78500        3.42610        5.19990
C         -6.98130        2.35350        6.06820
C         -6.83630        1.04700        5.60580
C         -6.49230        0.81190        4.27380
C         -8.26520       -0.07730       -0.54840
C         -8.40310       -0.07870       -1.94240
C         -9.59740       -0.50330       -2.52790
C        -10.65210       -0.93700       -1.72470
C        -10.51390       -0.95470       -0.33660
C         -9.32150       -0.52930        0.25440
H          0.07880       -1.00650        0.11170
H          3.13770       -0.38260        2.33460
H          2.14650       -0.67670        3.77680
H          1.04070       -3.40160        2.94460
H          1.45760       -4.79930        1.23400
H          3.05270       -4.08410        1.08260
H          2.11270       -3.93400       -1.04940
H          2.48900        0.80200        0.16540
H         -1.06000        2.99790       -0.54230
H         -0.89140        2.00110        0.84460
H         -2.57170        1.65470       -1.51150
H         -0.19790       -2.25970       -2.53680
H         -0.30020       -3.47290        0.27770
H          3.81780       -1.73840        0.72570
H          4.08630       -2.39510       -0.85910
H          3.87150       -0.66530       -0.65880
H          2.13790        2.90270       -0.20720
H         -3.43800       -0.85680       -1.88680
H         -2.23940       -1.90710       -2.59300
H         -2.42370       -1.85750       -0.82460
H         -1.09970        2.36860       -2.94920
H          0.45130        3.16530       -3.12860
H          0.01080        1.82340       -4.18980
H          2.16540        0.69560       -3.71150
H          2.50240        2.16210       -2.81380
H          2.79230        0.62980       -2.05510
H         -2.42080       -0.60140        3.46720
H         -3.11540       -2.20360        3.13990
H         -1.86940       -2.02660        4.39860
H         -0.31220        1.52160        3.57600
H         -0.97300        2.38360        5.78620
H          0.40910        4.09710        6.92580
H          2.47090        4.95360        5.84450
H          3.15970        4.10060        3.62730
H         -3.93950        1.14990        2.75650
H         -4.99020       -0.68240        0.89900
H          1.28310       -3.84750       -3.75820
H         -0.48380       -3.80380       -4.11760
H          0.67710       -4.33630       -5.33580
H         -5.85070        2.61410        1.43890
H         -7.93990        1.11690        1.70120
H         -6.29190        4.04800        3.20730
H         -6.89990        4.44500        5.56240
H         -7.24840        2.53640        7.10620
H         -6.99040        0.21060        6.28320
H         -6.38100       -0.21510        3.92840
H         -7.58460        0.25760       -2.57550
H         -9.70500       -0.49670       -3.61000
H        -11.58160       -1.26910       -2.18190
H        -11.33400       -1.30730        0.28500
H         -9.22870       -0.58260        1.33540
113
Taxol
O          2.49270       -1.60700        3.24880
C          1.84600       -0.38200        2.86680
C          0.79510       -1.12230        1.98320
C          1.46940       -2.40460        2.60560
C          2.10950       -3.47930        1.74230
C          1.82190       -3.27790        0.26090
C          1.96760       -1.81400       -0.24360
C          0.84830       -0.90230        0.42120
C          0.85270        0.64250        0.04710
C         -0.10410        1.13800       -1.15230
C         -1.60810        0.98940       -0.74100
C         -2.44570       -0.00330       -1.56710
C         -1.60490       -1.19100       -2.00980
C         -0.31180       -0.98940       -2.39600
C          0.20630        0.46450       -2.53190
C          1.95720       -1.98090       -1.80260
C          0.64470       -2.13840       -2.61000
O         -0.56730       -0.87940        2.46270
C         -1.44100       -1.91510        2.35340
O         -1.21510       -2.95280        1.74400
O          0.52540       -3.78000       -0.06750
C          3.40300       -1.30650        0.08490
O          0.44340        1.40870        1.22270
C          0.99500        2.63630        1.39650
O          1.85090        3.12410        0.67350
O          0.08620        2.56250       -1.33720
O         -3.57700       -0.43920       -0.78020
C         -4.66990        0.37270       -0.87780
O         -4.70690        1.44990       -1.46750
C         -2.30720       -2.52690       -1.99180
C         -0.52110        1.16780       -3.72710
C          1.69760        0.68530       -2.91840
O          3.03650       -2.09130       -2.40800
O          0.88660       -2.18090       -4.02970
C          1.33710       -3.28100       -4.67470
O          1.61550       -3.23170       -5.87090
C         -2.67360       -1.65430        3.15640
C          0.43950        3.29980        2.60280
C         -0.71140        2.83070        3.24980
C         -1.19630        3.49150        4.38060
C         -0.53880        4.62120        4.86670
C          0.60360        5.09640        4.22330
C          1.09190        4.43960        3.09190
C         -5.90960       -0.24650       -0.23640
O         -7.07810        0.46550       -0.69750
C          1.42750       -4.56710       -3.90610
C         -5.82100       -0.21620        1.30600
N         -5.98300        1.14050        1.82710
C         -4.90750        1.96350        2.06480
O         -3.75150        1.61880        1.84260
C         -6.79680       -1.12800        2.04620
C         -6.52990       -1.44550        3.39240
C         -7.38970       -2.26580        4.12570
C         -8.53780       -2.77770        3.52900
C         -8.82850       -2.46280        2.20410
C         -7.96840       -1.64080        1.46930
C         -5.20570        3.32320        2.58720
C         -4.31030        4.35880        2.28980
C         -4.54670        5.64930        2.76620
C         -5.67390        5.90820        3.54570
C         -6.56230        4.87810        3.85620
C         -6.32950        3.58440        3.38230
H         -0.10300       -1.29800        0.07010
H          2.53810        0.29690        2.36300
H          1.43610        0.13190        3.74330
H          0.86590       -2.87790        3.39240
H          1.73700       -4.46220        2.05670
H          3.19430       -3.49700        1.90470
H          2.51710       -3.92480       -0.29040
H          1.88200        0.93380       -0.17250
H         -2.10790        1.96700       -0.77260
H         -1.68200        0.69000        0.31150
H         -2.84420        0.44990       -2.47840
H          0.20500       -3.08410       -2.30330
H         -0.09010       -3.67440        0.69330
H          3.60180       -1.18150        1.14510
H          4.16310       -2.01570       -0.26790
H          3.62050       -0.35090       -0.40070
H          0.98660        2.81500       -1.04680
H         -3.31260       -2.43060       -2.41710
H         -1.80760       -3.28800       -2.59540
H         -2.39600       -2.89750       -0.96620
H         -1.55690        1.44030       -3.53580
H         -0.03500        2.11410       -3.99650
H         -0.50160        0.53230       -4.62090
H          1.95400        0.16860       -3.84960
H          1.91120        1.74920       -3.08350
H          2.40680        0.37970       -2.15490
H         -2.94910       -0.59960        3.09600
H         -3.49610       -2.24920        2.75170
H         -2.49630       -1.93220        4.19780
H         -1.25370        1.96460        2.87700
H         -2.09600        3.13120        4.87440
H         -0.92210        5.13620        5.74470
H          1.11220        5.98040        4.60120
H          1.98180        4.82160        2.59550
H         -5.99360       -1.27150       -0.61540
H         -6.79340        1.39580       -0.80960
H          2.10480       -4.47770       -3.05590
H          0.43240       -4.88990       -3.59100
H          1.83420       -5.34230       -4.56400
H         -4.81790       -0.56800        1.57200
H         -6.93150        1.47570        1.94000
H         -5.64570       -1.04320        3.88360
H         -7.16540       -2.50100        5.16310
H         -9.21000       -3.41560        4.09730
H         -9.73120       -2.85350        1.73990
H         -8.24460       -1.40830        0.44320
H         -3.42740        4.16470        1.68370
H         -3.85020        6.45070        2.53150
H         -5.85650        6.91370        3.91810
H         -7.43270        5.08250        4.47580
H         -7.01870        2.79430        3.66630
113
Taxol
O          3.00370       -2.37290        2.76590
C          2.69160       -0.97460        2.66450
C          1.30130       -1.25160        2.01320
C          1.67340       -2.75080        2.33580
C          1.75950       -3.81170        1.24950
C          1.22780       -3.31520       -0.08850
C          1.69470       -1.88750       -0.48950
C          1.07720       -0.82300        0.51360
C          1.45800        0.69590        0.26690
C          0.44090        1.61410       -0.58030
C         -0.89230        1.83990        0.19830
C         -2.14270        1.11010       -0.33090
C         -1.81030       -0.12180       -1.15730
C         -0.65940       -0.17720       -1.88460
C          0.18610        1.10650       -2.03700
C          1.29700       -1.78710       -2.00460
C         -0.15110       -1.47740       -2.46100
O          0.21050       -0.71200        2.83110
C         -0.93060       -1.45630        2.88350
O         -1.14420       -2.44230        2.19060
O         -0.19820       -3.38780       -0.11310
C          3.25140       -1.84550       -0.49570
O          1.62000        1.36100        1.55880
C          2.57230        2.32590        1.64810
O          3.32580        2.64660        0.74120
O          1.01670        2.94090       -0.68840
O         -2.94790        0.72450        0.80370
C         -3.79440        1.68560        1.27820
O         -3.81500        2.84760        0.88720
C         -2.84480       -1.22210       -1.10010
C         -0.61540        2.13690       -2.89850
C          1.52740        1.01900       -2.82010
O          2.14170       -2.05800       -2.87420
O         -0.25890       -1.34440       -3.89040
C         -0.29020       -2.40150       -4.73370
O         -0.28120       -2.22850       -5.95070
C         -1.84200       -0.92690        3.94450
C          2.59290        2.93000        3.00540
C          1.60660        2.65610        3.96330
C          1.67440        3.24860        5.22660
C          2.72200        4.11550        5.53710
C          3.70340        4.39590        4.58690
C          3.63950        3.80660        3.32270
C         -4.70130        1.14120        2.38750
O         -4.62230       -0.27040        2.57950
C         -0.39600       -3.77750       -4.14350
C         -6.15130        1.67180        2.17250
N         -6.83350        1.35830        0.90930
C         -6.71250        0.20830        0.17110
O         -5.96520       -0.71440        0.47590
C         -7.07100        1.38050        3.35170
C         -7.45980        2.42070        4.21340
C         -8.30580        2.17150        5.29670
C         -8.77460        0.88140        5.53450
C         -8.39800       -0.16070        4.69050
C         -7.55270        0.08660        3.60670
C         -7.55870        0.10740       -1.04980
C         -7.95080       -1.16660       -1.48220
C         -8.73870       -1.30830       -2.62600
C         -9.12900       -0.18020       -3.34700
C         -8.72770        1.08980       -2.93130
C         -7.94020        1.23700       -1.78650
H         -0.00070       -0.89220        0.39080
H          3.43220       -0.44250        2.06310
H          2.65530       -0.51130        3.65660
H          1.14190       -3.15840        3.20670
H          1.18970       -4.69490        1.56430
H          2.79780       -4.14450        1.12890
H          1.55600       -4.03320       -0.85150
H          2.43550        0.71750       -0.21860
H         -1.12900        2.91340        0.21630
H         -0.75700        1.59190        1.25840
H         -2.74970        1.76540       -0.96590
H         -0.76010       -2.32050       -2.14440
H         -0.57070       -3.24400        0.78700
H          3.70560       -1.93630        0.48660
H          3.66540       -2.67530       -1.08330
H          3.63270       -0.92450       -0.94710
H          1.99390        2.87650       -0.68500
H         -3.84770       -0.79280       -1.19610
H         -2.75860       -1.94090       -1.91840
H         -2.78270       -1.76270       -0.15110
H         -1.55570        2.46520       -2.45780
H         -0.03520        3.05090       -3.07460
H         -0.85500        1.71160       -3.88130
H          1.38640        0.59810       -3.82120
H          1.96610        2.01470       -2.96360
H          2.29860        0.44080       -2.31640
H         -2.10140        0.11120        3.72640
H         -2.75360       -1.52880        3.97220
H         -1.35170       -0.99900        4.91880
H          0.77680        1.99050        3.74180
H          0.90860        3.03700        5.96950
H          2.77220        4.57650        6.52120
H          4.51760        5.07490        4.83030
H          4.41030        4.03500        2.58890
H         -4.30820        1.57330        3.31650
H         -5.00730       -0.67430        1.76840
H          0.45130       -3.99950       -3.49360
H         -1.34510       -3.88990       -3.61400
H         -0.38170       -4.51110       -4.95650
H         -6.06470        2.76640        2.11540
H         -7.57190        2.00350        0.65920
H         -7.10920        3.43810        4.05050
H         -8.59970        2.98500        5.95550
H         -9.43260        0.68770        6.37780
H         -8.76060       -1.16880        4.87560
H         -7.26870       -0.74430        2.96400
H         -7.64800       -2.05230       -0.92740
H         -9.04600       -2.29800       -2.95580
H         -9.74060       -0.29140       -4.23970
H         -9.02230        1.96520       -3.50590
H         -7.61360        2.23400       -1.50490
113
Taxol
O          2.68990       -2.93390        2.43460
C          2.46300       -1.52400        2.58700
C          1.13310       -1.57030        1.77310
C          1.39590       -3.12540        1.81300
C          1.54610       -3.95100        0.54440
C          1.17780       -3.16300       -0.70560
C          1.75090       -1.71860       -0.76050
C          1.08010       -0.83860        0.37870
C          1.54550        0.67260        0.48450
C          0.65260        1.79850       -0.24280
C         -0.74750        1.92800        0.43600
C         -1.96050        1.41640       -0.36620
C         -1.58940        0.35420       -1.38740
C         -0.36860        0.37640       -1.99170
C          0.53800        1.61160       -1.79130
C          1.52220       -1.29230       -2.25410
C          0.14640       -0.80720       -2.77460
O         -0.00320       -1.12980        2.58730
C         -1.18210       -1.78300        2.38700
O         -1.38490       -2.58280        1.48300
O         -0.24070       -3.13280       -0.87110
C          3.29990       -1.77920       -0.61210
O          1.60650        1.05270        1.89460
C          2.58800        1.91600        2.26490
O          3.43250        2.37580        1.51100
O          1.27840        3.08630       -0.01600
O         -2.91900        0.87620        0.56970
C         -3.79280        1.78380        1.09750
O         -3.73910        2.99370        0.90790
C         -2.66890       -0.66590       -1.66430
C         -0.12150        2.84190       -2.49680
C          1.95200        1.60190       -2.44070
O          2.44250       -1.43670       -3.07580
O          0.19990       -0.37700       -4.14740
C          0.21260       -1.23270       -5.19450
O          0.35750       -0.81290       -6.34070
C         -2.15920       -1.41690        3.45850
C          2.51990        2.20500        3.72040
C          1.42690        1.82190        4.51010
C          1.41570        2.11130        5.87670
C          2.49080        2.78370        6.45780
C          3.57820        3.17280        5.67620
C          3.59340        2.88660        4.30970
C         -4.85930        1.10550        1.96690
O         -4.73000       -0.31630        2.04760
C         -0.01380       -2.69120       -4.92190
C         -6.26690        1.56830        1.46280
N         -7.21200        0.49380        1.14310
C         -6.98040       -0.40820        0.13290
O         -5.89420       -0.47490       -0.43640
C         -6.92220        2.51410        2.46200
C         -7.17340        3.84920        2.10970
C         -7.78030        4.71980        3.01680
C         -8.14320        4.26750        4.28420
C         -7.89920        2.94470        4.64850
C         -7.29230        2.07160        3.74430
C         -8.07880       -1.35650       -0.19480
C         -7.73950       -2.60660       -0.72930
C         -8.73860       -3.52720       -1.05130
C        -10.07900       -3.19910       -0.85010
C        -10.42390       -1.94970       -0.33390
C         -9.42760       -1.02540       -0.00870
H          0.01830       -0.81510        0.14610
H          3.28650       -0.93760        2.17280
H          2.35070       -1.26080        3.64450
H          0.75520       -3.66130        2.52670
H          0.90790       -4.84060        0.61730
H          2.57520       -4.31970        0.45350
H          1.54690       -3.73440       -1.56740
H          2.56620        0.73260        0.10230
H         -0.94300        2.98150        0.68210
H         -0.73790        1.43520        1.41620
H         -2.44750        2.22790       -0.91760
H         -0.52570       -1.65880       -2.70310
H         -0.69440       -3.14310        0.00260
H          3.64450       -2.10170        0.36580
H          3.73590       -2.49550       -1.32070
H          3.76730       -0.81180       -0.82000
H          2.24790        2.97130        0.06200
H         -3.63260       -0.15970       -1.78320
H         -2.51630       -1.21900       -2.59390
H         -2.74550       -1.38170       -0.84060
H         -1.08090        3.14580       -2.08140
H          0.51930        3.73020       -2.43760
H         -0.28520        2.63210       -3.56140
H          1.90230        1.40970       -3.51780
H          2.44630        2.57480       -2.32370
H          2.63870        0.88210       -2.00180
H         -2.36590       -0.34510        3.42160
H         -3.08840       -1.97150        3.30550
H         -1.75310       -1.69220        4.43540
H          0.57470        1.30460        4.07770
H          0.56740        1.81500        6.48950
H          2.47970        3.00850        7.52220
H          4.41370        3.70020        6.13110
H          4.44710        3.19640        3.70980
H         -4.65790        1.46820        2.98190
H         -4.83350       -0.63480        1.12430
H          0.74790       -3.09550       -4.25400
H         -1.01860       -2.84950       -4.52320
H          0.05850       -3.24100       -5.86620
H         -6.14650        2.11270        0.51620
H         -8.07460        0.45310        1.66960
H         -6.89540        4.22510        1.12640
H         -7.96940        5.75280        2.73440
H         -8.61570        4.94760        4.98880
H         -8.18160        2.59390        5.63820
H         -7.10770        1.04200        4.04730
H         -6.69650       -2.87000       -0.89190
H         -8.47170       -4.49870       -1.46060
H        -10.85720       -3.91570       -1.10350
H        -11.47150       -1.69300       -0.19230
H         -9.72530       -0.04870        0.36170
113
Taxol
O          2.93660       -1.31460        3.33390
C          2.24010       -0.11880        2.94990
C          1.15750       -0.91100        2.15540
C          1.90820       -2.15820        2.76110
C          2.54360       -3.22420        1.88130
C          2.14710       -3.07780        0.41810
C          2.20190       -1.62410       -0.13070
C          1.09800       -0.74220        0.59090
C          0.99980        0.77850        0.15710
C         -0.10770        1.18150       -0.94220
C         -1.54930        0.97180       -0.38060
C         -2.37760       -0.17680       -0.99410
C         -1.50500       -1.29220       -1.55490
C         -0.28620       -1.00260       -2.09460
C          0.09390        0.47850       -2.32550
C          2.08760       -1.81300       -1.68510
C          0.73200       -2.08030       -2.38880
O         -0.18030       -0.68610        2.70960
C         -1.03980       -1.74050        2.67120
O         -0.80730       -2.80980        2.12350
O          0.84930       -3.63390        0.20100
C          3.63380       -1.05240        0.08550
O          0.72200        1.59470        1.33680
C          1.28430        2.83140        1.38000
O          2.01800        3.29310        0.51860
O         -0.01520        2.60870       -1.17470
O         -3.23070       -0.66610        0.06900
C         -4.54550       -0.83530       -0.25700
O         -5.02540       -0.74170       -1.38290
C         -2.09220       -2.68180       -1.46680
C         -0.82580        1.07050       -3.44320
C          1.50890        0.79760       -2.89150
O          3.12230       -1.84840       -2.37120
O          0.85710       -2.12270       -3.82250
C          1.34350       -3.19000       -4.49590
O          1.52430       -3.13130       -5.71020
C         -2.28640       -1.42040        3.43160
C          0.91620        3.54320        2.63080
C         -0.06480        3.06020        3.50750
C         -0.36740        3.76440        4.67540
C          0.30360        4.95110        4.97040
C          1.27630        5.44020        4.09910
C          1.58190        4.73980        2.93050
C         -5.38000       -1.21880        0.96250
O         -6.65990       -1.72060        0.53000
C          1.59580       -4.45660       -3.73100
C         -5.54780       -0.00550        1.91270
N         -6.53410        0.94970        1.41360
C         -6.18260        1.97280        0.56320
O         -5.03460        2.12410        0.15840
C         -5.91190       -0.36230        3.35040
C         -5.50270        0.50050        4.38470
C         -5.82310        0.22980        5.71630
C         -6.56760       -0.90210        6.03590
C         -6.99790       -1.75740        5.02420
C         -6.67850       -1.48720        3.69060
C         -7.27330        2.88010        0.11440
C         -7.12980        3.52600       -1.12110
C         -8.12810        4.38440       -1.58560
C         -9.26850        4.60780       -0.81470
C         -9.41020        3.98040        0.42350
C         -8.41390        3.11980        0.89240
H          0.14670       -1.19470        0.32510
H          2.88450        0.55820        2.38440
H          1.87010        0.41500        3.83210
H          1.36440       -2.63770        3.58650
H          2.24340       -4.21500        2.24460
H          3.63630       -3.18480        1.96880
H          2.82500       -3.71370       -0.16630
H          1.98250        1.08350       -0.20640
H         -2.13620        1.89320       -0.50520
H         -1.51290        0.84240        0.70830
H         -3.00020        0.22160       -1.79970
H          0.39790       -3.05470       -2.04280
H          0.29230       -3.54200        1.00710
H          3.90100       -0.89780        1.12690
H          4.39530       -1.73820       -0.30820
H          3.77450       -0.09940       -0.43370
H          0.91140        2.90150       -1.05390
H         -3.12890       -2.67710       -1.81800
H         -1.58330       -3.41330       -2.09810
H         -2.07260       -3.04340       -0.43470
H         -1.88450        1.10660       -3.19360
H         -0.54690        2.10280       -3.68810
H         -0.73480        0.48390       -4.36610
H          1.69780        0.27010       -3.83250
H          1.61300        1.86760       -3.11240
H          2.32480        0.57010       -2.20960
H         -2.65290       -0.43400        3.13870
H         -3.05590       -2.15910        3.19340
H         -2.08080       -1.44610        4.50410
H         -0.60740        2.14350        3.29340
H         -1.12940        3.39040        5.35540
H          0.06530        5.49860        5.87980
H          1.79550        6.36780        4.32910
H          2.34200        5.13230        2.25750
H         -4.86630       -2.05090        1.45690
H         -6.91230       -1.16770       -0.23770
H          2.32950       -4.30500       -2.93840
H          0.65750       -4.85250       -3.33540
H          2.00830       -5.20490       -4.41580
H         -4.57890        0.50920        1.96060
H         -7.50130        0.78680        1.66270
H         -4.93350        1.40020        4.15490
H         -5.49810        0.90610        6.50320
H         -6.82130       -1.11330        7.07170
H         -7.59040       -2.63510        5.27210
H         -7.04870       -2.17010        2.92870
H         -6.24190        3.35800       -1.72760
H         -8.01500        4.87980       -2.54700
H        -10.04500        5.27840       -1.17600
H        -10.29490        4.16900        1.02760
H         -8.53520        2.67050        1.87370
113
Taxol
O          2.26260       -1.94910        3.22490
C          1.78120       -0.63610        2.89330
C          0.65560       -1.19860        1.97100
C          1.15830       -2.58260        2.53450
C          1.67150       -3.68600        1.62340
C          1.44100       -3.37340        0.15110
C          1.78150       -1.91550       -0.27130
C          0.75400       -0.91570        0.41960
C          0.93240        0.63400        0.12240
C          0.06360        1.27900       -1.07050
C         -1.46160        1.24490       -0.70710
C         -2.36440        0.41250       -1.63740
C         -1.63350       -0.82600       -2.13190
C         -0.31050       -0.74070       -2.44930
C          0.35850        0.65540       -2.47720
C          1.81150       -1.99980       -1.83760
C          0.52520       -1.97240       -2.69490
O         -0.66430       -0.80520        2.46580
C         -1.65900       -1.72210        2.34200
O         -1.59550       -2.72180        1.63710
O          0.09500       -3.68480       -0.21620
C          3.25740       -1.60190        0.11850
O          0.57060        1.37960        1.32610
C          1.24190        2.52980        1.58280
O          2.15180        2.97360        0.89880
O          0.38760        2.68770       -1.16960
O         -3.56860        0.02850       -0.94010
C         -4.55480        0.96900       -0.94680
O         -4.43910        2.12130       -1.35620
C         -2.46810       -2.08040       -2.23300
C         -0.24600        1.49870       -3.65090
C          1.87810        0.73910       -2.80230
O          2.89410       -2.19620       -2.41500
O          0.81710       -1.96490       -4.10590
C          1.17060       -3.07110       -4.79910
O          1.49830       -2.98790       -5.98090
C         -2.78190       -1.40890        3.28030
C          0.74830        3.15650        2.83500
C         -0.45070        2.76340        3.44510
C         -0.86180        3.37150        4.63320
C         -0.08630        4.37710        5.20980
C          1.10150        4.78080        4.60060
C          1.51880        4.17360        3.41450
C         -5.89530        0.39900       -0.48570
O         -6.93110        1.38970       -0.65700
C          1.09230       -4.39900       -4.10390
C         -5.84390       -0.11220        0.97250
N         -5.93540        0.97030        1.95110
C         -4.84330        1.71570        2.32380
O         -3.71590        1.50930        1.88850
C         -6.93790       -1.13960        1.24860
C         -6.59390       -2.44890        1.62390
C         -7.58180       -3.40100        1.88640
C         -8.92770       -3.06020        1.77570
C         -9.28760       -1.76830        1.40030
C         -8.30120       -0.81480        1.13840
C         -5.09560        2.83290        3.26990
C         -4.29660        3.97890        3.17260
C         -4.50070        5.05010        4.04370
C         -5.49700        4.97620        5.01720
C         -6.28670        3.83080        5.12650
C         -6.08710        2.75630        4.25660
H         -0.22990       -1.18680        0.03760
H          2.55670       -0.02550        2.42490
H          1.42890       -0.11380        3.78970
H          0.49110       -3.01610        3.29230
H          1.16850       -4.62680        1.87990
H          2.74130       -3.85320        1.79910
H          2.05690       -4.07530       -0.42630
H          1.99240        0.82600       -0.05680
H         -1.86170        2.26650       -0.66230
H         -1.59620        0.86390        0.31240
H         -2.67860        0.97350       -2.52130
H         -0.02170       -2.88140       -2.45520
H         -0.51690       -3.52930        0.53890
H          3.44740       -1.57900        1.18660
H          3.94100       -2.36730       -0.27150
H          3.59280       -0.64470       -0.29110
H          1.29920        2.83910       -0.84570
H         -3.44010       -1.85260       -2.68510
H         -2.02370       -2.84630       -2.87280
H         -2.63570       -2.50840       -1.23990
H         -1.25060        1.87620       -3.47170
H          0.35100        2.39710       -3.85340
H         -0.26740        0.91360       -4.57840
H          2.11290        0.25700       -3.75770
H          2.20790        1.78230       -2.88920
H          2.52300        0.31070       -2.04080
H         -3.72570       -1.72820        2.83810
H         -2.61810       -1.93350        4.22460
H         -2.83690       -0.33520        3.47080
H         -1.08210        1.99490        3.00400
H         -1.79340        3.06630        5.10500
H         -0.41180        4.85110        6.13310
H          1.70220        5.56850        5.04940
H          2.44770        4.49590        2.94800
H         -6.13460       -0.41840       -1.17700
H         -6.47360        2.25550       -0.66730
H          1.74200       -4.43030       -3.22850
H          0.05680       -4.62710       -3.84060
H          1.43820       -5.17730       -4.79220
H         -4.87820       -0.60550        1.13160
H         -6.86180        1.24400        2.25230
H         -5.55170       -2.74620        1.71310
H         -7.30060       -4.41060        2.17640
H         -9.69600       -3.80200        1.97890
H        -10.33790       -1.50220        1.30790
H         -8.61100        0.18480        0.83880
H         -3.51720        4.04300        2.41560
H         -3.88150        5.94070        3.96400
H         -5.65450        5.81110        5.69660
H         -7.05410        3.77370        5.89540
H         -6.69390        1.86340        4.37860
113
Taxol
O          2.70180       -1.16880        3.28650
C          1.94300       -0.03290        2.84110
C          0.93780       -0.91950        2.04340
C          1.73600       -2.09340        2.73060
C          2.44660       -3.16740        1.92290
C          2.09970       -3.10060        0.44200
C          2.10320       -1.67040       -0.16870
C          0.93010       -0.80940        0.46970
C          0.79210        0.69730       -0.01540
C         -0.23830        1.02980       -1.21090
C         -1.71450        0.81150       -0.74160
C         -2.48030       -0.34800       -1.40250
C         -1.55320       -1.48450       -1.80210
C         -0.30460       -1.20240       -2.27490
C          0.07480        0.27500       -2.54630
C          2.05950       -1.94850       -1.71130
C          0.74090       -2.27760       -2.45520
O         -0.42920       -0.75850        2.54470
C         -1.21350       -1.86910        2.53310
O         -0.90630       -2.93190        2.00860
O          0.84280       -3.73300        0.19570
C          3.49800       -1.02120        0.07220
O          0.36610        1.51690        1.11680
C          0.84460        2.78540        1.18670
O          1.63940        3.27750        0.40020
O         -0.15610        2.44680       -1.50450
O         -3.49160       -0.80690       -0.47570
C         -4.72070       -0.24100       -0.65720
O         -4.99540        0.62290       -1.48630
C         -2.13180       -2.87090       -1.65410
C         -0.76020        0.81140       -3.75610
C          1.52420        0.59330       -3.01640
O          3.12460       -2.00650       -2.34800
O          0.93510       -2.39720       -3.87740
C          1.46670       -3.49310       -4.46560
O          1.70260       -3.50070       -5.67190
C         -2.46510       -1.64260        3.31720
C          0.31150        3.47860        2.38410
C         -0.86350        3.06000        3.02180
C         -1.32500        3.74210        4.14960
C         -0.61850        4.84010        4.64130
C          0.54690        5.26600        4.00370
C          1.01050        4.59000        2.87360
C         -5.77770       -0.85020        0.26040
O         -7.08250       -0.57940       -0.29440
C          1.69970       -4.71020       -3.61870
C         -5.65740       -0.27120        1.68910
N         -6.08410        1.12570        1.73890
C         -5.18370        2.16030        1.62840
O         -3.97850        1.97340        1.49600
C         -6.39230       -1.03500        2.78590
C         -6.01430       -0.81420        4.12500
C         -6.65460       -1.47540        5.17470
C         -7.69090       -2.36420        4.90550
C         -8.08990       -2.58480        3.58940
C         -7.44970       -1.92240        2.53750
C         -5.74360        3.53740        1.63880
C         -5.06180        4.53430        0.92890
C         -5.55400        5.84030        0.90550
C         -6.72270        6.15630        1.59790
C         -7.39770        5.17060        2.31900
C         -6.90970        3.86150        2.34440
H          0.00670       -1.30750        0.18270
H          2.56240        0.66320        2.27080
H          1.51240        0.50600        3.69220
H          1.19560       -2.56000        3.56580
H          2.17420       -4.15400        2.31820
H          3.53270       -3.07700        2.04790
H          2.83230       -3.72470       -0.08680
H          1.78650        1.04860       -0.29840
H         -2.30040        1.72790       -0.89890
H         -1.74660        0.66500        0.34500
H         -2.98070       -0.02900       -2.32020
H          0.39870       -3.23490       -2.07010
H          0.24640       -3.63200        0.97210
H          3.71320       -0.79790        1.11310
H          4.30590       -1.68990       -0.25220
H          3.61960       -0.09160       -0.49130
H          0.73150        2.78300       -1.26430
H         -3.16420       -2.89000       -2.02130
H         -1.60100       -3.62670       -2.23750
H         -2.13030       -3.17550       -0.60340
H         -1.82410        0.93060       -3.56350
H         -0.41860        1.80500       -4.07240
H         -0.65630        0.14510       -4.62150
H          1.79280        0.02480       -3.91330
H          1.63170        1.65380       -3.27810
H          2.28620        0.41670       -2.26250
H         -2.74090       -0.58520        3.29120
H         -3.27730       -2.22120        2.87030
H         -2.30820       -1.95390        4.35240
H         -1.44040        2.21940        2.64190
H         -2.24240        3.42200        4.63830
H         -0.98270        5.37110        5.51800
H          1.09060        6.12770        4.38410
H          1.91750        4.93260        2.37960
H         -5.64470       -1.93790        0.24890
H         -7.01930        0.31380       -0.69130
H          2.39310       -4.50260       -2.80300
H          0.74910       -5.09820       -3.24510
H          2.15400       -5.48920       -4.24000
H         -4.59530       -0.31120        1.95340
H         -7.08000        1.30090        1.78610
H         -5.21540       -0.11160        4.35790
H         -6.34810       -1.29250        6.20170
H         -8.19330       -2.87920        5.72050
H         -8.90720       -3.27100        3.37920
H         -7.80540       -2.11260        1.52730
H         -4.14820        4.29460        0.38780
H         -5.02460        6.61050        0.34970
H         -7.10430        7.17470        1.58120
H         -8.30150        5.42540        2.86790
H         -7.43660        3.11980        2.93760
113
Taxol
O          2.64590       -3.09390        2.23330
C          2.46230       -1.69090        2.47980
C          1.11470       -1.64990        1.69520
C          1.33390       -3.21060        1.63100
C          1.43260       -3.95730        0.30960
C          1.06450       -3.08030       -0.87990
C          1.67850       -1.65210       -0.85510
C          1.05380       -0.82950        0.35120
C          1.56130        0.65920        0.54420
C          0.68120        1.84850       -0.09090
C         -0.70480        1.95710        0.62190
C         -1.94220        1.54650       -0.19980
C         -1.61790        0.54620       -1.29610
C         -0.40450        0.57380       -1.91440
C          0.53900        1.76780       -1.64680
C          1.43620       -1.12500       -2.31420
C          0.06610       -0.57140       -2.77820
O          0.00970       -1.23150        2.56210
C         -1.19110       -1.83880        2.35020
O         -1.43800       -2.57080        1.40100
O         -0.35550       -2.99880       -1.01300
C          3.22770       -1.76490       -0.74190
O          1.65650        0.94650        1.97430
C          2.66070        1.76670        2.37990
O          3.50280        2.25440        1.64090
O          1.33680        3.10600        0.20890
O         -2.91410        0.96770        0.69700
C         -3.75040        1.85650        1.31030
O         -3.62940        3.07410        1.25790
C         -2.72710       -0.42810       -1.62180
C         -0.09560        3.06030       -2.25820
C          1.94190        1.76300       -2.31990
O          2.33830       -1.24030       -3.16040
O          0.10990       -0.05630       -4.12200
C          0.08230       -0.84360       -5.22120
O          0.22010       -0.35550       -6.34090
C         -2.13120       -1.51790        3.46860
C          2.61700        1.97500        3.85030
C          1.54260        1.53810        4.63800
C          1.55380        1.75290        6.01820
C          2.63220        2.40540        6.61550
C          3.70110        2.84790        5.83680
C          3.69440        2.63530        4.45680
C         -4.90140        1.13770        2.02300
O         -4.66920       -0.26820        2.16600
C         -0.17920       -2.31010       -5.03740
C         -6.21480        1.46680        1.24210
N         -7.16950        0.35860        1.15170
C         -6.93060       -0.73850        0.35670
O         -5.85100       -0.90650       -0.20560
C         -6.93000        2.68230        1.81720
C         -7.10930        3.83130        1.03100
C         -7.77570        4.94630        1.54360
C         -8.27330        4.92640        2.84500
C         -8.10640        3.79210        3.63670
C         -7.44060        2.67570        3.12750
C         -8.01400       -1.75290        0.25740
C         -9.36660       -1.41250        0.39250
C        -10.34840       -2.40150        0.28930
C         -9.98520       -3.72630        0.04490
C         -8.64130       -4.06700       -0.10570
C         -7.65670       -3.08220       -0.00480
H         -0.01150       -0.76350        0.14220
H          3.29270       -1.10100        2.08480
H          2.38000       -1.49290        3.55410
H          0.69390       -3.77330        2.32430
H          0.76810       -4.82990        0.33990
H          2.44760       -4.35050        0.17310
H          1.39960       -3.60550       -1.78400
H          2.57630        0.71950        0.14700
H         -0.86690        2.99020        0.96040
H         -0.69520        1.38110        1.55560
H         -2.40770        2.41170       -0.68420
H         -0.62860       -1.40740       -2.74860
H         -0.79280       -3.05450       -0.13260
H          3.58080       -2.16400        0.20410
H          3.63050       -2.44220       -1.50630
H          3.71830       -0.79840       -0.89180
H          2.30520        2.96790        0.25720
H         -3.68660        0.09950       -1.66260
H         -2.61350       -0.90000       -2.60070
H         -2.78880       -1.21070       -0.85980
H         -1.03390        3.36840       -1.79990
H          0.57540        3.92260       -2.16020
H         -0.29070        2.92330       -3.32930
H          1.86960        1.64550       -3.40640
H          2.46610        2.71150       -2.14620
H          2.61440        0.99630       -1.94290
H         -3.07390       -2.04820        3.31240
H         -1.70290       -1.85460        4.41640
H         -2.31910       -0.44240        3.49790
H          0.68760        1.03560        4.19400
H          0.71980        1.41460        6.62910
H          2.63810        2.57300        7.69040
H          4.53910        3.35990        6.30440
H          4.53370        2.98650        3.85940
H         -4.91960        1.52860        3.04590
H         -4.72150       -0.64060        1.25780
H          0.58300       -2.77610       -4.41170
H         -1.18060       -2.46730       -4.63000
H         -0.13910       -2.80000       -6.01600
H         -5.94620        1.68960        0.19950
H         -8.02050        0.41610        1.69490
H         -6.72840        3.87170        0.01220
H         -7.90540        5.83230        0.92650
H         -8.79100        5.79600        3.24200
H         -8.49570        3.77800        4.65200
H         -7.32410        1.79990        3.76350
H         -9.67880       -0.38440        0.55140
H        -11.39880       -2.13830        0.39150
H        -10.75210       -4.49350       -0.03630
H         -8.36030       -5.09880       -0.30370
H         -6.61070       -3.35620       -0.12590
113
Taxol
O          2.67480       -2.88760        2.56100
C          2.35700       -1.49410        2.70280
C          1.11530       -1.60120        1.76410
C          1.45290       -3.14140        1.82670
C          1.75510       -3.95150        0.57590
C          1.46490       -3.17410       -0.70100
C          1.97010       -1.70380       -0.70150
C          1.16180       -0.85950        0.37380
C          1.55930        0.66790        0.53000
C          0.72040        1.77610       -0.28670
C         -0.73480        1.89940        0.25950
C         -1.85960        1.30520       -0.60970
C         -1.37140        0.25550       -1.59410
C         -0.10960        0.31930       -2.10550
C          0.74010        1.58180       -1.83770
C          1.85090       -1.28320       -2.20850
C          0.50520       -0.84780       -2.84130
O         -0.11820       -1.22670        2.46330
C         -1.23290       -1.94600        2.14990
O         -1.29820       -2.75720        1.23580
O          0.06850       -3.21010       -0.99830
C          3.50110       -1.69340       -0.41680
O          1.44840        1.04090        1.93960
C          2.34540        1.93890        2.42310
O          3.26450        2.42090        1.77860
O          1.30860        3.07390       -0.01440
O         -2.83720        0.71680        0.27470
C         -3.77300        1.58030        0.77280
O         -3.76370        2.79120        0.58740
C         -2.38580       -0.81140       -1.93820
C          0.10020        2.78650       -2.60230
C          2.20380        1.61660       -2.36270
O          2.84160       -1.39150       -2.94990
O          0.65400       -0.41840       -4.20720
C          0.79690       -1.27600       -5.24340
O          1.02590       -0.85380       -6.37490
C         -2.32910       -1.64660        3.12200
C          2.07330        2.24280        3.85190
C          0.91110        1.80550        4.50310
C          0.70370        2.11610        5.84900
C          1.65130        2.86390        6.54780
C          2.80700        3.30610        5.90450
C          3.01830        2.99860        4.55900
C         -4.82050        0.83930        1.61650
O         -4.80070       -0.57810        1.41100
C          0.60850       -2.74210       -4.98240
C         -6.22330        1.47810        1.34690
N         -7.33050        0.52270        1.24540
C         -7.44940       -0.33660        0.17760
O         -6.55780       -0.45020       -0.66090
C         -6.56560        2.51940        2.40660
C         -6.67420        3.87360        2.05480
C         -6.98500        4.83510        3.01850
C         -7.19220        4.45610        4.34340
C         -7.08830        3.11550        4.70850
C         -6.77710        2.15190        3.74770
C         -8.67430       -1.18010        0.11890
C         -9.88810       -0.77340        0.68940
C        -11.00930       -1.60390        0.61130
C        -10.92570       -2.83430       -0.04090
C         -9.72470       -3.23610       -0.62480
C         -8.60180       -2.40950       -0.54980
H          0.12530       -0.87510        0.04700
H          3.18380       -0.86060        2.37360
H          2.12990       -1.25080        3.74650
H          0.78030       -3.71290        2.48100
H          1.15490       -4.86990        0.58900
H          2.80420       -4.27170        0.57810
H          1.93890       -3.72240       -1.52570
H          2.61400        0.76390        0.26430
H         -0.97740        2.96050        0.41590
H         -0.79840        1.47420        1.26870
H         -2.36030        2.08210       -1.19900
H         -0.14400       -1.71990       -2.82130
H         -0.46240       -3.25900       -0.17050
H          3.77060       -1.99250        0.59180
H          4.02920       -2.39340       -1.07720
H          3.94240       -0.70770       -0.59270
H          2.26200        2.97010        0.18380
H         -3.37660       -0.36150       -2.07020
H         -2.16850       -1.32140       -2.88010
H         -2.44610       -1.55650       -1.13960
H         -0.91570        3.03230       -2.29580
H          0.68400        3.70490       -2.46550
H          0.06610        2.58230       -3.67990
H          2.25640        1.40370       -3.43560
H          2.64910        2.61010       -2.22420
H          2.87460        0.93250       -1.84800
H         -2.54100       -0.57540        3.12350
H         -3.23090       -2.19040        2.83020
H         -2.03280       -1.97640        4.12110
H          0.15470        1.22940        3.97720
H         -0.19870        1.77840        6.35360
H          1.48720        3.10590        7.59570
H          3.54260        3.89220        6.45080
H          3.92300        3.35140        4.06730
H         -4.51090        0.98320        2.65760
H         -5.13370       -0.72170        0.49820
H          1.32850       -3.11400       -4.25260
H         -0.41830       -2.94100       -4.66670
H          0.77990       -3.29020       -5.91490
H         -6.20180        1.97680        0.36810
H         -8.02440        0.51770        1.98060
H         -6.50900        4.19380        1.02730
H         -7.06280        5.88200        2.73480
H         -7.43300        5.20700        5.09200
H         -7.24870        2.82150        5.74310
H         -6.69740        1.11060        4.05540
H         -9.99080        0.19230        1.17560
H        -11.95200       -1.28850        1.05300
H        -11.80050       -3.47790       -0.10090
H         -9.66290       -4.19200       -1.13950
H         -7.66940       -2.73070       -1.00950
113
Taxol
O          2.80200       -2.55160        2.60870
C          2.36660       -1.18250        2.63490
C          1.10350       -1.48780        1.76900
C          1.56720       -2.98030        1.98610
C          1.85600       -3.90690        0.81910
C          1.46490       -3.28810       -0.51490
C          1.87860       -1.79840       -0.69990
C          1.05460       -0.87670        0.30410
C          1.39380        0.68420        0.32770
C          0.71550        1.73600       -0.70390
C         -0.71030        2.18130       -0.27600
C         -1.87480        1.32640       -0.80770
C         -1.45570        0.12300       -1.64240
C         -0.22840        0.05400       -2.23240
C          0.68470        1.29390       -2.20220
C          1.67280       -1.59530       -2.23740
C          0.29610       -1.22560       -2.83490
O         -0.12800       -1.14520        2.48740
C         -1.18050       -1.99480        2.32990
O         -1.24340       -2.86670        1.47310
O          0.06250       -3.43380       -0.74610
C          3.41550       -1.67150       -0.48490
O          1.04420        1.16300        1.67140
C          1.79800        2.13470        2.23930
O          2.76510        2.65650        1.70810
O          1.49040        2.96600       -0.66550
O         -2.65700        0.87670        0.31730
C         -3.53070        1.80950        0.81030
O         -3.58070        2.97750        0.44100
C         -2.52180       -0.94260       -1.76280
C          0.05360        2.36720       -3.15020
C          2.13520        1.19750       -2.74570
O          2.61160       -1.83660       -3.01390
O          0.35180       -1.00380       -4.25490
C          0.40040       -2.00910       -5.15870
O          0.54770       -1.76590       -6.35460
C         -2.17970       -1.79250        3.42510
C          1.29670        2.47230        3.59650
C          0.07130        1.99490        4.08210
C         -0.35290        2.33410        5.36860
C          0.43870        3.15420        6.17150
C          1.65490        3.63940        5.69150
C          2.08400        3.30150        4.40630
C         -4.38530        1.22630        1.94420
O         -4.37380       -0.20300        2.01240
C          0.20960       -3.41490       -4.66800
C         -5.83760        1.79930        1.87630
N         -6.86050        0.89700        1.33260
C         -6.73530        0.24350        0.13250
O         -5.67270        0.20630       -0.47980
C         -6.30240        2.26000        3.25530
C         -6.67270        3.59760        3.46590
C         -7.11260        4.02200        4.72130
C         -7.19090        3.11630        5.77790
C         -6.83050        1.78430        5.58230
C         -6.39040        1.35660        4.32870
C         -7.92520       -0.50450       -0.35650
C         -7.71480       -1.62400       -1.17290
C         -8.80110       -2.36190       -1.64670
C        -10.10040       -1.97890       -1.31570
C        -10.31720       -0.85480       -0.51830
C         -9.23320       -0.11360       -0.04060
H          0.00520       -0.96670        0.03180
H          3.11980       -0.51520        2.20990
H          2.15900       -0.85920        3.66100
H          0.98030       -3.51840        2.74340
H          1.30760       -4.84650        0.96040
H          2.92010       -4.17290        0.80280
H          1.93770       -3.89920       -1.29530
H          2.48050        0.77600        0.23140
H         -0.87490        3.20600       -0.64320
H         -0.77760        2.30650        0.80970
H         -2.52310        1.93470       -1.45360
H         -0.36820       -2.06310       -2.63530
H         -0.43160       -3.43200        0.10530
H          3.74030       -1.84850        0.53590
H          3.96320       -2.40350       -1.09230
H          3.79230       -0.68690       -0.77170
H          2.13290        2.94910        0.07270
H         -3.49990       -0.47670       -1.92190
H         -2.37330       -1.60650       -2.61780
H         -2.56650       -1.54730       -0.85210
H         -1.00190        2.57290       -2.95950
H          0.57980        3.32620       -3.07730
H          0.11610        2.03890       -4.19580
H          2.17280        0.74860       -3.74330
H          2.58780        2.19270       -2.84540
H          2.80310        0.64860       -2.08720
H         -2.34130       -0.72570        3.59690
H         -3.12960       -2.25110        3.13930
H         -1.81420       -2.26470        4.34030
H         -0.56790        1.36380        3.47140
H         -1.30400        1.96330        5.74470
H          0.10520        3.41920        7.17260
H          2.26850        4.28220        6.31880
H          3.03470        3.68730        4.04310
H         -3.87930        1.57520        2.85380
H         -4.66430       -0.49330        1.12200
H          0.97850       -3.69390       -3.94670
H         -0.79250       -3.53710       -4.25040
H          0.29920       -4.09930       -5.51810
H         -5.85850        2.67390        1.21480
H         -7.72060        0.81480        1.85930
H         -6.62220        4.32210        2.65490
H         -7.39560        5.06070        4.87540
H         -7.53400        3.44910        6.75450
H         -6.89360        1.07830        6.40670
H         -6.11580        0.31140        4.19230
H         -6.70480       -1.92930       -1.43800
H         -8.63400       -3.23390       -2.27450
H        -10.94660       -2.55340       -1.68620
H        -11.33320       -0.55200       -0.27460
H         -9.43240        0.77390        0.55300
113
Taxol
O          2.65150       -3.16730        2.10220
C          2.47370       -1.77720        2.41680
C          1.12020       -1.69560        1.64600
C          1.33490       -3.25160        1.50440
C          1.42250       -3.93330        0.14740
C          1.04920       -2.99830       -0.99550
C          1.66680       -1.57430       -0.90490
C          1.05120       -0.81070        0.34380
C          1.56160        0.66640        0.60700
C          0.67680        1.88400        0.03620
C         -0.70680        1.94870        0.76140
C         -1.94830        1.60940       -0.08580
C         -1.63280        0.65430       -1.22520
C         -0.42060        0.70650       -1.84490
C          0.52940        1.88230       -1.52200
C          1.41640       -0.97610       -2.33490
C          0.04450       -0.39840       -2.76310
O          0.02390       -1.31770        2.54160
C         -1.18190       -1.90550        2.30680
O         -1.43910       -2.58790        1.32410
O         -0.37140       -2.90680       -1.11520
C          3.21640       -1.69570       -0.80740
O          1.66180        0.88310        2.04910
C          2.66730        1.68180        2.49170
O          3.50780        2.20520        1.77590
O          1.33020        3.12640        0.39630
O         -2.94790        1.01190        0.76630
C         -3.74360        1.89170        1.44480
O         -3.54740        3.09800        1.51180
C         -2.74110       -0.31020       -1.58310
C         -0.09840        3.20740       -2.06740
C          1.93040        1.90450       -2.19920
O          2.31320       -1.05100       -3.19120
O          0.08200        0.17980       -4.08140
C          0.04840       -0.55420       -5.21690
O          0.17950       -0.01290       -6.31260
C         -2.11370       -1.63500        3.44490
C          2.62810        1.81310        3.97090
C          1.53860        1.36960        4.73360
C          1.55370        1.51090        6.12320
C          2.65140        2.09580        6.75470
C          3.73530        2.54500        6.00070
C          3.72440        2.40650        4.61140
C         -4.96000        1.18050        2.04170
O         -4.66160       -0.18500        2.36240
C         -0.21220       -2.02790       -5.10190
C         -6.13340        1.32160        1.02310
N         -7.15890        0.28500        1.15920
C         -6.95740       -0.99180        0.68510
O         -5.87510       -1.34610        0.22300
C         -6.80960        2.68370        1.07190
C         -6.88050        3.47210       -0.08840
C         -7.51590        4.71530       -0.06700
C         -8.09390        5.18420        1.11060
C         -8.04010        4.41040        2.26790
C         -7.40520        3.16670        2.25000
C         -8.09070       -1.94830        0.80790
C         -9.42640       -1.52430        0.81720
C        -10.45560       -2.46240        0.93480
C        -10.15690       -3.82150        1.03520
C         -8.82990       -4.24970        1.01020
C         -7.79830       -3.31630        0.89190
H         -0.01520       -0.73290        0.14420
H          3.30230       -1.17050        2.04400
H          2.40020       -1.63040        3.50000
H          0.69800       -3.84570        2.17390
H          0.75580       -4.80460        0.13970
H          2.43540       -4.32200       -0.01500
H          1.37720       -3.47950       -1.92620
H          2.57500        0.74640        0.20930
H         -0.85850        2.95350        1.17980
H         -0.70110        1.30050        1.64630
H         -2.39210        2.50650       -0.53020
H         -0.65180       -1.23360       -2.76990
H         -0.80370       -3.00650       -0.23630
H          3.57460       -2.14470        0.11410
H          3.61320       -2.33290       -1.60850
H          3.70820       -0.72350       -0.90930
H          2.29920        2.98880        0.43380
H         -3.70610        0.20920       -1.58700
H         -2.63590       -0.73460       -2.58450
H         -2.78800       -1.12800       -0.85790
H         -1.02380        3.50900       -1.58020
H          0.58490        4.05670       -1.94390
H         -0.31210        3.11890       -3.14000
H          1.85380        1.84300       -3.29010
H          2.46060        2.83990       -1.97900
H          2.60060        1.11670       -1.86440
H         -3.07220       -2.12330        3.25110
H         -1.69730       -2.04880        4.36690
H         -2.27000       -0.55880        3.54790
H          0.66880        0.91940        4.26290
H          0.70800        1.16770        6.71500
H          2.66060        2.20560        7.83690
H          4.58820        3.00440        6.49520
H          4.57530        2.76240        4.03350
H         -5.18160        1.65960        3.00040
H         -4.70840       -0.68500        1.51700
H          0.55310       -2.52330       -4.50340
H         -1.21150       -2.20440       -4.69710
H         -0.17750       -2.47040       -6.10300
H         -5.71450        1.18260        0.01620
H         -8.01810        0.52190        1.63710
H         -6.44250        3.12570       -1.02260
H         -7.56060        5.31830       -0.97080
H         -8.58760        6.15270        1.12570
H         -8.49450        4.77660        3.18550
H         -7.38570        2.57960        3.16610
H         -9.68920       -0.47620        0.70790
H        -11.49270       -2.13440        0.94000
H        -10.96040       -4.54910        1.12530
H         -8.59870       -5.30990        1.08080
H         -6.76580       -3.65920        0.87100
113
Taxol
O          2.81780       -1.10140        3.31020
C          2.03310        0.02130        2.87770
C          1.03660       -0.88080        2.08650
C          1.86590       -2.04210        2.75780
C          2.59150       -3.09480        1.93550
C          2.22120       -3.03140        0.46000
C          2.18560       -1.59960       -0.14550
C          1.00760       -0.76340        0.51430
C          0.83700        0.74100        0.03620
C         -0.21510        1.06580       -1.14210
C         -1.68260        0.84750       -0.65590
C         -2.43180       -0.36690       -1.23320
C         -1.49540       -1.47600       -1.68640
C         -0.26830       -1.17010       -2.19830
C          0.07420        0.31180       -2.48170
C          2.11890       -1.87060       -1.68880
C          0.79250       -2.22560       -2.40840
O         -0.32970       -0.74910        2.60060
C         -1.09310       -1.87490        2.58680
O         -0.76160       -2.93480        2.07190
O          0.97440       -3.68910        0.23090
C          3.57070       -0.92350        0.07470
O          0.41890        1.55120        1.17880
C          0.88330        2.82540        1.24730
O          1.66130        3.32940        0.45180
O         -0.14150        2.48400       -1.43550
O         -3.32570       -0.84130       -0.19710
C         -4.65680       -0.67380       -0.44860
O         -5.14420       -0.22880       -1.48410
C         -2.04350       -2.87580       -1.54220
C         -0.80990        0.82070       -3.66730
C          1.50220        0.65980       -2.99310
O          3.17220       -1.90040       -2.34620
O          0.95740       -2.33920       -3.83410
C          1.50230       -3.42200       -4.43440
O          1.71300       -3.42340       -5.64540
C         -2.36360       -1.66380        3.34430
C          0.35480        3.50960        2.45320
C         -0.77940        3.04680        3.13400
C         -1.23570        3.72090        4.26880
C         -0.56590        4.85660        4.72410
C          0.55830        5.32610        4.04490
C          1.01760        4.65680        2.90880
C         -5.52220       -1.16000        0.71180
O         -6.87200       -1.35190        0.24050
C          1.78250       -4.63370       -3.59380
C         -5.48530       -0.14860        1.88380
N         -6.24190        1.06420        1.58120
C         -5.63710        2.17270        1.03450
O         -4.44500        2.19310        0.74640
C         -5.96190       -0.68190        3.23170
C         -5.53450       -0.02520        4.40230
C         -5.94460       -0.46000        5.66390
C         -6.79810       -1.55330        5.77790
C         -7.24610       -2.20500        4.63140
C         -6.83620       -1.77030        3.36730
C         -6.50230        3.35410        0.77350
C         -6.13070        4.23210       -0.25380
C         -6.90890        5.35700       -0.53260
C         -8.05560        5.61350        0.21840
C         -8.42270        4.75150        1.25240
C         -7.64720        3.62370        1.53490
H          0.09000       -1.27700        0.23980
H          2.63390        0.73100        2.30420
H          1.60110        0.54850        3.73540
H          1.34350       -2.52530        3.59500
H          2.34990       -4.08930        2.33100
H          3.67670       -2.97750        2.04490
H          2.95870       -3.63800       -0.08190
H          1.82120        1.10740       -0.26250
H         -2.28490        1.73680       -0.88970
H         -1.71740        0.79620        0.43920
H         -3.01260       -0.06510       -2.10800
H          0.47690       -3.19010       -2.01850
H          0.39140       -3.61090        1.02000
H          3.79460       -0.69350        1.11250
H          4.38640       -1.57770       -0.25990
H          3.66680        0.00670       -0.49290
H          0.74680        2.82540       -1.20570
H         -3.09000       -2.90620       -1.86560
H         -1.52530       -3.60890       -2.16480
H         -1.99180       -3.20250       -0.49960
H         -1.88030        0.82810       -3.47170
H         -0.55620        1.85130       -3.94450
H         -0.65230        0.19870       -4.55760
H          1.76380        0.08660       -3.88890
H          1.57450        1.71870       -3.27310
H          2.28620        0.51210       -2.25480
H         -2.62900       -0.60380        3.34500
H         -3.16880       -2.21810        2.85620
H         -2.23730       -2.00840        4.37300
H         -1.32650        2.17510        2.78360
H         -2.11970        3.36620        4.79360
H         -0.92530        5.38170        5.60640
H          1.07490        6.21540        4.39880
H          1.89360        5.03310        2.38420
H         -5.14740       -2.14450        1.01390
H         -7.02930       -0.63270       -0.40530
H          2.49040       -4.41060       -2.79470
H          0.85020       -5.04310       -3.19790
H          2.23920       -5.40240       -4.22600
H         -4.43490        0.13620        2.02580
H         -7.24120        1.03690        1.73960
H         -4.87790        0.84110        4.33390
H         -5.60310        0.05810        6.55670
H         -7.12170       -1.89270        6.75870
H         -7.92270       -3.05210        4.71930
H         -7.22400       -2.29780        2.49860
H         -5.23490        4.04010       -0.84150
H         -6.61890        6.03360       -1.33280
H         -8.66000        6.49180        0.00280
H         -9.30990        4.96410        1.84470
H         -7.93730        2.98830        2.36660
113
Taxol
O          2.68780       -2.76420        2.77990
C          2.27890       -1.39010        2.86150
C          1.13440       -1.58680        1.81980
C          1.55500       -3.10240        1.94390
C          2.01930       -3.91140        0.74310
C          1.79150       -3.17750       -0.57140
C          2.20020       -1.67760       -0.56330
C          1.25910       -0.86650        0.42410
C          1.55190        0.68540        0.57780
C          0.71040        1.72690       -0.32100
C         -0.78590        1.76840        0.11450
C         -1.80350        1.09440       -0.82500
C         -1.17930        0.05470       -1.74170
C          0.11070        0.18880       -2.16250
C          0.85880        1.50730       -1.86190
C          2.17150       -1.28980       -2.08330
C          0.85210       -0.94970       -2.82430
O         -0.17850       -1.27690        2.39570
C         -1.22000       -2.04990        1.97670
O         -1.14310       -2.89940        1.09920
O          0.43190       -3.31110       -0.98660
C          3.69900       -1.56460       -0.15760
O          1.32150        1.07540        1.96790
C          2.13000        2.03560        2.48830
O          3.05670        2.56330        1.89160
O          1.19610        3.06310       -0.03460
O         -2.81810        0.47800       -0.00230
C         -3.85080        1.30120        0.36300
O         -3.89410        2.49940        0.11450
C         -2.09730       -1.08150       -2.12960
C          0.20750        2.65610       -2.69910
C          2.35330        1.62380       -2.27740
O          3.22100       -1.34780       -2.74480
O          1.07790       -0.53560       -4.18440
C          1.35050       -1.40060       -5.18800
O          1.63810       -0.98480       -6.30840
C         -2.44170       -1.76310        2.78930
C          1.75270        2.34860        3.89100
C          0.59940        1.82580        4.49260
C          0.29340        2.14800        5.81700
C          1.13230        2.99350        6.54290
C          2.27800        3.52130        5.94850
C          2.58840        3.20130        4.62520
C         -4.91890        0.52140        1.14560
O         -5.09530       -0.79670        0.61150
C          1.23220       -2.87090       -4.90940
C         -6.24470        1.35050        1.19360
N         -7.46730        0.54450        1.27660
C         -7.95150       -0.15030        0.19190
O         -7.30450       -0.26090       -0.84700
C         -6.23460        2.34320        2.35210
C         -6.22650        3.72310        2.09670
C         -6.21540        4.64120        3.14870
C         -6.21550        4.19310        4.46810
C         -6.22610        2.82650        4.73900
C         -6.23510        1.90620        3.68940
C         -9.27460       -0.81350        0.34820
C         -9.54280       -1.95190       -0.42350
C        -10.77320       -2.60270       -0.31120
C        -11.74290       -2.11390        0.56390
C        -11.48840       -0.97110        1.32250
C        -10.25830       -0.31700        1.21440
H          0.25790       -0.95000        0.01130
H          3.09490       -0.71560        2.59190
H          1.94620       -1.14270        3.87540
H          0.85950       -3.70300        2.54620
H          1.48330       -4.86860        0.72570
H          3.08340       -4.15870        0.84310
H          2.36970       -3.70780       -1.33960
H          2.61500        0.84030        0.38370
H         -1.10400        2.81410        0.23520
H         -0.89830        1.35210        1.12320
H         -2.29270        1.82870       -1.47490
H          0.25760       -1.86000       -2.83480
H         -0.16450       -3.38320       -0.20660
H          3.90080       -1.82310        0.87820
H          4.32090       -2.24440       -0.75450
H          4.09300       -0.55760       -0.32480
H          2.13790        3.02290        0.23110
H         -3.09980       -0.69750       -2.35070
H         -1.77720       -1.60200       -3.03560
H         -2.17570       -1.80780       -1.31560
H         -0.84000        2.84860       -2.47150
H          0.72620        3.61000       -2.54390
H          0.26300        2.42830       -3.77110
H          2.49920        1.39740       -3.33880
H          2.72610        2.64510       -2.12700
H          3.02400        0.99120       -1.70060
H         -2.55960       -0.68420        2.91520
H         -3.32160       -2.14860        2.26860
H         -2.35520       -2.24860        3.76410
H         -0.07410        1.17230        3.94500
H         -0.60200        1.74340        6.28340
H          0.89070        3.24480        7.57340
H          2.92860        4.18350        6.51520
H          3.48440        3.62110        4.17200
H         -4.52000        0.38270        2.15520
H         -5.66310       -0.70350       -0.18490
H          1.91600       -3.18420       -4.11970
H          0.19840       -3.12780       -4.66700
H          1.50710       -3.42340       -5.81410
H         -6.34330        1.90720        0.25170
H         -7.97320        0.53060        2.15170
H         -6.21850        4.09600        1.07360
H         -6.20440        5.70790        2.93750
H         -6.20680        4.91010        5.28540
H         -6.22690        2.47850        5.76920
H         -6.24290        0.84370        3.92610
H         -8.79330       -2.33790       -1.11130
H        -10.97600       -3.48870       -0.90820
H        -12.70220       -2.61960        0.64850
H        -12.25340       -0.58450        1.99230
H        -10.10000        0.58970        1.79120
113
Taxol
O          2.89060       -2.53030        2.74510
C          2.60560       -1.12530        2.67330
C          1.26410       -1.35170        1.91220
C          1.61260       -2.87220        2.15880
C          1.81360       -3.85060        1.01270
C          1.36360       -3.27170       -0.32100
C          1.83510       -1.81440       -0.59390
C          1.13530       -0.82470        0.43270
C          1.49600        0.71540        0.31060
C          0.52540        1.66260       -0.55400
C         -0.86550        1.85010        0.12620
C         -2.06200        1.10980       -0.50840
C         -1.64510       -0.06770       -1.37640
C         -0.45030       -0.05900       -2.03210
C          0.38150        1.24180       -2.05170
C          1.54030       -1.62500       -2.12410
C          0.12060       -1.30890       -2.65790
O          0.11820       -0.86650        2.68910
C         -1.02450       -1.60560        2.60580
O         -1.19030       -2.53870        1.83160
O         -0.05670       -3.36060       -0.44350
C          3.38710       -1.75430       -0.48700
O          1.50890        1.32100        1.64600
C          2.60520        2.02400        2.03170
O          3.62700        2.15910        1.38140
O          1.14090        2.97510       -0.55250
O         -2.92250        0.64680        0.55480
C         -3.76790        1.59150        1.07110
O         -3.70770        2.78970        0.81950
C         -2.65180       -1.19290       -1.44540
C         -0.37940        2.30930       -2.90420
C          1.77590        1.22220       -2.74230
O          2.44440       -1.83570       -2.94950
O          0.10360       -1.08240       -4.07950
C          0.14760       -2.07960       -4.99180
O          0.22760       -1.82390       -6.19150
C         -2.01240       -1.14370        3.62920
C          2.40120        2.61080        3.38360
C          1.20850        2.44920        4.10340
C          1.07240        3.02010        5.37110
C          2.12200        3.75310        5.92430
C          3.31040        3.91880        5.21390
C          3.45090        3.35000        3.94660
C         -4.75480        0.96550        2.06850
O         -4.79220       -0.46570        2.04820
C          0.03530       -3.49450       -4.50330
C         -6.17530        1.59000        1.89920
N         -7.13130        0.79500        1.11910
C         -6.87520        0.35100       -0.15370
O         -5.77640        0.47930       -0.68180
C         -6.80370        1.87810        3.26020
C         -7.17740        3.18730        3.60220
C         -7.76290        3.45660        4.84090
C         -7.98500        2.42300        5.74920
C         -7.62400        1.11770        5.42130
C         -7.03870        0.84490        4.18400
C         -7.99210       -0.31400       -0.87780
C         -7.99070       -0.27050       -2.27850
C         -9.01480       -0.88500       -3.00150
C        -10.03800       -1.55270       -2.32920
C        -10.03670       -1.61320       -0.93540
C         -9.01440       -0.99870       -0.20710
H          0.06960       -0.90050        0.23330
H          3.39720       -0.58670        2.14940
H          2.50250       -0.69900        3.67700
H          0.99980       -3.34260        2.93970
H          1.25160       -4.76940        1.22200
H          2.86790       -4.14580        0.94590
H          1.75310       -3.93300       -1.10620
H          2.50440        0.80190       -0.09680
H         -1.11850        2.91990        0.13550
H         -0.80650        1.59110        1.19020
H         -2.65410        1.78040       -1.14250
H         -0.49030       -2.18110       -2.44000
H         -0.49000       -3.26780        0.43560
H          3.77240       -1.93250        0.51300
H          3.85670       -2.52230       -1.11530
H          3.78140       -0.79110       -0.82460
H          1.15830        3.30370        0.36290
H         -3.65980       -0.78660       -1.57270
H         -2.50000       -1.85840       -2.29850
H         -2.62840       -1.78860       -0.52840
H         -1.36500        2.57650       -2.52510
H          0.18260        3.24910       -2.96520
H         -0.52180        1.94970       -3.93120
H          1.71410        0.85800       -3.77320
H          2.20240        2.23190       -2.79850
H          2.52210        0.62910       -2.21810
H         -2.23320       -0.08480        3.47950
H         -2.93560       -1.71950        3.52780
H         -1.60800       -1.30990        4.63090
H          0.37570        1.88240        3.69650
H          0.14750        2.89420        5.92960
H          2.01380        4.19700        6.91170
H          4.12760        4.49120        5.64710
H          4.38400        3.48680        3.40250
H         -4.33920        1.24000        3.04670
H         -4.99600       -0.69890        1.12020
H          0.84510       -3.74560       -3.81730
H         -0.94210       -3.65960       -4.04400
H          0.11620       -4.17020       -5.36120
H         -6.09440        2.54420        1.36420
H         -8.07690        0.75070        1.47730
H         -7.01700        4.00990        2.90760
H         -8.04780        4.47420        5.09740
H         -8.44140        2.63500        6.71300
H         -7.79900        0.31140        6.12950
H         -6.76460       -0.18150        3.94360
H         -7.19450        0.24610       -2.81090
H         -9.01320       -0.84490       -4.08820
H        -10.83440       -2.03350       -2.89300
H        -10.82940       -2.14730       -0.41620
H         -9.02140       -1.08970        0.87520
