# Supplementary material for: Reference-free NOE NMR analysis
Source: Chem Sci. 2020 Aug 31;11(36):9930–6. doi: 10.1039/d0sc02970j (PMC8162118; doi:10.1039/d0sc02970j)
Supplement: SC-011-D0SC02970J-s006 [file SC-011-D0SC02970J-s006.piz › taxol_structures/7epi_structures/7epi_conformation_16]

113
Taxol
O          2.89060       -2.53030        2.74510
C          2.60560       -1.12530        2.67330
C          1.26410       -1.35170        1.91220
C          1.61260       -2.87220        2.15880
C          1.81360       -3.85060        1.01270
C          1.36360       -3.27170       -0.32100
C          1.83510       -1.81440       -0.59390
C          1.13530       -0.82470        0.43270
C          1.49600        0.71540        0.31060
C          0.52540        1.66260       -0.55400
C         -0.86550        1.85010        0.12620
C         -2.06200        1.10980       -0.50840
C         -1.64510       -0.06770       -1.37640
C         -0.45030       -0.05900       -2.03210
C          0.38150        1.24180       -2.05170
C          1.54030       -1.62500       -2.12410
C          0.12060       -1.30890       -2.65790
O          0.11820       -0.86650        2.68910
C         -1.02450       -1.60560        2.60580
O         -1.19030       -2.53870        1.83160
O         -0.05670       -3.36060       -0.44350
C          3.38710       -1.75430       -0.48700
O          1.50890        1.32100        1.64600
C          2.60520        2.02400        2.03170
O          3.62700        2.15910        1.38140
O          1.14090        2.97510       -0.55250
O         -2.92250        0.64680        0.55480
C         -3.76790        1.59150        1.07110
O         -3.70770        2.78970        0.81950
C         -2.65180       -1.19290       -1.44540
C         -0.37940        2.30930       -2.90420
C          1.77590        1.22220       -2.74230
O          2.44440       -1.83570       -2.94950
O          0.10360       -1.08240       -4.07950
C          0.14760       -2.07960       -4.99180
O          0.22760       -1.82390       -6.19150
C         -2.01240       -1.14370        3.62920
C          2.40120        2.61080        3.38360
C          1.20850        2.44920        4.10340
C          1.07240        3.02010        5.37110
C          2.12200        3.75310        5.92430
C          3.31040        3.91880        5.21390
C          3.45090        3.35000        3.94660
C         -4.75480        0.96550        2.06850
O         -4.79220       -0.46570        2.04820
C          0.03530       -3.49450       -4.50330
C         -6.17530        1.59000        1.89920
N         -7.13130        0.79500        1.11910
C         -6.87520        0.35100       -0.15370
O         -5.77640        0.47930       -0.68180
C         -6.80370        1.87810        3.26020
C         -7.17740        3.18730        3.60220
C         -7.76290        3.45660        4.84090
C         -7.98500        2.42300        5.74920
C         -7.62400        1.11770        5.42130
C         -7.03870        0.84490        4.18400
C         -7.99210       -0.31400       -0.87780
C         -7.99070       -0.27050       -2.27850
C         -9.01480       -0.88500       -3.00150
C        -10.03800       -1.55270       -2.32920
C        -10.03670       -1.61320       -0.93540
C         -9.01440       -0.99870       -0.20710
H          0.06960       -0.90050        0.23330
H          3.39720       -0.58670        2.14940
H          2.50250       -0.69900        3.67700
H          0.99980       -3.34260        2.93970
H          1.25160       -4.76940        1.22200
H          2.86790       -4.14580        0.94590
H          1.75310       -3.93300       -1.10620
H          2.50440        0.80190       -0.09680
H         -1.11850        2.91990        0.13550
H         -0.80650        1.59110        1.19020
H         -2.65410        1.78040       -1.14250
H         -0.49030       -2.18110       -2.44000
H         -0.49000       -3.26780        0.43560
H          3.77240       -1.93250        0.51300
H          3.85670       -2.52230       -1.11530
H          3.78140       -0.79110       -0.82460
H          1.15830        3.30370        0.36290
H         -3.65980       -0.78660       -1.57270
H         -2.50000       -1.85840       -2.29850
H         -2.62840       -1.78860       -0.52840
H         -1.36500        2.57650       -2.52510
H          0.18260        3.24910       -2.96520
H         -0.52180        1.94970       -3.93120
H          1.71410        0.85800       -3.77320
H          2.20240        2.23190       -2.79850
H          2.52210        0.62910       -2.21810
H         -2.23320       -0.08480        3.47950
H         -2.93560       -1.71950        3.52780
H         -1.60800       -1.30990        4.63090
H          0.37570        1.88240        3.69650
H          0.14750        2.89420        5.92960
H          2.01380        4.19700        6.91170
H          4.12760        4.49120        5.64710
H          4.38400        3.48680        3.40250
H         -4.33920        1.24000        3.04670
H         -4.99600       -0.69890        1.12020
H          0.84510       -3.74560       -3.81730
H         -0.94210       -3.65960       -4.04400
H          0.11620       -4.17020       -5.36120
H         -6.09440        2.54420        1.36420
H         -8.07690        0.75070        1.47730
H         -7.01700        4.00990        2.90760
H         -8.04780        4.47420        5.09740
H         -8.44140        2.63500        6.71300
H         -7.79900        0.31140        6.12950
H         -6.76460       -0.18150        3.94360
H         -7.19450        0.24610       -2.81090
H         -9.01320       -0.84490       -4.08820
H        -10.83440       -2.03350       -2.89300
H        -10.82940       -2.14730       -0.41620
H         -9.02140       -1.08970        0.87520
