# Supplementary material for: Reference-free NOE NMR analysis
Source: Chem Sci. 2020 Aug 31;11(36):9930–6. doi: 10.1039/d0sc02970j (PMC8162118; doi:10.1039/d0sc02970j)
Supplement: SC-011-D0SC02970J-s006 [file SC-011-D0SC02970J-s006.piz › taxol_structures/7epi_structures/7epi_conformation_11]

113
Taxol
O          2.67480       -2.88760        2.56100
C          2.35700       -1.49410        2.70280
C          1.11530       -1.60120        1.76410
C          1.45290       -3.14140        1.82670
C          1.75510       -3.95150        0.57590
C          1.46490       -3.17410       -0.70100
C          1.97010       -1.70380       -0.70150
C          1.16180       -0.85950        0.37380
C          1.55930        0.66790        0.53000
C          0.72040        1.77610       -0.28670
C         -0.73480        1.89940        0.25950
C         -1.85960        1.30520       -0.60970
C         -1.37140        0.25550       -1.59410
C         -0.10960        0.31930       -2.10550
C          0.74010        1.58180       -1.83770
C          1.85090       -1.28320       -2.20850
C          0.50520       -0.84780       -2.84130
O         -0.11820       -1.22670        2.46330
C         -1.23290       -1.94600        2.14990
O         -1.29820       -2.75720        1.23580
O          0.06850       -3.21010       -0.99830
C          3.50110       -1.69340       -0.41680
O          1.44840        1.04090        1.93960
C          2.34540        1.93890        2.42310
O          3.26450        2.42090        1.77860
O          1.30860        3.07390       -0.01440
O         -2.83720        0.71680        0.27470
C         -3.77300        1.58030        0.77280
O         -3.76370        2.79120        0.58740
C         -2.38580       -0.81140       -1.93820
C          0.10020        2.78650       -2.60230
C          2.20380        1.61660       -2.36270
O          2.84160       -1.39150       -2.94990
O          0.65400       -0.41840       -4.20720
C          0.79690       -1.27600       -5.24340
O          1.02590       -0.85380       -6.37490
C         -2.32910       -1.64660        3.12200
C          2.07330        2.24280        3.85190
C          0.91110        1.80550        4.50310
C          0.70370        2.11610        5.84900
C          1.65130        2.86390        6.54780
C          2.80700        3.30610        5.90450
C          3.01830        2.99860        4.55900
C         -4.82050        0.83930        1.61650
O         -4.80070       -0.57810        1.41100
C          0.60850       -2.74210       -4.98240
C         -6.22330        1.47810        1.34690
N         -7.33050        0.52270        1.24540
C         -7.44940       -0.33660        0.17760
O         -6.55780       -0.45020       -0.66090
C         -6.56560        2.51940        2.40660
C         -6.67420        3.87360        2.05480
C         -6.98500        4.83510        3.01850
C         -7.19220        4.45610        4.34340
C         -7.08830        3.11550        4.70850
C         -6.77710        2.15190        3.74770
C         -8.67430       -1.18010        0.11890
C         -9.88810       -0.77340        0.68940
C        -11.00930       -1.60390        0.61130
C        -10.92570       -2.83430       -0.04090
C         -9.72470       -3.23610       -0.62480
C         -8.60180       -2.40950       -0.54980
H          0.12530       -0.87510        0.04700
H          3.18380       -0.86060        2.37360
H          2.12990       -1.25080        3.74650
H          0.78030       -3.71290        2.48100
H          1.15490       -4.86990        0.58900
H          2.80420       -4.27170        0.57810
H          1.93890       -3.72240       -1.52570
H          2.61400        0.76390        0.26430
H         -0.97740        2.96050        0.41590
H         -0.79840        1.47420        1.26870
H         -2.36030        2.08210       -1.19900
H         -0.14400       -1.71990       -2.82130
H         -0.46240       -3.25900       -0.17050
H          3.77060       -1.99250        0.59180
H          4.02920       -2.39340       -1.07720
H          3.94240       -0.70770       -0.59270
H          2.26200        2.97010        0.18380
H         -3.37660       -0.36150       -2.07020
H         -2.16850       -1.32140       -2.88010
H         -2.44610       -1.55650       -1.13960
H         -0.91570        3.03230       -2.29580
H          0.68400        3.70490       -2.46550
H          0.06610        2.58230       -3.67990
H          2.25640        1.40370       -3.43560
H          2.64910        2.61010       -2.22420
H          2.87460        0.93250       -1.84800
H         -2.54100       -0.57540        3.12350
H         -3.23090       -2.19040        2.83020
H         -2.03280       -1.97640        4.12110
H          0.15470        1.22940        3.97720
H         -0.19870        1.77840        6.35360
H          1.48720        3.10590        7.59570
H          3.54260        3.89220        6.45080
H          3.92300        3.35140        4.06730
H         -4.51090        0.98320        2.65760
H         -5.13370       -0.72170        0.49820
H          1.32850       -3.11400       -4.25260
H         -0.41830       -2.94100       -4.66670
H          0.77990       -3.29020       -5.91490
H         -6.20180        1.97680        0.36810
H         -8.02440        0.51770        1.98060
H         -6.50900        4.19380        1.02730
H         -7.06280        5.88200        2.73480
H         -7.43300        5.20700        5.09200
H         -7.24870        2.82150        5.74310
H         -6.69740        1.11060        4.05540
H         -9.99080        0.19230        1.17560
H        -11.95200       -1.28850        1.05300
H        -11.80050       -3.47790       -0.10090
H         -9.66290       -4.19200       -1.13950
H         -7.66940       -2.73070       -1.00950
