# Supplementary material for: Reference-free NOE NMR analysis
Source: Chem Sci. 2020 Aug 31;11(36):9930–6. doi: 10.1039/d0sc02970j (PMC8162118; doi:10.1039/d0sc02970j)
Supplement: SC-011-D0SC02970J-s006 [file SC-011-D0SC02970J-s006.piz › taxol_structures/7epi_structures/7epi_conformation_8]

113
Taxol
O          2.26260       -1.94910        3.22490
C          1.78120       -0.63610        2.89330
C          0.65560       -1.19860        1.97100
C          1.15830       -2.58260        2.53450
C          1.67150       -3.68600        1.62340
C          1.44100       -3.37340        0.15110
C          1.78150       -1.91550       -0.27130
C          0.75400       -0.91570        0.41960
C          0.93240        0.63400        0.12240
C          0.06360        1.27900       -1.07050
C         -1.46160        1.24490       -0.70710
C         -2.36440        0.41250       -1.63740
C         -1.63350       -0.82600       -2.13190
C         -0.31050       -0.74070       -2.44930
C          0.35850        0.65540       -2.47720
C          1.81150       -1.99980       -1.83760
C          0.52520       -1.97240       -2.69490
O         -0.66430       -0.80520        2.46580
C         -1.65900       -1.72210        2.34200
O         -1.59550       -2.72180        1.63710
O          0.09500       -3.68480       -0.21620
C          3.25740       -1.60190        0.11850
O          0.57060        1.37960        1.32610
C          1.24190        2.52980        1.58280
O          2.15180        2.97360        0.89880
O          0.38760        2.68770       -1.16960
O         -3.56860        0.02850       -0.94010
C         -4.55480        0.96900       -0.94680
O         -4.43910        2.12130       -1.35620
C         -2.46810       -2.08040       -2.23300
C         -0.24600        1.49870       -3.65090
C          1.87810        0.73910       -2.80230
O          2.89410       -2.19620       -2.41500
O          0.81710       -1.96490       -4.10590
C          1.17060       -3.07110       -4.79910
O          1.49830       -2.98790       -5.98090
C         -2.78190       -1.40890        3.28030
C          0.74830        3.15650        2.83500
C         -0.45070        2.76340        3.44510
C         -0.86180        3.37150        4.63320
C         -0.08630        4.37710        5.20980
C          1.10150        4.78080        4.60060
C          1.51880        4.17360        3.41450
C         -5.89530        0.39900       -0.48570
O         -6.93110        1.38970       -0.65700
C          1.09230       -4.39900       -4.10390
C         -5.84390       -0.11220        0.97250
N         -5.93540        0.97030        1.95110
C         -4.84330        1.71570        2.32380
O         -3.71590        1.50930        1.88850
C         -6.93790       -1.13960        1.24860
C         -6.59390       -2.44890        1.62390
C         -7.58180       -3.40100        1.88640
C         -8.92770       -3.06020        1.77570
C         -9.28760       -1.76830        1.40030
C         -8.30120       -0.81480        1.13840
C         -5.09560        2.83290        3.26990
C         -4.29660        3.97890        3.17260
C         -4.50070        5.05010        4.04370
C         -5.49700        4.97620        5.01720
C         -6.28670        3.83080        5.12650
C         -6.08710        2.75630        4.25660
H         -0.22990       -1.18680        0.03760
H          2.55670       -0.02550        2.42490
H          1.42890       -0.11380        3.78970
H          0.49110       -3.01610        3.29230
H          1.16850       -4.62680        1.87990
H          2.74130       -3.85320        1.79910
H          2.05690       -4.07530       -0.42630
H          1.99240        0.82600       -0.05680
H         -1.86170        2.26650       -0.66230
H         -1.59620        0.86390        0.31240
H         -2.67860        0.97350       -2.52130
H         -0.02170       -2.88140       -2.45520
H         -0.51690       -3.52930        0.53890
H          3.44740       -1.57900        1.18660
H          3.94100       -2.36730       -0.27150
H          3.59280       -0.64470       -0.29110
H          1.29920        2.83910       -0.84570
H         -3.44010       -1.85260       -2.68510
H         -2.02370       -2.84630       -2.87280
H         -2.63570       -2.50840       -1.23990
H         -1.25060        1.87620       -3.47170
H          0.35100        2.39710       -3.85340
H         -0.26740        0.91360       -4.57840
H          2.11290        0.25700       -3.75770
H          2.20790        1.78230       -2.88920
H          2.52300        0.31070       -2.04080
H         -3.72570       -1.72820        2.83810
H         -2.61810       -1.93350        4.22460
H         -2.83690       -0.33520        3.47080
H         -1.08210        1.99490        3.00400
H         -1.79340        3.06630        5.10500
H         -0.41180        4.85110        6.13310
H          1.70220        5.56850        5.04940
H          2.44770        4.49590        2.94800
H         -6.13460       -0.41840       -1.17700
H         -6.47360        2.25550       -0.66730
H          1.74200       -4.43030       -3.22850
H          0.05680       -4.62710       -3.84060
H          1.43820       -5.17730       -4.79220
H         -4.87820       -0.60550        1.13160
H         -6.86180        1.24400        2.25230
H         -5.55170       -2.74620        1.71310
H         -7.30060       -4.41060        2.17640
H         -9.69600       -3.80200        1.97890
H        -10.33790       -1.50220        1.30790
H         -8.61100        0.18480        0.83880
H         -3.51720        4.04300        2.41560
H         -3.88150        5.94070        3.96400
H         -5.65450        5.81110        5.69660
H         -7.05410        3.77370        5.89540
H         -6.69390        1.86340        4.37860
