# Supplementary material for: Reference-free NOE NMR analysis
Source: Chem Sci. 2020 Aug 31;11(36):9930–6. doi: 10.1039/d0sc02970j (PMC8162118; doi:10.1039/d0sc02970j)
Supplement: SC-011-D0SC02970J-s006 [file SC-011-D0SC02970J-s006.piz › taxol_structures/7epi_structures/7epi_conformation_6]

113
Taxol
O          2.68990       -2.93390        2.43460
C          2.46300       -1.52400        2.58700
C          1.13310       -1.57030        1.77310
C          1.39590       -3.12540        1.81300
C          1.54610       -3.95100        0.54440
C          1.17780       -3.16300       -0.70560
C          1.75090       -1.71860       -0.76050
C          1.08010       -0.83860        0.37870
C          1.54550        0.67260        0.48450
C          0.65260        1.79850       -0.24280
C         -0.74750        1.92800        0.43600
C         -1.96050        1.41640       -0.36620
C         -1.58940        0.35420       -1.38740
C         -0.36860        0.37640       -1.99170
C          0.53800        1.61160       -1.79130
C          1.52220       -1.29230       -2.25410
C          0.14640       -0.80720       -2.77460
O         -0.00320       -1.12980        2.58730
C         -1.18210       -1.78300        2.38700
O         -1.38490       -2.58280        1.48300
O         -0.24070       -3.13280       -0.87110
C          3.29990       -1.77920       -0.61210
O          1.60650        1.05270        1.89460
C          2.58800        1.91600        2.26490
O          3.43250        2.37580        1.51100
O          1.27840        3.08630       -0.01600
O         -2.91900        0.87620        0.56970
C         -3.79280        1.78380        1.09750
O         -3.73910        2.99370        0.90790
C         -2.66890       -0.66590       -1.66430
C         -0.12150        2.84190       -2.49680
C          1.95200        1.60190       -2.44070
O          2.44250       -1.43670       -3.07580
O          0.19990       -0.37700       -4.14740
C          0.21260       -1.23270       -5.19450
O          0.35750       -0.81290       -6.34070
C         -2.15920       -1.41690        3.45850
C          2.51990        2.20500        3.72040
C          1.42690        1.82190        4.51010
C          1.41570        2.11130        5.87670
C          2.49080        2.78370        6.45780
C          3.57820        3.17280        5.67620
C          3.59340        2.88660        4.30970
C         -4.85930        1.10550        1.96690
O         -4.73000       -0.31630        2.04760
C         -0.01380       -2.69120       -4.92190
C         -6.26690        1.56830        1.46280
N         -7.21200        0.49380        1.14310
C         -6.98040       -0.40820        0.13290
O         -5.89420       -0.47490       -0.43640
C         -6.92220        2.51410        2.46200
C         -7.17340        3.84920        2.10970
C         -7.78030        4.71980        3.01680
C         -8.14320        4.26750        4.28420
C         -7.89920        2.94470        4.64850
C         -7.29230        2.07160        3.74430
C         -8.07880       -1.35650       -0.19480
C         -7.73950       -2.60660       -0.72930
C         -8.73860       -3.52720       -1.05130
C        -10.07900       -3.19910       -0.85010
C        -10.42390       -1.94970       -0.33390
C         -9.42760       -1.02540       -0.00870
H          0.01830       -0.81510        0.14610
H          3.28650       -0.93760        2.17280
H          2.35070       -1.26080        3.64450
H          0.75520       -3.66130        2.52670
H          0.90790       -4.84060        0.61730
H          2.57520       -4.31970        0.45350
H          1.54690       -3.73440       -1.56740
H          2.56620        0.73260        0.10230
H         -0.94300        2.98150        0.68210
H         -0.73790        1.43520        1.41620
H         -2.44750        2.22790       -0.91760
H         -0.52570       -1.65880       -2.70310
H         -0.69440       -3.14310        0.00260
H          3.64450       -2.10170        0.36580
H          3.73590       -2.49550       -1.32070
H          3.76730       -0.81180       -0.82000
H          2.24790        2.97130        0.06200
H         -3.63260       -0.15970       -1.78320
H         -2.51630       -1.21900       -2.59390
H         -2.74550       -1.38170       -0.84060
H         -1.08090        3.14580       -2.08140
H          0.51930        3.73020       -2.43760
H         -0.28520        2.63210       -3.56140
H          1.90230        1.40970       -3.51780
H          2.44630        2.57480       -2.32370
H          2.63870        0.88210       -2.00180
H         -2.36590       -0.34510        3.42160
H         -3.08840       -1.97150        3.30550
H         -1.75310       -1.69220        4.43540
H          0.57470        1.30460        4.07770
H          0.56740        1.81500        6.48950
H          2.47970        3.00850        7.52220
H          4.41370        3.70020        6.13110
H          4.44710        3.19640        3.70980
H         -4.65790        1.46820        2.98190
H         -4.83350       -0.63480        1.12430
H          0.74790       -3.09550       -4.25400
H         -1.01860       -2.84950       -4.52320
H          0.05850       -3.24100       -5.86620
H         -6.14650        2.11270        0.51620
H         -8.07460        0.45310        1.66960
H         -6.89540        4.22510        1.12640
H         -7.96940        5.75280        2.73440
H         -8.61570        4.94760        4.98880
H         -8.18160        2.59390        5.63820
H         -7.10770        1.04200        4.04730
H         -6.69650       -2.87000       -0.89190
H         -8.47170       -4.49870       -1.46060
H        -10.85720       -3.91570       -1.10350
H        -11.47150       -1.69300       -0.19230
H         -9.72530       -0.04870        0.36170
