# Supplementary material for: Reference-free NOE NMR analysis
Source: Chem Sci. 2020 Aug 31;11(36):9930–6. doi: 10.1039/d0sc02970j (PMC8162118; doi:10.1039/d0sc02970j)
Supplement: SC-011-D0SC02970J-s006 [file SC-011-D0SC02970J-s006.piz › taxol_structures/7epi_structures/7epi_conformation_1]

113
Taxol
O          2.87450       -2.53440        2.76670
C          2.54360       -1.13710        2.73930
C          1.22370       -1.38480        1.94570
C          1.59760       -2.89830        2.18860
C          1.80570       -3.87210        1.03910
C          1.38290       -3.28460       -0.30080
C          1.85120       -1.82350       -0.55170
C          1.12530       -0.84680        0.46790
C          1.49480        0.69180        0.36950
C          0.54230        1.65950       -0.49870
C         -0.85730        1.81930        0.17040
C         -2.04420        1.10440       -0.50720
C         -1.61430       -0.06260       -1.38370
C         -0.40670       -0.04710       -2.01560
C          0.42290        1.25590       -2.00410
C          1.58480       -1.61550       -2.08430
C          0.17550       -1.29220       -2.64200
O          0.05210       -0.92550        2.69850
C         -1.07470       -1.68420        2.58630
O         -1.20470       -2.61920        1.80750
O         -0.03350       -3.37780       -0.45800
C          3.40100       -1.75700       -0.41600
O          1.52360        1.25840        1.71700
C          2.44280        2.22670        1.96820
O          3.27020        2.62700        1.16320
O          1.10660        2.99530       -0.46150
O         -2.93160        0.63090        0.52920
C         -3.80330        1.56500        1.02060
O         -3.77130        2.75910        0.74610
C         -2.62170       -1.18440       -1.48550
C         -0.32310        2.33280       -2.85780
C          1.82890        1.24490       -2.66980
O          2.50700       -1.80950       -2.89350
O          0.18930       -1.04980       -4.06110
C          0.25550       -2.03710       -4.98300
O          0.36660       -1.76820       -6.17720
C         -2.09330       -1.24600        3.58960
C          2.32520        2.72180        3.36420
C          1.26160        2.35770        4.20190
C          1.20030        2.84750        5.50860
C          2.19570        3.70230        5.98210
C          3.25330        4.07280        5.15210
C          3.31860        3.58570        3.84510
C         -4.78030        0.93310        2.02500
O         -4.83000       -0.49710        1.98640
C          0.12960       -3.45690       -4.51260
C         -6.19740        1.57500        1.88900
N         -7.18730        0.81190        1.11830
C         -6.94330        0.29340       -0.12820
O         -5.82690        0.30470       -0.63530
C         -6.79190        1.85410        3.26750
C         -7.10550        3.16780        3.64960
C         -7.65670        3.42750        4.90600
C         -7.90320        2.38010        5.79200
C         -7.60050        1.07050        5.42440
C         -7.04960        0.80730        4.16950
C         -8.09770       -0.30620       -0.85090
C         -8.06540       -0.32010       -2.25190
C         -9.12470       -0.87350       -2.97370
C        -10.21470       -1.42300       -2.29950
C        -10.24550       -1.42680       -0.90470
C         -9.18820       -0.87330       -0.17770
H          0.06450       -0.92190        0.24470
H          3.32410       -0.55130        2.24820
H          2.40860       -0.74940        3.75490
H          0.99760       -3.37870        2.97360
H          1.23190       -4.78650        1.23490
H          2.85840       -4.17650        0.98830
H          1.79300       -3.93760       -1.08230
H          2.51220        0.76350       -0.01970
H         -1.11390        2.88690        0.22650
H         -0.81010        1.51380        1.22300
H         -2.61390        1.79010       -1.14500
H         -0.44080       -2.16590       -2.44590
H         -0.48600       -3.30990        0.41370
H          3.76860       -1.91280        0.59410
H          3.88320       -2.53480       -1.02250
H          3.80040       -0.79960       -0.76410
H          2.07950        2.93970       -0.36430
H         -3.62610       -0.77340       -1.62770
H         -2.45440       -1.84020       -2.34310
H         -2.61730       -1.79090       -0.57520
H         -1.30890        2.60680       -2.48460
H          0.24630        3.26880       -2.91040
H         -0.45980        1.97900       -3.88760
H          1.78530        0.89420       -3.70630
H          2.25650        2.25510       -2.70490
H          2.56540        0.64460       -2.14050
H         -2.31020       -0.18400        3.45780
H         -3.01290       -1.81860        3.44630
H         -1.71880       -1.43490        4.59880
H          0.47020        1.70010        3.85250
H          0.37460        2.56580        6.15810
H          2.14530        4.08370        6.99970
H          4.02630        4.74240        5.52250
H          4.14790        3.88360        3.20620
H         -4.34680        1.19160        2.99980
H         -5.03400       -0.71330        1.05300
H          0.92230       -3.71660       -3.81000
H         -0.85890       -3.62520       -4.07880
H          0.23030       -4.12350       -5.37560
H         -6.11720        2.53570        1.36600
H         -8.14100        0.85660        1.45360
H         -6.92390        4.00130        2.97350
H         -7.89520        4.44870        5.19400
H         -8.33270        2.58490        6.76970
H         -7.79380        0.25360        6.11550
H         -6.81930       -0.22210        3.89740
H         -7.21760        0.10460       -2.78570
H         -9.09860       -0.87770       -4.06080
H        -11.03880       -1.85610       -2.86220
H        -11.09150       -1.86940       -0.38330
H         -9.22370       -0.91960        0.90680
