# Supplementary material for: Reference-free NOE NMR analysis
Source: Chem Sci. 2020 Aug 31;11(36):9930–6. doi: 10.1039/d0sc02970j (PMC8162118; doi:10.1039/d0sc02970j)
Supplement: SC-011-D0SC02970J-s006 [file SC-011-D0SC02970J-s006.piz › taxol_structures/7epi_structures/7epi_conformation_10]

113
Taxol
O          2.64590       -3.09390        2.23330
C          2.46230       -1.69090        2.47980
C          1.11470       -1.64990        1.69520
C          1.33390       -3.21060        1.63100
C          1.43260       -3.95730        0.30960
C          1.06450       -3.08030       -0.87990
C          1.67850       -1.65210       -0.85510
C          1.05380       -0.82950        0.35120
C          1.56130        0.65920        0.54420
C          0.68120        1.84850       -0.09090
C         -0.70480        1.95710        0.62190
C         -1.94220        1.54650       -0.19980
C         -1.61790        0.54620       -1.29610
C         -0.40450        0.57380       -1.91440
C          0.53900        1.76780       -1.64680
C          1.43620       -1.12500       -2.31420
C          0.06610       -0.57140       -2.77820
O          0.00970       -1.23150        2.56210
C         -1.19110       -1.83880        2.35020
O         -1.43800       -2.57080        1.40100
O         -0.35550       -2.99880       -1.01300
C          3.22770       -1.76490       -0.74190
O          1.65650        0.94650        1.97430
C          2.66070        1.76670        2.37990
O          3.50280        2.25440        1.64090
O          1.33680        3.10600        0.20890
O         -2.91410        0.96770        0.69700
C         -3.75040        1.85650        1.31030
O         -3.62940        3.07410        1.25790
C         -2.72710       -0.42810       -1.62180
C         -0.09560        3.06030       -2.25820
C          1.94190        1.76300       -2.31990
O          2.33830       -1.24030       -3.16040
O          0.10990       -0.05630       -4.12200
C          0.08230       -0.84360       -5.22120
O          0.22010       -0.35550       -6.34090
C         -2.13120       -1.51790        3.46860
C          2.61700        1.97500        3.85030
C          1.54260        1.53810        4.63800
C          1.55380        1.75290        6.01820
C          2.63220        2.40540        6.61550
C          3.70110        2.84790        5.83680
C          3.69440        2.63530        4.45680
C         -4.90140        1.13770        2.02300
O         -4.66920       -0.26820        2.16600
C         -0.17920       -2.31010       -5.03740
C         -6.21480        1.46680        1.24210
N         -7.16950        0.35860        1.15170
C         -6.93060       -0.73850        0.35670
O         -5.85100       -0.90650       -0.20560
C         -6.93000        2.68230        1.81720
C         -7.10930        3.83130        1.03100
C         -7.77570        4.94630        1.54360
C         -8.27330        4.92640        2.84500
C         -8.10640        3.79210        3.63670
C         -7.44060        2.67570        3.12750
C         -8.01400       -1.75290        0.25740
C         -9.36660       -1.41250        0.39250
C        -10.34840       -2.40150        0.28930
C         -9.98520       -3.72630        0.04490
C         -8.64130       -4.06700       -0.10570
C         -7.65670       -3.08220       -0.00480
H         -0.01150       -0.76350        0.14220
H          3.29270       -1.10100        2.08480
H          2.38000       -1.49290        3.55410
H          0.69390       -3.77330        2.32430
H          0.76810       -4.82990        0.33990
H          2.44760       -4.35050        0.17310
H          1.39960       -3.60550       -1.78400
H          2.57630        0.71950        0.14700
H         -0.86690        2.99020        0.96040
H         -0.69520        1.38110        1.55560
H         -2.40770        2.41170       -0.68420
H         -0.62860       -1.40740       -2.74860
H         -0.79280       -3.05450       -0.13260
H          3.58080       -2.16400        0.20410
H          3.63050       -2.44220       -1.50630
H          3.71830       -0.79840       -0.89180
H          2.30520        2.96790        0.25720
H         -3.68660        0.09950       -1.66260
H         -2.61350       -0.90000       -2.60070
H         -2.78880       -1.21070       -0.85980
H         -1.03390        3.36840       -1.79990
H          0.57540        3.92260       -2.16020
H         -0.29070        2.92330       -3.32930
H          1.86960        1.64550       -3.40640
H          2.46610        2.71150       -2.14620
H          2.61440        0.99630       -1.94290
H         -3.07390       -2.04820        3.31240
H         -1.70290       -1.85460        4.41640
H         -2.31910       -0.44240        3.49790
H          0.68760        1.03560        4.19400
H          0.71980        1.41460        6.62910
H          2.63810        2.57300        7.69040
H          4.53910        3.35990        6.30440
H          4.53370        2.98650        3.85940
H         -4.91960        1.52860        3.04590
H         -4.72150       -0.64060        1.25780
H          0.58300       -2.77610       -4.41170
H         -1.18060       -2.46730       -4.63000
H         -0.13910       -2.80000       -6.01600
H         -5.94620        1.68960        0.19950
H         -8.02050        0.41610        1.69490
H         -6.72840        3.87170        0.01220
H         -7.90540        5.83230        0.92650
H         -8.79100        5.79600        3.24200
H         -8.49570        3.77800        4.65200
H         -7.32410        1.79990        3.76350
H         -9.67880       -0.38440        0.55140
H        -11.39880       -2.13830        0.39150
H        -10.75210       -4.49350       -0.03630
H         -8.36030       -5.09880       -0.30370
H         -6.61070       -3.35620       -0.12590
