# Supplementary material for: Reference-free NOE NMR analysis
Source: Chem Sci. 2020 Aug 31;11(36):9930–6. doi: 10.1039/d0sc02970j (PMC8162118; doi:10.1039/d0sc02970j)
Supplement: SC-011-D0SC02970J-s006 [file SC-011-D0SC02970J-s006.piz › taxol_structures/7epi_structures/7epi_conformation_7]

113
Taxol
O          2.93660       -1.31460        3.33390
C          2.24010       -0.11880        2.94990
C          1.15750       -0.91100        2.15540
C          1.90820       -2.15820        2.76110
C          2.54360       -3.22420        1.88130
C          2.14710       -3.07780        0.41810
C          2.20190       -1.62410       -0.13070
C          1.09800       -0.74220        0.59090
C          0.99980        0.77850        0.15710
C         -0.10770        1.18150       -0.94220
C         -1.54930        0.97180       -0.38060
C         -2.37760       -0.17680       -0.99410
C         -1.50500       -1.29220       -1.55490
C         -0.28620       -1.00260       -2.09460
C          0.09390        0.47850       -2.32550
C          2.08760       -1.81300       -1.68510
C          0.73200       -2.08030       -2.38880
O         -0.18030       -0.68610        2.70960
C         -1.03980       -1.74050        2.67120
O         -0.80730       -2.80980        2.12350
O          0.84930       -3.63390        0.20100
C          3.63380       -1.05240        0.08550
O          0.72200        1.59470        1.33680
C          1.28430        2.83140        1.38000
O          2.01800        3.29310        0.51860
O         -0.01520        2.60870       -1.17470
O         -3.23070       -0.66610        0.06900
C         -4.54550       -0.83530       -0.25700
O         -5.02540       -0.74170       -1.38290
C         -2.09220       -2.68180       -1.46680
C         -0.82580        1.07050       -3.44320
C          1.50890        0.79760       -2.89150
O          3.12230       -1.84840       -2.37120
O          0.85710       -2.12270       -3.82250
C          1.34350       -3.19000       -4.49590
O          1.52430       -3.13130       -5.71020
C         -2.28640       -1.42040        3.43160
C          0.91620        3.54320        2.63080
C         -0.06480        3.06020        3.50750
C         -0.36740        3.76440        4.67540
C          0.30360        4.95110        4.97040
C          1.27630        5.44020        4.09910
C          1.58190        4.73980        2.93050
C         -5.38000       -1.21880        0.96250
O         -6.65990       -1.72060        0.53000
C          1.59580       -4.45660       -3.73100
C         -5.54780       -0.00550        1.91270
N         -6.53410        0.94970        1.41360
C         -6.18260        1.97280        0.56320
O         -5.03460        2.12410        0.15840
C         -5.91190       -0.36230        3.35040
C         -5.50270        0.50050        4.38470
C         -5.82310        0.22980        5.71630
C         -6.56760       -0.90210        6.03590
C         -6.99790       -1.75740        5.02420
C         -6.67850       -1.48720        3.69060
C         -7.27330        2.88010        0.11440
C         -7.12980        3.52600       -1.12110
C         -8.12810        4.38440       -1.58560
C         -9.26850        4.60780       -0.81470
C         -9.41020        3.98040        0.42350
C         -8.41390        3.11980        0.89240
H          0.14670       -1.19470        0.32510
H          2.88450        0.55820        2.38440
H          1.87010        0.41500        3.83210
H          1.36440       -2.63770        3.58650
H          2.24340       -4.21500        2.24460
H          3.63630       -3.18480        1.96880
H          2.82500       -3.71370       -0.16630
H          1.98250        1.08350       -0.20640
H         -2.13620        1.89320       -0.50520
H         -1.51290        0.84240        0.70830
H         -3.00020        0.22160       -1.79970
H          0.39790       -3.05470       -2.04280
H          0.29230       -3.54200        1.00710
H          3.90100       -0.89780        1.12690
H          4.39530       -1.73820       -0.30820
H          3.77450       -0.09940       -0.43370
H          0.91140        2.90150       -1.05390
H         -3.12890       -2.67710       -1.81800
H         -1.58330       -3.41330       -2.09810
H         -2.07260       -3.04340       -0.43470
H         -1.88450        1.10660       -3.19360
H         -0.54690        2.10280       -3.68810
H         -0.73480        0.48390       -4.36610
H          1.69780        0.27010       -3.83250
H          1.61300        1.86760       -3.11240
H          2.32480        0.57010       -2.20960
H         -2.65290       -0.43400        3.13870
H         -3.05590       -2.15910        3.19340
H         -2.08080       -1.44610        4.50410
H         -0.60740        2.14350        3.29340
H         -1.12940        3.39040        5.35540
H          0.06530        5.49860        5.87980
H          1.79550        6.36780        4.32910
H          2.34200        5.13230        2.25750
H         -4.86630       -2.05090        1.45690
H         -6.91230       -1.16770       -0.23770
H          2.32950       -4.30500       -2.93840
H          0.65750       -4.85250       -3.33540
H          2.00830       -5.20490       -4.41580
H         -4.57890        0.50920        1.96060
H         -7.50130        0.78680        1.66270
H         -4.93350        1.40020        4.15490
H         -5.49810        0.90610        6.50320
H         -6.82130       -1.11330        7.07170
H         -7.59040       -2.63510        5.27210
H         -7.04870       -2.17010        2.92870
H         -6.24190        3.35800       -1.72760
H         -8.01500        4.87980       -2.54700
H        -10.04500        5.27840       -1.17600
H        -10.29490        4.16900        1.02760
H         -8.53520        2.67050        1.87370
