# Supplementary material for: Reference-free NOE NMR analysis
Source: Chem Sci. 2020 Aug 31;11(36):9930–6. doi: 10.1039/d0sc02970j (PMC8162118; doi:10.1039/d0sc02970j)
Supplement: SC-011-D0SC02970J-s006 [file SC-011-D0SC02970J-s006.piz › taxol_structures/7epi_structures/7epi_conformation_9]

113
Taxol
O          2.70180       -1.16880        3.28650
C          1.94300       -0.03290        2.84110
C          0.93780       -0.91950        2.04340
C          1.73600       -2.09340        2.73060
C          2.44660       -3.16740        1.92290
C          2.09970       -3.10060        0.44200
C          2.10320       -1.67040       -0.16870
C          0.93010       -0.80940        0.46970
C          0.79210        0.69730       -0.01540
C         -0.23830        1.02980       -1.21090
C         -1.71450        0.81150       -0.74160
C         -2.48030       -0.34800       -1.40250
C         -1.55320       -1.48450       -1.80210
C         -0.30460       -1.20240       -2.27490
C          0.07480        0.27500       -2.54630
C          2.05950       -1.94850       -1.71130
C          0.74090       -2.27760       -2.45520
O         -0.42920       -0.75850        2.54470
C         -1.21350       -1.86910        2.53310
O         -0.90630       -2.93190        2.00860
O          0.84280       -3.73300        0.19570
C          3.49800       -1.02120        0.07220
O          0.36610        1.51690        1.11680
C          0.84460        2.78540        1.18670
O          1.63940        3.27750        0.40020
O         -0.15610        2.44680       -1.50450
O         -3.49160       -0.80690       -0.47570
C         -4.72070       -0.24100       -0.65720
O         -4.99540        0.62290       -1.48630
C         -2.13180       -2.87090       -1.65410
C         -0.76020        0.81140       -3.75610
C          1.52420        0.59330       -3.01640
O          3.12460       -2.00650       -2.34800
O          0.93510       -2.39720       -3.87740
C          1.46670       -3.49310       -4.46560
O          1.70260       -3.50070       -5.67190
C         -2.46510       -1.64260        3.31720
C          0.31150        3.47860        2.38410
C         -0.86350        3.06000        3.02180
C         -1.32500        3.74210        4.14960
C         -0.61850        4.84010        4.64130
C          0.54690        5.26600        4.00370
C          1.01050        4.59000        2.87360
C         -5.77770       -0.85020        0.26040
O         -7.08250       -0.57940       -0.29440
C          1.69970       -4.71020       -3.61870
C         -5.65740       -0.27120        1.68910
N         -6.08410        1.12570        1.73890
C         -5.18370        2.16030        1.62840
O         -3.97850        1.97340        1.49600
C         -6.39230       -1.03500        2.78590
C         -6.01430       -0.81420        4.12500
C         -6.65460       -1.47540        5.17470
C         -7.69090       -2.36420        4.90550
C         -8.08990       -2.58480        3.58940
C         -7.44970       -1.92240        2.53750
C         -5.74360        3.53740        1.63880
C         -5.06180        4.53430        0.92890
C         -5.55400        5.84030        0.90550
C         -6.72270        6.15630        1.59790
C         -7.39770        5.17060        2.31900
C         -6.90970        3.86150        2.34440
H          0.00670       -1.30750        0.18270
H          2.56240        0.66320        2.27080
H          1.51240        0.50600        3.69220
H          1.19560       -2.56000        3.56580
H          2.17420       -4.15400        2.31820
H          3.53270       -3.07700        2.04790
H          2.83230       -3.72470       -0.08680
H          1.78650        1.04860       -0.29840
H         -2.30040        1.72790       -0.89890
H         -1.74660        0.66500        0.34500
H         -2.98070       -0.02900       -2.32020
H          0.39870       -3.23490       -2.07010
H          0.24640       -3.63200        0.97210
H          3.71320       -0.79790        1.11310
H          4.30590       -1.68990       -0.25220
H          3.61960       -0.09160       -0.49130
H          0.73150        2.78300       -1.26430
H         -3.16420       -2.89000       -2.02130
H         -1.60100       -3.62670       -2.23750
H         -2.13030       -3.17550       -0.60340
H         -1.82410        0.93060       -3.56350
H         -0.41860        1.80500       -4.07240
H         -0.65630        0.14510       -4.62150
H          1.79280        0.02480       -3.91330
H          1.63170        1.65380       -3.27810
H          2.28620        0.41670       -2.26250
H         -2.74090       -0.58520        3.29120
H         -3.27730       -2.22120        2.87030
H         -2.30820       -1.95390        4.35240
H         -1.44040        2.21940        2.64190
H         -2.24240        3.42200        4.63830
H         -0.98270        5.37110        5.51800
H          1.09060        6.12770        4.38410
H          1.91750        4.93260        2.37960
H         -5.64470       -1.93790        0.24890
H         -7.01930        0.31380       -0.69130
H          2.39310       -4.50260       -2.80300
H          0.74910       -5.09820       -3.24510
H          2.15400       -5.48920       -4.24000
H         -4.59530       -0.31120        1.95340
H         -7.08000        1.30090        1.78610
H         -5.21540       -0.11160        4.35790
H         -6.34810       -1.29250        6.20170
H         -8.19330       -2.87920        5.72050
H         -8.90720       -3.27100        3.37920
H         -7.80540       -2.11260        1.52730
H         -4.14820        4.29460        0.38780
H         -5.02460        6.61050        0.34970
H         -7.10430        7.17470        1.58120
H         -8.30150        5.42540        2.86790
H         -7.43660        3.11980        2.93760
