# Supplementary material for: Reference-free NOE NMR analysis
Source: Chem Sci. 2020 Aug 31;11(36):9930–6. doi: 10.1039/d0sc02970j (PMC8162118; doi:10.1039/d0sc02970j)
Supplement: SC-011-D0SC02970J-s006 [file SC-011-D0SC02970J-s006.piz › taxol_structures/7epi_structures/7epi_conformation_2]

113
Taxol
O          2.87000       -2.61200        2.63990
C          2.61090       -1.19950        2.62130
C          1.21920       -1.38430        1.94200
C          1.53640       -2.91360        2.16280
C          1.60940       -3.89810        1.00540
C          1.10800       -3.29480       -0.30010
C          1.62220       -1.85760       -0.59550
C          1.02310       -0.84930        0.47360
C          1.44210        0.67180        0.33320
C          0.44400        1.66830       -0.44400
C         -0.88950        1.85130        0.34580
C         -2.15370        1.19930       -0.25310
C         -1.83330        0.02240       -1.16440
C         -0.67790        0.00130       -1.88670
C          0.19050        1.27730       -1.93680
C          1.24870       -1.63570       -2.10420
C         -0.18580       -1.26080       -2.55500
O          0.14050       -0.86350        2.78740
C         -1.03080       -1.55940        2.77370
O         -1.27890       -2.48290        2.00990
O         -0.31960       -3.32190       -0.33970
C          3.17930       -1.86170       -0.58150
O          1.62410        1.23970        1.66760
C          2.60410        2.16840        1.82020
O          3.35950        2.53640        0.93310
O          1.04200        2.98930       -0.44760
O         -2.99660        0.74530        0.82840
C         -3.75860        1.71400        1.42100
O         -3.62290        2.91930        1.24700
C         -2.87510       -1.07200       -1.18850
C         -0.58510        2.38430       -2.72310
C          1.53600        1.22280       -2.71640
O          2.09940       -1.86040       -2.98090
O         -0.26970       -1.01570       -3.97120
C         -0.31030       -2.00200       -4.89560
O         -0.28070       -1.73410       -6.09490
C         -1.93910       -1.05870        3.85170
C          2.65770        2.66000        3.22100
C          1.66150        2.35830        4.15990
C          1.76310        2.84010        5.46710
C          2.85450        3.62460        5.84040
C          3.84560        3.93340        4.90920
C          3.74800        3.45450        3.60130
C         -4.79400        1.09690        2.37040
O         -4.74970       -0.33520        2.43880
C         -0.45150       -3.41770       -4.41720
C         -6.22160        1.60010        2.00610
N         -6.93530        0.70530        1.08730
C         -6.60890        0.60930       -0.24390
O         -5.67030        1.22520       -0.73510
C         -7.08870        1.80190        3.24530
C         -7.76520        3.01890        3.43150
C         -8.58100        3.21690        4.54740
C         -8.73720        2.20070        5.48760
C         -8.08130        0.98410        5.31220
C         -7.26520        0.78320        4.19720
C         -7.44730       -0.28790       -1.08480
C         -8.13050       -1.38990       -0.55290
C         -8.89070       -2.21020       -1.39100
C         -8.96670       -1.93850       -2.75730
C         -8.27840       -0.85090       -3.29340
C         -7.51590       -0.02960       -2.46070
H         -0.05440       -0.88280        0.33640
H          3.37680       -0.65840        2.06090
H          2.58020       -0.79680        3.63960
H          0.97480       -3.36310        2.99320
H          1.01290       -4.78560        1.25110
H          2.64010       -4.24950        0.87290
H          1.42240       -3.96740       -1.10880
H          2.41830        0.70350       -0.15390
H         -1.09980        2.92420        0.45850
H         -0.76700        1.50460        1.37940
H         -2.73640        1.91800       -0.84050
H         -0.81460       -2.11430       -2.31390
H         -0.69470       -3.22790        0.56560
H          3.61790       -2.04320        0.39530
H          3.57680       -2.65550       -1.22730
H          3.59250       -0.91990       -0.95550
H          2.01780        2.90800       -0.45950
H         -3.87840       -0.63820       -1.23360
H         -2.80280       -1.71840       -2.06640
H         -2.80440       -1.69150       -0.28990
H         -1.51890        2.70180       -2.26140
H          0.01600        3.29530       -2.83210
H         -0.83090        2.03640       -3.73440
H          1.39350        0.88790       -3.74920
H          1.99750        2.21680       -2.77620
H          2.29050        0.58790       -2.25770
H         -2.86430       -1.64030        3.84470
H         -1.45960       -1.18740        4.82550
H         -2.17440       -0.00630        3.67980
H          0.79790        1.75660        3.88950
H          0.98970        2.60700        6.19560
H          2.93110        3.99960        6.85870
H          4.69360        4.54860        5.20160
H          4.52690        3.70360        2.88300
H         -4.49960        1.45710        3.36420
H         -4.95180       -0.64100        1.53420
H          0.38220       -3.70770       -3.77670
H         -1.40980       -3.55140       -3.90970
H         -0.44080       -4.08510       -5.28530
H         -6.13990        2.56960        1.49750
H         -7.78010        0.26850        1.43440
H         -7.66450        3.82490        2.70660
H         -9.09720        4.16450        4.68170
H         -9.37310        2.35600        6.35570
H         -8.20680        0.18980        6.04410
H         -6.76870       -0.17850        4.08010
H         -8.06690       -1.64510        0.50060
H         -9.41950       -3.06750       -0.98010
H         -9.55840       -2.57990       -3.40670
H         -8.33300       -0.64370       -4.35950
H         -6.97830        0.81470       -2.88810
