# Supplementary material for: Reference-free NOE NMR analysis
Source: Chem Sci. 2020 Aug 31;11(36):9930–6. doi: 10.1039/d0sc02970j (PMC8162118; doi:10.1039/d0sc02970j)
Supplement: SC-011-D0SC02970J-s006 [file SC-011-D0SC02970J-s006.piz › taxol_structures/7epi_structures/7epi_conformation_5]

113
Taxol
O          3.00370       -2.37290        2.76590
C          2.69160       -0.97460        2.66450
C          1.30130       -1.25160        2.01320
C          1.67340       -2.75080        2.33580
C          1.75950       -3.81170        1.24950
C          1.22780       -3.31520       -0.08850
C          1.69470       -1.88750       -0.48950
C          1.07720       -0.82300        0.51360
C          1.45800        0.69590        0.26690
C          0.44090        1.61410       -0.58030
C         -0.89230        1.83990        0.19830
C         -2.14270        1.11010       -0.33090
C         -1.81030       -0.12180       -1.15730
C         -0.65940       -0.17720       -1.88460
C          0.18610        1.10650       -2.03700
C          1.29700       -1.78710       -2.00460
C         -0.15110       -1.47740       -2.46100
O          0.21050       -0.71200        2.83110
C         -0.93060       -1.45630        2.88350
O         -1.14420       -2.44230        2.19060
O         -0.19820       -3.38780       -0.11310
C          3.25140       -1.84550       -0.49570
O          1.62000        1.36100        1.55880
C          2.57230        2.32590        1.64810
O          3.32580        2.64660        0.74120
O          1.01670        2.94090       -0.68840
O         -2.94790        0.72450        0.80370
C         -3.79440        1.68560        1.27820
O         -3.81500        2.84760        0.88720
C         -2.84480       -1.22210       -1.10010
C         -0.61540        2.13690       -2.89850
C          1.52740        1.01900       -2.82010
O          2.14170       -2.05800       -2.87420
O         -0.25890       -1.34440       -3.89040
C         -0.29020       -2.40150       -4.73370
O         -0.28120       -2.22850       -5.95070
C         -1.84200       -0.92690        3.94450
C          2.59290        2.93000        3.00540
C          1.60660        2.65610        3.96330
C          1.67440        3.24860        5.22660
C          2.72200        4.11550        5.53710
C          3.70340        4.39590        4.58690
C          3.63950        3.80660        3.32270
C         -4.70130        1.14120        2.38750
O         -4.62230       -0.27040        2.57950
C         -0.39600       -3.77750       -4.14350
C         -6.15130        1.67180        2.17250
N         -6.83350        1.35830        0.90930
C         -6.71250        0.20830        0.17110
O         -5.96520       -0.71440        0.47590
C         -7.07100        1.38050        3.35170
C         -7.45980        2.42070        4.21340
C         -8.30580        2.17150        5.29670
C         -8.77460        0.88140        5.53450
C         -8.39800       -0.16070        4.69050
C         -7.55270        0.08660        3.60670
C         -7.55870        0.10740       -1.04980
C         -7.95080       -1.16660       -1.48220
C         -8.73870       -1.30830       -2.62600
C         -9.12900       -0.18020       -3.34700
C         -8.72770        1.08980       -2.93130
C         -7.94020        1.23700       -1.78650
H         -0.00070       -0.89220        0.39080
H          3.43220       -0.44250        2.06310
H          2.65530       -0.51130        3.65660
H          1.14190       -3.15840        3.20670
H          1.18970       -4.69490        1.56430
H          2.79780       -4.14450        1.12890
H          1.55600       -4.03320       -0.85150
H          2.43550        0.71750       -0.21860
H         -1.12900        2.91340        0.21630
H         -0.75700        1.59190        1.25840
H         -2.74970        1.76540       -0.96590
H         -0.76010       -2.32050       -2.14440
H         -0.57070       -3.24400        0.78700
H          3.70560       -1.93630        0.48660
H          3.66540       -2.67530       -1.08330
H          3.63270       -0.92450       -0.94710
H          1.99390        2.87650       -0.68500
H         -3.84770       -0.79280       -1.19610
H         -2.75860       -1.94090       -1.91840
H         -2.78270       -1.76270       -0.15110
H         -1.55570        2.46520       -2.45780
H         -0.03520        3.05090       -3.07460
H         -0.85500        1.71160       -3.88130
H          1.38640        0.59810       -3.82120
H          1.96610        2.01470       -2.96360
H          2.29860        0.44080       -2.31640
H         -2.10140        0.11120        3.72640
H         -2.75360       -1.52880        3.97220
H         -1.35170       -0.99900        4.91880
H          0.77680        1.99050        3.74180
H          0.90860        3.03700        5.96950
H          2.77220        4.57650        6.52120
H          4.51760        5.07490        4.83030
H          4.41030        4.03500        2.58890
H         -4.30820        1.57330        3.31650
H         -5.00730       -0.67430        1.76840
H          0.45130       -3.99950       -3.49360
H         -1.34510       -3.88990       -3.61400
H         -0.38170       -4.51110       -4.95650
H         -6.06470        2.76640        2.11540
H         -7.57190        2.00350        0.65920
H         -7.10920        3.43810        4.05050
H         -8.59970        2.98500        5.95550
H         -9.43260        0.68770        6.37780
H         -8.76060       -1.16880        4.87560
H         -7.26870       -0.74430        2.96400
H         -7.64800       -2.05230       -0.92740
H         -9.04600       -2.29800       -2.95580
H         -9.74060       -0.29140       -4.23970
H         -9.02230        1.96520       -3.50590
H         -7.61360        2.23400       -1.50490
