# Supplementary material for: Reference-free NOE NMR analysis
Source: Chem Sci. 2020 Aug 31;11(36):9930–6. doi: 10.1039/d0sc02970j (PMC8162118; doi:10.1039/d0sc02970j)
Supplement: SC-011-D0SC02970J-s006 [file SC-011-D0SC02970J-s006.piz › taxol_structures/7epi_structures/7epi_conformation_12]

113
Taxol
O          2.80200       -2.55160        2.60870
C          2.36660       -1.18250        2.63490
C          1.10350       -1.48780        1.76900
C          1.56720       -2.98030        1.98610
C          1.85600       -3.90690        0.81910
C          1.46490       -3.28810       -0.51490
C          1.87860       -1.79840       -0.69990
C          1.05460       -0.87670        0.30410
C          1.39380        0.68420        0.32770
C          0.71550        1.73600       -0.70390
C         -0.71030        2.18130       -0.27600
C         -1.87480        1.32640       -0.80770
C         -1.45570        0.12300       -1.64240
C         -0.22840        0.05400       -2.23240
C          0.68470        1.29390       -2.20220
C          1.67280       -1.59530       -2.23740
C          0.29610       -1.22560       -2.83490
O         -0.12800       -1.14520        2.48740
C         -1.18050       -1.99480        2.32990
O         -1.24340       -2.86670        1.47310
O          0.06250       -3.43380       -0.74610
C          3.41550       -1.67150       -0.48490
O          1.04420        1.16300        1.67140
C          1.79800        2.13470        2.23930
O          2.76510        2.65650        1.70810
O          1.49040        2.96600       -0.66550
O         -2.65700        0.87670        0.31730
C         -3.53070        1.80950        0.81030
O         -3.58070        2.97750        0.44100
C         -2.52180       -0.94260       -1.76280
C          0.05360        2.36720       -3.15020
C          2.13520        1.19750       -2.74570
O          2.61160       -1.83660       -3.01390
O          0.35180       -1.00380       -4.25490
C          0.40040       -2.00910       -5.15870
O          0.54770       -1.76590       -6.35460
C         -2.17970       -1.79250        3.42510
C          1.29670        2.47230        3.59650
C          0.07130        1.99490        4.08210
C         -0.35290        2.33410        5.36860
C          0.43870        3.15420        6.17150
C          1.65490        3.63940        5.69150
C          2.08400        3.30150        4.40630
C         -4.38530        1.22630        1.94420
O         -4.37380       -0.20300        2.01240
C          0.20960       -3.41490       -4.66800
C         -5.83760        1.79930        1.87630
N         -6.86050        0.89700        1.33260
C         -6.73530        0.24350        0.13250
O         -5.67270        0.20630       -0.47980
C         -6.30240        2.26000        3.25530
C         -6.67270        3.59760        3.46590
C         -7.11260        4.02200        4.72130
C         -7.19090        3.11630        5.77790
C         -6.83050        1.78430        5.58230
C         -6.39040        1.35660        4.32870
C         -7.92520       -0.50450       -0.35650
C         -7.71480       -1.62400       -1.17290
C         -8.80110       -2.36190       -1.64670
C        -10.10040       -1.97890       -1.31570
C        -10.31720       -0.85480       -0.51830
C         -9.23320       -0.11360       -0.04060
H          0.00520       -0.96670        0.03180
H          3.11980       -0.51520        2.20990
H          2.15900       -0.85920        3.66100
H          0.98030       -3.51840        2.74340
H          1.30760       -4.84650        0.96040
H          2.92010       -4.17290        0.80280
H          1.93770       -3.89920       -1.29530
H          2.48050        0.77600        0.23140
H         -0.87490        3.20600       -0.64320
H         -0.77760        2.30650        0.80970
H         -2.52310        1.93470       -1.45360
H         -0.36820       -2.06310       -2.63530
H         -0.43160       -3.43200        0.10530
H          3.74030       -1.84850        0.53590
H          3.96320       -2.40350       -1.09230
H          3.79230       -0.68690       -0.77170
H          2.13290        2.94910        0.07270
H         -3.49990       -0.47670       -1.92190
H         -2.37330       -1.60650       -2.61780
H         -2.56650       -1.54730       -0.85210
H         -1.00190        2.57290       -2.95950
H          0.57980        3.32620       -3.07730
H          0.11610        2.03890       -4.19580
H          2.17280        0.74860       -3.74330
H          2.58780        2.19270       -2.84540
H          2.80310        0.64860       -2.08720
H         -2.34130       -0.72570        3.59690
H         -3.12960       -2.25110        3.13930
H         -1.81420       -2.26470        4.34030
H         -0.56790        1.36380        3.47140
H         -1.30400        1.96330        5.74470
H          0.10520        3.41920        7.17260
H          2.26850        4.28220        6.31880
H          3.03470        3.68730        4.04310
H         -3.87930        1.57520        2.85380
H         -4.66430       -0.49330        1.12200
H          0.97850       -3.69390       -3.94670
H         -0.79250       -3.53710       -4.25040
H          0.29920       -4.09930       -5.51810
H         -5.85850        2.67390        1.21480
H         -7.72060        0.81480        1.85930
H         -6.62220        4.32210        2.65490
H         -7.39560        5.06070        4.87540
H         -7.53400        3.44910        6.75450
H         -6.89360        1.07830        6.40670
H         -6.11580        0.31140        4.19230
H         -6.70480       -1.92930       -1.43800
H         -8.63400       -3.23390       -2.27450
H        -10.94660       -2.55340       -1.68620
H        -11.33320       -0.55200       -0.27460
H         -9.43240        0.77390        0.55300
