# Supplementary material for: Reference-free NOE NMR analysis
Source: Chem Sci. 2020 Aug 31;11(36):9930–6. doi: 10.1039/d0sc02970j (PMC8162118; doi:10.1039/d0sc02970j)
Supplement: SC-011-D0SC02970J-s006 [file SC-011-D0SC02970J-s006.piz › taxol_structures/7epi_structures/7epi_conformation_15]

113
Taxol
O          2.68780       -2.76420        2.77990
C          2.27890       -1.39010        2.86150
C          1.13440       -1.58680        1.81980
C          1.55500       -3.10240        1.94390
C          2.01930       -3.91140        0.74310
C          1.79150       -3.17750       -0.57140
C          2.20020       -1.67760       -0.56330
C          1.25910       -0.86650        0.42410
C          1.55190        0.68540        0.57780
C          0.71040        1.72690       -0.32100
C         -0.78590        1.76840        0.11450
C         -1.80350        1.09440       -0.82500
C         -1.17930        0.05470       -1.74170
C          0.11070        0.18880       -2.16250
C          0.85880        1.50730       -1.86190
C          2.17150       -1.28980       -2.08330
C          0.85210       -0.94970       -2.82430
O         -0.17850       -1.27690        2.39570
C         -1.22000       -2.04990        1.97670
O         -1.14310       -2.89940        1.09920
O          0.43190       -3.31110       -0.98660
C          3.69900       -1.56460       -0.15760
O          1.32150        1.07540        1.96790
C          2.13000        2.03560        2.48830
O          3.05670        2.56330        1.89160
O          1.19610        3.06310       -0.03460
O         -2.81810        0.47800       -0.00230
C         -3.85080        1.30120        0.36300
O         -3.89410        2.49940        0.11450
C         -2.09730       -1.08150       -2.12960
C          0.20750        2.65610       -2.69910
C          2.35330        1.62380       -2.27740
O          3.22100       -1.34780       -2.74480
O          1.07790       -0.53560       -4.18440
C          1.35050       -1.40060       -5.18800
O          1.63810       -0.98480       -6.30840
C         -2.44170       -1.76310        2.78930
C          1.75270        2.34860        3.89100
C          0.59940        1.82580        4.49260
C          0.29340        2.14800        5.81700
C          1.13230        2.99350        6.54290
C          2.27800        3.52130        5.94850
C          2.58840        3.20130        4.62520
C         -4.91890        0.52140        1.14560
O         -5.09530       -0.79670        0.61150
C          1.23220       -2.87090       -4.90940
C         -6.24470        1.35050        1.19360
N         -7.46730        0.54450        1.27660
C         -7.95150       -0.15030        0.19190
O         -7.30450       -0.26090       -0.84700
C         -6.23460        2.34320        2.35210
C         -6.22650        3.72310        2.09670
C         -6.21540        4.64120        3.14870
C         -6.21550        4.19310        4.46810
C         -6.22610        2.82650        4.73900
C         -6.23510        1.90620        3.68940
C         -9.27460       -0.81350        0.34820
C         -9.54280       -1.95190       -0.42350
C        -10.77320       -2.60270       -0.31120
C        -11.74290       -2.11390        0.56390
C        -11.48840       -0.97110        1.32250
C        -10.25830       -0.31700        1.21440
H          0.25790       -0.95000        0.01130
H          3.09490       -0.71560        2.59190
H          1.94620       -1.14270        3.87540
H          0.85950       -3.70300        2.54620
H          1.48330       -4.86860        0.72570
H          3.08340       -4.15870        0.84310
H          2.36970       -3.70780       -1.33960
H          2.61500        0.84030        0.38370
H         -1.10400        2.81410        0.23520
H         -0.89830        1.35210        1.12320
H         -2.29270        1.82870       -1.47490
H          0.25760       -1.86000       -2.83480
H         -0.16450       -3.38320       -0.20660
H          3.90080       -1.82310        0.87820
H          4.32090       -2.24440       -0.75450
H          4.09300       -0.55760       -0.32480
H          2.13790        3.02290        0.23110
H         -3.09980       -0.69750       -2.35070
H         -1.77720       -1.60200       -3.03560
H         -2.17570       -1.80780       -1.31560
H         -0.84000        2.84860       -2.47150
H          0.72620        3.61000       -2.54390
H          0.26300        2.42830       -3.77110
H          2.49920        1.39740       -3.33880
H          2.72610        2.64510       -2.12700
H          3.02400        0.99120       -1.70060
H         -2.55960       -0.68420        2.91520
H         -3.32160       -2.14860        2.26860
H         -2.35520       -2.24860        3.76410
H         -0.07410        1.17230        3.94500
H         -0.60200        1.74340        6.28340
H          0.89070        3.24480        7.57340
H          2.92860        4.18350        6.51520
H          3.48440        3.62110        4.17200
H         -4.52000        0.38270        2.15520
H         -5.66310       -0.70350       -0.18490
H          1.91600       -3.18420       -4.11970
H          0.19840       -3.12780       -4.66700
H          1.50710       -3.42340       -5.81410
H         -6.34330        1.90720        0.25170
H         -7.97320        0.53060        2.15170
H         -6.21850        4.09600        1.07360
H         -6.20440        5.70790        2.93750
H         -6.20680        4.91010        5.28540
H         -6.22690        2.47850        5.76920
H         -6.24290        0.84370        3.92610
H         -8.79330       -2.33790       -1.11130
H        -10.97600       -3.48870       -0.90820
H        -12.70220       -2.61960        0.64850
H        -12.25340       -0.58450        1.99230
H        -10.10000        0.58970        1.79120
