# Supplementary material for: Reference-free NOE NMR analysis
Source: Chem Sci. 2020 Aug 31;11(36):9930–6. doi: 10.1039/d0sc02970j (PMC8162118; doi:10.1039/d0sc02970j)
Supplement: SC-011-D0SC02970J-s006 [file SC-011-D0SC02970J-s006.piz › taxol_structures/7epi_structures/7-EpiTaxol_confelin_3kcal.mae]

{ 
 s_m_m2io_version
 :::
 2.0.0 
} 

f_m_ct { 
 s_m_title
 s_m_entry_id
 s_m_entry_name
 i_f3d_flags
 r_f3d_energy
 r_mmod_Potential_Energy-MMFF94s
 b_mmod_Minimization_Converged-MMFF94s
 r_mmod_RMS_Derivative-MMFF94s
 s_m_job_name
 s_m_Source_Path
 s_m_Source_File
 i_m_Source_File_Index
 i_mmod_Times_Found-MMFF94s
 r_mmod_Relative_Potential_Energy-MMFF94s
 i_mmod_Conformation-MMFF94s
 i_mmod_Serial_Number-MMFF94s
 s_m_subgroup_title
 s_m_subgroupid
 b_m_subgroup_collapsed
 i_m_ct_format
 :::
 Taxol 
  57 
  entry 
  0
  0
  817.068481445312
  1
  0.0253791734576225
  mmod_csearch_10-EpiTaxol 
  /Users/rgil/Documents/Schrodinger/mmod_confelim_10 
  mmod_confelim_10.mae 
  1
  4704
  0
  1
  1
  mmod_confelim_10 
  mmod_confelim_10 
  0
  2
 m_depend[8] { 
  # First column is dependency index #
  i_m_depend_dependency
  s_m_depend_property
  :::
  1 20 r_mmod_Potential_Energy-MMFF94s 
  2 20 b_mmod_Minimization_Converged-MMFF94s 
  3 20 r_mmod_RMS_Derivative-MMFF94s 
  4 30 s_m_job_name 
  5 20 i_mmod_Times_Found-MMFF94s 
  6 20 r_mmod_Relative_Potential_Energy-MMFF94s 
  7 20 i_mmod_Conformation-MMFF94s 
  8 10 i_mmod_Serial_Number-MMFF94s 
  :::
 } 
 m_atom[113] { 
  # First column is atom index #
  i_m_mmod_type
  r_m_x_coord
  r_m_y_coord
  r_m_z_coord
  i_m_residue_number
  i_m_color
  r_m_charge1
  r_m_charge2
  i_m_atomic_number
  s_m_color_rgb
  i_m_Hcount
  i_m_atom_chirality
  i_m_bond_stereo
  i_sd_original_parity
  b_st_NoSrcChirality
  :::
  1 16 2.874496 -2.534413 2.766734 900 70 -0.51580 -0.51580 8 FF2F2F  0 0 10 <> <>
  2 3 2.543645 -1.137082 2.739319 900 2 0.25790 0.25790 6 A0A0A0  2 0 10 <> <>
  3 3 1.223691 -1.384786 1.945662 900 2 0.25790 0.25790 6 A0A0A0  0 2 10 2 1
  4 3 1.597640 -2.898263 2.188572 900 2 0.25790 0.25790 6 A0A0A0  1 1 10 1 1
  5 3 1.805740 -3.872075 1.039119 900 2 0.00000 0.00000 6 A0A0A0  2 0 10 <> <>
  6 3 1.382890 -3.284564 -0.300752 900 2 0.28000 0.28000 6 A0A0A0  1 1 10 1 1
  7 3 1.851189 -1.823478 -0.551710 900 2 0.06100 0.06100 6 A0A0A0  0 2 10 2 1
  8 3 1.125345 -0.846814 0.467875 900 2 0.00000 0.00000 6 A0A0A0  1 1 10 2 1
  9 3 1.494800 0.691837 0.369491 900 2 0.28000 0.28000 6 A0A0A0  1 2 10 1 1
  10 3 0.542259 1.659541 -0.498667 900 2 0.28000 0.28000 6 A0A0A0  0 2 10 2 1
  11 3 -0.857300 1.819264 0.170399 900 2 0.00000 0.00000 6 A0A0A0  2 0 10 <> <>
  12 3 -2.044162 1.104421 -0.507166 900 2 0.41820 0.41820 6 A0A0A0  1 2 10 1 1
  13 2 -1.614298 -0.062582 -1.383669 900 2 -0.27640 -0.27640 6 A0A0A0  0 0 11 <> <>
  14 2 -0.406676 -0.047143 -2.015639 900 2 -0.27640 -0.27640 6 A0A0A0  0 0 11 <> <>
  15 3 0.422878 1.255878 -2.004102 900 2 0.13820 0.13820 6 A0A0A0  0 0 10 <> <>
  16 2 1.584842 -1.615473 -2.084330 900 2 0.44800 0.44800 6 A0A0A0  0 0 10 <> <>
  17 3 0.175540 -1.292185 -2.642044 900 2 0.47920 0.47920 6 A0A0A0  1 1 10 2 1
  18 16 0.052110 -0.925516 2.698510 900 70 -0.40790 -0.40790 8 FF2F2F  0 0 10 <> <>
  19 2 -1.074660 -1.684190 2.586318 900 2 0.65900 0.65900 6 A0A0A0  0 0 10 <> <>
  20 15 -1.204661 -2.619232 1.807507 900 70 -0.57000 -0.57000 8 FF2F2F  0 0 10 <> <>
  21 16 -0.033510 -3.377829 -0.458035 900 70 -0.68000 -0.68000 8 FF2F2F  1 0 10 <> <>
  22 3 3.401016 -1.757049 -0.415959 900 2 0.00000 0.00000 6 A0A0A0  3 0 10 <> <>
  23 16 1.523559 1.258424 1.716994 900 70 -0.43000 -0.43000 8 FF2F2F  0 0 10 <> <>
  24 2 2.442795 2.226652 1.968220 900 2 0.63380 0.63380 6 A0A0A0  0 0 10 <> <>
  25 15 3.270250 2.626992 1.163243 900 70 -0.57000 -0.57000 8 FF2F2F  0 0 10 <> <>
  26 16 1.106630 2.995308 -0.461524 900 70 -0.68000 -0.68000 8 FF2F2F  1 0 10 <> <>
  27 16 -2.931612 0.630897 0.529180 900 70 -0.43000 -0.43000 8 FF2F2F  0 0 10 <> <>
  28 2 -3.803255 1.564965 1.020609 900 2 0.65900 0.65900 6 A0A0A0  0 0 10 <> <>
  29 15 -3.771326 2.759066 0.746080 900 70 -0.57000 -0.57000 8 FF2F2F  0 0 10 <> <>
  30 3 -2.621652 -1.184409 -1.485461 900 2 0.13820 0.13820 6 A0A0A0  3 0 10 <> <>
  31 3 -0.323085 2.332774 -2.857831 900 2 0.00000 0.00000 6 A0A0A0  3 0 10 <> <>
  32 3 1.828903 1.244904 -2.669801 900 2 0.00000 0.00000 6 A0A0A0  3 0 10 <> <>
  33 15 2.507037 -1.809460 -2.893506 900 70 -0.57000 -0.57000 8 FF2F2F  0 0 10 <> <>
  34 16 0.189257 -1.049828 -4.061062 900 70 -0.43000 -0.43000 8 FF2F2F  0 0 10 <> <>
  35 2 0.255456 -2.037110 -4.982970 900 2 0.65900 0.65900 6 A0A0A0  0 0 10 <> <>
  36 15 0.366631 -1.768184 -6.177243 900 70 -0.57000 -0.57000 8 FF2F2F  0 0 10 <> <>
  37 3 -2.093324 -1.245999 3.589614 900 2 0.06100 0.06100 6 A0A0A0  3 0 10 <> <>
  38 2 2.325213 2.721826 3.364188 900 2 0.08620 0.08620 6 A0A0A0  0 0 10 <> <>
  39 2 1.261599 2.357665 4.201873 900 2 -0.15000 -0.15000 6 A0A0A0  1 0 10 <> <>
  40 2 1.200341 2.847519 5.508572 900 2 -0.15000 -0.15000 6 A0A0A0  1 0 10 <> <>
  41 2 2.195687 3.702271 5.982122 900 2 -0.15000 -0.15000 6 A0A0A0  1 0 10 <> <>
  42 2 3.253324 4.072783 5.152059 900 2 -0.15000 -0.15000 6 A0A0A0  1 0 10 <> <>
  43 2 3.318596 3.585736 3.845088 900 2 -0.15000 -0.15000 6 A0A0A0  1 0 10 <> <>
  44 3 -4.780347 0.933144 2.025007 900 2 0.34100 0.34100 6 A0A0A0  1 1 10 2 1
  45 16 -4.829967 -0.497129 1.986398 900 70 -0.68000 -0.68000 8 FF2F2F  1 0 10 <> <>
  46 3 0.129611 -3.456914 -4.512621 900 2 0.06100 0.06100 6 A0A0A0  3 0 10 <> <>
  47 3 -6.197377 1.574953 1.888992 900 2 0.44360 0.44360 6 A0A0A0  1 2 10 1 1
  48 25 -7.187292 0.811897 1.118323 900 43 -0.73010 -0.73010 7 5757FF  1 0 10 <> <>
  49 2 -6.943347 0.293390 -0.128242 900 2 0.54380 0.54380 6 A0A0A0  0 0 10 <> <>
  50 15 -5.826928 0.304713 -0.635303 900 70 -0.57000 -0.57000 8 FF2F2F  0 0 10 <> <>
  51 2 -6.791918 1.854071 3.267458 900 2 -0.14350 -0.14350 6 A0A0A0  0 0 10 <> <>
  52 2 -7.105537 3.167789 3.649634 900 2 -0.15000 -0.15000 6 A0A0A0  1 0 10 <> <>
  53 2 -7.656714 3.427527 4.905993 900 2 -0.15000 -0.15000 6 A0A0A0  1 0 10 <> <>
  54 2 -7.903214 2.380082 5.792038 900 2 -0.15000 -0.15000 6 A0A0A0  1 0 10 <> <>
  55 2 -7.600526 1.070482 5.424379 900 2 -0.15000 -0.15000 6 A0A0A0  1 0 10 <> <>
  56 2 -7.049623 0.807259 4.169452 900 2 -0.15000 -0.15000 6 A0A0A0  1 0 10 <> <>
  57 2 -8.097746 -0.306166 -0.850912 900 2 0.08620 0.08620 6 A0A0A0  0 0 10 <> <>
  58 2 -8.065432 -0.320050 -2.251904 900 2 -0.15000 -0.15000 6 A0A0A0  1 0 10 <> <>
  59 2 -9.124651 -0.873542 -2.973682 900 2 -0.15000 -0.15000 6 A0A0A0  1 0 10 <> <>
  60 2 -10.214738 -1.423013 -2.299514 900 2 -0.15000 -0.15000 6 A0A0A0  1 0 10 <> <>
  61 2 -10.245528 -1.426847 -0.904665 900 2 -0.15000 -0.15000 6 A0A0A0  1 0 10 <> <>
  62 2 -9.188156 -0.873300 -0.177713 900 2 -0.15000 -0.15000 6 A0A0A0  1 0 10 <> <>
  63 41 0.064476 -0.921901 0.244657 900 21 0.00000 0.00000 1 FFFFFF  0 0 10 <> <>
  64 41 3.324061 -0.551322 2.248172 900 21 0.00000 0.00000 1 FFFFFF  0 0 10 <> <>
  65 41 2.408569 -0.749370 3.754938 900 21 0.00000 0.00000 1 FFFFFF  0 0 10 <> <>
  66 41 0.997612 -3.378711 2.973574 900 21 0.00000 0.00000 1 FFFFFF  0 0 10 <> <>
  67 41 1.231913 -4.786534 1.234859 900 21 0.00000 0.00000 1 FFFFFF  0 0 10 <> <>
  68 41 2.858391 -4.176526 0.988293 900 21 0.00000 0.00000 1 FFFFFF  0 0 10 <> <>
  69 41 1.793010 -3.937624 -1.082301 900 21 0.00000 0.00000 1 FFFFFF  0 0 10 <> <>
  70 41 2.512247 0.763467 -0.019729 900 21 0.00000 0.00000 1 FFFFFF  0 0 10 <> <>
  71 41 -1.113903 2.886872 0.226452 900 21 0.00000 0.00000 1 FFFFFF  0 0 10 <> <>
  72 41 -0.810055 1.513774 1.222958 900 21 0.00000 0.00000 1 FFFFFF  0 0 10 <> <>
  73 41 -2.613870 1.790136 -1.144968 900 21 0.00000 0.00000 1 FFFFFF  0 0 10 <> <>
  74 41 -0.440784 -2.165922 -2.445856 900 21 0.00000 0.00000 1 FFFFFF  0 0 10 <> <>
  75 42 -0.486014 -3.309920 0.413741 900 21 0.40000 0.40000 1 FFFFFF  0 0 10 <> <>
  76 41 3.768589 -1.912843 0.594088 900 21 0.00000 0.00000 1 FFFFFF  0 0 10 <> <>
  77 41 3.883161 -2.534806 -1.022484 900 21 0.00000 0.00000 1 FFFFFF  0 0 10 <> <>
  78 41 3.800367 -0.799613 -0.764117 900 21 0.00000 0.00000 1 FFFFFF  0 0 10 <> <>
  79 42 2.079493 2.939690 -0.364321 900 21 0.40000 0.40000 1 FFFFFF  0 0 10 <> <>
  80 41 -3.626083 -0.773435 -1.627683 900 21 0.00000 0.00000 1 FFFFFF  0 0 10 <> <>
  81 41 -2.454375 -1.840176 -2.343146 900 21 0.00000 0.00000 1 FFFFFF  0 0 10 <> <>
  82 41 -2.617287 -1.790866 -0.575165 900 21 0.00000 0.00000 1 FFFFFF  0 0 10 <> <>
  83 41 -1.308919 2.606834 -2.484603 900 21 0.00000 0.00000 1 FFFFFF  0 0 10 <> <>
  84 41 0.246255 3.268770 -2.910369 900 21 0.00000 0.00000 1 FFFFFF  0 0 10 <> <>
  85 41 -0.459779 1.979003 -3.887588 900 21 0.00000 0.00000 1 FFFFFF  0 0 10 <> <>
  86 41 1.785332 0.894235 -3.706289 900 21 0.00000 0.00000 1 FFFFFF  0 0 10 <> <>
  87 41 2.256525 2.255067 -2.704854 900 21 0.00000 0.00000 1 FFFFFF  0 0 10 <> <>
  88 41 2.565429 0.644645 -2.140520 900 21 0.00000 0.00000 1 FFFFFF  0 0 10 <> <>
  89 41 -2.310152 -0.183973 3.457841 900 21 0.00000 0.00000 1 FFFFFF  0 0 10 <> <>
  90 41 -3.012936 -1.818552 3.446275 900 21 0.00000 0.00000 1 FFFFFF  0 0 10 <> <>
  91 41 -1.718794 -1.434950 4.598783 900 21 0.00000 0.00000 1 FFFFFF  0 0 10 <> <>
  92 41 0.470221 1.700143 3.852547 900 21 0.15000 0.15000 1 FFFFFF  0 0 10 <> <>
  93 41 0.374617 2.565840 6.158122 900 21 0.15000 0.15000 1 FFFFFF  0 0 10 <> <>
  94 41 2.145311 4.083677 6.999699 900 21 0.15000 0.15000 1 FFFFFF  0 0 10 <> <>
  95 41 4.026279 4.742360 5.522513 900 21 0.15000 0.15000 1 FFFFFF  0 0 10 <> <>
  96 41 4.147949 3.883551 3.206250 900 21 0.15000 0.15000 1 FFFFFF  0 0 10 <> <>
  97 41 -4.346845 1.191635 2.999830 900 21 0.00000 0.00000 1 FFFFFF  0 0 10 <> <>
  98 42 -5.034017 -0.713293 1.053049 900 21 0.40000 0.40000 1 FFFFFF  0 0 10 <> <>
  99 41 0.922287 -3.716637 -3.810004 900 21 0.00000 0.00000 1 FFFFFF  0 0 10 <> <>
  100 41 -0.858885 -3.625210 -4.078834 900 21 0.00000 0.00000 1 FFFFFF  0 0 10 <> <>
  101 41 0.230279 -4.123536 -5.375601 900 21 0.00000 0.00000 1 FFFFFF  0 0 10 <> <>
  102 41 -6.117177 2.535660 1.366006 900 21 0.00000 0.00000 1 FFFFFF  0 0 10 <> <>
  103 43 -8.141039 0.856597 1.453639 900 21 0.37000 0.37000 1 FFFFFF  0 0 10 <> <>
  104 41 -6.923879 4.001312 2.973457 900 21 0.15000 0.15000 1 FFFFFF  0 0 10 <> <>
  105 41 -7.895230 4.448697 5.194024 900 21 0.15000 0.15000 1 FFFFFF  0 0 10 <> <>
  106 41 -8.332665 2.584910 6.769672 900 21 0.15000 0.15000 1 FFFFFF  0 0 10 <> <>
  107 41 -7.793842 0.253645 6.115494 900 21 0.15000 0.15000 1 FFFFFF  0 0 10 <> <>
  108 41 -6.819272 -0.222052 3.897421 900 21 0.15000 0.15000 1 FFFFFF  0 0 10 <> <>
  109 41 -7.217560 0.104579 -2.785692 900 21 0.15000 0.15000 1 FFFFFF  0 0 10 <> <>
  110 41 -9.098617 -0.877712 -4.060824 900 21 0.15000 0.15000 1 FFFFFF  0 0 10 <> <>
  111 41 -11.038754 -1.856126 -2.862199 900 21 0.15000 0.15000 1 FFFFFF  0 0 10 <> <>
  112 41 -11.091474 -1.869378 -0.383305 900 21 0.15000 0.15000 1 FFFFFF  0 0 10 <> <>
  113 41 -9.223716 -0.919564 0.906839 900 21 0.15000 0.15000 1 FFFFFF  0 0 10 <> <>
  :::
 } 
 m_bond[130] { 
  # First column is bond index #
  i_m_from
  i_m_to
  i_m_order
  i_sd_original_parity
  :::
  1 1 4 1 1
  2 1 2 1 <>
  3 2 3 1 <>
  4 2 64 1 <>
  5 2 65 1 <>
  6 3 8 1 <>
  7 3 4 1 <>
  8 3 18 1 6
  9 4 1 1 1
  10 4 5 1 <>
  11 4 66 1 <>
  12 5 6 1 <>
  13 5 67 1 <>
  14 5 68 1 <>
  15 6 7 1 <>
  16 6 21 1 1
  17 6 69 1 <>
  18 7 16 1 <>
  19 7 8 1 <>
  20 7 22 1 1
  21 8 9 1 <>
  22 8 63 1 6
  23 9 10 1 <>
  24 9 23 1 6
  25 9 70 1 <>
  26 10 15 1 1
  27 10 11 1 <>
  28 10 26 1 <>
  29 11 12 1 <>
  30 11 71 1 <>
  31 11 72 1 <>
  32 12 13 1 <>
  33 12 27 1 6
  34 12 73 1 <>
  35 13 14 2 <>
  36 13 30 1 <>
  37 14 15 1 <>
  38 14 17 1 <>
  39 15 10 1 1
  40 15 31 1 <>
  41 15 32 1 <>
  42 16 17 1 <>
  43 16 33 2 <>
  44 17 34 1 1
  45 17 74 1 <>
  46 18 3 1 6
  47 18 19 1 <>
  48 19 20 2 <>
  49 19 37 1 <>
  50 21 6 1 1
  51 21 75 1 <>
  52 22 7 1 1
  53 22 76 1 <>
  54 22 77 1 <>
  55 22 78 1 <>
  56 23 9 1 6
  57 23 24 1 <>
  58 24 25 2 <>
  59 24 38 1 <>
  60 26 79 1 <>
  61 27 12 1 6
  62 27 28 1 <>
  63 28 44 1 <>
  64 28 29 2 <>
  65 30 80 1 <>
  66 30 81 1 <>
  67 30 82 1 <>
  68 31 83 1 <>
  69 31 84 1 <>
  70 31 85 1 <>
  71 32 86 1 <>
  72 32 87 1 <>
  73 32 88 1 <>
  74 34 17 1 1
  75 34 35 1 <>
  76 35 36 2 <>
  77 35 46 1 <>
  78 37 89 1 <>
  79 37 90 1 <>
  80 37 91 1 <>
  81 38 43 2 <>
  82 38 39 1 <>
  83 39 40 2 <>
  84 39 92 1 <>
  85 40 41 1 <>
  86 40 93 1 <>
  87 41 42 2 <>
  88 41 94 1 <>
  89 42 43 1 <>
  90 42 95 1 <>
  91 43 96 1 <>
  92 44 47 1 <>
  93 44 45 1 1
  94 44 97 1 <>
  95 45 44 1 1
  96 45 98 1 <>
  97 46 99 1 <>
  98 46 100 1 <>
  99 46 101 1 <>
  100 47 48 1 6
  101 47 51 1 <>
  102 47 102 1 <>
  103 48 47 1 6
  104 48 49 1 <>
  105 48 103 1 <>
  106 49 50 2 <>
  107 49 57 1 <>
  108 51 52 2 <>
  109 51 56 1 <>
  110 52 53 1 <>
  111 52 104 1 <>
  112 53 54 2 <>
  113 53 105 1 <>
  114 54 55 1 <>
  115 54 106 1 <>
  116 55 56 2 <>
  117 55 107 1 <>
  118 56 108 1 <>
  119 57 62 2 <>
  120 57 58 1 <>
  121 58 59 2 <>
  122 58 109 1 <>
  123 59 60 1 <>
  124 59 110 1 <>
  125 60 61 2 <>
  126 60 111 1 <>
  127 61 62 1 <>
  128 61 112 1 <>
  129 62 113 1 <>
  130 63 8 1 6
  :::
 } 
} 

f_m_ct { 
 s_m_title
 s_m_entry_id
 s_m_entry_name
 i_f3d_flags
 r_f3d_energy
 r_mmod_Potential_Energy-MMFF94s
 b_mmod_Minimization_Converged-MMFF94s
 r_mmod_RMS_Derivative-MMFF94s
 s_m_job_name
 s_m_Source_Path
 s_m_Source_File
 i_m_Source_File_Index
 i_mmod_Times_Found-MMFF94s
 r_mmod_Relative_Potential_Energy-MMFF94s
 i_mmod_Conformation-MMFF94s
 i_mmod_Serial_Number-MMFF94s
 s_m_subgroup_title
 s_m_subgroupid
 b_m_subgroup_collapsed
 i_m_ct_format
 :::
 Taxol 
  58 
  entry 
  0
  0
  818.405029296875
  1
  0.0392973683774471
  mmod_csearch_10-EpiTaxol 
  /Users/rgil/Documents/Schrodinger/mmod_confelim_10 
  mmod_confelim_10.mae 
  2
  96
  1.3365478515625
  2
  1
  mmod_confelim_10 
  mmod_confelim_10 
  0
  2
 m_depend[8] { 
  # First column is dependency index #
  i_m_depend_dependency
  s_m_depend_property
  :::
  1 20 r_mmod_Potential_Energy-MMFF94s 
  2 20 b_mmod_Minimization_Converged-MMFF94s 
  3 20 r_mmod_RMS_Derivative-MMFF94s 
  4 30 s_m_job_name 
  5 20 i_mmod_Times_Found-MMFF94s 
  6 20 r_mmod_Relative_Potential_Energy-MMFF94s 
  7 20 i_mmod_Conformation-MMFF94s 
  8 10 i_mmod_Serial_Number-MMFF94s 
  :::
 } 
 m_atom[113] { 
  # First column is atom index #
  i_m_mmod_type
  r_m_x_coord
  r_m_y_coord
  r_m_z_coord
  i_m_residue_number
  i_m_color
  r_m_charge1
  r_m_charge2
  i_m_atomic_number
  s_m_color_rgb
  i_m_Hcount
  i_m_atom_chirality
  i_m_bond_stereo
  i_sd_original_parity
  b_st_NoSrcChirality
  :::
  1 16 2.870027 -2.612037 2.639883 900 70 -0.51580 -0.51580 8 FF2F2F  0 0 10 <> <>
  2 3 2.610899 -1.199522 2.621294 900 2 0.25790 0.25790 6 A0A0A0  2 0 10 <> <>
  3 3 1.219159 -1.384253 1.941962 900 2 0.25790 0.25790 6 A0A0A0  0 2 10 2 1
  4 3 1.536377 -2.913616 2.162780 900 2 0.25790 0.25790 6 A0A0A0  1 1 10 1 1
  5 3 1.609429 -3.898119 1.005399 900 2 0.00000 0.00000 6 A0A0A0  2 0 10 <> <>
  6 3 1.108016 -3.294752 -0.300083 900 2 0.28000 0.28000 6 A0A0A0  1 1 10 1 1
  7 3 1.622172 -1.857560 -0.595462 900 2 0.06100 0.06100 6 A0A0A0  0 2 10 2 1
  8 3 1.023082 -0.849316 0.473644 900 2 0.00000 0.00000 6 A0A0A0  1 1 10 2 1
  9 3 1.442074 0.671813 0.333250 900 2 0.28000 0.28000 6 A0A0A0  1 2 10 1 1
  10 3 0.443998 1.668253 -0.443985 900 2 0.28000 0.28000 6 A0A0A0  0 2 10 2 1
  11 3 -0.889496 1.851262 0.345833 900 2 0.00000 0.00000 6 A0A0A0  2 0 10 <> <>
  12 3 -2.153747 1.199349 -0.253062 900 2 0.41820 0.41820 6 A0A0A0  1 2 10 1 1
  13 2 -1.833338 0.022371 -1.164403 900 2 -0.27640 -0.27640 6 A0A0A0  0 0 11 <> <>
  14 2 -0.677908 0.001301 -1.886683 900 2 -0.27640 -0.27640 6 A0A0A0  0 0 11 <> <>
  15 3 0.190485 1.277328 -1.936848 900 2 0.13820 0.13820 6 A0A0A0  0 0 10 <> <>
  16 2 1.248689 -1.635713 -2.104204 900 2 0.44800 0.44800 6 A0A0A0  0 0 10 <> <>
  17 3 -0.185800 -1.260844 -2.555025 900 2 0.47920 0.47920 6 A0A0A0  1 1 10 2 1
  18 16 0.140523 -0.863504 2.787367 900 70 -0.40790 -0.40790 8 FF2F2F  0 0 10 <> <>
  19 2 -1.030755 -1.559352 2.773705 900 2 0.65900 0.65900 6 A0A0A0  0 0 10 <> <>
  20 15 -1.278852 -2.482920 2.009944 900 70 -0.57000 -0.57000 8 FF2F2F  0 0 10 <> <>
  21 16 -0.319612 -3.321947 -0.339665 900 70 -0.68000 -0.68000 8 FF2F2F  1 0 10 <> <>
  22 3 3.179311 -1.861744 -0.581475 900 2 0.00000 0.00000 6 A0A0A0  3 0 10 <> <>
  23 16 1.624112 1.239686 1.667596 900 70 -0.43000 -0.43000 8 FF2F2F  0 0 10 <> <>
  24 2 2.604096 2.168374 1.820175 900 2 0.63380 0.63380 6 A0A0A0  0 0 10 <> <>
  25 15 3.359534 2.536433 0.933053 900 70 -0.57000 -0.57000 8 FF2F2F  0 0 10 <> <>
  26 16 1.042048 2.989297 -0.447640 900 70 -0.68000 -0.68000 8 FF2F2F  1 0 10 <> <>
  27 16 -2.996637 0.745313 0.828418 900 70 -0.43000 -0.43000 8 FF2F2F  0 0 10 <> <>
  28 2 -3.758646 1.713966 1.420982 900 2 0.65900 0.65900 6 A0A0A0  0 0 10 <> <>
  29 15 -3.622885 2.919271 1.246989 900 70 -0.57000 -0.57000 8 FF2F2F  0 0 10 <> <>
  30 3 -2.875094 -1.071957 -1.188536 900 2 0.13820 0.13820 6 A0A0A0  3 0 10 <> <>
  31 3 -0.585122 2.384331 -2.723100 900 2 0.00000 0.00000 6 A0A0A0  3 0 10 <> <>
  32 3 1.535981 1.222845 -2.716380 900 2 0.00000 0.00000 6 A0A0A0  3 0 10 <> <>
  33 15 2.099444 -1.860361 -2.980854 900 70 -0.57000 -0.57000 8 FF2F2F  0 0 10 <> <>
  34 16 -0.269735 -1.015750 -3.971214 900 70 -0.43000 -0.43000 8 FF2F2F  0 0 10 <> <>
  35 2 -0.310324 -2.002039 -4.895626 900 2 0.65900 0.65900 6 A0A0A0  0 0 10 <> <>
  36 15 -0.280666 -1.734086 -6.094912 900 70 -0.57000 -0.57000 8 FF2F2F  0 0 10 <> <>
  37 3 -1.939051 -1.058696 3.851666 900 2 0.06100 0.06100 6 A0A0A0  3 0 10 <> <>
  38 2 2.657703 2.660038 3.220968 900 2 0.08620 0.08620 6 A0A0A0  0 0 10 <> <>
  39 2 1.661466 2.358254 4.159910 900 2 -0.15000 -0.15000 6 A0A0A0  1 0 10 <> <>
  40 2 1.763087 2.840120 5.467132 900 2 -0.15000 -0.15000 6 A0A0A0  1 0 10 <> <>
  41 2 2.854465 3.624573 5.840366 900 2 -0.15000 -0.15000 6 A0A0A0  1 0 10 <> <>
  42 2 3.845597 3.933446 4.909174 900 2 -0.15000 -0.15000 6 A0A0A0  1 0 10 <> <>
  43 2 3.747971 3.454529 3.601279 900 2 -0.15000 -0.15000 6 A0A0A0  1 0 10 <> <>
  44 3 -4.794044 1.096941 2.370351 900 2 0.34100 0.34100 6 A0A0A0  1 1 10 2 1
  45 16 -4.749665 -0.335242 2.438751 900 70 -0.68000 -0.68000 8 FF2F2F  1 0 10 <> <>
  46 3 -0.451549 -3.417692 -4.417192 900 2 0.06100 0.06100 6 A0A0A0  3 0 10 <> <>
  47 3 -6.221592 1.600144 2.006057 900 2 0.44360 0.44360 6 A0A0A0  1 2 10 1 1
  48 25 -6.935324 0.705288 1.087316 900 43 -0.73010 -0.73010 7 5757FF  1 0 10 <> <>
  49 2 -6.608943 0.609338 -0.243876 900 2 0.54380 0.54380 6 A0A0A0  0 0 10 <> <>
  50 15 -5.670328 1.225194 -0.735115 900 70 -0.57000 -0.57000 8 FF2F2F  0 0 10 <> <>
  51 2 -7.088681 1.801882 3.245275 900 2 -0.14350 -0.14350 6 A0A0A0  0 0 10 <> <>
  52 2 -7.765196 3.018862 3.431532 900 2 -0.15000 -0.15000 6 A0A0A0  1 0 10 <> <>
  53 2 -8.580977 3.216892 4.547429 900 2 -0.15000 -0.15000 6 A0A0A0  1 0 10 <> <>
  54 2 -8.737248 2.200691 5.487606 900 2 -0.15000 -0.15000 6 A0A0A0  1 0 10 <> <>
  55 2 -8.081337 0.984146 5.312231 900 2 -0.15000 -0.15000 6 A0A0A0  1 0 10 <> <>
  56 2 -7.265202 0.783237 4.197186 900 2 -0.15000 -0.15000 6 A0A0A0  1 0 10 <> <>
  57 2 -7.447323 -0.287884 -1.084787 900 2 0.08620 0.08620 6 A0A0A0  0 0 10 <> <>
  58 2 -8.130478 -1.389921 -0.552898 900 2 -0.15000 -0.15000 6 A0A0A0  1 0 10 <> <>
  59 2 -8.890722 -2.210203 -1.390967 900 2 -0.15000 -0.15000 6 A0A0A0  1 0 10 <> <>
  60 2 -8.966663 -1.938519 -2.757287 900 2 -0.15000 -0.15000 6 A0A0A0  1 0 10 <> <>
  61 2 -8.278380 -0.850863 -3.293388 900 2 -0.15000 -0.15000 6 A0A0A0  1 0 10 <> <>
  62 2 -7.515890 -0.029624 -2.460708 900 2 -0.15000 -0.15000 6 A0A0A0  1 0 10 <> <>
  63 41 -0.054380 -0.882819 0.336440 900 21 0.00000 0.00000 1 FFFFFF  0 0 10 <> <>
  64 41 3.376784 -0.658445 2.060876 900 21 0.00000 0.00000 1 FFFFFF  0 0 10 <> <>
  65 41 2.580190 -0.796808 3.639597 900 21 0.00000 0.00000 1 FFFFFF  0 0 10 <> <>
  66 41 0.974766 -3.363122 2.993155 900 21 0.00000 0.00000 1 FFFFFF  0 0 10 <> <>
  67 41 1.012939 -4.785643 1.251054 900 21 0.00000 0.00000 1 FFFFFF  0 0 10 <> <>
  68 41 2.640086 -4.249535 0.872919 900 21 0.00000 0.00000 1 FFFFFF  0 0 10 <> <>
  69 41 1.422380 -3.967442 -1.108808 900 21 0.00000 0.00000 1 FFFFFF  0 0 10 <> <>
  70 41 2.418271 0.703540 -0.153905 900 21 0.00000 0.00000 1 FFFFFF  0 0 10 <> <>
  71 41 -1.099810 2.924208 0.458480 900 21 0.00000 0.00000 1 FFFFFF  0 0 10 <> <>
  72 41 -0.766956 1.504610 1.379373 900 21 0.00000 0.00000 1 FFFFFF  0 0 10 <> <>
  73 41 -2.736377 1.918008 -0.840479 900 21 0.00000 0.00000 1 FFFFFF  0 0 10 <> <>
  74 41 -0.814557 -2.114288 -2.313935 900 21 0.00000 0.00000 1 FFFFFF  0 0 10 <> <>
  75 42 -0.694745 -3.227940 0.565648 900 21 0.40000 0.40000 1 FFFFFF  0 0 10 <> <>
  76 41 3.617904 -2.043199 0.395340 900 21 0.00000 0.00000 1 FFFFFF  0 0 10 <> <>
  77 41 3.576792 -2.655547 -1.227347 900 21 0.00000 0.00000 1 FFFFFF  0 0 10 <> <>
  78 41 3.592540 -0.919945 -0.955455 900 21 0.00000 0.00000 1 FFFFFF  0 0 10 <> <>
  79 42 2.017841 2.908047 -0.459522 900 21 0.40000 0.40000 1 FFFFFF  0 0 10 <> <>
  80 41 -3.878377 -0.638213 -1.233565 900 21 0.00000 0.00000 1 FFFFFF  0 0 10 <> <>
  81 41 -2.802786 -1.718407 -2.066446 900 21 0.00000 0.00000 1 FFFFFF  0 0 10 <> <>
  82 41 -2.804406 -1.691451 -0.289904 900 21 0.00000 0.00000 1 FFFFFF  0 0 10 <> <>
  83 41 -1.518871 2.701818 -2.261421 900 21 0.00000 0.00000 1 FFFFFF  0 0 10 <> <>
  84 41 0.015962 3.295346 -2.832077 900 21 0.00000 0.00000 1 FFFFFF  0 0 10 <> <>
  85 41 -0.830870 2.036390 -3.734392 900 21 0.00000 0.00000 1 FFFFFF  0 0 10 <> <>
  86 41 1.393466 0.887859 -3.749228 900 21 0.00000 0.00000 1 FFFFFF  0 0 10 <> <>
  87 41 1.997490 2.216762 -2.776243 900 21 0.00000 0.00000 1 FFFFFF  0 0 10 <> <>
  88 41 2.290545 0.587880 -2.257653 900 21 0.00000 0.00000 1 FFFFFF  0 0 10 <> <>
  89 41 -2.864298 -1.640301 3.844748 900 21 0.00000 0.00000 1 FFFFFF  0 0 10 <> <>
  90 41 -1.459567 -1.187374 4.825481 900 21 0.00000 0.00000 1 FFFFFF  0 0 10 <> <>
  91 41 -2.174400 -0.006263 3.679782 900 21 0.00000 0.00000 1 FFFFFF  0 0 10 <> <>
  92 41 0.797937 1.756612 3.889541 900 21 0.15000 0.15000 1 FFFFFF  0 0 10 <> <>
  93 41 0.989732 2.606984 6.195553 900 21 0.15000 0.15000 1 FFFFFF  0 0 10 <> <>
  94 41 2.931075 3.999552 6.858696 900 21 0.15000 0.15000 1 FFFFFF  0 0 10 <> <>
  95 41 4.693618 4.548569 5.201583 900 21 0.15000 0.15000 1 FFFFFF  0 0 10 <> <>
  96 41 4.526881 3.703644 2.883012 900 21 0.15000 0.15000 1 FFFFFF  0 0 10 <> <>
  97 41 -4.499565 1.457122 3.364199 900 21 0.00000 0.00000 1 FFFFFF  0 0 10 <> <>
  98 42 -4.951756 -0.640963 1.534214 900 21 0.40000 0.40000 1 FFFFFF  0 0 10 <> <>
  99 41 0.382228 -3.707726 -3.776722 900 21 0.00000 0.00000 1 FFFFFF  0 0 10 <> <>
  100 41 -1.409776 -3.551448 -3.909702 900 21 0.00000 0.00000 1 FFFFFF  0 0 10 <> <>
  101 41 -0.440752 -4.085135 -5.285336 900 21 0.00000 0.00000 1 FFFFFF  0 0 10 <> <>
  102 41 -6.139858 2.569561 1.497511 900 21 0.00000 0.00000 1 FFFFFF  0 0 10 <> <>
  103 43 -7.780129 0.268547 1.434364 900 21 0.37000 0.37000 1 FFFFFF  0 0 10 <> <>
  104 41 -7.664549 3.824901 2.706573 900 21 0.15000 0.15000 1 FFFFFF  0 0 10 <> <>
  105 41 -9.097172 4.164546 4.681714 900 21 0.15000 0.15000 1 FFFFFF  0 0 10 <> <>
  106 41 -9.373115 2.356008 6.355701 900 21 0.15000 0.15000 1 FFFFFF  0 0 10 <> <>
  107 41 -8.206817 0.189754 6.044113 900 21 0.15000 0.15000 1 FFFFFF  0 0 10 <> <>
  108 41 -6.768666 -0.178487 4.080111 900 21 0.15000 0.15000 1 FFFFFF  0 0 10 <> <>
  109 41 -8.066857 -1.645123 0.500610 900 21 0.15000 0.15000 1 FFFFFF  0 0 10 <> <>
  110 41 -9.419497 -3.067529 -0.980109 900 21 0.15000 0.15000 1 FFFFFF  0 0 10 <> <>
  111 41 -9.558372 -2.579887 -3.406735 900 21 0.15000 0.15000 1 FFFFFF  0 0 10 <> <>
  112 41 -8.333022 -0.643674 -4.359550 900 21 0.15000 0.15000 1 FFFFFF  0 0 10 <> <>
  113 41 -6.978321 0.814748 -2.888073 900 21 0.15000 0.15000 1 FFFFFF  0 0 10 <> <>
  :::
 } 
 m_bond[130] { 
  # First column is bond index #
  i_m_from
  i_m_to
  i_m_order
  i_sd_original_parity
  :::
  1 1 4 1 1
  2 1 2 1 <>
  3 2 3 1 <>
  4 2 64 1 <>
  5 2 65 1 <>
  6 3 8 1 <>
  7 3 4 1 <>
  8 3 18 1 6
  9 4 1 1 1
  10 4 5 1 <>
  11 4 66 1 <>
  12 5 6 1 <>
  13 5 67 1 <>
  14 5 68 1 <>
  15 6 7 1 <>
  16 6 21 1 1
  17 6 69 1 <>
  18 7 16 1 <>
  19 7 8 1 <>
  20 7 22 1 1
  21 8 9 1 <>
  22 8 63 1 6
  23 9 10 1 <>
  24 9 23 1 6
  25 9 70 1 <>
  26 10 15 1 1
  27 10 11 1 <>
  28 10 26 1 <>
  29 11 12 1 <>
  30 11 71 1 <>
  31 11 72 1 <>
  32 12 13 1 <>
  33 12 27 1 6
  34 12 73 1 <>
  35 13 14 2 <>
  36 13 30 1 <>
  37 14 15 1 <>
  38 14 17 1 <>
  39 15 10 1 1
  40 15 31 1 <>
  41 15 32 1 <>
  42 16 17 1 <>
  43 16 33 2 <>
  44 17 34 1 1
  45 17 74 1 <>
  46 18 3 1 6
  47 18 19 1 <>
  48 19 20 2 <>
  49 19 37 1 <>
  50 21 6 1 1
  51 21 75 1 <>
  52 22 7 1 1
  53 22 76 1 <>
  54 22 77 1 <>
  55 22 78 1 <>
  56 23 9 1 6
  57 23 24 1 <>
  58 24 25 2 <>
  59 24 38 1 <>
  60 26 79 1 <>
  61 27 12 1 6
  62 27 28 1 <>
  63 28 44 1 <>
  64 28 29 2 <>
  65 30 80 1 <>
  66 30 81 1 <>
  67 30 82 1 <>
  68 31 83 1 <>
  69 31 84 1 <>
  70 31 85 1 <>
  71 32 86 1 <>
  72 32 87 1 <>
  73 32 88 1 <>
  74 34 17 1 1
  75 34 35 1 <>
  76 35 36 2 <>
  77 35 46 1 <>
  78 37 89 1 <>
  79 37 90 1 <>
  80 37 91 1 <>
  81 38 43 2 <>
  82 38 39 1 <>
  83 39 40 2 <>
  84 39 92 1 <>
  85 40 41 1 <>
  86 40 93 1 <>
  87 41 42 2 <>
  88 41 94 1 <>
  89 42 43 1 <>
  90 42 95 1 <>
  91 43 96 1 <>
  92 44 47 1 <>
  93 44 45 1 1
  94 44 97 1 <>
  95 45 44 1 1
  96 45 98 1 <>
  97 46 99 1 <>
  98 46 100 1 <>
  99 46 101 1 <>
  100 47 48 1 6
  101 47 51 1 <>
  102 47 102 1 <>
  103 48 47 1 6
  104 48 49 1 <>
  105 48 103 1 <>
  106 49 50 2 <>
  107 49 57 1 <>
  108 51 52 2 <>
  109 51 56 1 <>
  110 52 53 1 <>
  111 52 104 1 <>
  112 53 54 2 <>
  113 53 105 1 <>
  114 54 55 1 <>
  115 54 106 1 <>
  116 55 56 2 <>
  117 55 107 1 <>
  118 56 108 1 <>
  119 57 62 2 <>
  120 57 58 1 <>
  121 58 59 2 <>
  122 58 109 1 <>
  123 59 60 1 <>
  124 59 110 1 <>
  125 60 61 2 <>
  126 60 111 1 <>
  127 61 62 1 <>
  128 61 112 1 <>
  129 62 113 1 <>
  130 63 8 1 6
  :::
 } 
} 

f_m_ct { 
 s_m_title
 s_m_entry_id
 s_m_entry_name
 i_f3d_flags
 r_f3d_energy
 r_mmod_Potential_Energy-MMFF94s
 b_mmod_Minimization_Converged-MMFF94s
 r_mmod_RMS_Derivative-MMFF94s
 s_m_job_name
 s_m_Source_Path
 s_m_Source_File
 i_m_Source_File_Index
 i_mmod_Times_Found-MMFF94s
 r_mmod_Relative_Potential_Energy-MMFF94s
 i_mmod_Conformation-MMFF94s
 i_mmod_Serial_Number-MMFF94s
 s_m_subgroup_title
 s_m_subgroupid
 b_m_subgroup_collapsed
 i_m_ct_format
 :::
 Taxol 
  59 
  entry 
  0
  0
  822.342834472656
  0
  0.157265529036522
  mmod_csearch_10-EpiTaxol 
  /Users/rgil/Documents/Schrodinger/mmod_confelim_10 
  mmod_confelim_10.mae 
  3
  276
  5.27435302734375
  3
  1
  mmod_confelim_10 
  mmod_confelim_10 
  0
  2
 m_depend[8] { 
  # First column is dependency index #
  i_m_depend_dependency
  s_m_depend_property
  :::
  1 20 r_mmod_Potential_Energy-MMFF94s 
  2 20 b_mmod_Minimization_Converged-MMFF94s 
  3 20 r_mmod_RMS_Derivative-MMFF94s 
  4 30 s_m_job_name 
  5 20 i_mmod_Times_Found-MMFF94s 
  6 20 r_mmod_Relative_Potential_Energy-MMFF94s 
  7 20 i_mmod_Conformation-MMFF94s 
  8 10 i_mmod_Serial_Number-MMFF94s 
  :::
 } 
 m_atom[113] { 
  # First column is atom index #
  i_m_mmod_type
  r_m_x_coord
  r_m_y_coord
  r_m_z_coord
  i_m_residue_number
  i_m_color
  r_m_charge1
  r_m_charge2
  i_m_atomic_number
  s_m_color_rgb
  i_m_Hcount
  i_m_atom_chirality
  i_m_bond_stereo
  i_sd_original_parity
  b_st_NoSrcChirality
  :::
  1 16 2.845505 -2.402596 2.818961 900 70 -0.51580 -0.51580 8 FF2F2F  0 0 10 <> <>
  2 3 2.385151 -1.042600 2.772069 900 2 0.25790 0.25790 6 A0A0A0  2 0 10 <> <>
  3 3 1.149608 -1.409648 1.891030 900 2 0.25790 0.25790 6 A0A0A0  0 2 10 2 1
  4 3 1.637354 -2.882454 2.181760 900 2 0.25790 0.25790 6 A0A0A0  1 1 10 1 1
  5 3 1.981117 -3.850419 1.062904 900 2 0.00000 0.00000 6 A0A0A0  2 0 10 <> <>
  6 3 1.604929 -3.304023 -0.307070 900 2 0.28000 0.28000 6 A0A0A0  1 1 10 1 1
  7 3 1.982204 -1.814099 -0.547907 900 2 0.06100 0.06100 6 A0A0A0  0 2 10 2 1
  8 3 1.117941 -0.873839 0.402325 900 2 0.00000 0.00000 6 A0A0A0  1 1 10 2 1
  9 3 1.415793 0.688886 0.342295 900 2 0.28000 0.28000 6 A0A0A0  1 2 10 1 1
  10 3 0.633748 1.650869 -0.697552 900 2 0.28000 0.28000 6 A0A0A0  0 2 10 2 1
  11 3 -0.820871 1.964501 -0.248064 900 2 0.00000 0.00000 6 A0A0A0  2 0 10 <> <>
  12 3 -1.933803 1.074545 -0.831145 900 2 0.41820 0.41820 6 A0A0A0  1 2 10 1 1
  13 2 -1.432384 -0.120523 -1.628235 900 2 -0.27640 -0.27640 6 A0A0A0  0 0 11 <> <>
  14 2 -0.191305 -0.126861 -2.193098 900 2 -0.27640 -0.27640 6 A0A0A0  0 0 11 <> <>
  15 3 0.641203 1.171680 -2.183489 900 2 0.13820 0.13820 6 A0A0A0  0 0 10 <> <>
  16 2 1.803745 -1.667209 -2.096836 900 2 0.44800 0.44800 6 A0A0A0  0 0 10 <> <>
  17 3 0.424297 -1.391491 -2.741130 900 2 0.47920 0.47920 6 A0A0A0  1 1 10 2 1
  18 16 -0.108010 -1.058573 2.559546 900 70 -0.40790 -0.40790 8 FF2F2F  0 0 10 <> <>
  19 2 -1.139907 -1.935329 2.404606 900 2 0.65900 0.65900 6 A0A0A0  0 0 10 <> <>
  20 15 -1.146023 -2.862046 1.605035 900 70 -0.57000 -0.57000 8 FF2F2F  0 0 10 <> <>
  21 16 0.213440 -3.499872 -0.561819 900 70 -0.68000 -0.68000 8 FF2F2F  1 0 10 <> <>
  22 3 3.511401 -1.637269 -0.311083 900 2 0.00000 0.00000 6 A0A0A0  3 0 10 <> <>
  23 16 1.146952 1.244518 1.671261 900 70 -0.43000 -0.43000 8 FF2F2F  0 0 10 <> <>
  24 2 1.932080 2.259923 2.111248 900 2 0.63380 0.63380 6 A0A0A0  0 0 10 <> <>
  25 15 2.885872 2.713233 1.497730 900 70 -0.57000 -0.57000 8 FF2F2F  0 0 10 <> <>
  26 16 1.279957 2.953251 -0.676355 900 70 -0.68000 -0.68000 8 FF2F2F  1 0 10 <> <>
  27 16 -2.755905 0.610866 0.259897 900 70 -0.43000 -0.43000 8 FF2F2F  0 0 10 <> <>
  28 2 -3.658174 1.530336 0.727890 900 2 0.65900 0.65900 6 A0A0A0  0 0 10 <> <>
  29 15 -3.714832 2.696981 0.357124 900 70 -0.57000 -0.57000 8 FF2F2F  0 0 10 <> <>
  30 3 -2.427720 -1.253989 -1.737003 900 2 0.13820 0.13820 6 A0A0A0  3 0 10 <> <>
  31 3 -0.043536 2.187365 -3.155709 900 2 0.00000 0.00000 6 A0A0A0  3 0 10 <> <>
  32 3 2.099659 1.145712 -2.715781 900 2 0.00000 0.00000 6 A0A0A0  3 0 10 <> <>
  33 15 2.774789 -1.875087 -2.842812 900 70 -0.57000 -0.57000 8 FF2F2F  0 0 10 <> <>
  34 16 0.508152 -1.208318 -4.165698 900 70 -0.43000 -0.43000 8 FF2F2F  0 0 10 <> <>
  35 2 0.645589 -2.234340 -5.036561 900 2 0.65900 0.65900 6 A0A0A0  0 0 10 <> <>
  36 15 0.817739 -2.016794 -6.234114 900 70 -0.57000 -0.57000 8 FF2F2F  0 0 10 <> <>
  37 3 -2.204028 -1.670532 3.421271 900 2 0.06100 0.06100 6 A0A0A0  3 0 10 <> <>
  38 2 1.480890 2.742683 3.442984 900 2 0.08620 0.08620 6 A0A0A0  0 0 10 <> <>
  39 2 0.314759 2.265915 4.058489 900 2 -0.15000 -0.15000 6 A0A0A0  1 0 10 <> <>
  40 2 -0.066704 2.752622 5.310864 900 2 -0.15000 -0.15000 6 A0A0A0  1 0 10 <> <>
  41 2 0.709731 3.717209 5.951757 900 2 -0.15000 -0.15000 6 A0A0A0  1 0 10 <> <>
  42 2 1.868681 4.198850 5.343823 900 2 -0.15000 -0.15000 6 A0A0A0  1 0 10 <> <>
  43 2 2.254417 3.714400 4.091969 900 2 -0.15000 -0.15000 6 A0A0A0  1 0 10 <> <>
  44 3 -4.516472 0.927474 1.849387 900 2 0.34100 0.34100 6 A0A0A0  1 1 10 2 1
  45 16 -4.636165 -0.497725 1.794784 900 70 -0.68000 -0.68000 8 FF2F2F  1 0 10 <> <>
  46 3 0.521881 -3.634512 -4.509514 900 2 0.06100 0.06100 6 A0A0A0  3 0 10 <> <>
  47 3 -5.905002 1.635372 1.930086 900 2 0.44360 0.44360 6 A0A0A0  1 2 10 1 1
  48 25 -7.033613 0.959652 1.278981 900 43 -0.73010 -0.73010 7 5757FF  1 0 10 <> <>
  49 2 -6.977298 0.390639 0.031540 900 2 0.54380 0.54380 6 A0A0A0  0 0 10 <> <>
  50 15 -5.926092 0.254144 -0.585856 900 70 -0.57000 -0.57000 8 FF2F2F  0 0 10 <> <>
  51 2 -6.285875 1.883969 3.388490 900 2 -0.14350 -0.14350 6 A0A0A0  0 0 10 <> <>
  52 2 -6.440385 3.194697 3.866669 900 2 -0.15000 -0.15000 6 A0A0A0  1 0 10 <> <>
  53 2 -6.785010 3.426132 5.199870 900 2 -0.15000 -0.15000 6 A0A0A0  1 0 10 <> <>
  54 2 -6.981296 2.353514 6.068174 900 2 -0.15000 -0.15000 6 A0A0A0  1 0 10 <> <>
  55 2 -6.836339 1.047007 5.605755 900 2 -0.15000 -0.15000 6 A0A0A0  1 0 10 <> <>
  56 2 -6.492250 0.811917 4.273843 900 2 -0.15000 -0.15000 6 A0A0A0  1 0 10 <> <>
  57 2 -8.265159 -0.077292 -0.548363 900 2 0.08620 0.08620 6 A0A0A0  0 0 10 <> <>
  58 2 -8.403112 -0.078689 -1.942359 900 2 -0.15000 -0.15000 6 A0A0A0  1 0 10 <> <>
  59 2 -9.597404 -0.503267 -2.527943 900 2 -0.15000 -0.15000 6 A0A0A0  1 0 10 <> <>
  60 2 -10.652147 -0.937007 -1.724746 900 2 -0.15000 -0.15000 6 A0A0A0  1 0 10 <> <>
  61 2 -10.513873 -0.954678 -0.336593 900 2 -0.15000 -0.15000 6 A0A0A0  1 0 10 <> <>
  62 2 -9.321526 -0.529325 0.254383 900 2 -0.15000 -0.15000 6 A0A0A0  1 0 10 <> <>
  63 41 0.078789 -1.006483 0.111726 900 21 0.00000 0.00000 1 FFFFFF  0 0 10 <> <>
  64 41 3.137662 -0.382565 2.334642 900 21 0.00000 0.00000 1 FFFFFF  0 0 10 <> <>
  65 41 2.146527 -0.676691 3.776780 900 21 0.00000 0.00000 1 FFFFFF  0 0 10 <> <>
  66 41 1.040677 -3.401592 2.944587 900 21 0.00000 0.00000 1 FFFFFF  0 0 10 <> <>
  67 41 1.457626 -4.799328 1.234031 900 21 0.00000 0.00000 1 FFFFFF  0 0 10 <> <>
  68 41 3.052738 -4.084095 1.082551 900 21 0.00000 0.00000 1 FFFFFF  0 0 10 <> <>
  69 41 2.112741 -3.934045 -1.049432 900 21 0.00000 0.00000 1 FFFFFF  0 0 10 <> <>
  70 41 2.489040 0.802023 0.165418 900 21 0.00000 0.00000 1 FFFFFF  0 0 10 <> <>
  71 41 -1.060049 2.997918 -0.542343 900 21 0.00000 0.00000 1 FFFFFF  0 0 10 <> <>
  72 41 -0.891368 2.001110 0.844602 900 21 0.00000 0.00000 1 FFFFFF  0 0 10 <> <>
  73 41 -2.571661 1.654741 -1.511505 900 21 0.00000 0.00000 1 FFFFFF  0 0 10 <> <>
  74 41 -0.197894 -2.259727 -2.536779 900 21 0.00000 0.00000 1 FFFFFF  0 0 10 <> <>
  75 42 -0.300170 -3.472887 0.277678 900 21 0.40000 0.40000 1 FFFFFF  0 0 10 <> <>
  76 41 3.817847 -1.738429 0.725742 900 21 0.00000 0.00000 1 FFFFFF  0 0 10 <> <>
  77 41 4.086299 -2.395085 -0.859060 900 21 0.00000 0.00000 1 FFFFFF  0 0 10 <> <>
  78 41 3.871541 -0.665285 -0.658786 900 21 0.00000 0.00000 1 FFFFFF  0 0 10 <> <>
  79 42 2.137853 2.902745 -0.207153 900 21 0.40000 0.40000 1 FFFFFF  0 0 10 <> <>
  80 41 -3.438019 -0.856793 -1.886817 900 21 0.00000 0.00000 1 FFFFFF  0 0 10 <> <>
  81 41 -2.239447 -1.907104 -2.592988 900 21 0.00000 0.00000 1 FFFFFF  0 0 10 <> <>
  82 41 -2.423715 -1.857467 -0.824592 900 21 0.00000 0.00000 1 FFFFFF  0 0 10 <> <>
  83 41 -1.099671 2.368646 -2.949229 900 21 0.00000 0.00000 1 FFFFFF  0 0 10 <> <>
  84 41 0.451346 3.165299 -3.128644 900 21 0.00000 0.00000 1 FFFFFF  0 0 10 <> <>
  85 41 0.010785 1.823357 -4.189781 900 21 0.00000 0.00000 1 FFFFFF  0 0 10 <> <>
  86 41 2.165365 0.695599 -3.711543 900 21 0.00000 0.00000 1 FFFFFF  0 0 10 <> <>
  87 41 2.502442 2.162105 -2.813804 900 21 0.00000 0.00000 1 FFFFFF  0 0 10 <> <>
  88 41 2.792285 0.629766 -2.055123 900 21 0.00000 0.00000 1 FFFFFF  0 0 10 <> <>
  89 41 -2.420843 -0.601425 3.467215 900 21 0.00000 0.00000 1 FFFFFF  0 0 10 <> <>
  90 41 -3.115427 -2.203617 3.139861 900 21 0.00000 0.00000 1 FFFFFF  0 0 10 <> <>
  91 41 -1.869367 -2.026637 4.398630 900 21 0.00000 0.00000 1 FFFFFF  0 0 10 <> <>
  92 41 -0.312231 1.521597 3.575982 900 21 0.15000 0.15000 1 FFFFFF  0 0 10 <> <>
  93 41 -0.972979 2.383625 5.786197 900 21 0.15000 0.15000 1 FFFFFF  0 0 10 <> <>
  94 41 0.409099 4.097063 6.925834 900 21 0.15000 0.15000 1 FFFFFF  0 0 10 <> <>
  95 41 2.470882 4.953636 5.844479 900 21 0.15000 0.15000 1 FFFFFF  0 0 10 <> <>
  96 41 3.159686 4.100618 3.627340 900 21 0.15000 0.15000 1 FFFFFF  0 0 10 <> <>
  97 41 -3.939480 1.149921 2.756505 900 21 0.00000 0.00000 1 FFFFFF  0 0 10 <> <>
  98 42 -4.990179 -0.682434 0.898973 900 21 0.40000 0.40000 1 FFFFFF  0 0 10 <> <>
  99 41 1.283114 -3.847521 -3.758213 900 21 0.00000 0.00000 1 FFFFFF  0 0 10 <> <>
  100 41 -0.483766 -3.803844 -4.117638 900 21 0.00000 0.00000 1 FFFFFF  0 0 10 <> <>
  101 41 0.677133 -4.336252 -5.335821 900 21 0.00000 0.00000 1 FFFFFF  0 0 10 <> <>
  102 41 -5.850713 2.614103 1.438946 900 21 0.00000 0.00000 1 FFFFFF  0 0 10 <> <>
  103 43 -7.939917 1.116865 1.701178 900 21 0.37000 0.37000 1 FFFFFF  0 0 10 <> <>
  104 41 -6.291862 4.047989 3.207259 900 21 0.15000 0.15000 1 FFFFFF  0 0 10 <> <>
  105 41 -6.899917 4.444976 5.562399 900 21 0.15000 0.15000 1 FFFFFF  0 0 10 <> <>
  106 41 -7.248393 2.536373 7.106154 900 21 0.15000 0.15000 1 FFFFFF  0 0 10 <> <>
  107 41 -6.990359 0.210631 6.283236 900 21 0.15000 0.15000 1 FFFFFF  0 0 10 <> <>
  108 41 -6.380974 -0.215090 3.928396 900 21 0.15000 0.15000 1 FFFFFF  0 0 10 <> <>
  109 41 -7.584617 0.257600 -2.575461 900 21 0.15000 0.15000 1 FFFFFF  0 0 10 <> <>
  110 41 -9.704994 -0.496710 -3.610045 900 21 0.15000 0.15000 1 FFFFFF  0 0 10 <> <>
  111 41 -11.581629 -1.269079 -2.181935 900 21 0.15000 0.15000 1 FFFFFF  0 0 10 <> <>
  112 41 -11.333958 -1.307252 0.285011 900 21 0.15000 0.15000 1 FFFFFF  0 0 10 <> <>
  113 41 -9.228724 -0.582635 1.335428 900 21 0.15000 0.15000 1 FFFFFF  0 0 10 <> <>
  :::
 } 
 m_bond[130] { 
  # First column is bond index #
  i_m_from
  i_m_to
  i_m_order
  i_sd_original_parity
  :::
  1 1 4 1 1
  2 1 2 1 <>
  3 2 3 1 <>
  4 2 64 1 <>
  5 2 65 1 <>
  6 3 8 1 <>
  7 3 4 1 <>
  8 3 18 1 6
  9 4 1 1 1
  10 4 5 1 <>
  11 4 66 1 <>
  12 5 6 1 <>
  13 5 67 1 <>
  14 5 68 1 <>
  15 6 7 1 <>
  16 6 21 1 1
  17 6 69 1 <>
  18 7 16 1 <>
  19 7 8 1 <>
  20 7 22 1 1
  21 8 9 1 <>
  22 8 63 1 6
  23 9 10 1 <>
  24 9 23 1 6
  25 9 70 1 <>
  26 10 15 1 1
  27 10 11 1 <>
  28 10 26 1 <>
  29 11 12 1 <>
  30 11 71 1 <>
  31 11 72 1 <>
  32 12 13 1 <>
  33 12 27 1 6
  34 12 73 1 <>
  35 13 14 2 <>
  36 13 30 1 <>
  37 14 15 1 <>
  38 14 17 1 <>
  39 15 10 1 1
  40 15 31 1 <>
  41 15 32 1 <>
  42 16 17 1 <>
  43 16 33 2 <>
  44 17 34 1 1
  45 17 74 1 <>
  46 18 3 1 6
  47 18 19 1 <>
  48 19 20 2 <>
  49 19 37 1 <>
  50 21 6 1 1
  51 21 75 1 <>
  52 22 7 1 1
  53 22 76 1 <>
  54 22 77 1 <>
  55 22 78 1 <>
  56 23 9 1 6
  57 23 24 1 <>
  58 24 25 2 <>
  59 24 38 1 <>
  60 26 79 1 <>
  61 27 12 1 6
  62 27 28 1 <>
  63 28 44 1 <>
  64 28 29 2 <>
  65 30 80 1 <>
  66 30 81 1 <>
  67 30 82 1 <>
  68 31 83 1 <>
  69 31 84 1 <>
  70 31 85 1 <>
  71 32 86 1 <>
  72 32 87 1 <>
  73 32 88 1 <>
  74 34 17 1 1
  75 34 35 1 <>
  76 35 36 2 <>
  77 35 46 1 <>
  78 37 89 1 <>
  79 37 90 1 <>
  80 37 91 1 <>
  81 38 43 2 <>
  82 38 39 1 <>
  83 39 40 2 <>
  84 39 92 1 <>
  85 40 41 1 <>
  86 40 93 1 <>
  87 41 42 2 <>
  88 41 94 1 <>
  89 42 43 1 <>
  90 42 95 1 <>
  91 43 96 1 <>
  92 44 47 1 <>
  93 44 45 1 1
  94 44 97 1 <>
  95 45 44 1 1
  96 45 98 1 <>
  97 46 99 1 <>
  98 46 100 1 <>
  99 46 101 1 <>
  100 47 48 1 6
  101 47 51 1 <>
  102 47 102 1 <>
  103 48 47 1 6
  104 48 49 1 <>
  105 48 103 1 <>
  106 49 50 2 <>
  107 49 57 1 <>
  108 51 52 2 <>
  109 51 56 1 <>
  110 52 53 1 <>
  111 52 104 1 <>
  112 53 54 2 <>
  113 53 105 1 <>
  114 54 55 1 <>
  115 54 106 1 <>
  116 55 56 2 <>
  117 55 107 1 <>
  118 56 108 1 <>
  119 57 62 2 <>
  120 57 58 1 <>
  121 58 59 2 <>
  122 58 109 1 <>
  123 59 60 1 <>
  124 59 110 1 <>
  125 60 61 2 <>
  126 60 111 1 <>
  127 61 62 1 <>
  128 61 112 1 <>
  129 62 113 1 <>
  130 63 8 1 6
  :::
 } 
} 

f_m_ct { 
 s_m_title
 s_m_entry_id
 s_m_entry_name
 i_f3d_flags
 r_f3d_energy
 r_mmod_Potential_Energy-MMFF94s
 b_mmod_Minimization_Converged-MMFF94s
 r_mmod_RMS_Derivative-MMFF94s
 s_m_job_name
 s_m_Source_Path
 s_m_Source_File
 i_m_Source_File_Index
 i_mmod_Times_Found-MMFF94s
 r_mmod_Relative_Potential_Energy-MMFF94s
 i_mmod_Conformation-MMFF94s
 i_mmod_Serial_Number-MMFF94s
 s_m_subgroup_title
 s_m_subgroupid
 b_m_subgroup_collapsed
 i_m_ct_format
 :::
 Taxol 
  60 
  entry 
  0
  0
  822.431335449219
  1
  0.0469714403152466
  mmod_csearch_10-EpiTaxol 
  /Users/rgil/Documents/Schrodinger/mmod_confelim_10 
  mmod_confelim_10.mae 
  4
  1116
  5.36285400390625
  4
  1
  mmod_confelim_10 
  mmod_confelim_10 
  0
  2
 m_depend[8] { 
  # First column is dependency index #
  i_m_depend_dependency
  s_m_depend_property
  :::
  1 20 r_mmod_Potential_Energy-MMFF94s 
  2 20 b_mmod_Minimization_Converged-MMFF94s 
  3 20 r_mmod_RMS_Derivative-MMFF94s 
  4 30 s_m_job_name 
  5 20 i_mmod_Times_Found-MMFF94s 
  6 20 r_mmod_Relative_Potential_Energy-MMFF94s 
  7 20 i_mmod_Conformation-MMFF94s 
  8 10 i_mmod_Serial_Number-MMFF94s 
  :::
 } 
 m_atom[113] { 
  # First column is atom index #
  i_m_mmod_type
  r_m_x_coord
  r_m_y_coord
  r_m_z_coord
  i_m_residue_number
  i_m_color
  r_m_charge1
  r_m_charge2
  i_m_atomic_number
  s_m_color_rgb
  i_m_Hcount
  i_m_atom_chirality
  i_m_bond_stereo
  i_sd_original_parity
  b_st_NoSrcChirality
  :::
  1 16 2.492719 -1.606987 3.248777 900 70 -0.51580 -0.51580 8 FF2F2F  0 0 10 <> <>
  2 3 1.846015 -0.381988 2.866773 900 2 0.25790 0.25790 6 A0A0A0  2 0 10 <> <>
  3 3 0.795093 -1.122301 1.983178 900 2 0.25790 0.25790 6 A0A0A0  0 2 10 2 1
  4 3 1.469446 -2.404566 2.605571 900 2 0.25790 0.25790 6 A0A0A0  1 1 10 1 1
  5 3 2.109536 -3.479292 1.742253 900 2 0.00000 0.00000 6 A0A0A0  2 0 10 <> <>
  6 3 1.821851 -3.277928 0.260868 900 2 0.28000 0.28000 6 A0A0A0  1 1 10 1 1
  7 3 1.967628 -1.813991 -0.243645 900 2 0.06100 0.06100 6 A0A0A0  0 2 10 2 1
  8 3 0.848325 -0.902344 0.421210 900 2 0.00000 0.00000 6 A0A0A0  1 1 10 2 1
  9 3 0.852702 0.642511 0.047051 900 2 0.28000 0.28000 6 A0A0A0  1 2 10 1 1
  10 3 -0.104068 1.138048 -1.152318 900 2 0.28000 0.28000 6 A0A0A0  0 2 10 2 1
  11 3 -1.608117 0.989394 -0.740965 900 2 0.00000 0.00000 6 A0A0A0  2 0 10 <> <>
  12 3 -2.445711 -0.003283 -1.567061 900 2 0.41820 0.41820 6 A0A0A0  1 2 10 1 1
  13 2 -1.604856 -1.191000 -2.009767 900 2 -0.27640 -0.27640 6 A0A0A0  0 0 11 <> <>
  14 2 -0.311753 -0.989428 -2.395991 900 2 -0.27640 -0.27640 6 A0A0A0  0 0 11 <> <>
  15 3 0.206288 0.464466 -2.531901 900 2 0.13820 0.13820 6 A0A0A0  0 0 10 <> <>
  16 2 1.957234 -1.980871 -1.802602 900 2 0.44800 0.44800 6 A0A0A0  0 0 10 <> <>
  17 3 0.644734 -2.138390 -2.609982 900 2 0.47920 0.47920 6 A0A0A0  1 1 10 2 1
  18 16 -0.567309 -0.879414 2.462667 900 70 -0.40790 -0.40790 8 FF2F2F  0 0 10 <> <>
  19 2 -1.441043 -1.915131 2.353408 900 2 0.65900 0.65900 6 A0A0A0  0 0 10 <> <>
  20 15 -1.215063 -2.952814 1.743989 900 70 -0.57000 -0.57000 8 FF2F2F  0 0 10 <> <>
  21 16 0.525376 -3.780018 -0.067538 900 70 -0.68000 -0.68000 8 FF2F2F  1 0 10 <> <>
  22 3 3.402976 -1.306504 0.084883 900 2 0.00000 0.00000 6 A0A0A0  3 0 10 <> <>
  23 16 0.443405 1.408726 1.222702 900 70 -0.43000 -0.43000 8 FF2F2F  0 0 10 <> <>
  24 2 0.994961 2.636346 1.396460 900 2 0.63380 0.63380 6 A0A0A0  0 0 10 <> <>
  25 15 1.850928 3.124101 0.673543 900 70 -0.57000 -0.57000 8 FF2F2F  0 0 10 <> <>
  26 16 0.086197 2.562546 -1.337192 900 70 -0.68000 -0.68000 8 FF2F2F  1 0 10 <> <>
  27 16 -3.577027 -0.439189 -0.780177 900 70 -0.43000 -0.43000 8 FF2F2F  0 0 10 <> <>
  28 2 -4.669857 0.372734 -0.877847 900 2 0.65900 0.65900 6 A0A0A0  0 0 10 <> <>
  29 15 -4.706884 1.449885 -1.467548 900 70 -0.57000 -0.57000 8 FF2F2F  0 0 10 <> <>
  30 3 -2.307241 -2.526877 -1.991805 900 2 0.13820 0.13820 6 A0A0A0  3 0 10 <> <>
  31 3 -0.521144 1.167807 -3.727117 900 2 0.00000 0.00000 6 A0A0A0  3 0 10 <> <>
  32 3 1.697615 0.685344 -2.918410 900 2 0.00000 0.00000 6 A0A0A0  3 0 10 <> <>
  33 15 3.036458 -2.091267 -2.408005 900 70 -0.57000 -0.57000 8 FF2F2F  0 0 10 <> <>
  34 16 0.886567 -2.180861 -4.029665 900 70 -0.43000 -0.43000 8 FF2F2F  0 0 10 <> <>
  35 2 1.337116 -3.281007 -4.674667 900 2 0.65900 0.65900 6 A0A0A0  0 0 10 <> <>
  36 15 1.615520 -3.231735 -5.870906 900 70 -0.57000 -0.57000 8 FF2F2F  0 0 10 <> <>
  37 3 -2.673624 -1.654258 3.156409 900 2 0.06100 0.06100 6 A0A0A0  3 0 10 <> <>
  38 2 0.439480 3.299801 2.602839 900 2 0.08620 0.08620 6 A0A0A0  0 0 10 <> <>
  39 2 -0.711386 2.830734 3.249793 900 2 -0.15000 -0.15000 6 A0A0A0  1 0 10 <> <>
  40 2 -1.196317 3.491505 4.380575 900 2 -0.15000 -0.15000 6 A0A0A0  1 0 10 <> <>
  41 2 -0.538822 4.621193 4.866688 900 2 -0.15000 -0.15000 6 A0A0A0  1 0 10 <> <>
  42 2 0.603637 5.096426 4.223338 900 2 -0.15000 -0.15000 6 A0A0A0  1 0 10 <> <>
  43 2 1.091860 4.439593 3.091919 900 2 -0.15000 -0.15000 6 A0A0A0  1 0 10 <> <>
  44 3 -5.909556 -0.246501 -0.236372 900 2 0.34100 0.34100 6 A0A0A0  1 1 10 2 1
  45 16 -7.078075 0.465493 -0.697463 900 70 -0.68000 -0.68000 8 FF2F2F  1 0 10 <> <>
  46 3 1.427517 -4.567120 -3.906057 900 2 0.06100 0.06100 6 A0A0A0  3 0 10 <> <>
  47 3 -5.821014 -0.216245 1.306046 900 2 0.44360 0.44360 6 A0A0A0  1 2 10 1 1
  48 25 -5.982999 1.140481 1.827103 900 43 -0.73010 -0.73010 7 5757FF  1 0 10 <> <>
  49 2 -4.907452 1.963524 2.064775 900 2 0.54380 0.54380 6 A0A0A0  0 0 10 <> <>
  50 15 -3.751466 1.618773 1.842597 900 70 -0.57000 -0.57000 8 FF2F2F  0 0 10 <> <>
  51 2 -6.796819 -1.127985 2.046164 900 2 -0.14350 -0.14350 6 A0A0A0  0 0 10 <> <>
  52 2 -6.529946 -1.445461 3.392432 900 2 -0.15000 -0.15000 6 A0A0A0  1 0 10 <> <>
  53 2 -7.389684 -2.265783 4.125661 900 2 -0.15000 -0.15000 6 A0A0A0  1 0 10 <> <>
  54 2 -8.537811 -2.777724 3.529022 900 2 -0.15000 -0.15000 6 A0A0A0  1 0 10 <> <>
  55 2 -8.828541 -2.462784 2.204052 900 2 -0.15000 -0.15000 6 A0A0A0  1 0 10 <> <>
  56 2 -7.968437 -1.640762 1.469320 900 2 -0.15000 -0.15000 6 A0A0A0  1 0 10 <> <>
  57 2 -5.205725 3.323170 2.587224 900 2 0.08620 0.08620 6 A0A0A0  0 0 10 <> <>
  58 2 -4.310308 4.358752 2.289803 900 2 -0.15000 -0.15000 6 A0A0A0  1 0 10 <> <>
  59 2 -4.546749 5.649251 2.766240 900 2 -0.15000 -0.15000 6 A0A0A0  1 0 10 <> <>
  60 2 -5.673860 5.908229 3.545667 900 2 -0.15000 -0.15000 6 A0A0A0  1 0 10 <> <>
  61 2 -6.562251 4.878085 3.856208 900 2 -0.15000 -0.15000 6 A0A0A0  1 0 10 <> <>
  62 2 -6.329514 3.584414 3.382340 900 2 -0.15000 -0.15000 6 A0A0A0  1 0 10 <> <>
  63 41 -0.103035 -1.297998 0.070068 900 21 0.00000 0.00000 1 FFFFFF  0 0 10 <> <>
  64 41 2.538076 0.296924 2.362993 900 21 0.00000 0.00000 1 FFFFFF  0 0 10 <> <>
  65 41 1.436101 0.131863 3.743263 900 21 0.00000 0.00000 1 FFFFFF  0 0 10 <> <>
  66 41 0.865938 -2.877950 3.392408 900 21 0.00000 0.00000 1 FFFFFF  0 0 10 <> <>
  67 41 1.737034 -4.462241 2.056683 900 21 0.00000 0.00000 1 FFFFFF  0 0 10 <> <>
  68 41 3.194274 -3.496978 1.904663 900 21 0.00000 0.00000 1 FFFFFF  0 0 10 <> <>
  69 41 2.517135 -3.924778 -0.290377 900 21 0.00000 0.00000 1 FFFFFF  0 0 10 <> <>
  70 41 1.881952 0.933786 -0.172526 900 21 0.00000 0.00000 1 FFFFFF  0 0 10 <> <>
  71 41 -2.107876 1.967032 -0.772566 900 21 0.00000 0.00000 1 FFFFFF  0 0 10 <> <>
  72 41 -1.682043 0.689965 0.311481 900 21 0.00000 0.00000 1 FFFFFF  0 0 10 <> <>
  73 41 -2.844171 0.449861 -2.478375 900 21 0.00000 0.00000 1 FFFFFF  0 0 10 <> <>
  74 41 0.205002 -3.084147 -2.303314 900 21 0.00000 0.00000 1 FFFFFF  0 0 10 <> <>
  75 42 -0.090093 -3.674414 0.693304 900 21 0.40000 0.40000 1 FFFFFF  0 0 10 <> <>
  76 41 3.601773 -1.181503 1.145106 900 21 0.00000 0.00000 1 FFFFFF  0 0 10 <> <>
  77 41 4.163074 -2.015662 -0.267939 900 21 0.00000 0.00000 1 FFFFFF  0 0 10 <> <>
  78 41 3.620490 -0.350887 -0.400677 900 21 0.00000 0.00000 1 FFFFFF  0 0 10 <> <>
  79 42 0.986573 2.814997 -1.046775 900 21 0.40000 0.40000 1 FFFFFF  0 0 10 <> <>
  80 41 -3.312648 -2.430606 -2.417076 900 21 0.00000 0.00000 1 FFFFFF  0 0 10 <> <>
  81 41 -1.807556 -3.287961 -2.595383 900 21 0.00000 0.00000 1 FFFFFF  0 0 10 <> <>
  82 41 -2.396030 -2.897455 -0.966158 900 21 0.00000 0.00000 1 FFFFFF  0 0 10 <> <>
  83 41 -1.556927 1.440256 -3.535776 900 21 0.00000 0.00000 1 FFFFFF  0 0 10 <> <>
  84 41 -0.035028 2.114065 -3.996515 900 21 0.00000 0.00000 1 FFFFFF  0 0 10 <> <>
  85 41 -0.501576 0.532258 -4.620863 900 21 0.00000 0.00000 1 FFFFFF  0 0 10 <> <>
  86 41 1.953972 0.168583 -3.849628 900 21 0.00000 0.00000 1 FFFFFF  0 0 10 <> <>
  87 41 1.911222 1.749246 -3.083486 900 21 0.00000 0.00000 1 FFFFFF  0 0 10 <> <>
  88 41 2.406808 0.379659 -2.154923 900 21 0.00000 0.00000 1 FFFFFF  0 0 10 <> <>
  89 41 -2.949059 -0.599584 3.096016 900 21 0.00000 0.00000 1 FFFFFF  0 0 10 <> <>
  90 41 -3.496113 -2.249175 2.751667 900 21 0.00000 0.00000 1 FFFFFF  0 0 10 <> <>
  91 41 -2.496292 -1.932205 4.197814 900 21 0.00000 0.00000 1 FFFFFF  0 0 10 <> <>
  92 41 -1.253750 1.964591 2.877039 900 21 0.15000 0.15000 1 FFFFFF  0 0 10 <> <>
  93 41 -2.096029 3.131200 4.874418 900 21 0.15000 0.15000 1 FFFFFF  0 0 10 <> <>
  94 41 -0.922085 5.136244 5.744709 900 21 0.15000 0.15000 1 FFFFFF  0 0 10 <> <>
  95 41 1.112158 5.980408 4.601192 900 21 0.15000 0.15000 1 FFFFFF  0 0 10 <> <>
  96 41 1.981809 4.821613 2.595522 900 21 0.15000 0.15000 1 FFFFFF  0 0 10 <> <>
  97 41 -5.993593 -1.271513 -0.615368 900 21 0.00000 0.00000 1 FFFFFF  0 0 10 <> <>
  98 42 -6.793367 1.395771 -0.809604 900 21 0.40000 0.40000 1 FFFFFF  0 0 10 <> <>
  99 41 2.104768 -4.477709 -3.055895 900 21 0.00000 0.00000 1 FFFFFF  0 0 10 <> <>
  100 41 0.432442 -4.889932 -3.591017 900 21 0.00000 0.00000 1 FFFFFF  0 0 10 <> <>
  101 41 1.834238 -5.342291 -4.564036 900 21 0.00000 0.00000 1 FFFFFF  0 0 10 <> <>
  102 41 -4.817947 -0.568032 1.571998 900 21 0.00000 0.00000 1 FFFFFF  0 0 10 <> <>
  103 43 -6.931536 1.475672 1.940023 900 21 0.37000 0.37000 1 FFFFFF  0 0 10 <> <>
  104 41 -5.645679 -1.043234 3.883571 900 21 0.15000 0.15000 1 FFFFFF  0 0 10 <> <>
  105 41 -7.165367 -2.501034 5.163129 900 21 0.15000 0.15000 1 FFFFFF  0 0 10 <> <>
  106 41 -9.209988 -3.415646 4.097319 900 21 0.15000 0.15000 1 FFFFFF  0 0 10 <> <>
  107 41 -9.731197 -2.853536 1.739852 900 21 0.15000 0.15000 1 FFFFFF  0 0 10 <> <>
  108 41 -8.244591 -1.408295 0.443237 900 21 0.15000 0.15000 1 FFFFFF  0 0 10 <> <>
  109 41 -3.427392 4.164736 1.683678 900 21 0.15000 0.15000 1 FFFFFF  0 0 10 <> <>
  110 41 -3.850169 6.450665 2.531539 900 21 0.15000 0.15000 1 FFFFFF  0 0 10 <> <>
  111 41 -5.856517 6.913749 3.918106 900 21 0.15000 0.15000 1 FFFFFF  0 0 10 <> <>
  112 41 -7.432661 5.082476 4.475754 900 21 0.15000 0.15000 1 FFFFFF  0 0 10 <> <>
  113 41 -7.018656 2.794280 3.666252 900 21 0.15000 0.15000 1 FFFFFF  0 0 10 <> <>
  :::
 } 
 m_bond[130] { 
  # First column is bond index #
  i_m_from
  i_m_to
  i_m_order
  i_sd_original_parity
  :::
  1 1 4 1 1
  2 1 2 1 <>
  3 2 3 1 <>
  4 2 64 1 <>
  5 2 65 1 <>
  6 3 8 1 <>
  7 3 4 1 <>
  8 3 18 1 6
  9 4 1 1 1
  10 4 5 1 <>
  11 4 66 1 <>
  12 5 6 1 <>
  13 5 67 1 <>
  14 5 68 1 <>
  15 6 7 1 <>
  16 6 21 1 1
  17 6 69 1 <>
  18 7 16 1 <>
  19 7 8 1 <>
  20 7 22 1 1
  21 8 9 1 <>
  22 8 63 1 6
  23 9 10 1 <>
  24 9 23 1 6
  25 9 70 1 <>
  26 10 15 1 1
  27 10 11 1 <>
  28 10 26 1 <>
  29 11 12 1 <>
  30 11 71 1 <>
  31 11 72 1 <>
  32 12 13 1 <>
  33 12 27 1 6
  34 12 73 1 <>
  35 13 14 2 <>
  36 13 30 1 <>
  37 14 15 1 <>
  38 14 17 1 <>
  39 15 10 1 1
  40 15 31 1 <>
  41 15 32 1 <>
  42 16 17 1 <>
  43 16 33 2 <>
  44 17 34 1 1
  45 17 74 1 <>
  46 18 3 1 6
  47 18 19 1 <>
  48 19 20 2 <>
  49 19 37 1 <>
  50 21 6 1 1
  51 21 75 1 <>
  52 22 7 1 1
  53 22 76 1 <>
  54 22 77 1 <>
  55 22 78 1 <>
  56 23 9 1 6
  57 23 24 1 <>
  58 24 25 2 <>
  59 24 38 1 <>
  60 26 79 1 <>
  61 27 12 1 6
  62 27 28 1 <>
  63 28 44 1 <>
  64 28 29 2 <>
  65 30 80 1 <>
  66 30 81 1 <>
  67 30 82 1 <>
  68 31 83 1 <>
  69 31 84 1 <>
  70 31 85 1 <>
  71 32 86 1 <>
  72 32 87 1 <>
  73 32 88 1 <>
  74 34 17 1 1
  75 34 35 1 <>
  76 35 36 2 <>
  77 35 46 1 <>
  78 37 89 1 <>
  79 37 90 1 <>
  80 37 91 1 <>
  81 38 43 2 <>
  82 38 39 1 <>
  83 39 40 2 <>
  84 39 92 1 <>
  85 40 41 1 <>
  86 40 93 1 <>
  87 41 42 2 <>
  88 41 94 1 <>
  89 42 43 1 <>
  90 42 95 1 <>
  91 43 96 1 <>
  92 44 47 1 <>
  93 44 45 1 1
  94 44 97 1 <>
  95 45 44 1 1
  96 45 98 1 <>
  97 46 99 1 <>
  98 46 100 1 <>
  99 46 101 1 <>
  100 47 48 1 6
  101 47 51 1 <>
  102 47 102 1 <>
  103 48 47 1 6
  104 48 49 1 <>
  105 48 103 1 <>
  106 49 50 2 <>
  107 49 57 1 <>
  108 51 52 2 <>
  109 51 56 1 <>
  110 52 53 1 <>
  111 52 104 1 <>
  112 53 54 2 <>
  113 53 105 1 <>
  114 54 55 1 <>
  115 54 106 1 <>
  116 55 56 2 <>
  117 55 107 1 <>
  118 56 108 1 <>
  119 57 62 2 <>
  120 57 58 1 <>
  121 58 59 2 <>
  122 58 109 1 <>
  123 59 60 1 <>
  124 59 110 1 <>
  125 60 61 2 <>
  126 60 111 1 <>
  127 61 62 1 <>
  128 61 112 1 <>
  129 62 113 1 <>
  130 63 8 1 6
  :::
 } 
} 

f_m_ct { 
 s_m_title
 s_m_entry_id
 s_m_entry_name
 i_f3d_flags
 r_f3d_energy
 r_mmod_Potential_Energy-MMFF94s
 b_mmod_Minimization_Converged-MMFF94s
 r_mmod_RMS_Derivative-MMFF94s
 s_m_job_name
 s_m_Source_Path
 s_m_Source_File
 i_m_Source_File_Index
 i_mmod_Times_Found-MMFF94s
 r_mmod_Relative_Potential_Energy-MMFF94s
 i_mmod_Conformation-MMFF94s
 i_mmod_Serial_Number-MMFF94s
 s_m_subgroup_title
 s_m_subgroupid
 b_m_subgroup_collapsed
 i_m_ct_format
 :::
 Taxol 
  61 
  entry 
  0
  0
  822.6728515625
  1
  0.0396005287766457
  mmod_csearch_10-EpiTaxol 
  /Users/rgil/Documents/Schrodinger/mmod_confelim_10 
  mmod_confelim_10.mae 
  5
  708
  5.6043701171875
  5
  1
  mmod_confelim_10 
  mmod_confelim_10 
  0
  2
 m_depend[8] { 
  # First column is dependency index #
  i_m_depend_dependency
  s_m_depend_property
  :::
  1 20 r_mmod_Potential_Energy-MMFF94s 
  2 20 b_mmod_Minimization_Converged-MMFF94s 
  3 20 r_mmod_RMS_Derivative-MMFF94s 
  4 30 s_m_job_name 
  5 20 i_mmod_Times_Found-MMFF94s 
  6 20 r_mmod_Relative_Potential_Energy-MMFF94s 
  7 20 i_mmod_Conformation-MMFF94s 
  8 10 i_mmod_Serial_Number-MMFF94s 
  :::
 } 
 m_atom[113] { 
  # First column is atom index #
  i_m_mmod_type
  r_m_x_coord
  r_m_y_coord
  r_m_z_coord
  i_m_residue_number
  i_m_color
  r_m_charge1
  r_m_charge2
  i_m_atomic_number
  s_m_color_rgb
  i_m_Hcount
  i_m_atom_chirality
  i_m_bond_stereo
  i_sd_original_parity
  b_st_NoSrcChirality
  :::
  1 16 3.003652 -2.372857 2.765863 900 70 -0.51580 -0.51580 8 FF2F2F  0 0 10 <> <>
  2 3 2.691622 -0.974593 2.664528 900 2 0.25790 0.25790 6 A0A0A0  2 0 10 <> <>
  3 3 1.301330 -1.251594 2.013247 900 2 0.25790 0.25790 6 A0A0A0  0 2 10 2 1
  4 3 1.673424 -2.750757 2.335787 900 2 0.25790 0.25790 6 A0A0A0  1 1 10 1 1
  5 3 1.759512 -3.811704 1.249529 900 2 0.00000 0.00000 6 A0A0A0  2 0 10 <> <>
  6 3 1.227831 -3.315165 -0.088453 900 2 0.28000 0.28000 6 A0A0A0  1 1 10 1 1
  7 3 1.694692 -1.887508 -0.489487 900 2 0.06100 0.06100 6 A0A0A0  0 2 10 2 1
  8 3 1.077196 -0.823000 0.513632 900 2 0.00000 0.00000 6 A0A0A0  1 1 10 2 1
  9 3 1.458028 0.695862 0.266877 900 2 0.28000 0.28000 6 A0A0A0  1 2 10 1 1
  10 3 0.440854 1.614128 -0.580252 900 2 0.28000 0.28000 6 A0A0A0  0 2 10 2 1
  11 3 -0.892263 1.839853 0.198316 900 2 0.00000 0.00000 6 A0A0A0  2 0 10 <> <>
  12 3 -2.142717 1.110091 -0.330935 900 2 0.41820 0.41820 6 A0A0A0  1 2 10 1 1
  13 2 -1.810309 -0.121757 -1.157337 900 2 -0.27640 -0.27640 6 A0A0A0  0 0 11 <> <>
  14 2 -0.659392 -0.177167 -1.884608 900 2 -0.27640 -0.27640 6 A0A0A0  0 0 11 <> <>
  15 3 0.186129 1.106522 -2.037002 900 2 0.13820 0.13820 6 A0A0A0  0 0 10 <> <>
  16 2 1.297049 -1.787128 -2.004609 900 2 0.44800 0.44800 6 A0A0A0  0 0 10 <> <>
  17 3 -0.151120 -1.477410 -2.461016 900 2 0.47920 0.47920 6 A0A0A0  1 1 10 2 1
  18 16 0.210465 -0.711959 2.831077 900 70 -0.40790 -0.40790 8 FF2F2F  0 0 10 <> <>
  19 2 -0.930627 -1.456335 2.883476 900 2 0.65900 0.65900 6 A0A0A0  0 0 10 <> <>
  20 15 -1.144233 -2.442281 2.190608 900 70 -0.57000 -0.57000 8 FF2F2F  0 0 10 <> <>
  21 16 -0.198236 -3.387846 -0.113116 900 70 -0.68000 -0.68000 8 FF2F2F  1 0 10 <> <>
  22 3 3.251389 -1.845452 -0.495701 900 2 0.00000 0.00000 6 A0A0A0  3 0 10 <> <>
  23 16 1.619972 1.360972 1.558788 900 70 -0.43000 -0.43000 8 FF2F2F  0 0 10 <> <>
  24 2 2.572266 2.325929 1.648128 900 2 0.63380 0.63380 6 A0A0A0  0 0 10 <> <>
  25 15 3.325799 2.646648 0.741229 900 70 -0.57000 -0.57000 8 FF2F2F  0 0 10 <> <>
  26 16 1.016671 2.940877 -0.688447 900 70 -0.68000 -0.68000 8 FF2F2F  1 0 10 <> <>
  27 16 -2.947867 0.724546 0.803740 900 70 -0.43000 -0.43000 8 FF2F2F  0 0 10 <> <>
  28 2 -3.794352 1.685625 1.278159 900 2 0.65900 0.65900 6 A0A0A0  0 0 10 <> <>
  29 15 -3.815012 2.847579 0.887152 900 70 -0.57000 -0.57000 8 FF2F2F  0 0 10 <> <>
  30 3 -2.844833 -1.222069 -1.100070 900 2 0.13820 0.13820 6 A0A0A0  3 0 10 <> <>
  31 3 -0.615429 2.136893 -2.898454 900 2 0.00000 0.00000 6 A0A0A0  3 0 10 <> <>
  32 3 1.527420 1.018962 -2.820061 900 2 0.00000 0.00000 6 A0A0A0  3 0 10 <> <>
  33 15 2.141661 -2.058036 -2.874208 900 70 -0.57000 -0.57000 8 FF2F2F  0 0 10 <> <>
  34 16 -0.258918 -1.344377 -3.890404 900 70 -0.43000 -0.43000 8 FF2F2F  0 0 10 <> <>
  35 2 -0.290245 -2.401465 -4.733706 900 2 0.65900 0.65900 6 A0A0A0  0 0 10 <> <>
  36 15 -0.281231 -2.228542 -5.950684 900 70 -0.57000 -0.57000 8 FF2F2F  0 0 10 <> <>
  37 3 -1.842013 -0.926862 3.944505 900 2 0.06100 0.06100 6 A0A0A0  3 0 10 <> <>
  38 2 2.592901 2.930004 3.005367 900 2 0.08620 0.08620 6 A0A0A0  0 0 10 <> <>
  39 2 1.606627 2.656108 3.963308 900 2 -0.15000 -0.15000 6 A0A0A0  1 0 10 <> <>
  40 2 1.674351 3.248573 5.226568 900 2 -0.15000 -0.15000 6 A0A0A0  1 0 10 <> <>
  41 2 2.722042 4.115482 5.537134 900 2 -0.15000 -0.15000 6 A0A0A0  1 0 10 <> <>
  42 2 3.703444 4.395943 4.586894 900 2 -0.15000 -0.15000 6 A0A0A0  1 0 10 <> <>
  43 2 3.639535 3.806634 3.322685 900 2 -0.15000 -0.15000 6 A0A0A0  1 0 10 <> <>
  44 3 -4.701309 1.141150 2.387487 900 2 0.34100 0.34100 6 A0A0A0  1 1 10 2 1
  45 16 -4.622330 -0.270379 2.579535 900 70 -0.68000 -0.68000 8 FF2F2F  1 0 10 <> <>
  46 3 -0.396029 -3.777527 -4.143467 900 2 0.06100 0.06100 6 A0A0A0  3 0 10 <> <>
  47 3 -6.151261 1.671814 2.172485 900 2 0.44360 0.44360 6 A0A0A0  1 2 10 1 1
  48 25 -6.833453 1.358295 0.909339 900 43 -0.73010 -0.73010 7 5757FF  1 0 10 <> <>
  49 2 -6.712501 0.208315 0.171112 900 2 0.54380 0.54380 6 A0A0A0  0 0 10 <> <>
  50 15 -5.965159 -0.714373 0.475928 900 70 -0.57000 -0.57000 8 FF2F2F  0 0 10 <> <>
  51 2 -7.071006 1.380497 3.351706 900 2 -0.14350 -0.14350 6 A0A0A0  0 0 10 <> <>
  52 2 -7.459768 2.420725 4.213417 900 2 -0.15000 -0.15000 6 A0A0A0  1 0 10 <> <>
  53 2 -8.305792 2.171472 5.296659 900 2 -0.15000 -0.15000 6 A0A0A0  1 0 10 <> <>
  54 2 -8.774583 0.881421 5.534516 900 2 -0.15000 -0.15000 6 A0A0A0  1 0 10 <> <>
  55 2 -8.398026 -0.160703 4.690511 900 2 -0.15000 -0.15000 6 A0A0A0  1 0 10 <> <>
  56 2 -7.552733 0.086622 3.606725 900 2 -0.15000 -0.15000 6 A0A0A0  1 0 10 <> <>
  57 2 -7.558723 0.107354 -1.049836 900 2 0.08620 0.08620 6 A0A0A0  0 0 10 <> <>
  58 2 -7.950812 -1.166646 -1.482224 900 2 -0.15000 -0.15000 6 A0A0A0  1 0 10 <> <>
  59 2 -8.738693 -1.308328 -2.626030 900 2 -0.15000 -0.15000 6 A0A0A0  1 0 10 <> <>
  60 2 -9.128963 -0.180191 -3.347047 900 2 -0.15000 -0.15000 6 A0A0A0  1 0 10 <> <>
  61 2 -8.727717 1.089768 -2.931333 900 2 -0.15000 -0.15000 6 A0A0A0  1 0 10 <> <>
  62 2 -7.940217 1.237036 -1.786474 900 2 -0.15000 -0.15000 6 A0A0A0  1 0 10 <> <>
  63 41 -0.000675 -0.892159 0.390813 900 21 0.00000 0.00000 1 FFFFFF  0 0 10 <> <>
  64 41 3.432249 -0.442475 2.063109 900 21 0.00000 0.00000 1 FFFFFF  0 0 10 <> <>
  65 41 2.655263 -0.511330 3.656588 900 21 0.00000 0.00000 1 FFFFFF  0 0 10 <> <>
  66 41 1.141928 -3.158378 3.206679 900 21 0.00000 0.00000 1 FFFFFF  0 0 10 <> <>
  67 41 1.189735 -4.694933 1.564299 900 21 0.00000 0.00000 1 FFFFFF  0 0 10 <> <>
  68 41 2.797787 -4.144542 1.128852 900 21 0.00000 0.00000 1 FFFFFF  0 0 10 <> <>
  69 41 1.555976 -4.033156 -0.851532 900 21 0.00000 0.00000 1 FFFFFF  0 0 10 <> <>
  70 41 2.435488 0.717479 -0.218642 900 21 0.00000 0.00000 1 FFFFFF  0 0 10 <> <>
  71 41 -1.129000 2.913373 0.216279 900 21 0.00000 0.00000 1 FFFFFF  0 0 10 <> <>
  72 41 -0.757029 1.591890 1.258389 900 21 0.00000 0.00000 1 FFFFFF  0 0 10 <> <>
  73 41 -2.749658 1.765406 -0.965944 900 21 0.00000 0.00000 1 FFFFFF  0 0 10 <> <>
  74 41 -0.760114 -2.320510 -2.144402 900 21 0.00000 0.00000 1 FFFFFF  0 0 10 <> <>
  75 42 -0.570711 -3.244024 0.787034 900 21 0.40000 0.40000 1 FFFFFF  0 0 10 <> <>
  76 41 3.705573 -1.936303 0.486563 900 21 0.00000 0.00000 1 FFFFFF  0 0 10 <> <>
  77 41 3.665418 -2.675306 -1.083251 900 21 0.00000 0.00000 1 FFFFFF  0 0 10 <> <>
  78 41 3.632740 -0.924469 -0.947109 900 21 0.00000 0.00000 1 FFFFFF  0 0 10 <> <>
  79 42 1.993920 2.876516 -0.685032 900 21 0.40000 0.40000 1 FFFFFF  0 0 10 <> <>
  80 41 -3.847729 -0.792804 -1.196108 900 21 0.00000 0.00000 1 FFFFFF  0 0 10 <> <>
  81 41 -2.758579 -1.940878 -1.918353 900 21 0.00000 0.00000 1 FFFFFF  0 0 10 <> <>
  82 41 -2.782742 -1.762698 -0.151149 900 21 0.00000 0.00000 1 FFFFFF  0 0 10 <> <>
  83 41 -1.555715 2.465198 -2.457788 900 21 0.00000 0.00000 1 FFFFFF  0 0 10 <> <>
  84 41 -0.035165 3.050858 -3.074616 900 21 0.00000 0.00000 1 FFFFFF  0 0 10 <> <>
  85 41 -0.854965 1.711589 -3.881273 900 21 0.00000 0.00000 1 FFFFFF  0 0 10 <> <>
  86 41 1.386425 0.598105 -3.821220 900 21 0.00000 0.00000 1 FFFFFF  0 0 10 <> <>
  87 41 1.966066 2.014683 -2.963641 900 21 0.00000 0.00000 1 FFFFFF  0 0 10 <> <>
  88 41 2.298644 0.440806 -2.316354 900 21 0.00000 0.00000 1 FFFFFF  0 0 10 <> <>
  89 41 -2.101394 0.111214 3.726353 900 21 0.00000 0.00000 1 FFFFFF  0 0 10 <> <>
  90 41 -2.753608 -1.528836 3.972237 900 21 0.00000 0.00000 1 FFFFFF  0 0 10 <> <>
  91 41 -1.351716 -0.999050 4.918756 900 21 0.00000 0.00000 1 FFFFFF  0 0 10 <> <>
  92 41 0.776751 1.990542 3.741760 900 21 0.15000 0.15000 1 FFFFFF  0 0 10 <> <>
  93 41 0.908627 3.037018 5.969506 900 21 0.15000 0.15000 1 FFFFFF  0 0 10 <> <>
  94 41 2.772191 4.576478 6.521236 900 21 0.15000 0.15000 1 FFFFFF  0 0 10 <> <>
  95 41 4.517552 5.074930 4.830268 900 21 0.15000 0.15000 1 FFFFFF  0 0 10 <> <>
  96 41 4.410287 4.034999 2.588877 900 21 0.15000 0.15000 1 FFFFFF  0 0 10 <> <>
  97 41 -4.308218 1.573256 3.316536 900 21 0.00000 0.00000 1 FFFFFF  0 0 10 <> <>
  98 42 -5.007329 -0.674303 1.768412 900 21 0.40000 0.40000 1 FFFFFF  0 0 10 <> <>
  99 41 0.451271 -3.999496 -3.493612 900 21 0.00000 0.00000 1 FFFFFF  0 0 10 <> <>
  100 41 -1.345073 -3.889879 -3.613989 900 21 0.00000 0.00000 1 FFFFFF  0 0 10 <> <>
  101 41 -0.381689 -4.511068 -4.956466 900 21 0.00000 0.00000 1 FFFFFF  0 0 10 <> <>
  102 41 -6.064699 2.766386 2.115419 900 21 0.00000 0.00000 1 FFFFFF  0 0 10 <> <>
  103 43 -7.571902 2.003457 0.659246 900 21 0.37000 0.37000 1 FFFFFF  0 0 10 <> <>
  104 41 -7.109225 3.438104 4.050519 900 21 0.15000 0.15000 1 FFFFFF  0 0 10 <> <>
  105 41 -8.599691 2.985008 5.955538 900 21 0.15000 0.15000 1 FFFFFF  0 0 10 <> <>
  106 41 -9.432563 0.687724 6.377849 900 21 0.15000 0.15000 1 FFFFFF  0 0 10 <> <>
  107 41 -8.760563 -1.168812 4.875616 900 21 0.15000 0.15000 1 FFFFFF  0 0 10 <> <>
  108 41 -7.268716 -0.744295 2.963976 900 21 0.15000 0.15000 1 FFFFFF  0 0 10 <> <>
  109 41 -7.648010 -2.052292 -0.927376 900 21 0.15000 0.15000 1 FFFFFF  0 0 10 <> <>
  110 41 -9.045988 -2.297983 -2.955791 900 21 0.15000 0.15000 1 FFFFFF  0 0 10 <> <>
  111 41 -9.740606 -0.291414 -4.239681 900 21 0.15000 0.15000 1 FFFFFF  0 0 10 <> <>
  112 41 -9.022284 1.965189 -3.505929 900 21 0.15000 0.15000 1 FFFFFF  0 0 10 <> <>
  113 41 -7.613630 2.233984 -1.504932 900 21 0.15000 0.15000 1 FFFFFF  0 0 10 <> <>
  :::
 } 
 m_bond[130] { 
  # First column is bond index #
  i_m_from
  i_m_to
  i_m_order
  i_sd_original_parity
  :::
  1 1 4 1 1
  2 1 2 1 <>
  3 2 3 1 <>
  4 2 64 1 <>
  5 2 65 1 <>
  6 3 8 1 <>
  7 3 4 1 <>
  8 3 18 1 6
  9 4 1 1 1
  10 4 5 1 <>
  11 4 66 1 <>
  12 5 6 1 <>
  13 5 67 1 <>
  14 5 68 1 <>
  15 6 7 1 <>
  16 6 21 1 1
  17 6 69 1 <>
  18 7 16 1 <>
  19 7 8 1 <>
  20 7 22 1 1
  21 8 9 1 <>
  22 8 63 1 6
  23 9 10 1 <>
  24 9 23 1 6
  25 9 70 1 <>
  26 10 15 1 1
  27 10 11 1 <>
  28 10 26 1 <>
  29 11 12 1 <>
  30 11 71 1 <>
  31 11 72 1 <>
  32 12 13 1 <>
  33 12 27 1 6
  34 12 73 1 <>
  35 13 14 2 <>
  36 13 30 1 <>
  37 14 15 1 <>
  38 14 17 1 <>
  39 15 10 1 1
  40 15 31 1 <>
  41 15 32 1 <>
  42 16 17 1 <>
  43 16 33 2 <>
  44 17 34 1 1
  45 17 74 1 <>
  46 18 3 1 6
  47 18 19 1 <>
  48 19 20 2 <>
  49 19 37 1 <>
  50 21 6 1 1
  51 21 75 1 <>
  52 22 7 1 1
  53 22 76 1 <>
  54 22 77 1 <>
  55 22 78 1 <>
  56 23 9 1 6
  57 23 24 1 <>
  58 24 25 2 <>
  59 24 38 1 <>
  60 26 79 1 <>
  61 27 12 1 6
  62 27 28 1 <>
  63 28 44 1 <>
  64 28 29 2 <>
  65 30 80 1 <>
  66 30 81 1 <>
  67 30 82 1 <>
  68 31 83 1 <>
  69 31 84 1 <>
  70 31 85 1 <>
  71 32 86 1 <>
  72 32 87 1 <>
  73 32 88 1 <>
  74 34 17 1 1
  75 34 35 1 <>
  76 35 36 2 <>
  77 35 46 1 <>
  78 37 89 1 <>
  79 37 90 1 <>
  80 37 91 1 <>
  81 38 43 2 <>
  82 38 39 1 <>
  83 39 40 2 <>
  84 39 92 1 <>
  85 40 41 1 <>
  86 40 93 1 <>
  87 41 42 2 <>
  88 41 94 1 <>
  89 42 43 1 <>
  90 42 95 1 <>
  91 43 96 1 <>
  92 44 47 1 <>
  93 44 45 1 1
  94 44 97 1 <>
  95 45 44 1 1
  96 45 98 1 <>
  97 46 99 1 <>
  98 46 100 1 <>
  99 46 101 1 <>
  100 47 48 1 6
  101 47 51 1 <>
  102 47 102 1 <>
  103 48 47 1 6
  104 48 49 1 <>
  105 48 103 1 <>
  106 49 50 2 <>
  107 49 57 1 <>
  108 51 52 2 <>
  109 51 56 1 <>
  110 52 53 1 <>
  111 52 104 1 <>
  112 53 54 2 <>
  113 53 105 1 <>
  114 54 55 1 <>
  115 54 106 1 <>
  116 55 56 2 <>
  117 55 107 1 <>
  118 56 108 1 <>
  119 57 62 2 <>
  120 57 58 1 <>
  121 58 59 2 <>
  122 58 109 1 <>
  123 59 60 1 <>
  124 59 110 1 <>
  125 60 61 2 <>
  126 60 111 1 <>
  127 61 62 1 <>
  128 61 112 1 <>
  129 62 113 1 <>
  130 63 8 1 6
  :::
 } 
} 

f_m_ct { 
 s_m_title
 s_m_entry_id
 s_m_entry_name
 i_f3d_flags
 r_f3d_energy
 r_mmod_Potential_Energy-MMFF94s
 b_mmod_Minimization_Converged-MMFF94s
 r_mmod_RMS_Derivative-MMFF94s
 s_m_job_name
 s_m_Source_Path
 s_m_Source_File
 i_m_Source_File_Index
 i_mmod_Times_Found-MMFF94s
 r_mmod_Relative_Potential_Energy-MMFF94s
 i_mmod_Conformation-MMFF94s
 i_mmod_Serial_Number-MMFF94s
 s_m_subgroup_title
 s_m_subgroupid
 b_m_subgroup_collapsed
 i_m_ct_format
 :::
 Taxol 
  62 
  entry 
  0
  0
  823.246276855469
  0
  0.065331444144249
  mmod_csearch_10-EpiTaxol 
  /Users/rgil/Documents/Schrodinger/mmod_confelim_10 
  mmod_confelim_10.mae 
  6
  300
  6.17779541015625
  6
  1
  mmod_confelim_10 
  mmod_confelim_10 
  0
  2
 m_depend[8] { 
  # First column is dependency index #
  i_m_depend_dependency
  s_m_depend_property
  :::
  1 20 r_mmod_Potential_Energy-MMFF94s 
  2 20 b_mmod_Minimization_Converged-MMFF94s 
  3 20 r_mmod_RMS_Derivative-MMFF94s 
  4 30 s_m_job_name 
  5 20 i_mmod_Times_Found-MMFF94s 
  6 20 r_mmod_Relative_Potential_Energy-MMFF94s 
  7 20 i_mmod_Conformation-MMFF94s 
  8 10 i_mmod_Serial_Number-MMFF94s 
  :::
 } 
 m_atom[113] { 
  # First column is atom index #
  i_m_mmod_type
  r_m_x_coord
  r_m_y_coord
  r_m_z_coord
  i_m_residue_number
  i_m_color
  r_m_charge1
  r_m_charge2
  i_m_atomic_number
  s_m_color_rgb
  i_m_Hcount
  i_m_atom_chirality
  i_m_bond_stereo
  i_sd_original_parity
  b_st_NoSrcChirality
  :::
  1 16 2.689873 -2.933938 2.434620 900 70 -0.51580 -0.51580 8 FF2F2F  0 0 10 <> <>
  2 3 2.462980 -1.523952 2.587007 900 2 0.25790 0.25790 6 A0A0A0  2 0 10 <> <>
  3 3 1.133109 -1.570350 1.773078 900 2 0.25790 0.25790 6 A0A0A0  0 2 10 2 1
  4 3 1.395889 -3.125407 1.812993 900 2 0.25790 0.25790 6 A0A0A0  1 1 10 1 1
  5 3 1.546058 -3.951045 0.544430 900 2 0.00000 0.00000 6 A0A0A0  2 0 10 <> <>
  6 3 1.177841 -3.162984 -0.705599 900 2 0.28000 0.28000 6 A0A0A0  1 1 10 1 1
  7 3 1.750857 -1.718635 -0.760455 900 2 0.06100 0.06100 6 A0A0A0  0 2 10 2 1
  8 3 1.080084 -0.838640 0.378668 900 2 0.00000 0.00000 6 A0A0A0  1 1 10 2 1
  9 3 1.545519 0.672580 0.484543 900 2 0.28000 0.28000 6 A0A0A0  1 2 10 1 1
  10 3 0.652590 1.798494 -0.242814 900 2 0.28000 0.28000 6 A0A0A0  0 2 10 2 1
  11 3 -0.747516 1.928007 0.436005 900 2 0.00000 0.00000 6 A0A0A0  2 0 10 <> <>
  12 3 -1.960506 1.416360 -0.366243 900 2 0.41820 0.41820 6 A0A0A0  1 2 10 1 1
  13 2 -1.589432 0.354205 -1.387356 900 2 -0.27640 -0.27640 6 A0A0A0  0 0 11 <> <>
  14 2 -0.368632 0.376370 -1.991671 900 2 -0.27640 -0.27640 6 A0A0A0  0 0 11 <> <>
  15 3 0.538045 1.611580 -1.791330 900 2 0.13820 0.13820 6 A0A0A0  0 0 10 <> <>
  16 2 1.522198 -1.292302 -2.254052 900 2 0.44800 0.44800 6 A0A0A0  0 0 10 <> <>
  17 3 0.146420 -0.807185 -2.774624 900 2 0.47920 0.47920 6 A0A0A0  1 1 10 2 1
  18 16 -0.003217 -1.129814 2.587263 900 70 -0.40790 -0.40790 8 FF2F2F  0 0 10 <> <>
  19 2 -1.182072 -1.783018 2.386957 900 2 0.65900 0.65900 6 A0A0A0  0 0 10 <> <>
  20 15 -1.384894 -2.582783 1.483050 900 70 -0.57000 -0.57000 8 FF2F2F  0 0 10 <> <>
  21 16 -0.240684 -3.132764 -0.871093 900 70 -0.68000 -0.68000 8 FF2F2F  1 0 10 <> <>
  22 3 3.299941 -1.779230 -0.612106 900 2 0.00000 0.00000 6 A0A0A0  3 0 10 <> <>
  23 16 1.606511 1.052671 1.894554 900 70 -0.43000 -0.43000 8 FF2F2F  0 0 10 <> <>
  24 2 2.587953 1.916029 2.264883 900 2 0.63380 0.63380 6 A0A0A0  0 0 10 <> <>
  25 15 3.432476 2.375834 1.510997 900 70 -0.57000 -0.57000 8 FF2F2F  0 0 10 <> <>
  26 16 1.278436 3.086337 -0.015989 900 70 -0.68000 -0.68000 8 FF2F2F  1 0 10 <> <>
  27 16 -2.919041 0.876198 0.569687 900 70 -0.43000 -0.43000 8 FF2F2F  0 0 10 <> <>
  28 2 -3.792822 1.783771 1.097453 900 2 0.65900 0.65900 6 A0A0A0  0 0 10 <> <>
  29 15 -3.739086 2.993730 0.907890 900 70 -0.57000 -0.57000 8 FF2F2F  0 0 10 <> <>
  30 3 -2.668924 -0.665921 -1.664301 900 2 0.13820 0.13820 6 A0A0A0  3 0 10 <> <>
  31 3 -0.121498 2.841863 -2.496844 900 2 0.00000 0.00000 6 A0A0A0  3 0 10 <> <>
  32 3 1.951979 1.601940 -2.440728 900 2 0.00000 0.00000 6 A0A0A0  3 0 10 <> <>
  33 15 2.442450 -1.436672 -3.075799 900 70 -0.57000 -0.57000 8 FF2F2F  0 0 10 <> <>
  34 16 0.199866 -0.377007 -4.147380 900 70 -0.43000 -0.43000 8 FF2F2F  0 0 10 <> <>
  35 2 0.212584 -1.232728 -5.194529 900 2 0.65900 0.65900 6 A0A0A0  0 0 10 <> <>
  36 15 0.357465 -0.812866 -6.340672 900 70 -0.57000 -0.57000 8 FF2F2F  0 0 10 <> <>
  37 3 -2.159231 -1.416937 3.458536 900 2 0.06100 0.06100 6 A0A0A0  3 0 10 <> <>
  38 2 2.519898 2.204995 3.720370 900 2 0.08620 0.08620 6 A0A0A0  0 0 10 <> <>
  39 2 1.426861 1.821912 4.510117 900 2 -0.15000 -0.15000 6 A0A0A0  1 0 10 <> <>
  40 2 1.415689 2.111262 5.876659 900 2 -0.15000 -0.15000 6 A0A0A0  1 0 10 <> <>
  41 2 2.490753 2.783729 6.457850 900 2 -0.15000 -0.15000 6 A0A0A0  1 0 10 <> <>
  42 2 3.578223 3.172796 5.676228 900 2 -0.15000 -0.15000 6 A0A0A0  1 0 10 <> <>
  43 2 3.593436 2.886583 4.309725 900 2 -0.15000 -0.15000 6 A0A0A0  1 0 10 <> <>
  44 3 -4.859324 1.105462 1.966914 900 2 0.34100 0.34100 6 A0A0A0  1 1 10 2 1
  45 16 -4.730037 -0.316342 2.047586 900 70 -0.68000 -0.68000 8 FF2F2F  1 0 10 <> <>
  46 3 -0.013792 -2.691225 -4.921880 900 2 0.06100 0.06100 6 A0A0A0  3 0 10 <> <>
  47 3 -6.266937 1.568268 1.462776 900 2 0.44360 0.44360 6 A0A0A0  1 2 10 1 1
  48 25 -7.212011 0.493844 1.143088 900 43 -0.73010 -0.73010 7 5757FF  1 0 10 <> <>
  49 2 -6.980402 -0.408241 0.132884 900 2 0.54380 0.54380 6 A0A0A0  0 0 10 <> <>
  50 15 -5.894174 -0.474884 -0.436383 900 70 -0.57000 -0.57000 8 FF2F2F  0 0 10 <> <>
  51 2 -6.922166 2.514115 2.462041 900 2 -0.14350 -0.14350 6 A0A0A0  0 0 10 <> <>
  52 2 -7.173362 3.849224 2.109690 900 2 -0.15000 -0.15000 6 A0A0A0  1 0 10 <> <>
  53 2 -7.780269 4.719772 3.016843 900 2 -0.15000 -0.15000 6 A0A0A0  1 0 10 <> <>
  54 2 -8.143188 4.267526 4.284204 900 2 -0.15000 -0.15000 6 A0A0A0  1 0 10 <> <>
  55 2 -7.899162 2.944704 4.648503 900 2 -0.15000 -0.15000 6 A0A0A0  1 0 10 <> <>
  56 2 -7.292348 2.071614 3.744309 900 2 -0.15000 -0.15000 6 A0A0A0  1 0 10 <> <>
  57 2 -8.078751 -1.356454 -0.194771 900 2 0.08620 0.08620 6 A0A0A0  0 0 10 <> <>
  58 2 -7.739525 -2.606638 -0.729271 900 2 -0.15000 -0.15000 6 A0A0A0  1 0 10 <> <>
  59 2 -8.738611 -3.527230 -1.051269 900 2 -0.15000 -0.15000 6 A0A0A0  1 0 10 <> <>
  60 2 -10.079028 -3.199114 -0.850135 900 2 -0.15000 -0.15000 6 A0A0A0  1 0 10 <> <>
  61 2 -10.423931 -1.949658 -0.333874 900 2 -0.15000 -0.15000 6 A0A0A0  1 0 10 <> <>
  62 2 -9.427574 -1.025366 -0.008709 900 2 -0.15000 -0.15000 6 A0A0A0  1 0 10 <> <>
  63 41 0.018300 -0.815081 0.146073 900 21 0.00000 0.00000 1 FFFFFF  0 0 10 <> <>
  64 41 3.286456 -0.937625 2.172832 900 21 0.00000 0.00000 1 FFFFFF  0 0 10 <> <>
  65 41 2.350670 -1.260762 3.644479 900 21 0.00000 0.00000 1 FFFFFF  0 0 10 <> <>
  66 41 0.755211 -3.661285 2.526683 900 21 0.00000 0.00000 1 FFFFFF  0 0 10 <> <>
  67 41 0.907916 -4.840572 0.617265 900 21 0.00000 0.00000 1 FFFFFF  0 0 10 <> <>
  68 41 2.575218 -4.319720 0.453476 900 21 0.00000 0.00000 1 FFFFFF  0 0 10 <> <>
  69 41 1.546881 -3.734367 -1.567448 900 21 0.00000 0.00000 1 FFFFFF  0 0 10 <> <>
  70 41 2.566190 0.732644 0.102276 900 21 0.00000 0.00000 1 FFFFFF  0 0 10 <> <>
  71 41 -0.943030 2.981463 0.682117 900 21 0.00000 0.00000 1 FFFFFF  0 0 10 <> <>
  72 41 -0.737857 1.435212 1.416202 900 21 0.00000 0.00000 1 FFFFFF  0 0 10 <> <>
  73 41 -2.447505 2.227947 -0.917637 900 21 0.00000 0.00000 1 FFFFFF  0 0 10 <> <>
  74 41 -0.525658 -1.658815 -2.703068 900 21 0.00000 0.00000 1 FFFFFF  0 0 10 <> <>
  75 42 -0.694386 -3.143100 0.002623 900 21 0.40000 0.40000 1 FFFFFF  0 0 10 <> <>
  76 41 3.644519 -2.101679 0.365839 900 21 0.00000 0.00000 1 FFFFFF  0 0 10 <> <>
  77 41 3.735904 -2.495549 -1.320694 900 21 0.00000 0.00000 1 FFFFFF  0 0 10 <> <>
  78 41 3.767253 -0.811829 -0.820021 900 21 0.00000 0.00000 1 FFFFFF  0 0 10 <> <>
  79 42 2.247925 2.971309 0.062034 900 21 0.40000 0.40000 1 FFFFFF  0 0 10 <> <>
  80 41 -3.632616 -0.159735 -1.783154 900 21 0.00000 0.00000 1 FFFFFF  0 0 10 <> <>
  81 41 -2.516317 -1.218964 -2.593950 900 21 0.00000 0.00000 1 FFFFFF  0 0 10 <> <>
  82 41 -2.745530 -1.381739 -0.840626 900 21 0.00000 0.00000 1 FFFFFF  0 0 10 <> <>
  83 41 -1.080931 3.145760 -2.081411 900 21 0.00000 0.00000 1 FFFFFF  0 0 10 <> <>
  84 41 0.519299 3.730177 -2.437575 900 21 0.00000 0.00000 1 FFFFFF  0 0 10 <> <>
  85 41 -0.285241 2.632131 -3.561399 900 21 0.00000 0.00000 1 FFFFFF  0 0 10 <> <>
  86 41 1.902254 1.409731 -3.517771 900 21 0.00000 0.00000 1 FFFFFF  0 0 10 <> <>
  87 41 2.446333 2.574786 -2.323749 900 21 0.00000 0.00000 1 FFFFFF  0 0 10 <> <>
  88 41 2.638738 0.882132 -2.001801 900 21 0.00000 0.00000 1 FFFFFF  0 0 10 <> <>
  89 41 -2.365869 -0.345123 3.421616 900 21 0.00000 0.00000 1 FFFFFF  0 0 10 <> <>
  90 41 -3.088440 -1.971471 3.305541 900 21 0.00000 0.00000 1 FFFFFF  0 0 10 <> <>
  91 41 -1.753100 -1.692238 4.435362 900 21 0.00000 0.00000 1 FFFFFF  0 0 10 <> <>
  92 41 0.574722 1.304551 4.077654 900 21 0.15000 0.15000 1 FFFFFF  0 0 10 <> <>
  93 41 0.567355 1.815008 6.489530 900 21 0.15000 0.15000 1 FFFFFF  0 0 10 <> <>
  94 41 2.479651 3.008519 7.522201 900 21 0.15000 0.15000 1 FFFFFF  0 0 10 <> <>
  95 41 4.413669 3.700175 6.131124 900 21 0.15000 0.15000 1 FFFFFF  0 0 10 <> <>
  96 41 4.447083 3.196395 3.709761 900 21 0.15000 0.15000 1 FFFFFF  0 0 10 <> <>
  97 41 -4.657942 1.468184 2.981892 900 21 0.00000 0.00000 1 FFFFFF  0 0 10 <> <>
  98 42 -4.833507 -0.634778 1.124287 900 21 0.40000 0.40000 1 FFFFFF  0 0 10 <> <>
  99 41 0.747855 -3.095468 -4.254038 900 21 0.00000 0.00000 1 FFFFFF  0 0 10 <> <>
  100 41 -1.018619 -2.849546 -4.523243 900 21 0.00000 0.00000 1 FFFFFF  0 0 10 <> <>
  101 41 0.058453 -3.240976 -5.866215 900 21 0.00000 0.00000 1 FFFFFF  0 0 10 <> <>
  102 41 -6.146503 2.112680 0.516235 900 21 0.00000 0.00000 1 FFFFFF  0 0 10 <> <>
  103 43 -8.074636 0.453137 1.669635 900 21 0.37000 0.37000 1 FFFFFF  0 0 10 <> <>
  104 41 -6.895397 4.225125 1.126443 900 21 0.15000 0.15000 1 FFFFFF  0 0 10 <> <>
  105 41 -7.969393 5.752759 2.734403 900 21 0.15000 0.15000 1 FFFFFF  0 0 10 <> <>
  106 41 -8.615664 4.947603 4.988774 900 21 0.15000 0.15000 1 FFFFFF  0 0 10 <> <>
  107 41 -8.181615 2.593946 5.638241 900 21 0.15000 0.15000 1 FFFFFF  0 0 10 <> <>
  108 41 -7.107680 1.041985 4.047298 900 21 0.15000 0.15000 1 FFFFFF  0 0 10 <> <>
  109 41 -6.696496 -2.869988 -0.891925 900 21 0.15000 0.15000 1 FFFFFF  0 0 10 <> <>
  110 41 -8.471708 -4.498685 -1.460620 900 21 0.15000 0.15000 1 FFFFFF  0 0 10 <> <>
  111 41 -10.857157 -3.915690 -1.103548 900 21 0.15000 0.15000 1 FFFFFF  0 0 10 <> <>
  112 41 -11.471457 -1.692959 -0.192312 900 21 0.15000 0.15000 1 FFFFFF  0 0 10 <> <>
  113 41 -9.725341 -0.048740 0.361690 900 21 0.15000 0.15000 1 FFFFFF  0 0 10 <> <>
  :::
 } 
 m_bond[130] { 
  # First column is bond index #
  i_m_from
  i_m_to
  i_m_order
  i_sd_original_parity
  :::
  1 1 4 1 1
  2 1 2 1 <>
  3 2 3 1 <>
  4 2 64 1 <>
  5 2 65 1 <>
  6 3 8 1 <>
  7 3 4 1 <>
  8 3 18 1 6
  9 4 1 1 1
  10 4 5 1 <>
  11 4 66 1 <>
  12 5 6 1 <>
  13 5 67 1 <>
  14 5 68 1 <>
  15 6 7 1 <>
  16 6 21 1 1
  17 6 69 1 <>
  18 7 16 1 <>
  19 7 8 1 <>
  20 7 22 1 1
  21 8 9 1 <>
  22 8 63 1 6
  23 9 10 1 <>
  24 9 23 1 6
  25 9 70 1 <>
  26 10 15 1 1
  27 10 11 1 <>
  28 10 26 1 <>
  29 11 12 1 <>
  30 11 71 1 <>
  31 11 72 1 <>
  32 12 13 1 <>
  33 12 27 1 6
  34 12 73 1 <>
  35 13 14 2 <>
  36 13 30 1 <>
  37 14 15 1 <>
  38 14 17 1 <>
  39 15 10 1 1
  40 15 31 1 <>
  41 15 32 1 <>
  42 16 17 1 <>
  43 16 33 2 <>
  44 17 34 1 1
  45 17 74 1 <>
  46 18 3 1 6
  47 18 19 1 <>
  48 19 20 2 <>
  49 19 37 1 <>
  50 21 6 1 1
  51 21 75 1 <>
  52 22 7 1 1
  53 22 76 1 <>
  54 22 77 1 <>
  55 22 78 1 <>
  56 23 9 1 6
  57 23 24 1 <>
  58 24 25 2 <>
  59 24 38 1 <>
  60 26 79 1 <>
  61 27 12 1 6
  62 27 28 1 <>
  63 28 44 1 <>
  64 28 29 2 <>
  65 30 80 1 <>
  66 30 81 1 <>
  67 30 82 1 <>
  68 31 83 1 <>
  69 31 84 1 <>
  70 31 85 1 <>
  71 32 86 1 <>
  72 32 87 1 <>
  73 32 88 1 <>
  74 34 17 1 1
  75 34 35 1 <>
  76 35 36 2 <>
  77 35 46 1 <>
  78 37 89 1 <>
  79 37 90 1 <>
  80 37 91 1 <>
  81 38 43 2 <>
  82 38 39 1 <>
  83 39 40 2 <>
  84 39 92 1 <>
  85 40 41 1 <>
  86 40 93 1 <>
  87 41 42 2 <>
  88 41 94 1 <>
  89 42 43 1 <>
  90 42 95 1 <>
  91 43 96 1 <>
  92 44 47 1 <>
  93 44 45 1 1
  94 44 97 1 <>
  95 45 44 1 1
  96 45 98 1 <>
  97 46 99 1 <>
  98 46 100 1 <>
  99 46 101 1 <>
  100 47 48 1 6
  101 47 51 1 <>
  102 47 102 1 <>
  103 48 47 1 6
  104 48 49 1 <>
  105 48 103 1 <>
  106 49 50 2 <>
  107 49 57 1 <>
  108 51 52 2 <>
  109 51 56 1 <>
  110 52 53 1 <>
  111 52 104 1 <>
  112 53 54 2 <>
  113 53 105 1 <>
  114 54 55 1 <>
  115 54 106 1 <>
  116 55 56 2 <>
  117 55 107 1 <>
  118 56 108 1 <>
  119 57 62 2 <>
  120 57 58 1 <>
  121 58 59 2 <>
  122 58 109 1 <>
  123 59 60 1 <>
  124 59 110 1 <>
  125 60 61 2 <>
  126 60 111 1 <>
  127 61 62 1 <>
  128 61 112 1 <>
  129 62 113 1 <>
  130 63 8 1 6
  :::
 } 
} 

f_m_ct { 
 s_m_title
 s_m_entry_id
 s_m_entry_name
 i_f3d_flags
 r_f3d_energy
 r_mmod_Potential_Energy-MMFF94s
 b_mmod_Minimization_Converged-MMFF94s
 r_mmod_RMS_Derivative-MMFF94s
 s_m_job_name
 s_m_Source_Path
 s_m_Source_File
 i_m_Source_File_Index
 i_mmod_Times_Found-MMFF94s
 r_mmod_Relative_Potential_Energy-MMFF94s
 i_mmod_Conformation-MMFF94s
 i_mmod_Serial_Number-MMFF94s
 s_m_subgroup_title
 s_m_subgroupid
 b_m_subgroup_collapsed
 i_m_ct_format
 :::
 Taxol 
  63 
  entry 
  0
  0
  824.10302734375
  1
  0.0380924828350544
  mmod_csearch_10-EpiTaxol 
  /Users/rgil/Documents/Schrodinger/mmod_confelim_10 
  mmod_confelim_10.mae 
  7
  1008
  7.0345458984375
  7
  1
  mmod_confelim_10 
  mmod_confelim_10 
  0
  2
 m_depend[8] { 
  # First column is dependency index #
  i_m_depend_dependency
  s_m_depend_property
  :::
  1 20 r_mmod_Potential_Energy-MMFF94s 
  2 20 b_mmod_Minimization_Converged-MMFF94s 
  3 20 r_mmod_RMS_Derivative-MMFF94s 
  4 30 s_m_job_name 
  5 20 i_mmod_Times_Found-MMFF94s 
  6 20 r_mmod_Relative_Potential_Energy-MMFF94s 
  7 20 i_mmod_Conformation-MMFF94s 
  8 10 i_mmod_Serial_Number-MMFF94s 
  :::
 } 
 m_atom[113] { 
  # First column is atom index #
  i_m_mmod_type
  r_m_x_coord
  r_m_y_coord
  r_m_z_coord
  i_m_residue_number
  i_m_color
  r_m_charge1
  r_m_charge2
  i_m_atomic_number
  s_m_color_rgb
  i_m_Hcount
  i_m_atom_chirality
  i_m_bond_stereo
  i_sd_original_parity
  b_st_NoSrcChirality
  :::
  1 16 2.936561 -1.314623 3.333912 900 70 -0.51580 -0.51580 8 FF2F2F  0 0 10 <> <>
  2 3 2.240068 -0.118753 2.949948 900 2 0.25790 0.25790 6 A0A0A0  2 0 10 <> <>
  3 3 1.157482 -0.910966 2.155386 900 2 0.25790 0.25790 6 A0A0A0  0 2 10 2 1
  4 3 1.908221 -2.158162 2.761095 900 2 0.25790 0.25790 6 A0A0A0  1 1 10 1 1
  5 3 2.543578 -3.224239 1.881279 900 2 0.00000 0.00000 6 A0A0A0  2 0 10 <> <>
  6 3 2.147132 -3.077811 0.418084 900 2 0.28000 0.28000 6 A0A0A0  1 1 10 1 1
  7 3 2.201864 -1.624067 -0.130703 900 2 0.06100 0.06100 6 A0A0A0  0 2 10 2 1
  8 3 1.098015 -0.742223 0.590918 900 2 0.00000 0.00000 6 A0A0A0  1 1 10 2 1
  9 3 0.999789 0.778485 0.157055 900 2 0.28000 0.28000 6 A0A0A0  1 2 10 1 1
  10 3 -0.107750 1.181533 -0.942235 900 2 0.28000 0.28000 6 A0A0A0  0 2 10 2 1
  11 3 -1.549268 0.971837 -0.380629 900 2 0.00000 0.00000 6 A0A0A0  2 0 10 <> <>
  12 3 -2.377614 -0.176757 -0.994084 900 2 0.41820 0.41820 6 A0A0A0  1 2 10 1 1
  13 2 -1.505002 -1.292235 -1.554945 900 2 -0.27640 -0.27640 6 A0A0A0  0 0 11 <> <>
  14 2 -0.286181 -1.002633 -2.094556 900 2 -0.27640 -0.27640 6 A0A0A0  0 0 11 <> <>
  15 3 0.093921 0.478541 -2.325477 900 2 0.13820 0.13820 6 A0A0A0  0 0 10 <> <>
  16 2 2.087584 -1.812960 -1.685121 900 2 0.44800 0.44800 6 A0A0A0  0 0 10 <> <>
  17 3 0.732023 -2.080338 -2.388813 900 2 0.47920 0.47920 6 A0A0A0  1 1 10 2 1
  18 16 -0.180320 -0.686091 2.709624 900 70 -0.40790 -0.40790 8 FF2F2F  0 0 10 <> <>
  19 2 -1.039782 -1.740479 2.671177 900 2 0.65900 0.65900 6 A0A0A0  0 0 10 <> <>
  20 15 -0.807265 -2.809788 2.123492 900 70 -0.57000 -0.57000 8 FF2F2F  0 0 10 <> <>
  21 16 0.849306 -3.633946 0.200968 900 70 -0.68000 -0.68000 8 FF2F2F  1 0 10 <> <>
  22 3 3.633764 -1.052428 0.085462 900 2 0.00000 0.00000 6 A0A0A0  3 0 10 <> <>
  23 16 0.722037 1.594657 1.336797 900 70 -0.43000 -0.43000 8 FF2F2F  0 0 10 <> <>
  24 2 1.284329 2.831370 1.379994 900 2 0.63380 0.63380 6 A0A0A0  0 0 10 <> <>
  25 15 2.018030 3.293125 0.518553 900 70 -0.57000 -0.57000 8 FF2F2F  0 0 10 <> <>
  26 16 -0.015224 2.608660 -1.174721 900 70 -0.68000 -0.68000 8 FF2F2F  1 0 10 <> <>
  27 16 -3.230723 -0.666115 0.069034 900 70 -0.43000 -0.43000 8 FF2F2F  0 0 10 <> <>
  28 2 -4.545517 -0.835272 -0.256954 900 2 0.65900 0.65900 6 A0A0A0  0 0 10 <> <>
  29 15 -5.025417 -0.741693 -1.382870 900 70 -0.57000 -0.57000 8 FF2F2F  0 0 10 <> <>
  30 3 -2.092208 -2.681817 -1.466797 900 2 0.13820 0.13820 6 A0A0A0  3 0 10 <> <>
  31 3 -0.825848 1.070501 -3.443186 900 2 0.00000 0.00000 6 A0A0A0  3 0 10 <> <>
  32 3 1.508867 0.797607 -2.891504 900 2 0.00000 0.00000 6 A0A0A0  3 0 10 <> <>
  33 15 3.122270 -1.848408 -2.371231 900 70 -0.57000 -0.57000 8 FF2F2F  0 0 10 <> <>
  34 16 0.857110 -2.122728 -3.822481 900 70 -0.43000 -0.43000 8 FF2F2F  0 0 10 <> <>
  35 2 1.343481 -3.190035 -4.495902 900 2 0.65900 0.65900 6 A0A0A0  0 0 10 <> <>
  36 15 1.524297 -3.131257 -5.710246 900 70 -0.57000 -0.57000 8 FF2F2F  0 0 10 <> <>
  37 3 -2.286444 -1.420362 3.431568 900 2 0.06100 0.06100 6 A0A0A0  3 0 10 <> <>
  38 2 0.916193 3.543200 2.630758 900 2 0.08620 0.08620 6 A0A0A0  0 0 10 <> <>
  39 2 -0.064814 3.060203 3.507524 900 2 -0.15000 -0.15000 6 A0A0A0  1 0 10 <> <>
  40 2 -0.367430 3.764434 4.675447 900 2 -0.15000 -0.15000 6 A0A0A0  1 0 10 <> <>
  41 2 0.303626 4.951142 4.970443 900 2 -0.15000 -0.15000 6 A0A0A0  1 0 10 <> <>
  42 2 1.276308 5.440187 4.099057 900 2 -0.15000 -0.15000 6 A0A0A0  1 0 10 <> <>
  43 2 1.581946 4.739766 2.930512 900 2 -0.15000 -0.15000 6 A0A0A0  1 0 10 <> <>
  44 3 -5.380016 -1.218786 0.962542 900 2 0.34100 0.34100 6 A0A0A0  1 1 10 2 1
  45 16 -6.659939 -1.720573 0.529953 900 70 -0.68000 -0.68000 8 FF2F2F  1 0 10 <> <>
  46 3 1.595833 -4.456582 -3.730963 900 2 0.06100 0.06100 6 A0A0A0  3 0 10 <> <>
  47 3 -5.547849 -0.005478 1.912689 900 2 0.44360 0.44360 6 A0A0A0  1 2 10 1 1
  48 25 -6.534066 0.949715 1.413606 900 43 -0.73010 -0.73010 7 5757FF  1 0 10 <> <>
  49 2 -6.182603 1.972790 0.563216 900 2 0.54380 0.54380 6 A0A0A0  0 0 10 <> <>
  50 15 -5.034564 2.124133 0.158432 900 70 -0.57000 -0.57000 8 FF2F2F  0 0 10 <> <>
  51 2 -5.911880 -0.362300 3.350359 900 2 -0.14350 -0.14350 6 A0A0A0  0 0 10 <> <>
  52 2 -5.502691 0.500515 4.384660 900 2 -0.15000 -0.15000 6 A0A0A0  1 0 10 <> <>
  53 2 -5.823071 0.229770 5.716274 900 2 -0.15000 -0.15000 6 A0A0A0  1 0 10 <> <>
  54 2 -6.567626 -0.902128 6.035854 900 2 -0.15000 -0.15000 6 A0A0A0  1 0 10 <> <>
  55 2 -6.997887 -1.757358 5.024199 900 2 -0.15000 -0.15000 6 A0A0A0  1 0 10 <> <>
  56 2 -6.678486 -1.487209 3.690566 900 2 -0.15000 -0.15000 6 A0A0A0  1 0 10 <> <>
  57 2 -7.273272 2.880139 0.114362 900 2 0.08620 0.08620 6 A0A0A0  0 0 10 <> <>
  58 2 -7.129796 3.525961 -1.121075 900 2 -0.15000 -0.15000 6 A0A0A0  1 0 10 <> <>
  59 2 -8.128100 4.384442 -1.585557 900 2 -0.15000 -0.15000 6 A0A0A0  1 0 10 <> <>
  60 2 -9.268517 4.607780 -0.814659 900 2 -0.15000 -0.15000 6 A0A0A0  1 0 10 <> <>
  61 2 -9.410187 3.980405 0.423473 900 2 -0.15000 -0.15000 6 A0A0A0  1 0 10 <> <>
  62 2 -8.413866 3.119841 0.892384 900 2 -0.15000 -0.15000 6 A0A0A0  1 0 10 <> <>
  63 41 0.146704 -1.194719 0.325082 900 21 0.00000 0.00000 1 FFFFFF  0 0 10 <> <>
  64 41 2.884550 0.558172 2.384393 900 21 0.00000 0.00000 1 FFFFFF  0 0 10 <> <>
  65 41 1.870100 0.414972 3.832134 900 21 0.00000 0.00000 1 FFFFFF  0 0 10 <> <>
  66 41 1.364355 -2.637692 3.586485 900 21 0.00000 0.00000 1 FFFFFF  0 0 10 <> <>
  67 41 2.243352 -4.215037 2.244615 900 21 0.00000 0.00000 1 FFFFFF  0 0 10 <> <>
  68 41 3.636314 -3.184817 1.968803 900 21 0.00000 0.00000 1 FFFFFF  0 0 10 <> <>
  69 41 2.825016 -3.713690 -0.166278 900 21 0.00000 0.00000 1 FFFFFF  0 0 10 <> <>
  70 41 1.982526 1.083482 -0.206359 900 21 0.00000 0.00000 1 FFFFFF  0 0 10 <> <>
  71 41 -2.136184 1.893232 -0.505211 900 21 0.00000 0.00000 1 FFFFFF  0 0 10 <> <>
  72 41 -1.512911 0.842354 0.708250 900 21 0.00000 0.00000 1 FFFFFF  0 0 10 <> <>
  73 41 -3.000188 0.221592 -1.799709 900 21 0.00000 0.00000 1 FFFFFF  0 0 10 <> <>
  74 41 0.397866 -3.054692 -2.042823 900 21 0.00000 0.00000 1 FFFFFF  0 0 10 <> <>
  75 42 0.292303 -3.542009 1.007066 900 21 0.40000 0.40000 1 FFFFFF  0 0 10 <> <>
  76 41 3.900977 -0.897787 1.126857 900 21 0.00000 0.00000 1 FFFFFF  0 0 10 <> <>
  77 41 4.395267 -1.738249 -0.308218 900 21 0.00000 0.00000 1 FFFFFF  0 0 10 <> <>
  78 41 3.774476 -0.099394 -0.433691 900 21 0.00000 0.00000 1 FFFFFF  0 0 10 <> <>
  79 42 0.911408 2.901473 -1.053887 900 21 0.40000 0.40000 1 FFFFFF  0 0 10 <> <>
  80 41 -3.128928 -2.677101 -1.817971 900 21 0.00000 0.00000 1 FFFFFF  0 0 10 <> <>
  81 41 -1.583302 -3.413275 -2.098128 900 21 0.00000 0.00000 1 FFFFFF  0 0 10 <> <>
  82 41 -2.072586 -3.043361 -0.434667 900 21 0.00000 0.00000 1 FFFFFF  0 0 10 <> <>
  83 41 -1.884529 1.106560 -3.193632 900 21 0.00000 0.00000 1 FFFFFF  0 0 10 <> <>
  84 41 -0.546874 2.102752 -3.688092 900 21 0.00000 0.00000 1 FFFFFF  0 0 10 <> <>
  85 41 -0.734787 0.483922 -4.366119 900 21 0.00000 0.00000 1 FFFFFF  0 0 10 <> <>
  86 41 1.697833 0.270054 -3.832479 900 21 0.00000 0.00000 1 FFFFFF  0 0 10 <> <>
  87 41 1.613012 1.867606 -3.112380 900 21 0.00000 0.00000 1 FFFFFF  0 0 10 <> <>
  88 41 2.324786 0.570124 -2.209618 900 21 0.00000 0.00000 1 FFFFFF  0 0 10 <> <>
  89 41 -2.652872 -0.433952 3.138696 900 21 0.00000 0.00000 1 FFFFFF  0 0 10 <> <>
  90 41 -3.055880 -2.159080 3.193365 900 21 0.00000 0.00000 1 FFFFFF  0 0 10 <> <>
  91 41 -2.080842 -1.446100 4.504074 900 21 0.00000 0.00000 1 FFFFFF  0 0 10 <> <>
  92 41 -0.607433 2.143486 3.293403 900 21 0.15000 0.15000 1 FFFFFF  0 0 10 <> <>
  93 41 -1.129444 3.390376 5.355402 900 21 0.15000 0.15000 1 FFFFFF  0 0 10 <> <>
  94 41 0.065334 5.498575 5.879829 900 21 0.15000 0.15000 1 FFFFFF  0 0 10 <> <>
  95 41 1.795545 6.367807 4.329100 900 21 0.15000 0.15000 1 FFFFFF  0 0 10 <> <>
  96 41 2.342028 5.132293 2.257544 900 21 0.15000 0.15000 1 FFFFFF  0 0 10 <> <>
  97 41 -4.866346 -2.050878 1.456890 900 21 0.00000 0.00000 1 FFFFFF  0 0 10 <> <>
  98 42 -6.912254 -1.167724 -0.237655 900 21 0.40000 0.40000 1 FFFFFF  0 0 10 <> <>
  99 41 2.329543 -4.305038 -2.938385 900 21 0.00000 0.00000 1 FFFFFF  0 0 10 <> <>
  100 41 0.657508 -4.852511 -3.335429 900 21 0.00000 0.00000 1 FFFFFF  0 0 10 <> <>
  101 41 2.008347 -5.204933 -4.415830 900 21 0.00000 0.00000 1 FFFFFF  0 0 10 <> <>
  102 41 -4.578891 0.509206 1.960550 900 21 0.00000 0.00000 1 FFFFFF  0 0 10 <> <>
  103 43 -7.501324 0.786793 1.662740 900 21 0.37000 0.37000 1 FFFFFF  0 0 10 <> <>
  104 41 -4.933456 1.400189 4.154893 900 21 0.15000 0.15000 1 FFFFFF  0 0 10 <> <>
  105 41 -5.498072 0.906072 6.503178 900 21 0.15000 0.15000 1 FFFFFF  0 0 10 <> <>
  106 41 -6.821332 -1.113275 7.071722 900 21 0.15000 0.15000 1 FFFFFF  0 0 10 <> <>
  107 41 -7.590382 -2.635129 5.272149 900 21 0.15000 0.15000 1 FFFFFF  0 0 10 <> <>
  108 41 -7.048696 -2.170063 2.928750 900 21 0.15000 0.15000 1 FFFFFF  0 0 10 <> <>
  109 41 -6.241868 3.358015 -1.727633 900 21 0.15000 0.15000 1 FFFFFF  0 0 10 <> <>
  110 41 -8.014966 4.879804 -2.546972 900 21 0.15000 0.15000 1 FFFFFF  0 0 10 <> <>
  111 41 -10.045004 5.278358 -1.175953 900 21 0.15000 0.15000 1 FFFFFF  0 0 10 <> <>
  112 41 -10.294915 4.168959 1.027551 900 21 0.15000 0.15000 1 FFFFFF  0 0 10 <> <>
  113 41 -8.535200 2.670527 1.873700 900 21 0.15000 0.15000 1 FFFFFF  0 0 10 <> <>
  :::
 } 
 m_bond[130] { 
  # First column is bond index #
  i_m_from
  i_m_to
  i_m_order
  i_sd_original_parity
  :::
  1 1 4 1 1
  2 1 2 1 <>
  3 2 3 1 <>
  4 2 64 1 <>
  5 2 65 1 <>
  6 3 8 1 <>
  7 3 4 1 <>
  8 3 18 1 6
  9 4 1 1 1
  10 4 5 1 <>
  11 4 66 1 <>
  12 5 6 1 <>
  13 5 67 1 <>
  14 5 68 1 <>
  15 6 7 1 <>
  16 6 21 1 1
  17 6 69 1 <>
  18 7 16 1 <>
  19 7 8 1 <>
  20 7 22 1 1
  21 8 9 1 <>
  22 8 63 1 6
  23 9 10 1 <>
  24 9 23 1 6
  25 9 70 1 <>
  26 10 15 1 1
  27 10 11 1 <>
  28 10 26 1 <>
  29 11 12 1 <>
  30 11 71 1 <>
  31 11 72 1 <>
  32 12 13 1 <>
  33 12 27 1 6
  34 12 73 1 <>
  35 13 14 2 <>
  36 13 30 1 <>
  37 14 15 1 <>
  38 14 17 1 <>
  39 15 10 1 1
  40 15 31 1 <>
  41 15 32 1 <>
  42 16 17 1 <>
  43 16 33 2 <>
  44 17 34 1 1
  45 17 74 1 <>
  46 18 3 1 6
  47 18 19 1 <>
  48 19 20 2 <>
  49 19 37 1 <>
  50 21 6 1 1
  51 21 75 1 <>
  52 22 7 1 1
  53 22 76 1 <>
  54 22 77 1 <>
  55 22 78 1 <>
  56 23 9 1 6
  57 23 24 1 <>
  58 24 25 2 <>
  59 24 38 1 <>
  60 26 79 1 <>
  61 27 12 1 6
  62 27 28 1 <>
  63 28 44 1 <>
  64 28 29 2 <>
  65 30 80 1 <>
  66 30 81 1 <>
  67 30 82 1 <>
  68 31 83 1 <>
  69 31 84 1 <>
  70 31 85 1 <>
  71 32 86 1 <>
  72 32 87 1 <>
  73 32 88 1 <>
  74 34 17 1 1
  75 34 35 1 <>
  76 35 36 2 <>
  77 35 46 1 <>
  78 37 89 1 <>
  79 37 90 1 <>
  80 37 91 1 <>
  81 38 43 2 <>
  82 38 39 1 <>
  83 39 40 2 <>
  84 39 92 1 <>
  85 40 41 1 <>
  86 40 93 1 <>
  87 41 42 2 <>
  88 41 94 1 <>
  89 42 43 1 <>
  90 42 95 1 <>
  91 43 96 1 <>
  92 44 47 1 <>
  93 44 45 1 1
  94 44 97 1 <>
  95 45 44 1 1
  96 45 98 1 <>
  97 46 99 1 <>
  98 46 100 1 <>
  99 46 101 1 <>
  100 47 48 1 6
  101 47 51 1 <>
  102 47 102 1 <>
  103 48 47 1 6
  104 48 49 1 <>
  105 48 103 1 <>
  106 49 50 2 <>
  107 49 57 1 <>
  108 51 52 2 <>
  109 51 56 1 <>
  110 52 53 1 <>
  111 52 104 1 <>
  112 53 54 2 <>
  113 53 105 1 <>
  114 54 55 1 <>
  115 54 106 1 <>
  116 55 56 2 <>
  117 55 107 1 <>
  118 56 108 1 <>
  119 57 62 2 <>
  120 57 58 1 <>
  121 58 59 2 <>
  122 58 109 1 <>
  123 59 60 1 <>
  124 59 110 1 <>
  125 60 61 2 <>
  126 60 111 1 <>
  127 61 62 1 <>
  128 61 112 1 <>
  129 62 113 1 <>
  130 63 8 1 6
  :::
 } 
} 

f_m_ct { 
 s_m_title
 s_m_entry_id
 s_m_entry_name
 i_f3d_flags
 r_f3d_energy
 r_mmod_Potential_Energy-MMFF94s
 b_mmod_Minimization_Converged-MMFF94s
 r_mmod_RMS_Derivative-MMFF94s
 s_m_job_name
 s_m_Source_Path
 s_m_Source_File
 i_m_Source_File_Index
 i_mmod_Times_Found-MMFF94s
 r_mmod_Relative_Potential_Energy-MMFF94s
 i_mmod_Conformation-MMFF94s
 i_mmod_Serial_Number-MMFF94s
 s_m_subgroup_title
 s_m_subgroupid
 b_m_subgroup_collapsed
 i_m_ct_format
 :::
 Taxol 
  64 
  entry 
  0
  0
  824.37451171875
  1
  0.0369760915637016
  mmod_csearch_10-EpiTaxol 
  /Users/rgil/Documents/Schrodinger/mmod_confelim_10 
  mmod_confelim_10.mae 
  8
  588
  7.3060302734375
  8
  1
  mmod_confelim_10 
  mmod_confelim_10 
  0
  2
 m_depend[8] { 
  # First column is dependency index #
  i_m_depend_dependency
  s_m_depend_property
  :::
  1 20 r_mmod_Potential_Energy-MMFF94s 
  2 20 b_mmod_Minimization_Converged-MMFF94s 
  3 20 r_mmod_RMS_Derivative-MMFF94s 
  4 30 s_m_job_name 
  5 20 i_mmod_Times_Found-MMFF94s 
  6 20 r_mmod_Relative_Potential_Energy-MMFF94s 
  7 20 i_mmod_Conformation-MMFF94s 
  8 10 i_mmod_Serial_Number-MMFF94s 
  :::
 } 
 m_atom[113] { 
  # First column is atom index #
  i_m_mmod_type
  r_m_x_coord
  r_m_y_coord
  r_m_z_coord
  i_m_residue_number
  i_m_color
  r_m_charge1
  r_m_charge2
  i_m_atomic_number
  s_m_color_rgb
  i_m_Hcount
  i_m_atom_chirality
  i_m_bond_stereo
  i_sd_original_parity
  b_st_NoSrcChirality
  :::
  1 16 2.262617 -1.949059 3.224946 900 70 -0.51580 -0.51580 8 FF2F2F  0 0 10 <> <>
  2 3 1.781163 -0.636116 2.893294 900 2 0.25790 0.25790 6 A0A0A0  2 0 10 <> <>
  3 3 0.655601 -1.198550 1.971050 900 2 0.25790 0.25790 6 A0A0A0  0 2 10 2 1
  4 3 1.158305 -2.582621 2.534513 900 2 0.25790 0.25790 6 A0A0A0  1 1 10 1 1
  5 3 1.671510 -3.685966 1.623373 900 2 0.00000 0.00000 6 A0A0A0  2 0 10 <> <>
  6 3 1.440997 -3.373353 0.151065 900 2 0.28000 0.28000 6 A0A0A0  1 1 10 1 1
  7 3 1.781472 -1.915481 -0.271304 900 2 0.06100 0.06100 6 A0A0A0  0 2 10 2 1
  8 3 0.754023 -0.915680 0.419580 900 2 0.00000 0.00000 6 A0A0A0  1 1 10 2 1
  9 3 0.932402 0.633956 0.122386 900 2 0.28000 0.28000 6 A0A0A0  1 2 10 1 1
  10 3 0.063596 1.279034 -1.070496 900 2 0.28000 0.28000 6 A0A0A0  0 2 10 2 1
  11 3 -1.461598 1.244870 -0.707057 900 2 0.00000 0.00000 6 A0A0A0  2 0 10 <> <>
  12 3 -2.364403 0.412486 -1.637351 900 2 0.41820 0.41820 6 A0A0A0  1 2 10 1 1
  13 2 -1.633512 -0.826018 -2.131908 900 2 -0.27640 -0.27640 6 A0A0A0  0 0 11 <> <>
  14 2 -0.310518 -0.740742 -2.449269 900 2 -0.27640 -0.27640 6 A0A0A0  0 0 11 <> <>
  15 3 0.358495 0.655383 -2.477196 900 2 0.13820 0.13820 6 A0A0A0  0 0 10 <> <>
  16 2 1.811544 -1.999799 -1.837565 900 2 0.44800 0.44800 6 A0A0A0  0 0 10 <> <>
  17 3 0.525151 -1.972421 -2.694932 900 2 0.47920 0.47920 6 A0A0A0  1 1 10 2 1
  18 16 -0.664276 -0.805166 2.465846 900 70 -0.40790 -0.40790 8 FF2F2F  0 0 10 <> <>
  19 2 -1.659012 -1.722050 2.341951 900 2 0.65900 0.65900 6 A0A0A0  0 0 10 <> <>
  20 15 -1.595498 -2.721768 1.637135 900 70 -0.57000 -0.57000 8 FF2F2F  0 0 10 <> <>
  21 16 0.095008 -3.684776 -0.216213 900 70 -0.68000 -0.68000 8 FF2F2F  1 0 10 <> <>
  22 3 3.257378 -1.601889 0.118505 900 2 0.00000 0.00000 6 A0A0A0  3 0 10 <> <>
  23 16 0.570573 1.379640 1.326117 900 70 -0.43000 -0.43000 8 FF2F2F  0 0 10 <> <>
  24 2 1.241920 2.529809 1.582763 900 2 0.63380 0.63380 6 A0A0A0  0 0 10 <> <>
  25 15 2.151844 2.973576 0.898848 900 70 -0.57000 -0.57000 8 FF2F2F  0 0 10 <> <>
  26 16 0.387575 2.687742 -1.169584 900 70 -0.68000 -0.68000 8 FF2F2F  1 0 10 <> <>
  27 16 -3.568614 0.028466 -0.940134 900 70 -0.43000 -0.43000 8 FF2F2F  0 0 10 <> <>
  28 2 -4.554846 0.969035 -0.946761 900 2 0.65900 0.65900 6 A0A0A0  0 0 10 <> <>
  29 15 -4.439103 2.121318 -1.356227 900 70 -0.57000 -0.57000 8 FF2F2F  0 0 10 <> <>
  30 3 -2.468133 -2.080374 -2.233041 900 2 0.13820 0.13820 6 A0A0A0  3 0 10 <> <>
  31 3 -0.245961 1.498720 -3.650911 900 2 0.00000 0.00000 6 A0A0A0  3 0 10 <> <>
  32 3 1.878102 0.739053 -2.802323 900 2 0.00000 0.00000 6 A0A0A0  3 0 10 <> <>
  33 15 2.894122 -2.196239 -2.414981 900 70 -0.57000 -0.57000 8 FF2F2F  0 0 10 <> <>
  34 16 0.817133 -1.964893 -4.105933 900 70 -0.43000 -0.43000 8 FF2F2F  0 0 10 <> <>
  35 2 1.170584 -3.071056 -4.799139 900 2 0.65900 0.65900 6 A0A0A0  0 0 10 <> <>
  36 15 1.498267 -2.987864 -5.980901 900 70 -0.57000 -0.57000 8 FF2F2F  0 0 10 <> <>
  37 3 -2.781922 -1.408881 3.280275 900 2 0.06100 0.06100 6 A0A0A0  3 0 10 <> <>
  38 2 0.748284 3.156536 2.835038 900 2 0.08620 0.08620 6 A0A0A0  0 0 10 <> <>
  39 2 -0.450706 2.763377 3.445101 900 2 -0.15000 -0.15000 6 A0A0A0  1 0 10 <> <>
  40 2 -0.861798 3.371495 4.633193 900 2 -0.15000 -0.15000 6 A0A0A0  1 0 10 <> <>
  41 2 -0.086291 4.377142 5.209775 900 2 -0.15000 -0.15000 6 A0A0A0  1 0 10 <> <>
  42 2 1.101466 4.780772 4.600567 900 2 -0.15000 -0.15000 6 A0A0A0  1 0 10 <> <>
  43 2 1.518817 4.173622 3.414462 900 2 -0.15000 -0.15000 6 A0A0A0  1 0 10 <> <>
  44 3 -5.895322 0.399033 -0.485742 900 2 0.34100 0.34100 6 A0A0A0  1 1 10 2 1
  45 16 -6.931130 1.389684 -0.657010 900 70 -0.68000 -0.68000 8 FF2F2F  1 0 10 <> <>
  46 3 1.092292 -4.398969 -4.103940 900 2 0.06100 0.06100 6 A0A0A0  3 0 10 <> <>
  47 3 -5.843899 -0.112160 0.972472 900 2 0.44360 0.44360 6 A0A0A0  1 2 10 1 1
  48 25 -5.935374 0.970293 1.951133 900 43 -0.73010 -0.73010 7 5757FF  1 0 10 <> <>
  49 2 -4.843320 1.715670 2.323797 900 2 0.54380 0.54380 6 A0A0A0  0 0 10 <> <>
  50 15 -3.715937 1.509313 1.888455 900 70 -0.57000 -0.57000 8 FF2F2F  0 0 10 <> <>
  51 2 -6.937949 -1.139637 1.248551 900 2 -0.14350 -0.14350 6 A0A0A0  0 0 10 <> <>
  52 2 -6.593901 -2.448871 1.623935 900 2 -0.15000 -0.15000 6 A0A0A0  1 0 10 <> <>
  53 2 -7.581829 -3.400990 1.886382 900 2 -0.15000 -0.15000 6 A0A0A0  1 0 10 <> <>
  54 2 -8.927692 -3.060183 1.775686 900 2 -0.15000 -0.15000 6 A0A0A0  1 0 10 <> <>
  55 2 -9.287604 -1.768320 1.400315 900 2 -0.15000 -0.15000 6 A0A0A0  1 0 10 <> <>
  56 2 -8.301188 -0.814848 1.138430 900 2 -0.15000 -0.15000 6 A0A0A0  1 0 10 <> <>
  57 2 -5.095567 2.832896 3.269915 900 2 0.08620 0.08620 6 A0A0A0  0 0 10 <> <>
  58 2 -4.296561 3.978930 3.172591 900 2 -0.15000 -0.15000 6 A0A0A0  1 0 10 <> <>
  59 2 -4.500687 5.050131 4.043748 900 2 -0.15000 -0.15000 6 A0A0A0  1 0 10 <> <>
  60 2 -5.497033 4.976216 5.017248 900 2 -0.15000 -0.15000 6 A0A0A0  1 0 10 <> <>
  61 2 -6.286746 3.830837 5.126520 900 2 -0.15000 -0.15000 6 A0A0A0  1 0 10 <> <>
  62 2 -6.087093 2.756315 4.256591 900 2 -0.15000 -0.15000 6 A0A0A0  1 0 10 <> <>
  63 41 -0.229863 -1.186819 0.037632 900 21 0.00000 0.00000 1 FFFFFF  0 0 10 <> <>
  64 41 2.556717 -0.025479 2.424873 900 21 0.00000 0.00000 1 FFFFFF  0 0 10 <> <>
  65 41 1.428888 -0.113778 3.789706 900 21 0.00000 0.00000 1 FFFFFF  0 0 10 <> <>
  66 41 0.491140 -3.016131 3.292294 900 21 0.00000 0.00000 1 FFFFFF  0 0 10 <> <>
  67 41 1.168525 -4.626753 1.879871 900 21 0.00000 0.00000 1 FFFFFF  0 0 10 <> <>
  68 41 2.741287 -3.853221 1.799097 900 21 0.00000 0.00000 1 FFFFFF  0 0 10 <> <>
  69 41 2.056858 -4.075348 -0.426345 900 21 0.00000 0.00000 1 FFFFFF  0 0 10 <> <>
  70 41 1.992437 0.826027 -0.056758 900 21 0.00000 0.00000 1 FFFFFF  0 0 10 <> <>
  71 41 -1.861712 2.266530 -0.662336 900 21 0.00000 0.00000 1 FFFFFF  0 0 10 <> <>
  72 41 -1.596228 0.863924 0.312439 900 21 0.00000 0.00000 1 FFFFFF  0 0 10 <> <>
  73 41 -2.678636 0.973466 -2.521296 900 21 0.00000 0.00000 1 FFFFFF  0 0 10 <> <>
  74 41 -0.021672 -2.881382 -2.455211 900 21 0.00000 0.00000 1 FFFFFF  0 0 10 <> <>
  75 42 -0.516897 -3.529350 0.538857 900 21 0.40000 0.40000 1 FFFFFF  0 0 10 <> <>
  76 41 3.447436 -1.579002 1.186618 900 21 0.00000 0.00000 1 FFFFFF  0 0 10 <> <>
  77 41 3.941004 -2.367288 -0.271462 900 21 0.00000 0.00000 1 FFFFFF  0 0 10 <> <>
  78 41 3.592837 -0.644720 -0.291086 900 21 0.00000 0.00000 1 FFFFFF  0 0 10 <> <>
  79 42 1.299154 2.839124 -0.845673 900 21 0.40000 0.40000 1 FFFFFF  0 0 10 <> <>
  80 41 -3.440134 -1.852596 -2.685084 900 21 0.00000 0.00000 1 FFFFFF  0 0 10 <> <>
  81 41 -2.023676 -2.846313 -2.872799 900 21 0.00000 0.00000 1 FFFFFF  0 0 10 <> <>
  82 41 -2.635711 -2.508418 -1.239935 900 21 0.00000 0.00000 1 FFFFFF  0 0 10 <> <>
  83 41 -1.250566 1.876238 -3.471722 900 21 0.00000 0.00000 1 FFFFFF  0 0 10 <> <>
  84 41 0.350956 2.397099 -3.853361 900 21 0.00000 0.00000 1 FFFFFF  0 0 10 <> <>
  85 41 -0.267422 0.913635 -4.578440 900 21 0.00000 0.00000 1 FFFFFF  0 0 10 <> <>
  86 41 2.112854 0.257004 -3.757658 900 21 0.00000 0.00000 1 FFFFFF  0 0 10 <> <>
  87 41 2.207943 1.782310 -2.889199 900 21 0.00000 0.00000 1 FFFFFF  0 0 10 <> <>
  88 41 2.523004 0.310721 -2.040826 900 21 0.00000 0.00000 1 FFFFFF  0 0 10 <> <>
  89 41 -3.725696 -1.728220 2.838065 900 21 0.00000 0.00000 1 FFFFFF  0 0 10 <> <>
  90 41 -2.618108 -1.933473 4.224623 900 21 0.00000 0.00000 1 FFFFFF  0 0 10 <> <>
  91 41 -2.836895 -0.335167 3.470830 900 21 0.00000 0.00000 1 FFFFFF  0 0 10 <> <>
  92 41 -1.082053 1.994881 3.003957 900 21 0.15000 0.15000 1 FFFFFF  0 0 10 <> <>
  93 41 -1.793379 3.066290 5.105019 900 21 0.15000 0.15000 1 FFFFFF  0 0 10 <> <>
  94 41 -0.411800 4.851120 6.133134 900 21 0.15000 0.15000 1 FFFFFF  0 0 10 <> <>
  95 41 1.702180 5.568531 5.049369 900 21 0.15000 0.15000 1 FFFFFF  0 0 10 <> <>
  96 41 2.447736 4.495926 2.947976 900 21 0.15000 0.15000 1 FFFFFF  0 0 10 <> <>
  97 41 -6.134552 -0.418390 -1.177049 900 21 0.00000 0.00000 1 FFFFFF  0 0 10 <> <>
  98 42 -6.473606 2.255494 -0.667349 900 21 0.40000 0.40000 1 FFFFFF  0 0 10 <> <>
  99 41 1.742010 -4.430311 -3.228517 900 21 0.00000 0.00000 1 FFFFFF  0 0 10 <> <>
  100 41 0.056825 -4.627138 -3.840561 900 21 0.00000 0.00000 1 FFFFFF  0 0 10 <> <>
  101 41 1.438222 -5.177323 -4.792225 900 21 0.00000 0.00000 1 FFFFFF  0 0 10 <> <>
  102 41 -4.878188 -0.605490 1.131562 900 21 0.00000 0.00000 1 FFFFFF  0 0 10 <> <>
  103 43 -6.861825 1.244017 2.252266 900 21 0.37000 0.37000 1 FFFFFF  0 0 10 <> <>
  104 41 -5.551661 -2.746186 1.713077 900 21 0.15000 0.15000 1 FFFFFF  0 0 10 <> <>
  105 41 -7.300619 -4.410612 2.176376 900 21 0.15000 0.15000 1 FFFFFF  0 0 10 <> <>
  106 41 -9.695984 -3.802005 1.978898 900 21 0.15000 0.15000 1 FFFFFF  0 0 10 <> <>
  107 41 -10.337871 -1.502233 1.307901 900 21 0.15000 0.15000 1 FFFFFF  0 0 10 <> <>
  108 41 -8.611042 0.184776 0.838796 900 21 0.15000 0.15000 1 FFFFFF  0 0 10 <> <>
  109 41 -3.517232 4.042959 2.415559 900 21 0.15000 0.15000 1 FFFFFF  0 0 10 <> <>
  110 41 -3.881535 5.940682 3.963962 900 21 0.15000 0.15000 1 FFFFFF  0 0 10 <> <>
  111 41 -5.654486 5.811057 5.696617 900 21 0.15000 0.15000 1 FFFFFF  0 0 10 <> <>
  112 41 -7.054078 3.773679 5.895379 900 21 0.15000 0.15000 1 FFFFFF  0 0 10 <> <>
  113 41 -6.693924 1.863391 4.378620 900 21 0.15000 0.15000 1 FFFFFF  0 0 10 <> <>
  :::
 } 
 m_bond[130] { 
  # First column is bond index #
  i_m_from
  i_m_to
  i_m_order
  i_sd_original_parity
  :::
  1 1 4 1 1
  2 1 2 1 <>
  3 2 3 1 <>
  4 2 64 1 <>
  5 2 65 1 <>
  6 3 8 1 <>
  7 3 4 1 <>
  8 3 18 1 6
  9 4 1 1 1
  10 4 5 1 <>
  11 4 66 1 <>
  12 5 6 1 <>
  13 5 67 1 <>
  14 5 68 1 <>
  15 6 7 1 <>
  16 6 21 1 1
  17 6 69 1 <>
  18 7 16 1 <>
  19 7 8 1 <>
  20 7 22 1 1
  21 8 9 1 <>
  22 8 63 1 6
  23 9 10 1 <>
  24 9 23 1 6
  25 9 70 1 <>
  26 10 15 1 1
  27 10 11 1 <>
  28 10 26 1 <>
  29 11 12 1 <>
  30 11 71 1 <>
  31 11 72 1 <>
  32 12 13 1 <>
  33 12 27 1 6
  34 12 73 1 <>
  35 13 14 2 <>
  36 13 30 1 <>
  37 14 15 1 <>
  38 14 17 1 <>
  39 15 10 1 1
  40 15 31 1 <>
  41 15 32 1 <>
  42 16 17 1 <>
  43 16 33 2 <>
  44 17 34 1 1
  45 17 74 1 <>
  46 18 3 1 6
  47 18 19 1 <>
  48 19 20 2 <>
  49 19 37 1 <>
  50 21 6 1 1
  51 21 75 1 <>
  52 22 7 1 1
  53 22 76 1 <>
  54 22 77 1 <>
  55 22 78 1 <>
  56 23 9 1 6
  57 23 24 1 <>
  58 24 25 2 <>
  59 24 38 1 <>
  60 26 79 1 <>
  61 27 12 1 6
  62 27 28 1 <>
  63 28 44 1 <>
  64 28 29 2 <>
  65 30 80 1 <>
  66 30 81 1 <>
  67 30 82 1 <>
  68 31 83 1 <>
  69 31 84 1 <>
  70 31 85 1 <>
  71 32 86 1 <>
  72 32 87 1 <>
  73 32 88 1 <>
  74 34 17 1 1
  75 34 35 1 <>
  76 35 36 2 <>
  77 35 46 1 <>
  78 37 89 1 <>
  79 37 90 1 <>
  80 37 91 1 <>
  81 38 43 2 <>
  82 38 39 1 <>
  83 39 40 2 <>
  84 39 92 1 <>
  85 40 41 1 <>
  86 40 93 1 <>
  87 41 42 2 <>
  88 41 94 1 <>
  89 42 43 1 <>
  90 42 95 1 <>
  91 43 96 1 <>
  92 44 47 1 <>
  93 44 45 1 1
  94 44 97 1 <>
  95 45 44 1 1
  96 45 98 1 <>
  97 46 99 1 <>
  98 46 100 1 <>
  99 46 101 1 <>
  100 47 48 1 6
  101 47 51 1 <>
  102 47 102 1 <>
  103 48 47 1 6
  104 48 49 1 <>
  105 48 103 1 <>
  106 49 50 2 <>
  107 49 57 1 <>
  108 51 52 2 <>
  109 51 56 1 <>
  110 52 53 1 <>
  111 52 104 1 <>
  112 53 54 2 <>
  113 53 105 1 <>
  114 54 55 1 <>
  115 54 106 1 <>
  116 55 56 2 <>
  117 55 107 1 <>
  118 56 108 1 <>
  119 57 62 2 <>
  120 57 58 1 <>
  121 58 59 2 <>
  122 58 109 1 <>
  123 59 60 1 <>
  124 59 110 1 <>
  125 60 61 2 <>
  126 60 111 1 <>
  127 61 62 1 <>
  128 61 112 1 <>
  129 62 113 1 <>
  130 63 8 1 6
  :::
 } 
} 

f_m_ct { 
 s_m_title
 s_m_entry_id
 s_m_entry_name
 i_f3d_flags
 r_f3d_energy
 r_mmod_Potential_Energy-MMFF94s
 b_mmod_Minimization_Converged-MMFF94s
 r_mmod_RMS_Derivative-MMFF94s
 s_m_job_name
 s_m_Source_Path
 s_m_Source_File
 i_m_Source_File_Index
 i_mmod_Times_Found-MMFF94s
 r_mmod_Relative_Potential_Energy-MMFF94s
 i_mmod_Conformation-MMFF94s
 i_mmod_Serial_Number-MMFF94s
 s_m_subgroup_title
 s_m_subgroupid
 b_m_subgroup_collapsed
 i_m_ct_format
 :::
 Taxol 
  65 
  entry 
  0
  0
  825.188293457031
  0
  0.0587938837707043
  mmod_csearch_10-EpiTaxol 
  /Users/rgil/Documents/Schrodinger/mmod_confelim_10 
  mmod_confelim_10.mae 
  9
  360
  8.11981201171875
  9
  1
  mmod_confelim_10 
  mmod_confelim_10 
  0
  2
 m_depend[8] { 
  # First column is dependency index #
  i_m_depend_dependency
  s_m_depend_property
  :::
  1 20 r_mmod_Potential_Energy-MMFF94s 
  2 20 b_mmod_Minimization_Converged-MMFF94s 
  3 20 r_mmod_RMS_Derivative-MMFF94s 
  4 30 s_m_job_name 
  5 20 i_mmod_Times_Found-MMFF94s 
  6 20 r_mmod_Relative_Potential_Energy-MMFF94s 
  7 20 i_mmod_Conformation-MMFF94s 
  8 10 i_mmod_Serial_Number-MMFF94s 
  :::
 } 
 m_atom[113] { 
  # First column is atom index #
  i_m_mmod_type
  r_m_x_coord
  r_m_y_coord
  r_m_z_coord
  i_m_residue_number
  i_m_color
  r_m_charge1
  r_m_charge2
  i_m_atomic_number
  s_m_color_rgb
  i_m_Hcount
  i_m_atom_chirality
  i_m_bond_stereo
  i_sd_original_parity
  b_st_NoSrcChirality
  :::
  1 16 2.701808 -1.168812 3.286482 900 70 -0.51580 -0.51580 8 FF2F2F  0 0 10 <> <>
  2 3 1.943042 -0.032916 2.841144 900 2 0.25790 0.25790 6 A0A0A0  2 0 10 <> <>
  3 3 0.937829 -0.919520 2.043415 900 2 0.25790 0.25790 6 A0A0A0  0 2 10 2 1
  4 3 1.736014 -2.093421 2.730583 900 2 0.25790 0.25790 6 A0A0A0  1 1 10 1 1
  5 3 2.446605 -3.167388 1.922871 900 2 0.00000 0.00000 6 A0A0A0  2 0 10 <> <>
  6 3 2.099749 -3.100618 0.441964 900 2 0.28000 0.28000 6 A0A0A0  1 1 10 1 1
  7 3 2.103189 -1.670427 -0.168661 900 2 0.06100 0.06100 6 A0A0A0  0 2 10 2 1
  8 3 0.930067 -0.809405 0.469675 900 2 0.00000 0.00000 6 A0A0A0  1 1 10 2 1
  9 3 0.792132 0.697257 -0.015433 900 2 0.28000 0.28000 6 A0A0A0  1 2 10 1 1
  10 3 -0.238340 1.029768 -1.210861 900 2 0.28000 0.28000 6 A0A0A0  0 2 10 2 1
  11 3 -1.714535 0.811543 -0.741601 900 2 0.00000 0.00000 6 A0A0A0  2 0 10 <> <>
  12 3 -2.480322 -0.347989 -1.402482 900 2 0.41820 0.41820 6 A0A0A0  1 2 10 1 1
  13 2 -1.553168 -1.484502 -1.802148 900 2 -0.27640 -0.27640 6 A0A0A0  0 0 11 <> <>
  14 2 -0.304639 -1.202442 -2.274945 900 2 -0.27640 -0.27640 6 A0A0A0  0 0 11 <> <>
  15 3 0.074794 0.274955 -2.546254 900 2 0.13820 0.13820 6 A0A0A0  0 0 10 <> <>
  16 2 2.059545 -1.948516 -1.711261 900 2 0.44800 0.44800 6 A0A0A0  0 0 10 <> <>
  17 3 0.740926 -2.277599 -2.455223 900 2 0.47920 0.47920 6 A0A0A0  1 1 10 2 1
  18 16 -0.429230 -0.758452 2.544662 900 70 -0.40790 -0.40790 8 FF2F2F  0 0 10 <> <>
  19 2 -1.213477 -1.869123 2.533113 900 2 0.65900 0.65900 6 A0A0A0  0 0 10 <> <>
  20 15 -0.906286 -2.931855 2.008579 900 70 -0.57000 -0.57000 8 FF2F2F  0 0 10 <> <>
  21 16 0.842808 -3.732955 0.195720 900 70 -0.68000 -0.68000 8 FF2F2F  1 0 10 <> <>
  22 3 3.498029 -1.021223 0.072233 900 2 0.00000 0.00000 6 A0A0A0  3 0 10 <> <>
  23 16 0.366068 1.516903 1.116803 900 70 -0.43000 -0.43000 8 FF2F2F  0 0 10 <> <>
  24 2 0.844636 2.785386 1.186657 900 2 0.63380 0.63380 6 A0A0A0  0 0 10 <> <>
  25 15 1.639410 3.277526 0.400218 900 70 -0.57000 -0.57000 8 FF2F2F  0 0 10 <> <>
  26 16 -0.156112 2.446781 -1.504511 900 70 -0.68000 -0.68000 8 FF2F2F  1 0 10 <> <>
  27 16 -3.491645 -0.806937 -0.475687 900 70 -0.43000 -0.43000 8 FF2F2F  0 0 10 <> <>
  28 2 -4.720749 -0.241030 -0.657245 900 2 0.65900 0.65900 6 A0A0A0  0 0 10 <> <>
  29 15 -4.995423 0.622856 -1.486335 900 70 -0.57000 -0.57000 8 FF2F2F  0 0 10 <> <>
  30 3 -2.131794 -2.870919 -1.654072 900 2 0.13820 0.13820 6 A0A0A0  3 0 10 <> <>
  31 3 -0.760171 0.811367 -3.756119 900 2 0.00000 0.00000 6 A0A0A0  3 0 10 <> <>
  32 3 1.524163 0.593275 -3.016414 900 2 0.00000 0.00000 6 A0A0A0  3 0 10 <> <>
  33 15 3.124552 -2.006456 -2.348006 900 70 -0.57000 -0.57000 8 FF2F2F  0 0 10 <> <>
  34 16 0.935132 -2.397206 -3.877447 900 70 -0.43000 -0.43000 8 FF2F2F  0 0 10 <> <>
  35 2 1.466656 -3.493127 -4.465632 900 2 0.65900 0.65900 6 A0A0A0  0 0 10 <> <>
  36 15 1.702577 -3.500676 -5.671937 900 70 -0.57000 -0.57000 8 FF2F2F  0 0 10 <> <>
  37 3 -2.465075 -1.642596 3.317212 900 2 0.06100 0.06100 6 A0A0A0  3 0 10 <> <>
  38 2 0.311472 3.478639 2.384058 900 2 0.08620 0.08620 6 A0A0A0  0 0 10 <> <>
  39 2 -0.863527 3.060018 3.021806 900 2 -0.15000 -0.15000 6 A0A0A0  1 0 10 <> <>
  40 2 -1.325017 3.742056 4.149569 900 2 -0.15000 -0.15000 6 A0A0A0  1 0 10 <> <>
  41 2 -0.618458 4.840090 4.641293 900 2 -0.15000 -0.15000 6 A0A0A0  1 0 10 <> <>
  42 2 0.546925 5.266022 4.003667 900 2 -0.15000 -0.15000 6 A0A0A0  1 0 10 <> <>
  43 2 1.010531 4.589956 2.873551 900 2 -0.15000 -0.15000 6 A0A0A0  1 0 10 <> <>
  44 3 -5.777735 -0.850238 0.260407 900 2 0.34100 0.34100 6 A0A0A0  1 1 10 2 1
  45 16 -7.082452 -0.579352 -0.294381 900 70 -0.68000 -0.68000 8 FF2F2F  1 0 10 <> <>
  46 3 1.699667 -4.710220 -3.618701 900 2 0.06100 0.06100 6 A0A0A0  3 0 10 <> <>
  47 3 -5.657414 -0.271175 1.689077 900 2 0.44360 0.44360 6 A0A0A0  1 2 10 1 1
  48 25 -6.084134 1.125690 1.738896 900 43 -0.73010 -0.73010 7 5757FF  1 0 10 <> <>
  49 2 -5.183698 2.160320 1.628352 900 2 0.54380 0.54380 6 A0A0A0  0 0 10 <> <>
  50 15 -3.978455 1.973443 1.495966 900 70 -0.57000 -0.57000 8 FF2F2F  0 0 10 <> <>
  51 2 -6.392321 -1.035018 2.785851 900 2 -0.14350 -0.14350 6 A0A0A0  0 0 10 <> <>
  52 2 -6.014277 -0.814172 4.125011 900 2 -0.15000 -0.15000 6 A0A0A0  1 0 10 <> <>
  53 2 -6.654566 -1.475405 5.174681 900 2 -0.15000 -0.15000 6 A0A0A0  1 0 10 <> <>
  54 2 -7.690864 -2.364230 4.905505 900 2 -0.15000 -0.15000 6 A0A0A0  1 0 10 <> <>
  55 2 -8.089920 -2.584792 3.589443 900 2 -0.15000 -0.15000 6 A0A0A0  1 0 10 <> <>
  56 2 -7.449684 -1.922428 2.537491 900 2 -0.15000 -0.15000 6 A0A0A0  1 0 10 <> <>
  57 2 -5.743564 3.537411 1.638798 900 2 0.08620 0.08620 6 A0A0A0  0 0 10 <> <>
  58 2 -5.061784 4.534253 0.928882 900 2 -0.15000 -0.15000 6 A0A0A0  1 0 10 <> <>
  59 2 -5.554036 5.840260 0.905472 900 2 -0.15000 -0.15000 6 A0A0A0  1 0 10 <> <>
  60 2 -6.722662 6.156266 1.597851 900 2 -0.15000 -0.15000 6 A0A0A0  1 0 10 <> <>
  61 2 -7.397705 5.170624 2.319016 900 2 -0.15000 -0.15000 6 A0A0A0  1 0 10 <> <>
  62 2 -6.909722 3.861542 2.344363 900 2 -0.15000 -0.15000 6 A0A0A0  1 0 10 <> <>
  63 41 0.006741 -1.307527 0.182687 900 21 0.00000 0.00000 1 FFFFFF  0 0 10 <> <>
  64 41 2.562386 0.663187 2.270762 900 21 0.00000 0.00000 1 FFFFFF  0 0 10 <> <>
  65 41 1.512364 0.505999 3.692236 900 21 0.00000 0.00000 1 FFFFFF  0 0 10 <> <>
  66 41 1.195567 -2.559999 3.565792 900 21 0.00000 0.00000 1 FFFFFF  0 0 10 <> <>
  67 41 2.174193 -4.153953 2.318204 900 21 0.00000 0.00000 1 FFFFFF  0 0 10 <> <>
  68 41 3.532670 -3.077007 2.047947 900 21 0.00000 0.00000 1 FFFFFF  0 0 10 <> <>
  69 41 2.832317 -3.724711 -0.086756 900 21 0.00000 0.00000 1 FFFFFF  0 0 10 <> <>
  70 41 1.786473 1.048571 -0.298360 900 21 0.00000 0.00000 1 FFFFFF  0 0 10 <> <>
  71 41 -2.300417 1.727887 -0.898916 900 21 0.00000 0.00000 1 FFFFFF  0 0 10 <> <>
  72 41 -1.746581 0.665049 0.345012 900 21 0.00000 0.00000 1 FFFFFF  0 0 10 <> <>
  73 41 -2.980682 -0.029036 -2.320183 900 21 0.00000 0.00000 1 FFFFFF  0 0 10 <> <>
  74 41 0.398707 -3.234856 -2.070120 900 21 0.00000 0.00000 1 FFFFFF  0 0 10 <> <>
  75 42 0.246354 -3.632028 0.972106 900 21 0.40000 0.40000 1 FFFFFF  0 0 10 <> <>
  76 41 3.713200 -0.797895 1.113100 900 21 0.00000 0.00000 1 FFFFFF  0 0 10 <> <>
  77 41 4.305926 -1.689949 -0.252194 900 21 0.00000 0.00000 1 FFFFFF  0 0 10 <> <>
  78 41 3.619557 -0.091578 -0.491259 900 21 0.00000 0.00000 1 FFFFFF  0 0 10 <> <>
  79 42 0.731495 2.783039 -1.264294 900 21 0.40000 0.40000 1 FFFFFF  0 0 10 <> <>
  80 41 -3.164152 -2.889998 -2.021314 900 21 0.00000 0.00000 1 FFFFFF  0 0 10 <> <>
  81 41 -1.600972 -3.626681 -2.237487 900 21 0.00000 0.00000 1 FFFFFF  0 0 10 <> <>
  82 41 -2.130345 -3.175476 -0.603365 900 21 0.00000 0.00000 1 FFFFFF  0 0 10 <> <>
  83 41 -1.824087 0.930612 -3.563508 900 21 0.00000 0.00000 1 FFFFFF  0 0 10 <> <>
  84 41 -0.418643 1.804994 -4.072389 900 21 0.00000 0.00000 1 FFFFFF  0 0 10 <> <>
  85 41 -0.656340 0.145094 -4.621472 900 21 0.00000 0.00000 1 FFFFFF  0 0 10 <> <>
  86 41 1.792765 0.024845 -3.913293 900 21 0.00000 0.00000 1 FFFFFF  0 0 10 <> <>
  87 41 1.631671 1.653791 -3.278127 900 21 0.00000 0.00000 1 FFFFFF  0 0 10 <> <>
  88 41 2.286214 0.416679 -2.262486 900 21 0.00000 0.00000 1 FFFFFF  0 0 10 <> <>
  89 41 -2.740872 -0.585194 3.291243 900 21 0.00000 0.00000 1 FFFFFF  0 0 10 <> <>
  90 41 -3.277346 -2.221237 2.870285 900 21 0.00000 0.00000 1 FFFFFF  0 0 10 <> <>
  91 41 -2.308207 -1.953871 4.352355 900 21 0.00000 0.00000 1 FFFFFF  0 0 10 <> <>
  92 41 -1.440367 2.219371 2.641932 900 21 0.15000 0.15000 1 FFFFFF  0 0 10 <> <>
  93 41 -2.242419 3.422023 4.638292 900 21 0.15000 0.15000 1 FFFFFF  0 0 10 <> <>
  94 41 -0.982662 5.371061 5.518021 900 21 0.15000 0.15000 1 FFFFFF  0 0 10 <> <>
  95 41 1.090634 6.127669 4.384060 900 21 0.15000 0.15000 1 FFFFFF  0 0 10 <> <>
  96 41 1.917540 4.932631 2.379576 900 21 0.15000 0.15000 1 FFFFFF  0 0 10 <> <>
  97 41 -5.644725 -1.937863 0.248902 900 21 0.00000 0.00000 1 FFFFFF  0 0 10 <> <>
  98 42 -7.019348 0.313799 -0.691327 900 21 0.40000 0.40000 1 FFFFFF  0 0 10 <> <>
  99 41 2.393138 -4.502648 -2.802979 900 21 0.00000 0.00000 1 FFFFFF  0 0 10 <> <>
  100 41 0.749122 -5.098208 -3.245121 900 21 0.00000 0.00000 1 FFFFFF  0 0 10 <> <>
  101 41 2.154011 -5.489234 -4.239966 900 21 0.00000 0.00000 1 FFFFFF  0 0 10 <> <>
  102 41 -4.595256 -0.311184 1.953398 900 21 0.00000 0.00000 1 FFFFFF  0 0 10 <> <>
  103 43 -7.079960 1.300893 1.786106 900 21 0.37000 0.37000 1 FFFFFF  0 0 10 <> <>
  104 41 -5.215389 -0.111595 4.357886 900 21 0.15000 0.15000 1 FFFFFF  0 0 10 <> <>
  105 41 -6.348146 -1.292548 6.201664 900 21 0.15000 0.15000 1 FFFFFF  0 0 10 <> <>
  106 41 -8.193270 -2.879229 5.720475 900 21 0.15000 0.15000 1 FFFFFF  0 0 10 <> <>
  107 41 -8.907185 -3.271005 3.379218 900 21 0.15000 0.15000 1 FFFFFF  0 0 10 <> <>
  108 41 -7.805418 -2.112576 1.527308 900 21 0.15000 0.15000 1 FFFFFF  0 0 10 <> <>
  109 41 -4.148170 4.294566 0.387821 900 21 0.15000 0.15000 1 FFFFFF  0 0 10 <> <>
  110 41 -5.024557 6.610460 0.349655 900 21 0.15000 0.15000 1 FFFFFF  0 0 10 <> <>
  111 41 -7.104285 7.174704 1.581232 900 21 0.15000 0.15000 1 FFFFFF  0 0 10 <> <>
  112 41 -8.301544 5.425411 2.867912 900 21 0.15000 0.15000 1 FFFFFF  0 0 10 <> <>
  113 41 -7.436628 3.119827 2.937647 900 21 0.15000 0.15000 1 FFFFFF  0 0 10 <> <>
  :::
 } 
 m_bond[130] { 
  # First column is bond index #
  i_m_from
  i_m_to
  i_m_order
  i_sd_original_parity
  :::
  1 1 4 1 1
  2 1 2 1 <>
  3 2 3 1 <>
  4 2 64 1 <>
  5 2 65 1 <>
  6 3 8 1 <>
  7 3 4 1 <>
  8 3 18 1 6
  9 4 1 1 1
  10 4 5 1 <>
  11 4 66 1 <>
  12 5 6 1 <>
  13 5 67 1 <>
  14 5 68 1 <>
  15 6 7 1 <>
  16 6 21 1 1
  17 6 69 1 <>
  18 7 16 1 <>
  19 7 8 1 <>
  20 7 22 1 1
  21 8 9 1 <>
  22 8 63 1 6
  23 9 10 1 <>
  24 9 23 1 6
  25 9 70 1 <>
  26 10 15 1 1
  27 10 11 1 <>
  28 10 26 1 <>
  29 11 12 1 <>
  30 11 71 1 <>
  31 11 72 1 <>
  32 12 13 1 <>
  33 12 27 1 6
  34 12 73 1 <>
  35 13 14 2 <>
  36 13 30 1 <>
  37 14 15 1 <>
  38 14 17 1 <>
  39 15 10 1 1
  40 15 31 1 <>
  41 15 32 1 <>
  42 16 17 1 <>
  43 16 33 2 <>
  44 17 34 1 1
  45 17 74 1 <>
  46 18 3 1 6
  47 18 19 1 <>
  48 19 20 2 <>
  49 19 37 1 <>
  50 21 6 1 1
  51 21 75 1 <>
  52 22 7 1 1
  53 22 76 1 <>
  54 22 77 1 <>
  55 22 78 1 <>
  56 23 9 1 6
  57 23 24 1 <>
  58 24 25 2 <>
  59 24 38 1 <>
  60 26 79 1 <>
  61 27 12 1 6
  62 27 28 1 <>
  63 28 44 1 <>
  64 28 29 2 <>
  65 30 80 1 <>
  66 30 81 1 <>
  67 30 82 1 <>
  68 31 83 1 <>
  69 31 84 1 <>
  70 31 85 1 <>
  71 32 86 1 <>
  72 32 87 1 <>
  73 32 88 1 <>
  74 34 17 1 1
  75 34 35 1 <>
  76 35 36 2 <>
  77 35 46 1 <>
  78 37 89 1 <>
  79 37 90 1 <>
  80 37 91 1 <>
  81 38 43 2 <>
  82 38 39 1 <>
  83 39 40 2 <>
  84 39 92 1 <>
  85 40 41 1 <>
  86 40 93 1 <>
  87 41 42 2 <>
  88 41 94 1 <>
  89 42 43 1 <>
  90 42 95 1 <>
  91 43 96 1 <>
  92 44 47 1 <>
  93 44 45 1 1
  94 44 97 1 <>
  95 45 44 1 1
  96 45 98 1 <>
  97 46 99 1 <>
  98 46 100 1 <>
  99 46 101 1 <>
  100 47 48 1 6
  101 47 51 1 <>
  102 47 102 1 <>
  103 48 47 1 6
  104 48 49 1 <>
  105 48 103 1 <>
  106 49 50 2 <>
  107 49 57 1 <>
  108 51 52 2 <>
  109 51 56 1 <>
  110 52 53 1 <>
  111 52 104 1 <>
  112 53 54 2 <>
  113 53 105 1 <>
  114 54 55 1 <>
  115 54 106 1 <>
  116 55 56 2 <>
  117 55 107 1 <>
  118 56 108 1 <>
  119 57 62 2 <>
  120 57 58 1 <>
  121 58 59 2 <>
  122 58 109 1 <>
  123 59 60 1 <>
  124 59 110 1 <>
  125 60 61 2 <>
  126 60 111 1 <>
  127 61 62 1 <>
  128 61 112 1 <>
  129 62 113 1 <>
  130 63 8 1 6
  :::
 } 
} 

f_m_ct { 
 s_m_title
 s_m_entry_id
 s_m_entry_name
 i_f3d_flags
 r_f3d_energy
 r_mmod_Potential_Energy-MMFF94s
 b_mmod_Minimization_Converged-MMFF94s
 r_mmod_RMS_Derivative-MMFF94s
 s_m_job_name
 s_m_Source_Path
 s_m_Source_File
 i_m_Source_File_Index
 i_mmod_Times_Found-MMFF94s
 r_mmod_Relative_Potential_Energy-MMFF94s
 i_mmod_Conformation-MMFF94s
 i_mmod_Serial_Number-MMFF94s
 s_m_subgroup_title
 s_m_subgroupid
 b_m_subgroup_collapsed
 i_m_ct_format
 :::
 Taxol 
  66 
  entry 
  0
  0
  825.22119140625
  0
  0.0523066557943821
  mmod_csearch_10-EpiTaxol 
  /Users/rgil/Documents/Schrodinger/mmod_confelim_10 
  mmod_confelim_10.mae 
  10
  336
  8.1527099609375
  10
  1
  mmod_confelim_10 
  mmod_confelim_10 
  0
  2
 m_depend[8] { 
  # First column is dependency index #
  i_m_depend_dependency
  s_m_depend_property
  :::
  1 20 r_mmod_Potential_Energy-MMFF94s 
  2 20 b_mmod_Minimization_Converged-MMFF94s 
  3 20 r_mmod_RMS_Derivative-MMFF94s 
  4 30 s_m_job_name 
  5 20 i_mmod_Times_Found-MMFF94s 
  6 20 r_mmod_Relative_Potential_Energy-MMFF94s 
  7 20 i_mmod_Conformation-MMFF94s 
  8 10 i_mmod_Serial_Number-MMFF94s 
  :::
 } 
 m_atom[113] { 
  # First column is atom index #
  i_m_mmod_type
  r_m_x_coord
  r_m_y_coord
  r_m_z_coord
  i_m_residue_number
  i_m_color
  r_m_charge1
  r_m_charge2
  i_m_atomic_number
  s_m_color_rgb
  i_m_Hcount
  i_m_atom_chirality
  i_m_bond_stereo
  i_sd_original_parity
  b_st_NoSrcChirality
  :::
  1 16 2.645906 -3.093945 2.233302 900 70 -0.51580 -0.51580 8 FF2F2F  0 0 10 <> <>
  2 3 2.462293 -1.690885 2.479768 900 2 0.25790 0.25790 6 A0A0A0  2 0 10 <> <>
  3 3 1.114705 -1.649880 1.695196 900 2 0.25790 0.25790 6 A0A0A0  0 2 10 2 1
  4 3 1.333911 -3.210559 1.631027 900 2 0.25790 0.25790 6 A0A0A0  1 1 10 1 1
  5 3 1.432606 -3.957313 0.309586 900 2 0.00000 0.00000 6 A0A0A0  2 0 10 <> <>
  6 3 1.064515 -3.080322 -0.879932 900 2 0.28000 0.28000 6 A0A0A0  1 1 10 1 1
  7 3 1.678500 -1.652087 -0.855068 900 2 0.06100 0.06100 6 A0A0A0  0 2 10 2 1
  8 3 1.053758 -0.829533 0.351235 900 2 0.00000 0.00000 6 A0A0A0  1 1 10 2 1
  9 3 1.561327 0.659188 0.544203 900 2 0.28000 0.28000 6 A0A0A0  1 2 10 1 1
  10 3 0.681236 1.848511 -0.090935 900 2 0.28000 0.28000 6 A0A0A0  0 2 10 2 1
  11 3 -0.704799 1.957065 0.621920 900 2 0.00000 0.00000 6 A0A0A0  2 0 10 <> <>
  12 3 -1.942173 1.546549 -0.199811 900 2 0.41820 0.41820 6 A0A0A0  1 2 10 1 1
  13 2 -1.617857 0.546160 -1.296147 900 2 -0.27640 -0.27640 6 A0A0A0  0 0 11 <> <>
  14 2 -0.404498 0.573808 -1.914407 900 2 -0.27640 -0.27640 6 A0A0A0  0 0 11 <> <>
  15 3 0.538973 1.767848 -1.646830 900 2 0.13820 0.13820 6 A0A0A0  0 0 10 <> <>
  16 2 1.436206 -1.124972 -2.314239 900 2 0.44800 0.44800 6 A0A0A0  0 0 10 <> <>
  17 3 0.066085 -0.571377 -2.778227 900 2 0.47920 0.47920 6 A0A0A0  1 1 10 2 1
  18 16 0.009746 -1.231504 2.562068 900 70 -0.40790 -0.40790 8 FF2F2F  0 0 10 <> <>
  19 2 -1.191124 -1.838812 2.350233 900 2 0.65900 0.65900 6 A0A0A0  0 0 10 <> <>
  20 15 -1.438042 -2.570774 1.401048 900 70 -0.57000 -0.57000 8 FF2F2F  0 0 10 <> <>
  21 16 -0.355459 -2.998786 -1.012957 900 70 -0.68000 -0.68000 8 FF2F2F  1 0 10 <> <>
  22 3 3.227685 -1.764942 -0.741888 900 2 0.00000 0.00000 6 A0A0A0  3 0 10 <> <>
  23 16 1.656511 0.946542 1.974310 900 70 -0.43000 -0.43000 8 FF2F2F  0 0 10 <> <>
  24 2 2.660710 1.766691 2.379905 900 2 0.63380 0.63380 6 A0A0A0  0 0 10 <> <>
  25 15 3.502778 2.254399 1.640859 900 70 -0.57000 -0.57000 8 FF2F2F  0 0 10 <> <>
  26 16 1.336822 3.105987 0.208860 900 70 -0.68000 -0.68000 8 FF2F2F  1 0 10 <> <>
  27 16 -2.914083 0.967740 0.697010 900 70 -0.43000 -0.43000 8 FF2F2F  0 0 10 <> <>
  28 2 -3.750377 1.856488 1.310281 900 2 0.65900 0.65900 6 A0A0A0  0 0 10 <> <>
  29 15 -3.629378 3.074062 1.257882 900 70 -0.57000 -0.57000 8 FF2F2F  0 0 10 <> <>
  30 3 -2.727122 -0.428059 -1.621758 900 2 0.13820 0.13820 6 A0A0A0  3 0 10 <> <>
  31 3 -0.095623 3.060319 -2.258223 900 2 0.00000 0.00000 6 A0A0A0  3 0 10 <> <>
  32 3 1.941870 1.763031 -2.319907 900 2 0.00000 0.00000 6 A0A0A0  3 0 10 <> <>
  33 15 2.338329 -1.240308 -3.160407 900 70 -0.57000 -0.57000 8 FF2F2F  0 0 10 <> <>
  34 16 0.109880 -0.056344 -4.121960 900 70 -0.43000 -0.43000 8 FF2F2F  0 0 10 <> <>
  35 2 0.082339 -0.843641 -5.221228 900 2 0.65900 0.65900 6 A0A0A0  0 0 10 <> <>
  36 15 0.220099 -0.355455 -6.340867 900 70 -0.57000 -0.57000 8 FF2F2F  0 0 10 <> <>
  37 3 -2.131171 -1.517913 3.468619 900 2 0.06100 0.06100 6 A0A0A0  3 0 10 <> <>
  38 2 2.616951 1.974989 3.850342 900 2 0.08620 0.08620 6 A0A0A0  0 0 10 <> <>
  39 2 1.542632 1.538113 4.637980 900 2 -0.15000 -0.15000 6 A0A0A0  1 0 10 <> <>
  40 2 1.553760 1.752910 6.018196 900 2 -0.15000 -0.15000 6 A0A0A0  1 0 10 <> <>
  41 2 2.632158 2.405447 6.615535 900 2 -0.15000 -0.15000 6 A0A0A0  1 0 10 <> <>
  42 2 3.701088 2.847922 5.836768 900 2 -0.15000 -0.15000 6 A0A0A0  1 0 10 <> <>
  43 2 3.694376 2.635258 4.456770 900 2 -0.15000 -0.15000 6 A0A0A0  1 0 10 <> <>
  44 3 -4.901386 1.137704 2.023022 900 2 0.34100 0.34100 6 A0A0A0  1 1 10 2 1
  45 16 -4.669154 -0.268224 2.166041 900 70 -0.68000 -0.68000 8 FF2F2F  1 0 10 <> <>
  46 3 -0.179173 -2.310119 -5.037390 900 2 0.06100 0.06100 6 A0A0A0  3 0 10 <> <>
  47 3 -6.214783 1.466771 1.242057 900 2 0.44360 0.44360 6 A0A0A0  1 2 10 1 1
  48 25 -7.169496 0.358630 1.151681 900 43 -0.73010 -0.73010 7 5757FF  1 0 10 <> <>
  49 2 -6.930623 -0.738509 0.356666 900 2 0.54380 0.54380 6 A0A0A0  0 0 10 <> <>
  50 15 -5.850987 -0.906476 -0.205597 900 70 -0.57000 -0.57000 8 FF2F2F  0 0 10 <> <>
  51 2 -6.930050 2.682256 1.817152 900 2 -0.14350 -0.14350 6 A0A0A0  0 0 10 <> <>
  52 2 -7.109341 3.831330 1.030988 900 2 -0.15000 -0.15000 6 A0A0A0  1 0 10 <> <>
  53 2 -7.775684 4.946280 1.543559 900 2 -0.15000 -0.15000 6 A0A0A0  1 0 10 <> <>
  54 2 -8.273254 4.926368 2.844952 900 2 -0.15000 -0.15000 6 A0A0A0  1 0 10 <> <>
  55 2 -8.106417 3.792109 3.636720 900 2 -0.15000 -0.15000 6 A0A0A0  1 0 10 <> <>
  56 2 -7.440621 2.675744 3.127465 900 2 -0.15000 -0.15000 6 A0A0A0  1 0 10 <> <>
  57 2 -8.014007 -1.752851 0.257415 900 2 0.08620 0.08620 6 A0A0A0  0 0 10 <> <>
  58 2 -9.366599 -1.412494 0.392545 900 2 -0.15000 -0.15000 6 A0A0A0  1 0 10 <> <>
  59 2 -10.348367 -2.401550 0.289348 900 2 -0.15000 -0.15000 6 A0A0A0  1 0 10 <> <>
  60 2 -9.985239 -3.726324 0.044867 900 2 -0.15000 -0.15000 6 A0A0A0  1 0 10 <> <>
  61 2 -8.641270 -4.067045 -0.105703 900 2 -0.15000 -0.15000 6 A0A0A0  1 0 10 <> <>
  62 2 -7.656695 -3.082239 -0.004796 900 2 -0.15000 -0.15000 6 A0A0A0  1 0 10 <> <>
  63 41 -0.011450 -0.763452 0.142182 900 21 0.00000 0.00000 1 FFFFFF  0 0 10 <> <>
  64 41 3.292652 -1.100965 2.084767 900 21 0.00000 0.00000 1 FFFFFF  0 0 10 <> <>
  65 41 2.379970 -1.492894 3.554070 900 21 0.00000 0.00000 1 FFFFFF  0 0 10 <> <>
  66 41 0.693873 -3.773304 2.324322 900 21 0.00000 0.00000 1 FFFFFF  0 0 10 <> <>
  67 41 0.768127 -4.829887 0.339913 900 21 0.00000 0.00000 1 FFFFFF  0 0 10 <> <>
  68 41 2.447561 -4.350459 0.173098 900 21 0.00000 0.00000 1 FFFFFF  0 0 10 <> <>
  69 41 1.399646 -3.605502 -1.783969 900 21 0.00000 0.00000 1 FFFFFF  0 0 10 <> <>
  70 41 2.576284 0.719481 0.147033 900 21 0.00000 0.00000 1 FFFFFF  0 0 10 <> <>
  71 41 -0.866891 2.990220 0.960430 900 21 0.00000 0.00000 1 FFFFFF  0 0 10 <> <>
  72 41 -0.695244 1.381075 1.555558 900 21 0.00000 0.00000 1 FFFFFF  0 0 10 <> <>
  73 41 -2.407733 2.411698 -0.684161 900 21 0.00000 0.00000 1 FFFFFF  0 0 10 <> <>
  74 41 -0.628634 -1.407431 -2.748584 900 21 0.00000 0.00000 1 FFFFFF  0 0 10 <> <>
  75 42 -0.792792 -3.054451 -0.132642 900 21 0.40000 0.40000 1 FFFFFF  0 0 10 <> <>
  76 41 3.580847 -2.163973 0.204146 900 21 0.00000 0.00000 1 FFFFFF  0 0 10 <> <>
  77 41 3.630489 -2.442231 -1.506289 900 21 0.00000 0.00000 1 FFFFFF  0 0 10 <> <>
  78 41 3.718343 -0.798393 -0.891826 900 21 0.00000 0.00000 1 FFFFFF  0 0 10 <> <>
  79 42 2.305249 2.967908 0.257230 900 21 0.40000 0.40000 1 FFFFFF  0 0 10 <> <>
  80 41 -3.686611 0.099503 -1.662577 900 21 0.00000 0.00000 1 FFFFFF  0 0 10 <> <>
  81 41 -2.613512 -0.900025 -2.600661 900 21 0.00000 0.00000 1 FFFFFF  0 0 10 <> <>
  82 41 -2.788847 -1.210665 -0.859814 900 21 0.00000 0.00000 1 FFFFFF  0 0 10 <> <>
  83 41 -1.033912 3.368382 -1.799923 900 21 0.00000 0.00000 1 FFFFFF  0 0 10 <> <>
  84 41 0.575391 3.922591 -2.160202 900 21 0.00000 0.00000 1 FFFFFF  0 0 10 <> <>
  85 41 -0.290685 2.923312 -3.329320 900 21 0.00000 0.00000 1 FFFFFF  0 0 10 <> <>
  86 41 1.869622 1.645519 -3.406428 900 21 0.00000 0.00000 1 FFFFFF  0 0 10 <> <>
  87 41 2.466092 2.711457 -2.146226 900 21 0.00000 0.00000 1 FFFFFF  0 0 10 <> <>
  88 41 2.614442 0.996341 -1.942901 900 21 0.00000 0.00000 1 FFFFFF  0 0 10 <> <>
  89 41 -3.073945 -2.048202 3.312407 900 21 0.00000 0.00000 1 FFFFFF  0 0 10 <> <>
  90 41 -1.702945 -1.854650 4.416387 900 21 0.00000 0.00000 1 FFFFFF  0 0 10 <> <>
  91 41 -2.319059 -0.442361 3.497933 900 21 0.00000 0.00000 1 FFFFFF  0 0 10 <> <>
  92 41 0.687573 1.035601 4.194047 900 21 0.15000 0.15000 1 FFFFFF  0 0 10 <> <>
  93 41 0.719827 1.414617 6.629072 900 21 0.15000 0.15000 1 FFFFFF  0 0 10 <> <>
  94 41 2.638057 2.573011 7.690398 900 21 0.15000 0.15000 1 FFFFFF  0 0 10 <> <>
  95 41 4.539082 3.359905 6.304396 900 21 0.15000 0.15000 1 FFFFFF  0 0 10 <> <>
  96 41 4.533733 2.986456 3.859443 900 21 0.15000 0.15000 1 FFFFFF  0 0 10 <> <>
  97 41 -4.919569 1.528575 3.045917 900 21 0.00000 0.00000 1 FFFFFF  0 0 10 <> <>
  98 42 -4.721494 -0.640557 1.257775 900 21 0.40000 0.40000 1 FFFFFF  0 0 10 <> <>
  99 41 0.582971 -2.776100 -4.411683 900 21 0.00000 0.00000 1 FFFFFF  0 0 10 <> <>
  100 41 -1.180645 -2.467301 -4.629988 900 21 0.00000 0.00000 1 FFFFFF  0 0 10 <> <>
  101 41 -0.139125 -2.799962 -6.015996 900 21 0.00000 0.00000 1 FFFFFF  0 0 10 <> <>
  102 41 -5.946198 1.689561 0.199520 900 21 0.00000 0.00000 1 FFFFFF  0 0 10 <> <>
  103 43 -8.020502 0.416070 1.694939 900 21 0.37000 0.37000 1 FFFFFF  0 0 10 <> <>
  104 41 -6.728393 3.871711 0.012169 900 21 0.15000 0.15000 1 FFFFFF  0 0 10 <> <>
  105 41 -7.905354 5.832265 0.926534 900 21 0.15000 0.15000 1 FFFFFF  0 0 10 <> <>
  106 41 -8.791007 5.796049 3.242042 900 21 0.15000 0.15000 1 FFFFFF  0 0 10 <> <>
  107 41 -8.495705 3.777996 4.651972 900 21 0.15000 0.15000 1 FFFFFF  0 0 10 <> <>
  108 41 -7.324103 1.799908 3.763531 900 21 0.15000 0.15000 1 FFFFFF  0 0 10 <> <>
  109 41 -9.678782 -0.384380 0.551426 900 21 0.15000 0.15000 1 FFFFFF  0 0 10 <> <>
  110 41 -11.398827 -2.138292 0.391506 900 21 0.15000 0.15000 1 FFFFFF  0 0 10 <> <>
  111 41 -10.752056 -4.493511 -0.036345 900 21 0.15000 0.15000 1 FFFFFF  0 0 10 <> <>
  112 41 -8.360288 -5.098752 -0.303653 900 21 0.15000 0.15000 1 FFFFFF  0 0 10 <> <>
  113 41 -6.610685 -3.356201 -0.125851 900 21 0.15000 0.15000 1 FFFFFF  0 0 10 <> <>
  :::
 } 
 m_bond[130] { 
  # First column is bond index #
  i_m_from
  i_m_to
  i_m_order
  i_sd_original_parity
  :::
  1 1 4 1 1
  2 1 2 1 <>
  3 2 3 1 <>
  4 2 64 1 <>
  5 2 65 1 <>
  6 3 8 1 <>
  7 3 4 1 <>
  8 3 18 1 6
  9 4 1 1 1
  10 4 5 1 <>
  11 4 66 1 <>
  12 5 6 1 <>
  13 5 67 1 <>
  14 5 68 1 <>
  15 6 7 1 <>
  16 6 21 1 1
  17 6 69 1 <>
  18 7 16 1 <>
  19 7 8 1 <>
  20 7 22 1 1
  21 8 9 1 <>
  22 8 63 1 6
  23 9 10 1 <>
  24 9 23 1 6
  25 9 70 1 <>
  26 10 15 1 1
  27 10 11 1 <>
  28 10 26 1 <>
  29 11 12 1 <>
  30 11 71 1 <>
  31 11 72 1 <>
  32 12 13 1 <>
  33 12 27 1 6
  34 12 73 1 <>
  35 13 14 2 <>
  36 13 30 1 <>
  37 14 15 1 <>
  38 14 17 1 <>
  39 15 10 1 1
  40 15 31 1 <>
  41 15 32 1 <>
  42 16 17 1 <>
  43 16 33 2 <>
  44 17 34 1 1
  45 17 74 1 <>
  46 18 3 1 6
  47 18 19 1 <>
  48 19 20 2 <>
  49 19 37 1 <>
  50 21 6 1 1
  51 21 75 1 <>
  52 22 7 1 1
  53 22 76 1 <>
  54 22 77 1 <>
  55 22 78 1 <>
  56 23 9 1 6
  57 23 24 1 <>
  58 24 25 2 <>
  59 24 38 1 <>
  60 26 79 1 <>
  61 27 12 1 6
  62 27 28 1 <>
  63 28 44 1 <>
  64 28 29 2 <>
  65 30 80 1 <>
  66 30 81 1 <>
  67 30 82 1 <>
  68 31 83 1 <>
  69 31 84 1 <>
  70 31 85 1 <>
  71 32 86 1 <>
  72 32 87 1 <>
  73 32 88 1 <>
  74 34 17 1 1
  75 34 35 1 <>
  76 35 36 2 <>
  77 35 46 1 <>
  78 37 89 1 <>
  79 37 90 1 <>
  80 37 91 1 <>
  81 38 43 2 <>
  82 38 39 1 <>
  83 39 40 2 <>
  84 39 92 1 <>
  85 40 41 1 <>
  86 40 93 1 <>
  87 41 42 2 <>
  88 41 94 1 <>
  89 42 43 1 <>
  90 42 95 1 <>
  91 43 96 1 <>
  92 44 47 1 <>
  93 44 45 1 1
  94 44 97 1 <>
  95 45 44 1 1
  96 45 98 1 <>
  97 46 99 1 <>
  98 46 100 1 <>
  99 46 101 1 <>
  100 47 48 1 6
  101 47 51 1 <>
  102 47 102 1 <>
  103 48 47 1 6
  104 48 49 1 <>
  105 48 103 1 <>
  106 49 50 2 <>
  107 49 57 1 <>
  108 51 52 2 <>
  109 51 56 1 <>
  110 52 53 1 <>
  111 52 104 1 <>
  112 53 54 2 <>
  113 53 105 1 <>
  114 54 55 1 <>
  115 54 106 1 <>
  116 55 56 2 <>
  117 55 107 1 <>
  118 56 108 1 <>
  119 57 62 2 <>
  120 57 58 1 <>
  121 58 59 2 <>
  122 58 109 1 <>
  123 59 60 1 <>
  124 59 110 1 <>
  125 60 61 2 <>
  126 60 111 1 <>
  127 61 62 1 <>
  128 61 112 1 <>
  129 62 113 1 <>
  130 63 8 1 6
  :::
 } 
} 

f_m_ct { 
 s_m_title
 s_m_entry_id
 s_m_entry_name
 i_f3d_flags
 r_f3d_energy
 r_mmod_Potential_Energy-MMFF94s
 b_mmod_Minimization_Converged-MMFF94s
 r_mmod_RMS_Derivative-MMFF94s
 s_m_job_name
 s_m_Source_Path
 s_m_Source_File
 i_m_Source_File_Index
 i_mmod_Times_Found-MMFF94s
 r_mmod_Relative_Potential_Energy-MMFF94s
 i_mmod_Conformation-MMFF94s
 i_mmod_Serial_Number-MMFF94s
 s_m_subgroup_title
 s_m_subgroupid
 b_m_subgroup_collapsed
 i_m_ct_format
 :::
 Taxol 
  67 
  entry 
  0
  0
  825.49658203125
  0
  0.0817698463797569
  mmod_csearch_10-EpiTaxol 
  /Users/rgil/Documents/Schrodinger/mmod_confelim_10 
  mmod_confelim_10.mae 
  11
  540
  8.4281005859375
  11
  1
  mmod_confelim_10 
  mmod_confelim_10 
  0
  2
 m_depend[8] { 
  # First column is dependency index #
  i_m_depend_dependency
  s_m_depend_property
  :::
  1 20 r_mmod_Potential_Energy-MMFF94s 
  2 20 b_mmod_Minimization_Converged-MMFF94s 
  3 20 r_mmod_RMS_Derivative-MMFF94s 
  4 30 s_m_job_name 
  5 20 i_mmod_Times_Found-MMFF94s 
  6 20 r_mmod_Relative_Potential_Energy-MMFF94s 
  7 20 i_mmod_Conformation-MMFF94s 
  8 10 i_mmod_Serial_Number-MMFF94s 
  :::
 } 
 m_atom[113] { 
  # First column is atom index #
  i_m_mmod_type
  r_m_x_coord
  r_m_y_coord
  r_m_z_coord
  i_m_residue_number
  i_m_color
  r_m_charge1
  r_m_charge2
  i_m_atomic_number
  s_m_color_rgb
  i_m_Hcount
  i_m_atom_chirality
  i_m_bond_stereo
  i_sd_original_parity
  b_st_NoSrcChirality
  :::
  1 16 2.674779 -2.887552 2.561036 900 70 -0.51580 -0.51580 8 FF2F2F  0 0 10 <> <>
  2 3 2.356962 -1.494074 2.702771 900 2 0.25790 0.25790 6 A0A0A0  2 0 10 <> <>
  3 3 1.115284 -1.601181 1.764148 900 2 0.25790 0.25790 6 A0A0A0  0 2 10 2 1
  4 3 1.452865 -3.141365 1.826651 900 2 0.25790 0.25790 6 A0A0A0  1 1 10 1 1
  5 3 1.755067 -3.951541 0.575887 900 2 0.00000 0.00000 6 A0A0A0  2 0 10 <> <>
  6 3 1.464924 -3.174088 -0.700957 900 2 0.28000 0.28000 6 A0A0A0  1 1 10 1 1
  7 3 1.970050 -1.703783 -0.701489 900 2 0.06100 0.06100 6 A0A0A0  0 2 10 2 1
  8 3 1.161790 -0.859542 0.373785 900 2 0.00000 0.00000 6 A0A0A0  1 1 10 2 1
  9 3 1.559308 0.667870 0.529974 900 2 0.28000 0.28000 6 A0A0A0  1 2 10 1 1
  10 3 0.720363 1.776075 -0.286662 900 2 0.28000 0.28000 6 A0A0A0  0 2 10 2 1
  11 3 -0.734846 1.899427 0.259509 900 2 0.00000 0.00000 6 A0A0A0  2 0 10 <> <>
  12 3 -1.859585 1.305235 -0.609747 900 2 0.41820 0.41820 6 A0A0A0  1 2 10 1 1
  13 2 -1.371400 0.255529 -1.594135 900 2 -0.27640 -0.27640 6 A0A0A0  0 0 11 <> <>
  14 2 -0.109600 0.319309 -2.105455 900 2 -0.27640 -0.27640 6 A0A0A0  0 0 11 <> <>
  15 3 0.740135 1.581832 -1.837745 900 2 0.13820 0.13820 6 A0A0A0  0 0 10 <> <>
  16 2 1.850943 -1.283179 -2.208475 900 2 0.44800 0.44800 6 A0A0A0  0 0 10 <> <>
  17 3 0.505172 -0.847795 -2.841251 900 2 0.47920 0.47920 6 A0A0A0  1 1 10 2 1
  18 16 -0.118163 -1.226724 2.463284 900 70 -0.40790 -0.40790 8 FF2F2F  0 0 10 <> <>
  19 2 -1.232872 -1.946021 2.149891 900 2 0.65900 0.65900 6 A0A0A0  0 0 10 <> <>
  20 15 -1.298201 -2.757153 1.235803 900 70 -0.57000 -0.57000 8 FF2F2F  0 0 10 <> <>
  21 16 0.068502 -3.210066 -0.998261 900 70 -0.68000 -0.68000 8 FF2F2F  1 0 10 <> <>
  22 3 3.501053 -1.693366 -0.416807 900 2 0.00000 0.00000 6 A0A0A0  3 0 10 <> <>
  23 16 1.448380 1.040911 1.939555 900 70 -0.43000 -0.43000 8 FF2F2F  0 0 10 <> <>
  24 2 2.345356 1.938948 2.423085 900 2 0.63380 0.63380 6 A0A0A0  0 0 10 <> <>
  25 15 3.264529 2.420938 1.778551 900 70 -0.57000 -0.57000 8 FF2F2F  0 0 10 <> <>
  26 16 1.308598 3.073920 -0.014422 900 70 -0.68000 -0.68000 8 FF2F2F  1 0 10 <> <>
  27 16 -2.837212 0.716789 0.274750 900 70 -0.43000 -0.43000 8 FF2F2F  0 0 10 <> <>
  28 2 -3.772980 1.580350 0.772784 900 2 0.65900 0.65900 6 A0A0A0  0 0 10 <> <>
  29 15 -3.763692 2.791228 0.587391 900 70 -0.57000 -0.57000 8 FF2F2F  0 0 10 <> <>
  30 3 -2.385787 -0.811431 -1.938232 900 2 0.13820 0.13820 6 A0A0A0  3 0 10 <> <>
  31 3 0.100237 2.786512 -2.602263 900 2 0.00000 0.00000 6 A0A0A0  3 0 10 <> <>
  32 3 2.203835 1.616560 -2.362696 900 2 0.00000 0.00000 6 A0A0A0  3 0 10 <> <>
  33 15 2.841589 -1.391469 -2.949904 900 70 -0.57000 -0.57000 8 FF2F2F  0 0 10 <> <>
  34 16 0.654012 -0.418439 -4.207200 900 70 -0.43000 -0.43000 8 FF2F2F  0 0 10 <> <>
  35 2 0.796926 -1.276032 -5.243445 900 2 0.65900 0.65900 6 A0A0A0  0 0 10 <> <>
  36 15 1.025854 -0.853830 -6.374942 900 70 -0.57000 -0.57000 8 FF2F2F  0 0 10 <> <>
  37 3 -2.329056 -1.646650 3.122045 900 2 0.06100 0.06100 6 A0A0A0  3 0 10 <> <>
  38 2 2.073341 2.242789 3.851938 900 2 0.08620 0.08620 6 A0A0A0  0 0 10 <> <>
  39 2 0.911121 1.805520 4.503060 900 2 -0.15000 -0.15000 6 A0A0A0  1 0 10 <> <>
  40 2 0.703717 2.116105 5.849014 900 2 -0.15000 -0.15000 6 A0A0A0  1 0 10 <> <>
  41 2 1.651312 2.863871 6.547838 900 2 -0.15000 -0.15000 6 A0A0A0  1 0 10 <> <>
  42 2 2.806985 3.306138 5.904533 900 2 -0.15000 -0.15000 6 A0A0A0  1 0 10 <> <>
  43 2 3.018310 2.998611 4.558966 900 2 -0.15000 -0.15000 6 A0A0A0  1 0 10 <> <>
  44 3 -4.820528 0.839261 1.616537 900 2 0.34100 0.34100 6 A0A0A0  1 1 10 2 1
  45 16 -4.800671 -0.578107 1.410958 900 70 -0.68000 -0.68000 8 FF2F2F  1 0 10 <> <>
  46 3 0.608480 -2.742140 -4.982423 900 2 0.06100 0.06100 6 A0A0A0  3 0 10 <> <>
  47 3 -6.223331 1.478135 1.346891 900 2 0.44360 0.44360 6 A0A0A0  1 2 10 1 1
  48 25 -7.330456 0.522688 1.245419 900 43 -0.73010 -0.73010 7 5757FF  1 0 10 <> <>
  49 2 -7.449383 -0.336642 0.177638 900 2 0.54380 0.54380 6 A0A0A0  0 0 10 <> <>
  50 15 -6.557837 -0.450242 -0.660855 900 70 -0.57000 -0.57000 8 FF2F2F  0 0 10 <> <>
  51 2 -6.565552 2.519416 2.406557 900 2 -0.14350 -0.14350 6 A0A0A0  0 0 10 <> <>
  52 2 -6.674247 3.873630 2.054785 900 2 -0.15000 -0.15000 6 A0A0A0  1 0 10 <> <>
  53 2 -6.985021 4.835114 3.018455 900 2 -0.15000 -0.15000 6 A0A0A0  1 0 10 <> <>
  54 2 -7.192177 4.456103 4.343428 900 2 -0.15000 -0.15000 6 A0A0A0  1 0 10 <> <>
  55 2 -7.088317 3.115505 4.708509 900 2 -0.15000 -0.15000 6 A0A0A0  1 0 10 <> <>
  56 2 -6.777071 2.151932 3.747704 900 2 -0.15000 -0.15000 6 A0A0A0  1 0 10 <> <>
  57 2 -8.674259 -1.180106 0.118906 900 2 0.08620 0.08620 6 A0A0A0  0 0 10 <> <>
  58 2 -9.888051 -0.773420 0.689441 900 2 -0.15000 -0.15000 6 A0A0A0  1 0 10 <> <>
  59 2 -11.009310 -1.603947 0.611338 900 2 -0.15000 -0.15000 6 A0A0A0  1 0 10 <> <>
  60 2 -10.925689 -2.834311 -0.040917 900 2 -0.15000 -0.15000 6 A0A0A0  1 0 10 <> <>
  61 2 -9.724708 -3.236053 -0.624824 900 2 -0.15000 -0.15000 6 A0A0A0  1 0 10 <> <>
  62 2 -8.601781 -2.409493 -0.549840 900 2 -0.15000 -0.15000 6 A0A0A0  1 0 10 <> <>
  63 41 0.125306 -0.875087 0.046955 900 21 0.00000 0.00000 1 FFFFFF  0 0 10 <> <>
  64 41 3.183786 -0.860560 2.373577 900 21 0.00000 0.00000 1 FFFFFF  0 0 10 <> <>
  65 41 2.129940 -1.250774 3.746490 900 21 0.00000 0.00000 1 FFFFFF  0 0 10 <> <>
  66 41 0.780305 -3.712873 2.480973 900 21 0.00000 0.00000 1 FFFFFF  0 0 10 <> <>
  67 41 1.154888 -4.869914 0.588953 900 21 0.00000 0.00000 1 FFFFFF  0 0 10 <> <>
  68 41 2.804236 -4.271746 0.578136 900 21 0.00000 0.00000 1 FFFFFF  0 0 10 <> <>
  69 41 1.938919 -3.722419 -1.525700 900 21 0.00000 0.00000 1 FFFFFF  0 0 10 <> <>
  70 41 2.614040 0.763865 0.264300 900 21 0.00000 0.00000 1 FFFFFF  0 0 10 <> <>
  71 41 -0.977438 2.960549 0.415851 900 21 0.00000 0.00000 1 FFFFFF  0 0 10 <> <>
  72 41 -0.798384 1.474193 1.268668 900 21 0.00000 0.00000 1 FFFFFF  0 0 10 <> <>
  73 41 -2.360289 2.082149 -1.199016 900 21 0.00000 0.00000 1 FFFFFF  0 0 10 <> <>
  74 41 -0.144036 -1.719890 -2.821259 900 21 0.00000 0.00000 1 FFFFFF  0 0 10 <> <>
  75 42 -0.462410 -3.259030 -0.170465 900 21 0.40000 0.40000 1 FFFFFF  0 0 10 <> <>
  76 41 3.770623 -1.992496 0.591796 900 21 0.00000 0.00000 1 FFFFFF  0 0 10 <> <>
  77 41 4.029243 -2.393441 -1.077213 900 21 0.00000 0.00000 1 FFFFFF  0 0 10 <> <>
  78 41 3.942406 -0.707723 -0.592724 900 21 0.00000 0.00000 1 FFFFFF  0 0 10 <> <>
  79 42 2.261989 2.970140 0.183830 900 21 0.40000 0.40000 1 FFFFFF  0 0 10 <> <>
  80 41 -3.376551 -0.361524 -2.070218 900 21 0.00000 0.00000 1 FFFFFF  0 0 10 <> <>
  81 41 -2.168486 -1.321444 -2.880110 900 21 0.00000 0.00000 1 FFFFFF  0 0 10 <> <>
  82 41 -2.446145 -1.556511 -1.139579 900 21 0.00000 0.00000 1 FFFFFF  0 0 10 <> <>
  83 41 -0.915737 3.032270 -2.295794 900 21 0.00000 0.00000 1 FFFFFF  0 0 10 <> <>
  84 41 0.683995 3.704908 -2.465533 900 21 0.00000 0.00000 1 FFFFFF  0 0 10 <> <>
  85 41 0.066080 2.582314 -3.679949 900 21 0.00000 0.00000 1 FFFFFF  0 0 10 <> <>
  86 41 2.256388 1.403738 -3.435606 900 21 0.00000 0.00000 1 FFFFFF  0 0 10 <> <>
  87 41 2.649085 2.610134 -2.224166 900 21 0.00000 0.00000 1 FFFFFF  0 0 10 <> <>
  88 41 2.874639 0.932476 -1.847980 900 21 0.00000 0.00000 1 FFFFFF  0 0 10 <> <>
  89 41 -2.540996 -0.575415 3.123477 900 21 0.00000 0.00000 1 FFFFFF  0 0 10 <> <>
  90 41 -3.230913 -2.190361 2.830163 900 21 0.00000 0.00000 1 FFFFFF  0 0 10 <> <>
  91 41 -2.032797 -1.976425 4.121074 900 21 0.00000 0.00000 1 FFFFFF  0 0 10 <> <>
  92 41 0.154716 1.229365 3.977206 900 21 0.15000 0.15000 1 FFFFFF  0 0 10 <> <>
  93 41 -0.198748 1.778420 6.353559 900 21 0.15000 0.15000 1 FFFFFF  0 0 10 <> <>
  94 41 1.487176 3.105923 7.595680 900 21 0.15000 0.15000 1 FFFFFF  0 0 10 <> <>
  95 41 3.542575 3.892240 6.450795 900 21 0.15000 0.15000 1 FFFFFF  0 0 10 <> <>
  96 41 3.922950 3.351449 4.067285 900 21 0.15000 0.15000 1 FFFFFF  0 0 10 <> <>
  97 41 -4.510900 0.983236 2.657640 900 21 0.00000 0.00000 1 FFFFFF  0 0 10 <> <>
  98 42 -5.133705 -0.721742 0.498238 900 21 0.40000 0.40000 1 FFFFFF  0 0 10 <> <>
  99 41 1.328509 -3.113990 -4.252597 900 21 0.00000 0.00000 1 FFFFFF  0 0 10 <> <>
  100 41 -0.418327 -2.940967 -4.666656 900 21 0.00000 0.00000 1 FFFFFF  0 0 10 <> <>
  101 41 0.779910 -3.290204 -5.914911 900 21 0.00000 0.00000 1 FFFFFF  0 0 10 <> <>
  102 41 -6.201753 1.976839 0.368077 900 21 0.00000 0.00000 1 FFFFFF  0 0 10 <> <>
  103 43 -8.024374 0.517732 1.980577 900 21 0.37000 0.37000 1 FFFFFF  0 0 10 <> <>
  104 41 -6.508955 4.193825 1.027319 900 21 0.15000 0.15000 1 FFFFFF  0 0 10 <> <>
  105 41 -7.062798 5.882033 2.734839 900 21 0.15000 0.15000 1 FFFFFF  0 0 10 <> <>
  106 41 -7.432985 5.206966 5.092001 900 21 0.15000 0.15000 1 FFFFFF  0 0 10 <> <>
  107 41 -7.248737 2.821509 5.743051 900 21 0.15000 0.15000 1 FFFFFF  0 0 10 <> <>
  108 41 -6.697440 1.110564 4.055387 900 21 0.15000 0.15000 1 FFFFFF  0 0 10 <> <>
  109 41 -9.990800 0.192304 1.175585 900 21 0.15000 0.15000 1 FFFFFF  0 0 10 <> <>
  110 41 -11.951988 -1.288458 1.053011 900 21 0.15000 0.15000 1 FFFFFF  0 0 10 <> <>
  111 41 -11.800527 -3.477911 -0.100867 900 21 0.15000 0.15000 1 FFFFFF  0 0 10 <> <>
  112 41 -9.662922 -4.191971 -1.139538 900 21 0.15000 0.15000 1 FFFFFF  0 0 10 <> <>
  113 41 -7.669401 -2.730669 -1.009486 900 21 0.15000 0.15000 1 FFFFFF  0 0 10 <> <>
  :::
 } 
 m_bond[130] { 
  # First column is bond index #
  i_m_from
  i_m_to
  i_m_order
  i_sd_original_parity
  :::
  1 1 4 1 1
  2 1 2 1 <>
  3 2 3 1 <>
  4 2 64 1 <>
  5 2 65 1 <>
  6 3 8 1 <>
  7 3 4 1 <>
  8 3 18 1 6
  9 4 1 1 1
  10 4 5 1 <>
  11 4 66 1 <>
  12 5 6 1 <>
  13 5 67 1 <>
  14 5 68 1 <>
  15 6 7 1 <>
  16 6 21 1 1
  17 6 69 1 <>
  18 7 16 1 <>
  19 7 8 1 <>
  20 7 22 1 1
  21 8 9 1 <>
  22 8 63 1 6
  23 9 10 1 <>
  24 9 23 1 6
  25 9 70 1 <>
  26 10 15 1 1
  27 10 11 1 <>
  28 10 26 1 <>
  29 11 12 1 <>
  30 11 71 1 <>
  31 11 72 1 <>
  32 12 13 1 <>
  33 12 27 1 6
  34 12 73 1 <>
  35 13 14 2 <>
  36 13 30 1 <>
  37 14 15 1 <>
  38 14 17 1 <>
  39 15 10 1 1
  40 15 31 1 <>
  41 15 32 1 <>
  42 16 17 1 <>
  43 16 33 2 <>
  44 17 34 1 1
  45 17 74 1 <>
  46 18 3 1 6
  47 18 19 1 <>
  48 19 20 2 <>
  49 19 37 1 <>
  50 21 6 1 1
  51 21 75 1 <>
  52 22 7 1 1
  53 22 76 1 <>
  54 22 77 1 <>
  55 22 78 1 <>
  56 23 9 1 6
  57 23 24 1 <>
  58 24 25 2 <>
  59 24 38 1 <>
  60 26 79 1 <>
  61 27 12 1 6
  62 27 28 1 <>
  63 28 44 1 <>
  64 28 29 2 <>
  65 30 80 1 <>
  66 30 81 1 <>
  67 30 82 1 <>
  68 31 83 1 <>
  69 31 84 1 <>
  70 31 85 1 <>
  71 32 86 1 <>
  72 32 87 1 <>
  73 32 88 1 <>
  74 34 17 1 1
  75 34 35 1 <>
  76 35 36 2 <>
  77 35 46 1 <>
  78 37 89 1 <>
  79 37 90 1 <>
  80 37 91 1 <>
  81 38 43 2 <>
  82 38 39 1 <>
  83 39 40 2 <>
  84 39 92 1 <>
  85 40 41 1 <>
  86 40 93 1 <>
  87 41 42 2 <>
  88 41 94 1 <>
  89 42 43 1 <>
  90 42 95 1 <>
  91 43 96 1 <>
  92 44 47 1 <>
  93 44 45 1 1
  94 44 97 1 <>
  95 45 44 1 1
  96 45 98 1 <>
  97 46 99 1 <>
  98 46 100 1 <>
  99 46 101 1 <>
  100 47 48 1 6
  101 47 51 1 <>
  102 47 102 1 <>
  103 48 47 1 6
  104 48 49 1 <>
  105 48 103 1 <>
  106 49 50 2 <>
  107 49 57 1 <>
  108 51 52 2 <>
  109 51 56 1 <>
  110 52 53 1 <>
  111 52 104 1 <>
  112 53 54 2 <>
  113 53 105 1 <>
  114 54 55 1 <>
  115 54 106 1 <>
  116 55 56 2 <>
  117 55 107 1 <>
  118 56 108 1 <>
  119 57 62 2 <>
  120 57 58 1 <>
  121 58 59 2 <>
  122 58 109 1 <>
  123 59 60 1 <>
  124 59 110 1 <>
  125 60 61 2 <>
  126 60 111 1 <>
  127 61 62 1 <>
  128 61 112 1 <>
  129 62 113 1 <>
  130 63 8 1 6
  :::
 } 
} 

f_m_ct { 
 s_m_title
 s_m_entry_id
 s_m_entry_name
 i_f3d_flags
 r_f3d_energy
 r_mmod_Potential_Energy-MMFF94s
 b_mmod_Minimization_Converged-MMFF94s
 r_mmod_RMS_Derivative-MMFF94s
 s_m_job_name
 s_m_Source_Path
 s_m_Source_File
 i_m_Source_File_Index
 i_mmod_Times_Found-MMFF94s
 r_mmod_Relative_Potential_Energy-MMFF94s
 i_mmod_Conformation-MMFF94s
 i_mmod_Serial_Number-MMFF94s
 s_m_subgroup_title
 s_m_subgroupid
 b_m_subgroup_collapsed
 i_m_ct_format
 :::
 Taxol 
  68 
  entry 
  0
  0
  825.644470214844
  0
  0.143956750631332
  mmod_csearch_10-EpiTaxol 
  /Users/rgil/Documents/Schrodinger/mmod_confelim_10 
  mmod_confelim_10.mae 
  12
  60
  8.57598876953125
  12
  1
  mmod_confelim_10 
  mmod_confelim_10 
  0
  2
 m_depend[8] { 
  # First column is dependency index #
  i_m_depend_dependency
  s_m_depend_property
  :::
  1 20 r_mmod_Potential_Energy-MMFF94s 
  2 20 b_mmod_Minimization_Converged-MMFF94s 
  3 20 r_mmod_RMS_Derivative-MMFF94s 
  4 30 s_m_job_name 
  5 20 i_mmod_Times_Found-MMFF94s 
  6 20 r_mmod_Relative_Potential_Energy-MMFF94s 
  7 20 i_mmod_Conformation-MMFF94s 
  8 10 i_mmod_Serial_Number-MMFF94s 
  :::
 } 
 m_atom[113] { 
  # First column is atom index #
  i_m_mmod_type
  r_m_x_coord
  r_m_y_coord
  r_m_z_coord
  i_m_residue_number
  i_m_color
  r_m_charge1
  r_m_charge2
  i_m_atomic_number
  s_m_color_rgb
  i_m_Hcount
  i_m_atom_chirality
  i_m_bond_stereo
  i_sd_original_parity
  b_st_NoSrcChirality
  :::
  1 16 2.801973 -2.551606 2.608735 900 70 -0.51580 -0.51580 8 FF2F2F  0 0 10 <> <>
  2 3 2.366574 -1.182495 2.634936 900 2 0.25790 0.25790 6 A0A0A0  2 0 10 <> <>
  3 3 1.103510 -1.487831 1.768967 900 2 0.25790 0.25790 6 A0A0A0  0 2 10 2 1
  4 3 1.567247 -2.980284 1.986140 900 2 0.25790 0.25790 6 A0A0A0  1 1 10 1 1
  5 3 1.856050 -3.906861 0.819103 900 2 0.00000 0.00000 6 A0A0A0  2 0 10 <> <>
  6 3 1.464862 -3.288113 -0.514942 900 2 0.28000 0.28000 6 A0A0A0  1 1 10 1 1
  7 3 1.878572 -1.798404 -0.699924 900 2 0.06100 0.06100 6 A0A0A0  0 2 10 2 1
  8 3 1.054612 -0.876660 0.304070 900 2 0.00000 0.00000 6 A0A0A0  1 1 10 2 1
  9 3 1.393813 0.684230 0.327698 900 2 0.28000 0.28000 6 A0A0A0  1 2 10 1 1
  10 3 0.715481 1.736049 -0.703866 900 2 0.28000 0.28000 6 A0A0A0  0 2 10 2 1
  11 3 -0.710267 2.181275 -0.275973 900 2 0.00000 0.00000 6 A0A0A0  2 0 10 <> <>
  12 3 -1.874777 1.326399 -0.807746 900 2 0.41820 0.41820 6 A0A0A0  1 2 10 1 1
  13 2 -1.455718 0.122971 -1.642357 900 2 -0.27640 -0.27640 6 A0A0A0  0 0 11 <> <>
  14 2 -0.228419 0.053958 -2.232410 900 2 -0.27640 -0.27640 6 A0A0A0  0 0 11 <> <>
  15 3 0.684701 1.293898 -2.202204 900 2 0.13820 0.13820 6 A0A0A0  0 0 10 <> <>
  16 2 1.672815 -1.595304 -2.237398 900 2 0.44800 0.44800 6 A0A0A0  0 0 10 <> <>
  17 3 0.296120 -1.225628 -2.834866 900 2 0.47920 0.47920 6 A0A0A0  1 1 10 2 1
  18 16 -0.128036 -1.145159 2.487428 900 70 -0.40790 -0.40790 8 FF2F2F  0 0 10 <> <>
  19 2 -1.180527 -1.994845 2.329948 900 2 0.65900 0.65900 6 A0A0A0  0 0 10 <> <>
  20 15 -1.243440 -2.866731 1.473120 900 70 -0.57000 -0.57000 8 FF2F2F  0 0 10 <> <>
  21 16 0.062548 -3.433802 -0.746135 900 70 -0.68000 -0.68000 8 FF2F2F  1 0 10 <> <>
  22 3 3.415513 -1.671497 -0.484897 900 2 0.00000 0.00000 6 A0A0A0  3 0 10 <> <>
  23 16 1.044219 1.163036 1.671390 900 70 -0.43000 -0.43000 8 FF2F2F  0 0 10 <> <>
  24 2 1.798035 2.134746 2.239255 900 2 0.63380 0.63380 6 A0A0A0  0 0 10 <> <>
  25 15 2.765121 2.656535 1.708077 900 70 -0.57000 -0.57000 8 FF2F2F  0 0 10 <> <>
  26 16 1.490386 2.966022 -0.665452 900 70 -0.68000 -0.68000 8 FF2F2F  1 0 10 <> <>
  27 16 -2.656954 0.876712 0.317313 900 70 -0.43000 -0.43000 8 FF2F2F  0 0 10 <> <>
  28 2 -3.530749 1.809518 0.810294 900 2 0.65900 0.65900 6 A0A0A0  0 0 10 <> <>
  29 15 -3.580707 2.977528 0.441048 900 70 -0.57000 -0.57000 8 FF2F2F  0 0 10 <> <>
  30 3 -2.521820 -0.942616 -1.762753 900 2 0.13820 0.13820 6 A0A0A0  3 0 10 <> <>
  31 3 0.053554 2.367213 -3.150197 900 2 0.00000 0.00000 6 A0A0A0  3 0 10 <> <>
  32 3 2.135234 1.197541 -2.745713 900 2 0.00000 0.00000 6 A0A0A0  3 0 10 <> <>
  33 15 2.611623 -1.836607 -3.013853 900 70 -0.57000 -0.57000 8 FF2F2F  0 0 10 <> <>
  34 16 0.351811 -1.003833 -4.254905 900 70 -0.43000 -0.43000 8 FF2F2F  0 0 10 <> <>
  35 2 0.400370 -2.009100 -5.158669 900 2 0.65900 0.65900 6 A0A0A0  0 0 10 <> <>
  36 15 0.547667 -1.765897 -6.354610 900 70 -0.57000 -0.57000 8 FF2F2F  0 0 10 <> <>
  37 3 -2.179666 -1.792526 3.425124 900 2 0.06100 0.06100 6 A0A0A0  3 0 10 <> <>
  38 2 1.296693 2.472347 3.596545 900 2 0.08620 0.08620 6 A0A0A0  0 0 10 <> <>
  39 2 0.071253 1.994935 4.082131 900 2 -0.15000 -0.15000 6 A0A0A0  1 0 10 <> <>
  40 2 -0.352938 2.334089 5.368556 900 2 -0.15000 -0.15000 6 A0A0A0  1 0 10 <> <>
  41 2 0.438710 3.154208 6.171550 900 2 -0.15000 -0.15000 6 A0A0A0  1 0 10 <> <>
  42 2 1.654917 3.639424 5.691516 900 2 -0.15000 -0.15000 6 A0A0A0  1 0 10 <> <>
  43 2 2.083999 3.301458 4.406253 900 2 -0.15000 -0.15000 6 A0A0A0  1 0 10 <> <>
  44 3 -4.385337 1.226342 1.944191 900 2 0.34100 0.34100 6 A0A0A0  1 1 10 2 1
  45 16 -4.373829 -0.202989 2.012397 900 70 -0.68000 -0.68000 8 FF2F2F  1 0 10 <> <>
  46 3 0.209619 -3.414874 -4.667953 900 2 0.06100 0.06100 6 A0A0A0  3 0 10 <> <>
  47 3 -5.837637 1.799336 1.876330 900 2 0.44360 0.44360 6 A0A0A0  1 2 10 1 1
  48 25 -6.860477 0.896971 1.332596 900 43 -0.73010 -0.73010 7 5757FF  1 0 10 <> <>
  49 2 -6.735294 0.243490 0.132497 900 2 0.54380 0.54380 6 A0A0A0  0 0 10 <> <>
  50 15 -5.672706 0.206274 -0.479772 900 70 -0.57000 -0.57000 8 FF2F2F  0 0 10 <> <>
  51 2 -6.302430 2.260001 3.255324 900 2 -0.14350 -0.14350 6 A0A0A0  0 0 10 <> <>
  52 2 -6.672679 3.597649 3.465950 900 2 -0.15000 -0.15000 6 A0A0A0  1 0 10 <> <>
  53 2 -7.112624 4.021974 4.721333 900 2 -0.15000 -0.15000 6 A0A0A0  1 0 10 <> <>
  54 2 -7.190850 3.116283 5.777921 900 2 -0.15000 -0.15000 6 A0A0A0  1 0 10 <> <>
  55 2 -6.830522 1.784342 5.582254 900 2 -0.15000 -0.15000 6 A0A0A0  1 0 10 <> <>
  56 2 -6.390425 1.356635 4.328710 900 2 -0.15000 -0.15000 6 A0A0A0  1 0 10 <> <>
  57 2 -7.925165 -0.504453 -0.356517 900 2 0.08620 0.08620 6 A0A0A0  0 0 10 <> <>
  58 2 -7.714805 -1.623980 -1.172901 900 2 -0.15000 -0.15000 6 A0A0A0  1 0 10 <> <>
  59 2 -8.801062 -2.361896 -1.646688 900 2 -0.15000 -0.15000 6 A0A0A0  1 0 10 <> <>
  60 2 -10.100445 -1.978940 -1.315691 900 2 -0.15000 -0.15000 6 A0A0A0  1 0 10 <> <>
  61 2 -10.317249 -0.854804 -0.518297 900 2 -0.15000 -0.15000 6 A0A0A0  1 0 10 <> <>
  62 2 -9.233239 -0.113607 -0.040550 900 2 -0.15000 -0.15000 6 A0A0A0  1 0 10 <> <>
  63 41 0.005155 -0.966720 0.031810 900 21 0.00000 0.00000 1 FFFFFF  0 0 10 <> <>
  64 41 3.119817 -0.515249 2.209879 900 21 0.00000 0.00000 1 FFFFFF  0 0 10 <> <>
  65 41 2.158976 -0.859167 3.660969 900 21 0.00000 0.00000 1 FFFFFF  0 0 10 <> <>
  66 41 0.980312 -3.518360 2.743434 900 21 0.00000 0.00000 1 FFFFFF  0 0 10 <> <>
  67 41 1.307562 -4.846520 0.960410 900 21 0.00000 0.00000 1 FFFFFF  0 0 10 <> <>
  68 41 2.920128 -4.172871 0.802754 900 21 0.00000 0.00000 1 FFFFFF  0 0 10 <> <>
  69 41 1.937694 -3.899249 -1.295315 900 21 0.00000 0.00000 1 FFFFFF  0 0 10 <> <>
  70 41 2.480538 0.775968 0.231374 900 21 0.00000 0.00000 1 FFFFFF  0 0 10 <> <>
  71 41 -0.874884 3.205972 -0.643190 900 21 0.00000 0.00000 1 FFFFFF  0 0 10 <> <>
  72 41 -0.777649 2.306468 0.809745 900 21 0.00000 0.00000 1 FFFFFF  0 0 10 <> <>
  73 41 -2.523073 1.934651 -1.453586 900 21 0.00000 0.00000 1 FFFFFF  0 0 10 <> <>
  74 41 -0.368234 -2.063070 -2.635329 900 21 0.00000 0.00000 1 FFFFFF  0 0 10 <> <>
  75 42 -0.431564 -3.432016 0.105296 900 21 0.40000 0.40000 1 FFFFFF  0 0 10 <> <>
  76 41 3.740317 -1.848504 0.535919 900 21 0.00000 0.00000 1 FFFFFF  0 0 10 <> <>
  77 41 3.963189 -2.403529 -1.092289 900 21 0.00000 0.00000 1 FFFFFF  0 0 10 <> <>
  78 41 3.792271 -0.686918 -0.771663 900 21 0.00000 0.00000 1 FFFFFF  0 0 10 <> <>
  79 42 2.132941 2.949116 0.072732 900 21 0.40000 0.40000 1 FFFFFF  0 0 10 <> <>
  80 41 -3.499898 -0.476654 -1.921905 900 21 0.00000 0.00000 1 FFFFFF  0 0 10 <> <>
  81 41 -2.373273 -1.606523 -2.617830 900 21 0.00000 0.00000 1 FFFFFF  0 0 10 <> <>
  82 41 -2.566479 -1.547308 -0.852099 900 21 0.00000 0.00000 1 FFFFFF  0 0 10 <> <>
  83 41 -1.001855 2.572923 -2.959470 900 21 0.00000 0.00000 1 FFFFFF  0 0 10 <> <>
  84 41 0.579804 3.326163 -3.077332 900 21 0.00000 0.00000 1 FFFFFF  0 0 10 <> <>
  85 41 0.116063 2.038924 -4.195767 900 21 0.00000 0.00000 1 FFFFFF  0 0 10 <> <>
  86 41 2.172778 0.748605 -3.743336 900 21 0.00000 0.00000 1 FFFFFF  0 0 10 <> <>
  87 41 2.587833 2.192712 -2.845447 900 21 0.00000 0.00000 1 FFFFFF  0 0 10 <> <>
  88 41 2.803064 0.648575 -2.087215 900 21 0.00000 0.00000 1 FFFFFF  0 0 10 <> <>
  89 41 -2.341326 -0.725723 3.596853 900 21 0.00000 0.00000 1 FFFFFF  0 0 10 <> <>
  90 41 -3.129564 -2.251143 3.139277 900 21 0.00000 0.00000 1 FFFFFF  0 0 10 <> <>
  91 41 -1.814155 -2.264729 4.340313 900 21 0.00000 0.00000 1 FFFFFF  0 0 10 <> <>
  92 41 -0.567852 1.363782 3.471442 900 21 0.15000 0.15000 1 FFFFFF  0 0 10 <> <>
  93 41 -1.303976 1.963316 5.744734 900 21 0.15000 0.15000 1 FFFFFF  0 0 10 <> <>
  94 41 0.105238 3.419212 7.172613 900 21 0.15000 0.15000 1 FFFFFF  0 0 10 <> <>
  95 41 2.268495 4.282152 6.318781 900 21 0.15000 0.15000 1 FFFFFF  0 0 10 <> <>
  96 41 3.034661 3.687316 4.043100 900 21 0.15000 0.15000 1 FFFFFF  0 0 10 <> <>
  97 41 -3.879263 1.575177 2.853763 900 21 0.00000 0.00000 1 FFFFFF  0 0 10 <> <>
  98 42 -4.664314 -0.493274 1.121978 900 21 0.40000 0.40000 1 FFFFFF  0 0 10 <> <>
  99 41 0.978523 -3.693890 -3.946661 900 21 0.00000 0.00000 1 FFFFFF  0 0 10 <> <>
  100 41 -0.792525 -3.537137 -4.250371 900 21 0.00000 0.00000 1 FFFFFF  0 0 10 <> <>
  101 41 0.299247 -4.099336 -5.518108 900 21 0.00000 0.00000 1 FFFFFF  0 0 10 <> <>
  102 41 -5.858494 2.673854 1.214847 900 21 0.00000 0.00000 1 FFFFFF  0 0 10 <> <>
  103 43 -7.720612 0.814816 1.859336 900 21 0.37000 0.37000 1 FFFFFF  0 0 10 <> <>
  104 41 -6.622175 4.322057 2.654905 900 21 0.15000 0.15000 1 FFFFFF  0 0 10 <> <>
  105 41 -7.395595 5.060661 4.875389 900 21 0.15000 0.15000 1 FFFFFF  0 0 10 <> <>
  106 41 -7.533967 3.449062 6.754524 900 21 0.15000 0.15000 1 FFFFFF  0 0 10 <> <>
  107 41 -6.893613 1.078255 6.406745 900 21 0.15000 0.15000 1 FFFFFF  0 0 10 <> <>
  108 41 -6.115829 0.311397 4.192276 900 21 0.15000 0.15000 1 FFFFFF  0 0 10 <> <>
  109 41 -6.704803 -1.929278 -1.437965 900 21 0.15000 0.15000 1 FFFFFF  0 0 10 <> <>
  110 41 -8.634013 -3.233946 -2.274514 900 21 0.15000 0.15000 1 FFFFFF  0 0 10 <> <>
  111 41 -10.946559 -2.553360 -1.686247 900 21 0.15000 0.15000 1 FFFFFF  0 0 10 <> <>
  112 41 -11.333211 -0.551992 -0.274595 900 21 0.15000 0.15000 1 FFFFFF  0 0 10 <> <>
  113 41 -9.432351 0.773883 0.553006 900 21 0.15000 0.15000 1 FFFFFF  0 0 10 <> <>
  :::
 } 
 m_bond[130] { 
  # First column is bond index #
  i_m_from
  i_m_to
  i_m_order
  i_sd_original_parity
  :::
  1 1 4 1 1
  2 1 2 1 <>
  3 2 3 1 <>
  4 2 64 1 <>
  5 2 65 1 <>
  6 3 8 1 <>
  7 3 4 1 <>
  8 3 18 1 6
  9 4 1 1 1
  10 4 5 1 <>
  11 4 66 1 <>
  12 5 6 1 <>
  13 5 67 1 <>
  14 5 68 1 <>
  15 6 7 1 <>
  16 6 21 1 1
  17 6 69 1 <>
  18 7 16 1 <>
  19 7 8 1 <>
  20 7 22 1 1
  21 8 9 1 <>
  22 8 63 1 6
  23 9 10 1 <>
  24 9 23 1 6
  25 9 70 1 <>
  26 10 15 1 1
  27 10 11 1 <>
  28 10 26 1 <>
  29 11 12 1 <>
  30 11 71 1 <>
  31 11 72 1 <>
  32 12 13 1 <>
  33 12 27 1 6
  34 12 73 1 <>
  35 13 14 2 <>
  36 13 30 1 <>
  37 14 15 1 <>
  38 14 17 1 <>
  39 15 10 1 1
  40 15 31 1 <>
  41 15 32 1 <>
  42 16 17 1 <>
  43 16 33 2 <>
  44 17 34 1 1
  45 17 74 1 <>
  46 18 3 1 6
  47 18 19 1 <>
  48 19 20 2 <>
  49 19 37 1 <>
  50 21 6 1 1
  51 21 75 1 <>
  52 22 7 1 1
  53 22 76 1 <>
  54 22 77 1 <>
  55 22 78 1 <>
  56 23 9 1 6
  57 23 24 1 <>
  58 24 25 2 <>
  59 24 38 1 <>
  60 26 79 1 <>
  61 27 12 1 6
  62 27 28 1 <>
  63 28 44 1 <>
  64 28 29 2 <>
  65 30 80 1 <>
  66 30 81 1 <>
  67 30 82 1 <>
  68 31 83 1 <>
  69 31 84 1 <>
  70 31 85 1 <>
  71 32 86 1 <>
  72 32 87 1 <>
  73 32 88 1 <>
  74 34 17 1 1
  75 34 35 1 <>
  76 35 36 2 <>
  77 35 46 1 <>
  78 37 89 1 <>
  79 37 90 1 <>
  80 37 91 1 <>
  81 38 43 2 <>
  82 38 39 1 <>
  83 39 40 2 <>
  84 39 92 1 <>
  85 40 41 1 <>
  86 40 93 1 <>
  87 41 42 2 <>
  88 41 94 1 <>
  89 42 43 1 <>
  90 42 95 1 <>
  91 43 96 1 <>
  92 44 47 1 <>
  93 44 45 1 1
  94 44 97 1 <>
  95 45 44 1 1
  96 45 98 1 <>
  97 46 99 1 <>
  98 46 100 1 <>
  99 46 101 1 <>
  100 47 48 1 6
  101 47 51 1 <>
  102 47 102 1 <>
  103 48 47 1 6
  104 48 49 1 <>
  105 48 103 1 <>
  106 49 50 2 <>
  107 49 57 1 <>
  108 51 52 2 <>
  109 51 56 1 <>
  110 52 53 1 <>
  111 52 104 1 <>
  112 53 54 2 <>
  113 53 105 1 <>
  114 54 55 1 <>
  115 54 106 1 <>
  116 55 56 2 <>
  117 55 107 1 <>
  118 56 108 1 <>
  119 57 62 2 <>
  120 57 58 1 <>
  121 58 59 2 <>
  122 58 109 1 <>
  123 59 60 1 <>
  124 59 110 1 <>
  125 60 61 2 <>
  126 60 111 1 <>
  127 61 62 1 <>
  128 61 112 1 <>
  129 62 113 1 <>
  130 63 8 1 6
  :::
 } 
} 

f_m_ct { 
 s_m_title
 s_m_entry_id
 s_m_entry_name
 i_f3d_flags
 r_f3d_energy
 r_mmod_Potential_Energy-MMFF94s
 b_mmod_Minimization_Converged-MMFF94s
 r_mmod_RMS_Derivative-MMFF94s
 s_m_job_name
 s_m_Source_Path
 s_m_Source_File
 i_m_Source_File_Index
 i_mmod_Times_Found-MMFF94s
 r_mmod_Relative_Potential_Energy-MMFF94s
 i_mmod_Conformation-MMFF94s
 i_mmod_Serial_Number-MMFF94s
 s_m_subgroup_title
 s_m_subgroupid
 b_m_subgroup_collapsed
 i_m_ct_format
 :::
 Taxol 
  69 
  entry 
  0
  0
  826.960083007812
  0
  0.058432511985302
  mmod_csearch_10-EpiTaxol 
  /Users/rgil/Documents/Schrodinger/mmod_confelim_10 
  mmod_confelim_10.mae 
  13
  216
  9.8916015625
  13
  1
  mmod_confelim_10 
  mmod_confelim_10 
  0
  2
 m_depend[8] { 
  # First column is dependency index #
  i_m_depend_dependency
  s_m_depend_property
  :::
  1 20 r_mmod_Potential_Energy-MMFF94s 
  2 20 b_mmod_Minimization_Converged-MMFF94s 
  3 20 r_mmod_RMS_Derivative-MMFF94s 
  4 30 s_m_job_name 
  5 20 i_mmod_Times_Found-MMFF94s 
  6 20 r_mmod_Relative_Potential_Energy-MMFF94s 
  7 20 i_mmod_Conformation-MMFF94s 
  8 10 i_mmod_Serial_Number-MMFF94s 
  :::
 } 
 m_atom[113] { 
  # First column is atom index #
  i_m_mmod_type
  r_m_x_coord
  r_m_y_coord
  r_m_z_coord
  i_m_residue_number
  i_m_color
  r_m_charge1
  r_m_charge2
  i_m_atomic_number
  s_m_color_rgb
  i_m_Hcount
  i_m_atom_chirality
  i_m_bond_stereo
  i_sd_original_parity
  b_st_NoSrcChirality
  :::
  1 16 2.651474 -3.167325 2.102213 900 70 -0.51580 -0.51580 8 FF2F2F  0 0 10 <> <>
  2 3 2.473746 -1.777161 2.416814 900 2 0.25790 0.25790 6 A0A0A0  2 0 10 <> <>
  3 3 1.120248 -1.695642 1.646001 900 2 0.25790 0.25790 6 A0A0A0  0 2 10 2 1
  4 3 1.334890 -3.251584 1.504362 900 2 0.25790 0.25790 6 A0A0A0  1 1 10 1 1
  5 3 1.422504 -3.933256 0.147416 900 2 0.00000 0.00000 6 A0A0A0  2 0 10 <> <>
  6 3 1.049193 -2.998341 -0.995496 900 2 0.28000 0.28000 6 A0A0A0  1 1 10 1 1
  7 3 1.666832 -1.574274 -0.904936 900 2 0.06100 0.06100 6 A0A0A0  0 2 10 2 1
  8 3 1.051237 -0.810656 0.343846 900 2 0.00000 0.00000 6 A0A0A0  1 1 10 2 1
  9 3 1.561635 0.666357 0.607002 900 2 0.28000 0.28000 6 A0A0A0  1 2 10 1 1
  10 3 0.676850 1.884041 0.036198 900 2 0.28000 0.28000 6 A0A0A0  0 2 10 2 1
  11 3 -0.706774 1.948728 0.761376 900 2 0.00000 0.00000 6 A0A0A0  2 0 10 <> <>
  12 3 -1.948305 1.609401 -0.085787 900 2 0.41820 0.41820 6 A0A0A0  1 2 10 1 1
  13 2 -1.632785 0.654345 -1.225178 900 2 -0.27640 -0.27640 6 A0A0A0  0 0 11 <> <>
  14 2 -0.420587 0.706471 -1.844868 900 2 -0.27640 -0.27640 6 A0A0A0  0 0 11 <> <>
  15 3 0.529437 1.882319 -1.522020 900 2 0.13820 0.13820 6 A0A0A0  0 0 10 <> <>
  16 2 1.416383 -0.976119 -2.334888 900 2 0.44800 0.44800 6 A0A0A0  0 0 10 <> <>
  17 3 0.044500 -0.398377 -2.763113 900 2 0.47920 0.47920 6 A0A0A0  1 1 10 2 1
  18 16 0.023899 -1.317655 2.541554 900 70 -0.40790 -0.40790 8 FF2F2F  0 0 10 <> <>
  19 2 -1.181880 -1.905530 2.306780 900 2 0.65900 0.65900 6 A0A0A0  0 0 10 <> <>
  20 15 -1.439114 -2.587922 1.324071 900 70 -0.57000 -0.57000 8 FF2F2F  0 0 10 <> <>
  21 16 -0.371386 -2.906788 -1.115221 900 70 -0.68000 -0.68000 8 FF2F2F  1 0 10 <> <>
  22 3 3.216420 -1.695728 -0.807361 900 2 0.00000 0.00000 6 A0A0A0  3 0 10 <> <>
  23 16 1.661765 0.883070 2.049054 900 70 -0.43000 -0.43000 8 FF2F2F  0 0 10 <> <>
  24 2 2.667318 1.681769 2.491722 900 2 0.63380 0.63380 6 A0A0A0  0 0 10 <> <>
  25 15 3.507833 2.205182 1.775861 900 70 -0.57000 -0.57000 8 FF2F2F  0 0 10 <> <>
  26 16 1.330230 3.126434 0.396325 900 70 -0.68000 -0.68000 8 FF2F2F  1 0 10 <> <>
  27 16 -2.947929 1.011885 0.766349 900 70 -0.43000 -0.43000 8 FF2F2F  0 0 10 <> <>
  28 2 -3.743632 1.891652 1.444797 900 2 0.65900 0.65900 6 A0A0A0  0 0 10 <> <>
  29 15 -3.547385 3.098028 1.511785 900 70 -0.57000 -0.57000 8 FF2F2F  0 0 10 <> <>
  30 3 -2.741052 -0.310221 -1.583103 900 2 0.13820 0.13820 6 A0A0A0  3 0 10 <> <>
  31 3 -0.098379 3.207395 -2.067365 900 2 0.00000 0.00000 6 A0A0A0  3 0 10 <> <>
  32 3 1.930397 1.904510 -2.199244 900 2 0.00000 0.00000 6 A0A0A0  3 0 10 <> <>
  33 15 2.313187 -1.051007 -3.191217 900 70 -0.57000 -0.57000 8 FF2F2F  0 0 10 <> <>
  34 16 0.081955 0.179766 -4.081406 900 70 -0.43000 -0.43000 8 FF2F2F  0 0 10 <> <>
  35 2 0.048374 -0.554204 -5.216866 900 2 0.65900 0.65900 6 A0A0A0  0 0 10 <> <>
  36 15 0.179527 -0.012916 -6.312628 900 70 -0.57000 -0.57000 8 FF2F2F  0 0 10 <> <>
  37 3 -2.113741 -1.634994 3.444854 900 2 0.06100 0.06100 6 A0A0A0  3 0 10 <> <>
  38 2 2.628076 1.813146 3.970883 900 2 0.08620 0.08620 6 A0A0A0  0 0 10 <> <>
  39 2 1.538622 1.369602 4.733618 900 2 -0.15000 -0.15000 6 A0A0A0  1 0 10 <> <>
  40 2 1.553713 1.510864 6.123243 900 2 -0.15000 -0.15000 6 A0A0A0  1 0 10 <> <>
  41 2 2.651381 2.095787 6.754659 900 2 -0.15000 -0.15000 6 A0A0A0  1 0 10 <> <>
  42 2 3.735292 2.544954 6.000732 900 2 -0.15000 -0.15000 6 A0A0A0  1 0 10 <> <>
  43 2 3.724403 2.406530 4.611374 900 2 -0.15000 -0.15000 6 A0A0A0  1 0 10 <> <>
  44 3 -4.960032 1.180549 2.041671 900 2 0.34100 0.34100 6 A0A0A0  1 1 10 2 1
  45 16 -4.661621 -0.185018 2.362359 900 70 -0.68000 -0.68000 8 FF2F2F  1 0 10 <> <>
  46 3 -0.212235 -2.027859 -5.101888 900 2 0.06100 0.06100 6 A0A0A0  3 0 10 <> <>
  47 3 -6.133353 1.321611 1.023090 900 2 0.44360 0.44360 6 A0A0A0  1 2 10 1 1
  48 25 -7.158911 0.285037 1.159240 900 43 -0.73010 -0.73010 7 5757FF  1 0 10 <> <>
  49 2 -6.957442 -0.991800 0.685125 900 2 0.54380 0.54380 6 A0A0A0  0 0 10 <> <>
  50 15 -5.875065 -1.346140 0.222987 900 70 -0.57000 -0.57000 8 FF2F2F  0 0 10 <> <>
  51 2 -6.809645 2.683685 1.071930 900 2 -0.14350 -0.14350 6 A0A0A0  0 0 10 <> <>
  52 2 -6.880499 3.472069 -0.088368 900 2 -0.15000 -0.15000 6 A0A0A0  1 0 10 <> <>
  53 2 -7.515874 4.715264 -0.066978 900 2 -0.15000 -0.15000 6 A0A0A0  1 0 10 <> <>
  54 2 -8.093855 5.184212 1.110600 900 2 -0.15000 -0.15000 6 A0A0A0  1 0 10 <> <>
  55 2 -8.040117 4.410383 2.267881 900 2 -0.15000 -0.15000 6 A0A0A0  1 0 10 <> <>
  56 2 -7.405198 3.166703 2.249994 900 2 -0.15000 -0.15000 6 A0A0A0  1 0 10 <> <>
  57 2 -8.090727 -1.948271 0.807880 900 2 0.08620 0.08620 6 A0A0A0  0 0 10 <> <>
  58 2 -9.426361 -1.524325 0.817165 900 2 -0.15000 -0.15000 6 A0A0A0  1 0 10 <> <>
  59 2 -10.455550 -2.462413 0.934767 900 2 -0.15000 -0.15000 6 A0A0A0  1 0 10 <> <>
  60 2 -10.156856 -3.821530 1.035226 900 2 -0.15000 -0.15000 6 A0A0A0  1 0 10 <> <>
  61 2 -8.829949 -4.249694 1.010187 900 2 -0.15000 -0.15000 6 A0A0A0  1 0 10 <> <>
  62 2 -7.798280 -3.316311 0.891881 900 2 -0.15000 -0.15000 6 A0A0A0  1 0 10 <> <>
  63 41 -0.015227 -0.732903 0.144234 900 21 0.00000 0.00000 1 FFFFFF  0 0 10 <> <>
  64 41 3.302317 -1.170497 2.043995 900 21 0.00000 0.00000 1 FFFFFF  0 0 10 <> <>
  65 41 2.400242 -1.630407 3.499971 900 21 0.00000 0.00000 1 FFFFFF  0 0 10 <> <>
  66 41 0.697952 -3.845712 2.173907 900 21 0.00000 0.00000 1 FFFFFF  0 0 10 <> <>
  67 41 0.755761 -4.804590 0.139686 900 21 0.00000 0.00000 1 FFFFFF  0 0 10 <> <>
  68 41 2.435361 -4.321990 -0.014964 900 21 0.00000 0.00000 1 FFFFFF  0 0 10 <> <>
  69 41 1.377236 -3.479500 -1.926234 900 21 0.00000 0.00000 1 FFFFFF  0 0 10 <> <>
  70 41 2.574984 0.746388 0.209265 900 21 0.00000 0.00000 1 FFFFFF  0 0 10 <> <>
  71 41 -0.858502 2.953521 1.179762 900 21 0.00000 0.00000 1 FFFFFF  0 0 10 <> <>
  72 41 -0.701086 1.300491 1.646339 900 21 0.00000 0.00000 1 FFFFFF  0 0 10 <> <>
  73 41 -2.392087 2.506501 -0.530159 900 21 0.00000 0.00000 1 FFFFFF  0 0 10 <> <>
  74 41 -0.651841 -1.233555 -2.769860 900 21 0.00000 0.00000 1 FFFFFF  0 0 10 <> <>
  75 42 -0.803665 -3.006545 -0.236287 900 21 0.40000 0.40000 1 FFFFFF  0 0 10 <> <>
  76 41 3.574578 -2.144712 0.114071 900 21 0.00000 0.00000 1 FFFFFF  0 0 10 <> <>
  77 41 3.613186 -2.332895 -1.608535 900 21 0.00000 0.00000 1 FFFFFF  0 0 10 <> <>
  78 41 3.708216 -0.723538 -0.909350 900 21 0.00000 0.00000 1 FFFFFF  0 0 10 <> <>
  79 42 2.299159 2.988757 0.433822 900 21 0.40000 0.40000 1 FFFFFF  0 0 10 <> <>
  80 41 -3.706125 0.209187 -1.587024 900 21 0.00000 0.00000 1 FFFFFF  0 0 10 <> <>
  81 41 -2.635930 -0.734587 -2.584541 900 21 0.00000 0.00000 1 FFFFFF  0 0 10 <> <>
  82 41 -2.787995 -1.127973 -0.857870 900 21 0.00000 0.00000 1 FFFFFF  0 0 10 <> <>
  83 41 -1.023763 3.508950 -1.580156 900 21 0.00000 0.00000 1 FFFFFF  0 0 10 <> <>
  84 41 0.584917 4.056729 -1.943876 900 21 0.00000 0.00000 1 FFFFFF  0 0 10 <> <>
  85 41 -0.312121 3.118910 -3.139954 900 21 0.00000 0.00000 1 FFFFFF  0 0 10 <> <>
  86 41 1.853758 1.842955 -3.290100 900 21 0.00000 0.00000 1 FFFFFF  0 0 10 <> <>
  87 41 2.460561 2.839880 -1.978956 900 21 0.00000 0.00000 1 FFFFFF  0 0 10 <> <>
  88 41 2.600584 1.116669 -1.864421 900 21 0.00000 0.00000 1 FFFFFF  0 0 10 <> <>
  89 41 -3.072177 -2.123264 3.251107 900 21 0.00000 0.00000 1 FFFFFF  0 0 10 <> <>
  90 41 -1.697315 -2.048825 4.366913 900 21 0.00000 0.00000 1 FFFFFF  0 0 10 <> <>
  91 41 -2.269964 -0.558796 3.547863 900 21 0.00000 0.00000 1 FFFFFF  0 0 10 <> <>
  92 41 0.668811 0.919407 4.262879 900 21 0.15000 0.15000 1 FFFFFF  0 0 10 <> <>
  93 41 0.708048 1.167743 6.715022 900 21 0.15000 0.15000 1 FFFFFF  0 0 10 <> <>
  94 41 2.660582 2.205643 7.836943 900 21 0.15000 0.15000 1 FFFFFF  0 0 10 <> <>
  95 41 4.588205 3.004380 6.495191 900 21 0.15000 0.15000 1 FFFFFF  0 0 10 <> <>
  96 41 4.575311 2.762390 4.033506 900 21 0.15000 0.15000 1 FFFFFF  0 0 10 <> <>
  97 41 -5.181558 1.659585 3.000448 900 21 0.00000 0.00000 1 FFFFFF  0 0 10 <> <>
  98 42 -4.708425 -0.685019 1.516991 900 21 0.40000 0.40000 1 FFFFFF  0 0 10 <> <>
  99 41 0.553144 -2.523290 -4.503363 900 21 0.00000 0.00000 1 FFFFFF  0 0 10 <> <>
  100 41 -1.211523 -2.204401 -4.697066 900 21 0.00000 0.00000 1 FFFFFF  0 0 10 <> <>
  101 41 -0.177538 -2.470357 -6.103014 900 21 0.00000 0.00000 1 FFFFFF  0 0 10 <> <>
  102 41 -5.714479 1.182574 0.016185 900 21 0.00000 0.00000 1 FFFFFF  0 0 10 <> <>
  103 43 -8.018062 0.521882 1.637079 900 21 0.37000 0.37000 1 FFFFFF  0 0 10 <> <>
  104 41 -6.442491 3.125692 -1.022609 900 21 0.15000 0.15000 1 FFFFFF  0 0 10 <> <>
  105 41 -7.560584 5.318319 -0.970757 900 21 0.15000 0.15000 1 FFFFFF  0 0 10 <> <>
  106 41 -8.587587 6.152737 1.125688 900 21 0.15000 0.15000 1 FFFFFF  0 0 10 <> <>
  107 41 -8.494488 4.776636 3.185477 900 21 0.15000 0.15000 1 FFFFFF  0 0 10 <> <>
  108 41 -7.385725 2.579590 3.166059 900 21 0.15000 0.15000 1 FFFFFF  0 0 10 <> <>
  109 41 -9.689157 -0.476205 0.707937 900 21 0.15000 0.15000 1 FFFFFF  0 0 10 <> <>
  110 41 -11.492663 -2.134422 0.939981 900 21 0.15000 0.15000 1 FFFFFF  0 0 10 <> <>
  111 41 -10.960406 -4.549098 1.125286 900 21 0.15000 0.15000 1 FFFFFF  0 0 10 <> <>
  112 41 -8.598749 -5.309919 1.080756 900 21 0.15000 0.15000 1 FFFFFF  0 0 10 <> <>
  113 41 -6.765797 -3.659156 0.871024 900 21 0.15000 0.15000 1 FFFFFF  0 0 10 <> <>
  :::
 } 
 m_bond[130] { 
  # First column is bond index #
  i_m_from
  i_m_to
  i_m_order
  i_sd_original_parity
  :::
  1 1 4 1 1
  2 1 2 1 <>
  3 2 3 1 <>
  4 2 64 1 <>
  5 2 65 1 <>
  6 3 8 1 <>
  7 3 4 1 <>
  8 3 18 1 6
  9 4 1 1 1
  10 4 5 1 <>
  11 4 66 1 <>
  12 5 6 1 <>
  13 5 67 1 <>
  14 5 68 1 <>
  15 6 7 1 <>
  16 6 21 1 1
  17 6 69 1 <>
  18 7 16 1 <>
  19 7 8 1 <>
  20 7 22 1 1
  21 8 9 1 <>
  22 8 63 1 6
  23 9 10 1 <>
  24 9 23 1 6
  25 9 70 1 <>
  26 10 15 1 1
  27 10 11 1 <>
  28 10 26 1 <>
  29 11 12 1 <>
  30 11 71 1 <>
  31 11 72 1 <>
  32 12 13 1 <>
  33 12 27 1 6
  34 12 73 1 <>
  35 13 14 2 <>
  36 13 30 1 <>
  37 14 15 1 <>
  38 14 17 1 <>
  39 15 10 1 1
  40 15 31 1 <>
  41 15 32 1 <>
  42 16 17 1 <>
  43 16 33 2 <>
  44 17 34 1 1
  45 17 74 1 <>
  46 18 3 1 6
  47 18 19 1 <>
  48 19 20 2 <>
  49 19 37 1 <>
  50 21 6 1 1
  51 21 75 1 <>
  52 22 7 1 1
  53 22 76 1 <>
  54 22 77 1 <>
  55 22 78 1 <>
  56 23 9 1 6
  57 23 24 1 <>
  58 24 25 2 <>
  59 24 38 1 <>
  60 26 79 1 <>
  61 27 12 1 6
  62 27 28 1 <>
  63 28 44 1 <>
  64 28 29 2 <>
  65 30 80 1 <>
  66 30 81 1 <>
  67 30 82 1 <>
  68 31 83 1 <>
  69 31 84 1 <>
  70 31 85 1 <>
  71 32 86 1 <>
  72 32 87 1 <>
  73 32 88 1 <>
  74 34 17 1 1
  75 34 35 1 <>
  76 35 36 2 <>
  77 35 46 1 <>
  78 37 89 1 <>
  79 37 90 1 <>
  80 37 91 1 <>
  81 38 43 2 <>
  82 38 39 1 <>
  83 39 40 2 <>
  84 39 92 1 <>
  85 40 41 1 <>
  86 40 93 1 <>
  87 41 42 2 <>
  88 41 94 1 <>
  89 42 43 1 <>
  90 42 95 1 <>
  91 43 96 1 <>
  92 44 47 1 <>
  93 44 45 1 1
  94 44 97 1 <>
  95 45 44 1 1
  96 45 98 1 <>
  97 46 99 1 <>
  98 46 100 1 <>
  99 46 101 1 <>
  100 47 48 1 6
  101 47 51 1 <>
  102 47 102 1 <>
  103 48 47 1 6
  104 48 49 1 <>
  105 48 103 1 <>
  106 49 50 2 <>
  107 49 57 1 <>
  108 51 52 2 <>
  109 51 56 1 <>
  110 52 53 1 <>
  111 52 104 1 <>
  112 53 54 2 <>
  113 53 105 1 <>
  114 54 55 1 <>
  115 54 106 1 <>
  116 55 56 2 <>
  117 55 107 1 <>
  118 56 108 1 <>
  119 57 62 2 <>
  120 57 58 1 <>
  121 58 59 2 <>
  122 58 109 1 <>
  123 59 60 1 <>
  124 59 110 1 <>
  125 60 61 2 <>
  126 60 111 1 <>
  127 61 62 1 <>
  128 61 112 1 <>
  129 62 113 1 <>
  130 63 8 1 6
  :::
 } 
} 

f_m_ct { 
 s_m_title
 s_m_entry_id
 s_m_entry_name
 i_f3d_flags
 r_f3d_energy
 r_mmod_Potential_Energy-MMFF94s
 b_mmod_Minimization_Converged-MMFF94s
 r_mmod_RMS_Derivative-MMFF94s
 s_m_job_name
 s_m_Source_Path
 s_m_Source_File
 i_m_Source_File_Index
 i_mmod_Times_Found-MMFF94s
 r_mmod_Relative_Potential_Energy-MMFF94s
 i_mmod_Conformation-MMFF94s
 i_mmod_Serial_Number-MMFF94s
 s_m_subgroup_title
 s_m_subgroupid
 b_m_subgroup_collapsed
 i_m_ct_format
 :::
 Taxol 
  70 
  entry 
  0
  0
  827.166381835938
  0
  0.0803921595215797
  mmod_csearch_10-EpiTaxol 
  /Users/rgil/Documents/Schrodinger/mmod_confelim_10 
  mmod_confelim_10.mae 
  14
  60
  10.097900390625
  14
  1
  mmod_confelim_10 
  mmod_confelim_10 
  0
  2
 m_depend[8] { 
  # First column is dependency index #
  i_m_depend_dependency
  s_m_depend_property
  :::
  1 20 r_mmod_Potential_Energy-MMFF94s 
  2 20 b_mmod_Minimization_Converged-MMFF94s 
  3 20 r_mmod_RMS_Derivative-MMFF94s 
  4 30 s_m_job_name 
  5 20 i_mmod_Times_Found-MMFF94s 
  6 20 r_mmod_Relative_Potential_Energy-MMFF94s 
  7 20 i_mmod_Conformation-MMFF94s 
  8 10 i_mmod_Serial_Number-MMFF94s 
  :::
 } 
 m_atom[113] { 
  # First column is atom index #
  i_m_mmod_type
  r_m_x_coord
  r_m_y_coord
  r_m_z_coord
  i_m_residue_number
  i_m_color
  r_m_charge1
  r_m_charge2
  i_m_atomic_number
  s_m_color_rgb
  i_m_Hcount
  i_m_atom_chirality
  i_m_bond_stereo
  i_sd_original_parity
  b_st_NoSrcChirality
  :::
  1 16 2.817798 -1.101407 3.310216 900 70 -0.51580 -0.51580 8 FF2F2F  0 0 10 <> <>
  2 3 2.033126 0.021321 2.877707 900 2 0.25790 0.25790 6 A0A0A0  2 0 10 <> <>
  3 3 1.036588 -0.880784 2.086492 900 2 0.25790 0.25790 6 A0A0A0  0 2 10 2 1
  4 3 1.865859 -2.042126 2.757782 900 2 0.25790 0.25790 6 A0A0A0  1 1 10 1 1
  5 3 2.591542 -3.094848 1.935492 900 2 0.00000 0.00000 6 A0A0A0  2 0 10 <> <>
  6 3 2.221229 -3.031373 0.460048 900 2 0.28000 0.28000 6 A0A0A0  1 1 10 1 1
  7 3 2.185599 -1.599591 -0.145509 900 2 0.06100 0.06100 6 A0A0A0  0 2 10 2 1
  8 3 1.007628 -0.763376 0.514327 900 2 0.00000 0.00000 6 A0A0A0  1 1 10 2 1
  9 3 0.836991 0.740973 0.036204 900 2 0.28000 0.28000 6 A0A0A0  1 2 10 1 1
  10 3 -0.215061 1.065814 -1.142104 900 2 0.28000 0.28000 6 A0A0A0  0 2 10 2 1
  11 3 -1.682639 0.847541 -0.655902 900 2 0.00000 0.00000 6 A0A0A0  2 0 10 <> <>
  12 3 -2.431771 -0.366855 -1.233232 900 2 0.41820 0.41820 6 A0A0A0  1 2 10 1 1
  13 2 -1.495361 -1.475974 -1.686434 900 2 -0.27640 -0.27640 6 A0A0A0  0 0 11 <> <>
  14 2 -0.268264 -1.170146 -2.198283 900 2 -0.27640 -0.27640 6 A0A0A0  0 0 11 <> <>
  15 3 0.074196 0.311836 -2.481722 900 2 0.13820 0.13820 6 A0A0A0  0 0 10 <> <>
  16 2 2.118850 -1.870609 -1.688831 900 2 0.44800 0.44800 6 A0A0A0  0 0 10 <> <>
  17 3 0.792463 -2.225638 -2.408376 900 2 0.47920 0.47920 6 A0A0A0  1 1 10 2 1
  18 16 -0.329664 -0.749103 2.600585 900 70 -0.40790 -0.40790 8 FF2F2F  0 0 10 <> <>
  19 2 -1.093108 -1.874883 2.586849 900 2 0.65900 0.65900 6 A0A0A0  0 0 10 <> <>
  20 15 -0.761632 -2.934755 2.071869 900 70 -0.57000 -0.57000 8 FF2F2F  0 0 10 <> <>
  21 16 0.974365 -3.689082 0.230911 900 70 -0.68000 -0.68000 8 FF2F2F  1 0 10 <> <>
  22 3 3.570727 -0.923538 0.074742 900 2 0.00000 0.00000 6 A0A0A0  3 0 10 <> <>
  23 16 0.418889 1.551156 1.178805 900 70 -0.43000 -0.43000 8 FF2F2F  0 0 10 <> <>
  24 2 0.883350 2.825375 1.247312 900 2 0.63380 0.63380 6 A0A0A0  0 0 10 <> <>
  25 15 1.661298 3.329351 0.451793 900 70 -0.57000 -0.57000 8 FF2F2F  0 0 10 <> <>
  26 16 -0.141490 2.484014 -1.435486 900 70 -0.68000 -0.68000 8 FF2F2F  1 0 10 <> <>
  27 16 -3.325725 -0.841280 -0.197142 900 70 -0.43000 -0.43000 8 FF2F2F  0 0 10 <> <>
  28 2 -4.656797 -0.673779 -0.448603 900 2 0.65900 0.65900 6 A0A0A0  0 0 10 <> <>
  29 15 -5.144186 -0.228760 -1.484125 900 70 -0.57000 -0.57000 8 FF2F2F  0 0 10 <> <>
  30 3 -2.043493 -2.875751 -1.542189 900 2 0.13820 0.13820 6 A0A0A0  3 0 10 <> <>
  31 3 -0.809911 0.820661 -3.667320 900 2 0.00000 0.00000 6 A0A0A0  3 0 10 <> <>
  32 3 1.502190 0.659839 -2.993149 900 2 0.00000 0.00000 6 A0A0A0  3 0 10 <> <>
  33 15 3.172203 -1.900438 -2.346232 900 70 -0.57000 -0.57000 8 FF2F2F  0 0 10 <> <>
  34 16 0.957372 -2.339245 -3.834091 900 70 -0.43000 -0.43000 8 FF2F2F  0 0 10 <> <>
  35 2 1.502332 -3.422046 -4.434417 900 2 0.65900 0.65900 6 A0A0A0  0 0 10 <> <>
  36 15 1.712973 -3.423392 -5.645413 900 70 -0.57000 -0.57000 8 FF2F2F  0 0 10 <> <>
  37 3 -2.363621 -1.663792 3.344293 900 2 0.06100 0.06100 6 A0A0A0  3 0 10 <> <>
  38 2 0.354833 3.509585 2.453199 900 2 0.08620 0.08620 6 A0A0A0  0 0 10 <> <>
  39 2 -0.779373 3.046803 3.133961 900 2 -0.15000 -0.15000 6 A0A0A0  1 0 10 <> <>
  40 2 -1.235700 3.720854 4.268838 900 2 -0.15000 -0.15000 6 A0A0A0  1 0 10 <> <>
  41 2 -0.565892 4.856610 4.724128 900 2 -0.15000 -0.15000 6 A0A0A0  1 0 10 <> <>
  42 2 0.558342 5.326055 4.044857 900 2 -0.15000 -0.15000 6 A0A0A0  1 0 10 <> <>
  43 2 1.017566 4.656792 2.908802 900 2 -0.15000 -0.15000 6 A0A0A0  1 0 10 <> <>
  44 3 -5.522191 -1.159990 0.711787 900 2 0.34100 0.34100 6 A0A0A0  1 1 10 2 1
  45 16 -6.871963 -1.351892 0.240539 900 70 -0.68000 -0.68000 8 FF2F2F  1 0 10 <> <>
  46 3 1.782533 -4.633676 -3.593781 900 2 0.06100 0.06100 6 A0A0A0  3 0 10 <> <>
  47 3 -5.485260 -0.148592 1.883766 900 2 0.44360 0.44360 6 A0A0A0  1 2 10 1 1
  48 25 -6.241909 1.064247 1.581233 900 43 -0.73010 -0.73010 7 5757FF  1 0 10 <> <>
  49 2 -5.637125 2.172723 1.034517 900 2 0.54380 0.54380 6 A0A0A0  0 0 10 <> <>
  50 15 -4.444966 2.193089 0.746367 900 70 -0.57000 -0.57000 8 FF2F2F  0 0 10 <> <>
  51 2 -5.961877 -0.681892 3.231670 900 2 -0.14350 -0.14350 6 A0A0A0  0 0 10 <> <>
  52 2 -5.534515 -0.025234 4.402300 900 2 -0.15000 -0.15000 6 A0A0A0  1 0 10 <> <>
  53 2 -5.944559 -0.460004 5.663923 900 2 -0.15000 -0.15000 6 A0A0A0  1 0 10 <> <>
  54 2 -6.798092 -1.553303 5.777877 900 2 -0.15000 -0.15000 6 A0A0A0  1 0 10 <> <>
  55 2 -7.246107 -2.205001 4.631363 900 2 -0.15000 -0.15000 6 A0A0A0  1 0 10 <> <>
  56 2 -6.836234 -1.770265 3.367341 900 2 -0.15000 -0.15000 6 A0A0A0  1 0 10 <> <>
  57 2 -6.502287 3.354134 0.773498 900 2 0.08620 0.08620 6 A0A0A0  0 0 10 <> <>
  58 2 -6.130702 4.232053 -0.253751 900 2 -0.15000 -0.15000 6 A0A0A0  1 0 10 <> <>
  59 2 -6.908923 5.356967 -0.532563 900 2 -0.15000 -0.15000 6 A0A0A0  1 0 10 <> <>
  60 2 -8.055594 5.613526 0.218429 900 2 -0.15000 -0.15000 6 A0A0A0  1 0 10 <> <>
  61 2 -8.422699 4.751456 1.252391 900 2 -0.15000 -0.15000 6 A0A0A0  1 0 10 <> <>
  62 2 -7.647212 3.623703 1.534925 900 2 -0.15000 -0.15000 6 A0A0A0  1 0 10 <> <>
  63 41 0.089957 -1.276966 0.239789 900 21 0.00000 0.00000 1 FFFFFF  0 0 10 <> <>
  64 41 2.633853 0.730992 2.304191 900 21 0.00000 0.00000 1 FFFFFF  0 0 10 <> <>
  65 41 1.601147 0.548536 3.735409 900 21 0.00000 0.00000 1 FFFFFF  0 0 10 <> <>
  66 41 1.343485 -2.525295 3.595006 900 21 0.00000 0.00000 1 FFFFFF  0 0 10 <> <>
  67 41 2.349943 -4.089323 2.331012 900 21 0.00000 0.00000 1 FFFFFF  0 0 10 <> <>
  68 41 3.676719 -2.977545 2.044852 900 21 0.00000 0.00000 1 FFFFFF  0 0 10 <> <>
  69 41 2.958737 -3.638017 -0.081898 900 21 0.00000 0.00000 1 FFFFFF  0 0 10 <> <>
  70 41 1.821204 1.107437 -0.262548 900 21 0.00000 0.00000 1 FFFFFF  0 0 10 <> <>
  71 41 -2.284914 1.736798 -0.889748 900 21 0.00000 0.00000 1 FFFFFF  0 0 10 <> <>
  72 41 -1.717415 0.796170 0.439213 900 21 0.00000 0.00000 1 FFFFFF  0 0 10 <> <>
  73 41 -3.012592 -0.065078 -2.108001 900 21 0.00000 0.00000 1 FFFFFF  0 0 10 <> <>
  74 41 0.476884 -3.190138 -2.018533 900 21 0.00000 0.00000 1 FFFFFF  0 0 10 <> <>
  75 42 0.391427 -3.610865 1.019987 900 21 0.40000 0.40000 1 FFFFFF  0 0 10 <> <>
  76 41 3.794562 -0.693470 1.112546 900 21 0.00000 0.00000 1 FFFFFF  0 0 10 <> <>
  77 41 4.386388 -1.577652 -0.259863 900 21 0.00000 0.00000 1 FFFFFF  0 0 10 <> <>
  78 41 3.666827 0.006683 -0.492918 900 21 0.00000 0.00000 1 FFFFFF  0 0 10 <> <>
  79 42 0.746837 2.825369 -1.205695 900 21 0.40000 0.40000 1 FFFFFF  0 0 10 <> <>
  80 41 -3.089988 -2.906193 -1.865611 900 21 0.00000 0.00000 1 FFFFFF  0 0 10 <> <>
  81 41 -1.525267 -3.608927 -2.164830 900 21 0.00000 0.00000 1 FFFFFF  0 0 10 <> <>
  82 41 -1.991812 -3.202467 -0.499621 900 21 0.00000 0.00000 1 FFFFFF  0 0 10 <> <>
  83 41 -1.880316 0.828141 -3.471654 900 21 0.00000 0.00000 1 FFFFFF  0 0 10 <> <>
  84 41 -0.556240 1.851258 -3.944518 900 21 0.00000 0.00000 1 FFFFFF  0 0 10 <> <>
  85 41 -0.652258 0.198745 -4.557571 900 21 0.00000 0.00000 1 FFFFFF  0 0 10 <> <>
  86 41 1.763778 0.086578 -3.888867 900 21 0.00000 0.00000 1 FFFFFF  0 0 10 <> <>
  87 41 1.574513 1.718666 -3.273071 900 21 0.00000 0.00000 1 FFFFFF  0 0 10 <> <>
  88 41 2.286227 0.512101 -2.254839 900 21 0.00000 0.00000 1 FFFFFF  0 0 10 <> <>
  89 41 -2.629047 -0.603764 3.345020 900 21 0.00000 0.00000 1 FFFFFF  0 0 10 <> <>
  90 41 -3.168792 -2.218141 2.856164 900 21 0.00000 0.00000 1 FFFFFF  0 0 10 <> <>
  91 41 -2.237277 -2.008357 4.372951 900 21 0.00000 0.00000 1 FFFFFF  0 0 10 <> <>
  92 41 -1.326517 2.175082 2.783636 900 21 0.15000 0.15000 1 FFFFFF  0 0 10 <> <>
  93 41 -2.119741 3.366190 4.793578 900 21 0.15000 0.15000 1 FFFFFF  0 0 10 <> <>
  94 41 -0.925341 5.381721 5.606414 900 21 0.15000 0.15000 1 FFFFFF  0 0 10 <> <>
  95 41 1.074867 6.215352 4.398760 900 21 0.15000 0.15000 1 FFFFFF  0 0 10 <> <>
  96 41 1.893578 5.033101 2.384161 900 21 0.15000 0.15000 1 FFFFFF  0 0 10 <> <>
  97 41 -5.147390 -2.144469 1.013908 900 21 0.00000 0.00000 1 FFFFFF  0 0 10 <> <>
  98 42 -7.029338 -0.632685 -0.405308 900 21 0.40000 0.40000 1 FFFFFF  0 0 10 <> <>
  99 41 2.490407 -4.410621 -2.794694 900 21 0.00000 0.00000 1 FFFFFF  0 0 10 <> <>
  100 41 0.850179 -5.043103 -3.197912 900 21 0.00000 0.00000 1 FFFFFF  0 0 10 <> <>
  101 41 2.239233 -5.402423 -4.226027 900 21 0.00000 0.00000 1 FFFFFF  0 0 10 <> <>
  102 41 -4.434944 0.136191 2.025835 900 21 0.00000 0.00000 1 FFFFFF  0 0 10 <> <>
  103 43 -7.241160 1.036930 1.739638 900 21 0.37000 0.37000 1 FFFFFF  0 0 10 <> <>
  104 41 -4.877922 0.841097 4.333947 900 21 0.15000 0.15000 1 FFFFFF  0 0 10 <> <>
  105 41 -5.603062 0.058127 6.556705 900 21 0.15000 0.15000 1 FFFFFF  0 0 10 <> <>
  106 41 -7.121656 -1.892743 6.758698 900 21 0.15000 0.15000 1 FFFFFF  0 0 10 <> <>
  107 41 -7.922702 -3.052083 4.719335 900 21 0.15000 0.15000 1 FFFFFF  0 0 10 <> <>
  108 41 -7.224041 -2.297758 2.498632 900 21 0.15000 0.15000 1 FFFFFF  0 0 10 <> <>
  109 41 -5.234893 4.040070 -0.841455 900 21 0.15000 0.15000 1 FFFFFF  0 0 10 <> <>
  110 41 -6.618884 6.033646 -1.332848 900 21 0.15000 0.15000 1 FFFFFF  0 0 10 <> <>
  111 41 -8.660028 6.491759 0.002809 900 21 0.15000 0.15000 1 FFFFFF  0 0 10 <> <>
  112 41 -9.309893 4.964139 1.844700 900 21 0.15000 0.15000 1 FFFFFF  0 0 10 <> <>
  113 41 -7.937315 2.988325 2.366583 900 21 0.15000 0.15000 1 FFFFFF  0 0 10 <> <>
  :::
 } 
 m_bond[130] { 
  # First column is bond index #
  i_m_from
  i_m_to
  i_m_order
  i_sd_original_parity
  :::
  1 1 4 1 1
  2 1 2 1 <>
  3 2 3 1 <>
  4 2 64 1 <>
  5 2 65 1 <>
  6 3 8 1 <>
  7 3 4 1 <>
  8 3 18 1 6
  9 4 1 1 1
  10 4 5 1 <>
  11 4 66 1 <>
  12 5 6 1 <>
  13 5 67 1 <>
  14 5 68 1 <>
  15 6 7 1 <>
  16 6 21 1 1
  17 6 69 1 <>
  18 7 16 1 <>
  19 7 8 1 <>
  20 7 22 1 1
  21 8 9 1 <>
  22 8 63 1 6
  23 9 10 1 <>
  24 9 23 1 6
  25 9 70 1 <>
  26 10 15 1 1
  27 10 11 1 <>
  28 10 26 1 <>
  29 11 12 1 <>
  30 11 71 1 <>
  31 11 72 1 <>
  32 12 13 1 <>
  33 12 27 1 6
  34 12 73 1 <>
  35 13 14 2 <>
  36 13 30 1 <>
  37 14 15 1 <>
  38 14 17 1 <>
  39 15 10 1 1
  40 15 31 1 <>
  41 15 32 1 <>
  42 16 17 1 <>
  43 16 33 2 <>
  44 17 34 1 1
  45 17 74 1 <>
  46 18 3 1 6
  47 18 19 1 <>
  48 19 20 2 <>
  49 19 37 1 <>
  50 21 6 1 1
  51 21 75 1 <>
  52 22 7 1 1
  53 22 76 1 <>
  54 22 77 1 <>
  55 22 78 1 <>
  56 23 9 1 6
  57 23 24 1 <>
  58 24 25 2 <>
  59 24 38 1 <>
  60 26 79 1 <>
  61 27 12 1 6
  62 27 28 1 <>
  63 28 44 1 <>
  64 28 29 2 <>
  65 30 80 1 <>
  66 30 81 1 <>
  67 30 82 1 <>
  68 31 83 1 <>
  69 31 84 1 <>
  70 31 85 1 <>
  71 32 86 1 <>
  72 32 87 1 <>
  73 32 88 1 <>
  74 34 17 1 1
  75 34 35 1 <>
  76 35 36 2 <>
  77 35 46 1 <>
  78 37 89 1 <>
  79 37 90 1 <>
  80 37 91 1 <>
  81 38 43 2 <>
  82 38 39 1 <>
  83 39 40 2 <>
  84 39 92 1 <>
  85 40 41 1 <>
  86 40 93 1 <>
  87 41 42 2 <>
  88 41 94 1 <>
  89 42 43 1 <>
  90 42 95 1 <>
  91 43 96 1 <>
  92 44 47 1 <>
  93 44 45 1 1
  94 44 97 1 <>
  95 45 44 1 1
  96 45 98 1 <>
  97 46 99 1 <>
  98 46 100 1 <>
  99 46 101 1 <>
  100 47 48 1 6
  101 47 51 1 <>
  102 47 102 1 <>
  103 48 47 1 6
  104 48 49 1 <>
  105 48 103 1 <>
  106 49 50 2 <>
  107 49 57 1 <>
  108 51 52 2 <>
  109 51 56 1 <>
  110 52 53 1 <>
  111 52 104 1 <>
  112 53 54 2 <>
  113 53 105 1 <>
  114 54 55 1 <>
  115 54 106 1 <>
  116 55 56 2 <>
  117 55 107 1 <>
  118 56 108 1 <>
  119 57 62 2 <>
  120 57 58 1 <>
  121 58 59 2 <>
  122 58 109 1 <>
  123 59 60 1 <>
  124 59 110 1 <>
  125 60 61 2 <>
  126 60 111 1 <>
  127 61 62 1 <>
  128 61 112 1 <>
  129 62 113 1 <>
  130 63 8 1 6
  :::
 } 
} 

f_m_ct { 
 s_m_title
 s_m_entry_id
 s_m_entry_name
 i_f3d_flags
 r_f3d_energy
 r_mmod_Potential_Energy-MMFF94s
 b_mmod_Minimization_Converged-MMFF94s
 r_mmod_RMS_Derivative-MMFF94s
 s_m_job_name
 s_m_Source_Path
 s_m_Source_File
 i_m_Source_File_Index
 i_mmod_Times_Found-MMFF94s
 r_mmod_Relative_Potential_Energy-MMFF94s
 i_mmod_Conformation-MMFF94s
 i_mmod_Serial_Number-MMFF94s
 s_m_subgroup_title
 s_m_subgroupid
 b_m_subgroup_collapsed
 i_m_ct_format
 :::
 Taxol 
  71 
  entry 
  0
  0
  827.83056640625
  1
  0.0495574288070202
  mmod_csearch_10-EpiTaxol 
  /Users/rgil/Documents/Schrodinger/mmod_confelim_10 
  mmod_confelim_10.mae 
  15
  72
  10.7620849609375
  15
  1
  mmod_confelim_10 
  mmod_confelim_10 
  0
  2
 m_depend[8] { 
  # First column is dependency index #
  i_m_depend_dependency
  s_m_depend_property
  :::
  1 20 r_mmod_Potential_Energy-MMFF94s 
  2 20 b_mmod_Minimization_Converged-MMFF94s 
  3 20 r_mmod_RMS_Derivative-MMFF94s 
  4 30 s_m_job_name 
  5 20 i_mmod_Times_Found-MMFF94s 
  6 20 r_mmod_Relative_Potential_Energy-MMFF94s 
  7 20 i_mmod_Conformation-MMFF94s 
  8 10 i_mmod_Serial_Number-MMFF94s 
  :::
 } 
 m_atom[113] { 
  # First column is atom index #
  i_m_mmod_type
  r_m_x_coord
  r_m_y_coord
  r_m_z_coord
  i_m_residue_number
  i_m_color
  r_m_charge1
  r_m_charge2
  i_m_atomic_number
  s_m_color_rgb
  i_m_Hcount
  i_m_atom_chirality
  i_m_bond_stereo
  i_sd_original_parity
  b_st_NoSrcChirality
  :::
  1 16 2.687836 -2.764244 2.779920 900 70 -0.51580 -0.51580 8 FF2F2F  0 0 10 <> <>
  2 3 2.278936 -1.390058 2.861527 900 2 0.25790 0.25790 6 A0A0A0  2 0 10 <> <>
  3 3 1.134446 -1.586754 1.819821 900 2 0.25790 0.25790 6 A0A0A0  0 2 10 2 1
  4 3 1.555000 -3.102447 1.943937 900 2 0.25790 0.25790 6 A0A0A0  1 1 10 1 1
  5 3 2.019349 -3.911450 0.743119 900 2 0.00000 0.00000 6 A0A0A0  2 0 10 <> <>
  6 3 1.791459 -3.177518 -0.571403 900 2 0.28000 0.28000 6 A0A0A0  1 1 10 1 1
  7 3 2.200226 -1.677566 -0.563303 900 2 0.06100 0.06100 6 A0A0A0  0 2 10 2 1
  8 3 1.259066 -0.866469 0.424116 900 2 0.00000 0.00000 6 A0A0A0  1 1 10 2 1
  9 3 1.551877 0.685373 0.577760 900 2 0.28000 0.28000 6 A0A0A0  1 2 10 1 1
  10 3 0.710418 1.726914 -0.321014 900 2 0.28000 0.28000 6 A0A0A0  0 2 10 2 1
  11 3 -0.785892 1.768445 0.114514 900 2 0.00000 0.00000 6 A0A0A0  2 0 10 <> <>
  12 3 -1.803458 1.094395 -0.825001 900 2 0.41820 0.41820 6 A0A0A0  1 2 10 1 1
  13 2 -1.179294 0.054667 -1.741716 900 2 -0.27640 -0.27640 6 A0A0A0  0 0 11 <> <>
  14 2 0.110703 0.188812 -2.162528 900 2 -0.27640 -0.27640 6 A0A0A0  0 0 11 <> <>
  15 3 0.858776 1.507299 -1.861933 900 2 0.13820 0.13820 6 A0A0A0  0 0 10 <> <>
  16 2 2.171474 -1.289775 -2.083251 900 2 0.44800 0.44800 6 A0A0A0  0 0 10 <> <>
  17 3 0.852102 -0.949750 -2.824339 900 2 0.47920 0.47920 6 A0A0A0  1 1 10 2 1
  18 16 -0.178456 -1.276875 2.395727 900 70 -0.40790 -0.40790 8 FF2F2F  0 0 10 <> <>
  19 2 -1.220016 -2.049871 1.976748 900 2 0.65900 0.65900 6 A0A0A0  0 0 10 <> <>
  20 15 -1.143118 -2.899364 1.099164 900 70 -0.57000 -0.57000 8 FF2F2F  0 0 10 <> <>
  21 16 0.431928 -3.311139 -0.986611 900 70 -0.68000 -0.68000 8 FF2F2F  1 0 10 <> <>
  22 3 3.699022 -1.564590 -0.157587 900 2 0.00000 0.00000 6 A0A0A0  3 0 10 <> <>
  23 16 1.321466 1.075445 1.967937 900 70 -0.43000 -0.43000 8 FF2F2F  0 0 10 <> <>
  24 2 2.129980 2.035647 2.488273 900 2 0.63380 0.63380 6 A0A0A0  0 0 10 <> <>
  25 15 3.056663 2.563265 1.891586 900 70 -0.57000 -0.57000 8 FF2F2F  0 0 10 <> <>
  26 16 1.196130 3.063103 -0.034608 900 70 -0.68000 -0.68000 8 FF2F2F  1 0 10 <> <>
  27 16 -2.818117 0.477957 -0.002259 900 70 -0.43000 -0.43000 8 FF2F2F  0 0 10 <> <>
  28 2 -3.850819 1.301151 0.363038 900 2 0.65900 0.65900 6 A0A0A0  0 0 10 <> <>
  29 15 -3.894058 2.499352 0.114503 900 70 -0.57000 -0.57000 8 FF2F2F  0 0 10 <> <>
  30 3 -2.097348 -1.081495 -2.129552 900 2 0.13820 0.13820 6 A0A0A0  3 0 10 <> <>
  31 3 0.207506 2.656086 -2.699088 900 2 0.00000 0.00000 6 A0A0A0  3 0 10 <> <>
  32 3 2.353269 1.623789 -2.277426 900 2 0.00000 0.00000 6 A0A0A0  3 0 10 <> <>
  33 15 3.221042 -1.347790 -2.744762 900 70 -0.57000 -0.57000 8 FF2F2F  0 0 10 <> <>
  34 16 1.077916 -0.535577 -4.184433 900 70 -0.43000 -0.43000 8 FF2F2F  0 0 10 <> <>
  35 2 1.350464 -1.400644 -5.188008 900 2 0.65900 0.65900 6 A0A0A0  0 0 10 <> <>
  36 15 1.638074 -0.984824 -6.308419 900 70 -0.57000 -0.57000 8 FF2F2F  0 0 10 <> <>
  37 3 -2.441748 -1.763116 2.789341 900 2 0.06100 0.06100 6 A0A0A0  3 0 10 <> <>
  38 2 1.752665 2.348564 3.890997 900 2 0.08620 0.08620 6 A0A0A0  0 0 10 <> <>
  39 2 0.599405 1.825751 4.492640 900 2 -0.15000 -0.15000 6 A0A0A0  1 0 10 <> <>
  40 2 0.293393 2.148040 5.816987 900 2 -0.15000 -0.15000 6 A0A0A0  1 0 10 <> <>
  41 2 1.132251 2.993522 6.542891 900 2 -0.15000 -0.15000 6 A0A0A0  1 0 10 <> <>
  42 2 2.277956 3.521331 5.948473 900 2 -0.15000 -0.15000 6 A0A0A0  1 0 10 <> <>
  43 2 2.588350 3.201294 4.625247 900 2 -0.15000 -0.15000 6 A0A0A0  1 0 10 <> <>
  44 3 -4.918907 0.521408 1.145579 900 2 0.34100 0.34100 6 A0A0A0  1 1 10 2 1
  45 16 -5.095313 -0.796743 0.611459 900 70 -0.68000 -0.68000 8 FF2F2F  1 0 10 <> <>
  46 3 1.232242 -2.870874 -4.909402 900 2 0.06100 0.06100 6 A0A0A0  3 0 10 <> <>
  47 3 -6.244728 1.350524 1.193647 900 2 0.44360 0.44360 6 A0A0A0  1 2 10 1 1
  48 25 -7.467268 0.544494 1.276564 900 43 -0.73010 -0.73010 7 5757FF  1 0 10 <> <>
  49 2 -7.951490 -0.150318 0.191897 900 2 0.54380 0.54380 6 A0A0A0  0 0 10 <> <>
  50 15 -7.304533 -0.260936 -0.847040 900 70 -0.57000 -0.57000 8 FF2F2F  0 0 10 <> <>
  51 2 -6.234592 2.343163 2.352101 900 2 -0.14350 -0.14350 6 A0A0A0  0 0 10 <> <>
  52 2 -6.226462 3.723139 2.096684 900 2 -0.15000 -0.15000 6 A0A0A0  1 0 10 <> <>
  53 2 -6.215393 4.641191 3.148690 900 2 -0.15000 -0.15000 6 A0A0A0  1 0 10 <> <>
  54 2 -6.215533 4.193053 4.468107 900 2 -0.15000 -0.15000 6 A0A0A0  1 0 10 <> <>
  55 2 -6.226125 2.826539 4.738982 900 2 -0.15000 -0.15000 6 A0A0A0  1 0 10 <> <>
  56 2 -6.235149 1.906216 3.689381 900 2 -0.15000 -0.15000 6 A0A0A0  1 0 10 <> <>
  57 2 -9.274600 -0.813509 0.348176 900 2 0.08620 0.08620 6 A0A0A0  0 0 10 <> <>
  58 2 -9.542798 -1.951884 -0.423478 900 2 -0.15000 -0.15000 6 A0A0A0  1 0 10 <> <>
  59 2 -10.773159 -2.602709 -0.311240 900 2 -0.15000 -0.15000 6 A0A0A0  1 0 10 <> <>
  60 2 -11.742857 -2.113893 0.563851 900 2 -0.15000 -0.15000 6 A0A0A0  1 0 10 <> <>
  61 2 -11.488408 -0.971136 1.322516 900 2 -0.15000 -0.15000 6 A0A0A0  1 0 10 <> <>
  62 2 -10.258269 -0.316958 1.214403 900 2 -0.15000 -0.15000 6 A0A0A0  1 0 10 <> <>
  63 41 0.257872 -0.949983 0.011277 900 21 0.00000 0.00000 1 FFFFFF  0 0 10 <> <>
  64 41 3.094875 -0.715645 2.591866 900 21 0.00000 0.00000 1 FFFFFF  0 0 10 <> <>
  65 41 1.946245 -1.142677 3.875450 900 21 0.00000 0.00000 1 FFFFFF  0 0 10 <> <>
  66 41 0.859451 -3.703003 2.546167 900 21 0.00000 0.00000 1 FFFFFF  0 0 10 <> <>
  67 41 1.483312 -4.868600 0.725666 900 21 0.00000 0.00000 1 FFFFFF  0 0 10 <> <>
  68 41 3.083429 -4.158663 0.843126 900 21 0.00000 0.00000 1 FFFFFF  0 0 10 <> <>
  69 41 2.369659 -3.707831 -1.339560 900 21 0.00000 0.00000 1 FFFFFF  0 0 10 <> <>
  70 41 2.614972 0.840342 0.383663 900 21 0.00000 0.00000 1 FFFFFF  0 0 10 <> <>
  71 41 -1.104000 2.814095 0.235233 900 21 0.00000 0.00000 1 FFFFFF  0 0 10 <> <>
  72 41 -0.898310 1.352128 1.123210 900 21 0.00000 0.00000 1 FFFFFF  0 0 10 <> <>
  73 41 -2.292710 1.828666 -1.474921 900 21 0.00000 0.00000 1 FFFFFF  0 0 10 <> <>
  74 41 0.257579 -1.859951 -2.834790 900 21 0.00000 0.00000 1 FFFFFF  0 0 10 <> <>
  75 42 -0.164471 -3.383176 -0.206582 900 21 0.40000 0.40000 1 FFFFFF  0 0 10 <> <>
  76 41 3.900788 -1.823142 0.878160 900 21 0.00000 0.00000 1 FFFFFF  0 0 10 <> <>
  77 41 4.320851 -2.244433 -0.754492 900 21 0.00000 0.00000 1 FFFFFF  0 0 10 <> <>
  78 41 4.092970 -0.557582 -0.324794 900 21 0.00000 0.00000 1 FFFFFF  0 0 10 <> <>
  79 42 2.137910 3.022876 0.231094 900 21 0.40000 0.40000 1 FFFFFF  0 0 10 <> <>
  80 41 -3.099807 -0.697547 -2.350741 900 21 0.00000 0.00000 1 FFFFFF  0 0 10 <> <>
  81 41 -1.777247 -1.601974 -3.035576 900 21 0.00000 0.00000 1 FFFFFF  0 0 10 <> <>
  82 41 -2.175699 -1.807822 -1.315625 900 21 0.00000 0.00000 1 FFFFFF  0 0 10 <> <>
  83 41 -0.839984 2.848633 -2.471497 900 21 0.00000 0.00000 1 FFFFFF  0 0 10 <> <>
  84 41 0.726185 3.609955 -2.543895 900 21 0.00000 0.00000 1 FFFFFF  0 0 10 <> <>
  85 41 0.262993 2.428308 -3.771142 900 21 0.00000 0.00000 1 FFFFFF  0 0 10 <> <>
  86 41 2.499215 1.397360 -3.338828 900 21 0.00000 0.00000 1 FFFFFF  0 0 10 <> <>
  87 41 2.726055 2.645062 -2.127042 900 21 0.00000 0.00000 1 FFFFFF  0 0 10 <> <>
  88 41 3.023974 0.991158 -1.700635 900 21 0.00000 0.00000 1 FFFFFF  0 0 10 <> <>
  89 41 -2.559647 -0.684217 2.915239 900 21 0.00000 0.00000 1 FFFFFF  0 0 10 <> <>
  90 41 -3.321565 -2.148597 2.268598 900 21 0.00000 0.00000 1 FFFFFF  0 0 10 <> <>
  91 41 -2.355197 -2.248610 3.764087 900 21 0.00000 0.00000 1 FFFFFF  0 0 10 <> <>
  92 41 -0.074050 1.172292 3.945005 900 21 0.15000 0.15000 1 FFFFFF  0 0 10 <> <>
  93 41 -0.602019 1.743360 6.283402 900 21 0.15000 0.15000 1 FFFFFF  0 0 10 <> <>
  94 41 0.890702 3.244788 7.573412 900 21 0.15000 0.15000 1 FFFFFF  0 0 10 <> <>
  95 41 2.928616 4.183509 6.515194 900 21 0.15000 0.15000 1 FFFFFF  0 0 10 <> <>
  96 41 3.484441 3.621137 4.171978 900 21 0.15000 0.15000 1 FFFFFF  0 0 10 <> <>
  97 41 -4.520038 0.382696 2.155162 900 21 0.00000 0.00000 1 FFFFFF  0 0 10 <> <>
  98 42 -5.663052 -0.703473 -0.184946 900 21 0.40000 0.40000 1 FFFFFF  0 0 10 <> <>
  99 41 1.916003 -3.184234 -4.119687 900 21 0.00000 0.00000 1 FFFFFF  0 0 10 <> <>
  100 41 0.198400 -3.127835 -4.667027 900 21 0.00000 0.00000 1 FFFFFF  0 0 10 <> <>
  101 41 1.507116 -3.423429 -5.814062 900 21 0.00000 0.00000 1 FFFFFF  0 0 10 <> <>
  102 41 -6.343315 1.907239 0.251734 900 21 0.00000 0.00000 1 FFFFFF  0 0 10 <> <>
  103 43 -7.973163 0.530638 2.151698 900 21 0.37000 0.37000 1 FFFFFF  0 0 10 <> <>
  104 41 -6.218456 4.095985 1.073572 900 21 0.15000 0.15000 1 FFFFFF  0 0 10 <> <>
  105 41 -6.204422 5.707857 2.937483 900 21 0.15000 0.15000 1 FFFFFF  0 0 10 <> <>
  106 41 -6.206799 4.910072 5.285383 900 21 0.15000 0.15000 1 FFFFFF  0 0 10 <> <>
  107 41 -6.226882 2.478545 5.769232 900 21 0.15000 0.15000 1 FFFFFF  0 0 10 <> <>
  108 41 -6.242873 0.843719 3.926127 900 21 0.15000 0.15000 1 FFFFFF  0 0 10 <> <>
  109 41 -8.793311 -2.337911 -1.111288 900 21 0.15000 0.15000 1 FFFFFF  0 0 10 <> <>
  110 41 -10.975994 -3.488749 -0.908168 900 21 0.15000 0.15000 1 FFFFFF  0 0 10 <> <>
  111 41 -12.702177 -2.619564 0.648524 900 21 0.15000 0.15000 1 FFFFFF  0 0 10 <> <>
  112 41 -12.253374 -0.584472 1.992259 900 21 0.15000 0.15000 1 FFFFFF  0 0 10 <> <>
  113 41 -10.099990 0.589688 1.791181 900 21 0.15000 0.15000 1 FFFFFF  0 0 10 <> <>
  :::
 } 
 m_bond[130] { 
  # First column is bond index #
  i_m_from
  i_m_to
  i_m_order
  i_sd_original_parity
  :::
  1 1 4 1 1
  2 1 2 1 <>
  3 2 3 1 <>
  4 2 64 1 <>
  5 2 65 1 <>
  6 3 8 1 <>
  7 3 4 1 <>
  8 3 18 1 6
  9 4 1 1 1
  10 4 5 1 <>
  11 4 66 1 <>
  12 5 6 1 <>
  13 5 67 1 <>
  14 5 68 1 <>
  15 6 7 1 <>
  16 6 21 1 1
  17 6 69 1 <>
  18 7 16 1 <>
  19 7 8 1 <>
  20 7 22 1 1
  21 8 9 1 <>
  22 8 63 1 6
  23 9 10 1 <>
  24 9 23 1 6
  25 9 70 1 <>
  26 10 15 1 1
  27 10 11 1 <>
  28 10 26 1 <>
  29 11 12 1 <>
  30 11 71 1 <>
  31 11 72 1 <>
  32 12 13 1 <>
  33 12 27 1 6
  34 12 73 1 <>
  35 13 14 2 <>
  36 13 30 1 <>
  37 14 15 1 <>
  38 14 17 1 <>
  39 15 10 1 1
  40 15 31 1 <>
  41 15 32 1 <>
  42 16 17 1 <>
  43 16 33 2 <>
  44 17 34 1 1
  45 17 74 1 <>
  46 18 3 1 6
  47 18 19 1 <>
  48 19 20 2 <>
  49 19 37 1 <>
  50 21 6 1 1
  51 21 75 1 <>
  52 22 7 1 1
  53 22 76 1 <>
  54 22 77 1 <>
  55 22 78 1 <>
  56 23 9 1 6
  57 23 24 1 <>
  58 24 25 2 <>
  59 24 38 1 <>
  60 26 79 1 <>
  61 27 12 1 6
  62 27 28 1 <>
  63 28 44 1 <>
  64 28 29 2 <>
  65 30 80 1 <>
  66 30 81 1 <>
  67 30 82 1 <>
  68 31 83 1 <>
  69 31 84 1 <>
  70 31 85 1 <>
  71 32 86 1 <>
  72 32 87 1 <>
  73 32 88 1 <>
  74 34 17 1 1
  75 34 35 1 <>
  76 35 36 2 <>
  77 35 46 1 <>
  78 37 89 1 <>
  79 37 90 1 <>
  80 37 91 1 <>
  81 38 43 2 <>
  82 38 39 1 <>
  83 39 40 2 <>
  84 39 92 1 <>
  85 40 41 1 <>
  86 40 93 1 <>
  87 41 42 2 <>
  88 41 94 1 <>
  89 42 43 1 <>
  90 42 95 1 <>
  91 43 96 1 <>
  92 44 47 1 <>
  93 44 45 1 1
  94 44 97 1 <>
  95 45 44 1 1
  96 45 98 1 <>
  97 46 99 1 <>
  98 46 100 1 <>
  99 46 101 1 <>
  100 47 48 1 6
  101 47 51 1 <>
  102 47 102 1 <>
  103 48 47 1 6
  104 48 49 1 <>
  105 48 103 1 <>
  106 49 50 2 <>
  107 49 57 1 <>
  108 51 52 2 <>
  109 51 56 1 <>
  110 52 53 1 <>
  111 52 104 1 <>
  112 53 54 2 <>
  113 53 105 1 <>
  114 54 55 1 <>
  115 54 106 1 <>
  116 55 56 2 <>
  117 55 107 1 <>
  118 56 108 1 <>
  119 57 62 2 <>
  120 57 58 1 <>
  121 58 59 2 <>
  122 58 109 1 <>
  123 59 60 1 <>
  124 59 110 1 <>
  125 60 61 2 <>
  126 60 111 1 <>
  127 61 62 1 <>
  128 61 112 1 <>
  129 62 113 1 <>
  130 63 8 1 6
  :::
 } 
} 

f_m_ct { 
 s_m_title
 s_m_entry_id
 s_m_entry_name
 i_f3d_flags
 r_f3d_energy
 r_mmod_Potential_Energy-MMFF94s
 b_mmod_Minimization_Converged-MMFF94s
 r_mmod_RMS_Derivative-MMFF94s
 s_m_job_name
 s_m_Source_Path
 s_m_Source_File
 i_m_Source_File_Index
 i_mmod_Times_Found-MMFF94s
 r_mmod_Relative_Potential_Energy-MMFF94s
 i_mmod_Conformation-MMFF94s
 i_mmod_Serial_Number-MMFF94s
 s_m_subgroup_title
 s_m_subgroupid
 b_m_subgroup_collapsed
 i_m_ct_format
 :::
 Taxol 
  72 
  entry 
  0
  0
  828.706359863281
  1
  0.0451576188206673
  mmod_csearch_10-EpiTaxol 
  /Users/rgil/Documents/Schrodinger/mmod_confelim_10 
  mmod_confelim_10.mae 
  16
  132
  11.6378784179688
  16
  1
  mmod_confelim_10 
  mmod_confelim_10 
  0
  2
 m_depend[8] { 
  # First column is dependency index #
  i_m_depend_dependency
  s_m_depend_property
  :::
  1 20 r_mmod_Potential_Energy-MMFF94s 
  2 20 b_mmod_Minimization_Converged-MMFF94s 
  3 20 r_mmod_RMS_Derivative-MMFF94s 
  4 30 s_m_job_name 
  5 20 i_mmod_Times_Found-MMFF94s 
  6 20 r_mmod_Relative_Potential_Energy-MMFF94s 
  7 20 i_mmod_Conformation-MMFF94s 
  8 10 i_mmod_Serial_Number-MMFF94s 
  :::
 } 
 m_atom[113] { 
  # First column is atom index #
  i_m_mmod_type
  r_m_x_coord
  r_m_y_coord
  r_m_z_coord
  i_m_residue_number
  i_m_color
  r_m_charge1
  r_m_charge2
  i_m_atomic_number
  s_m_color_rgb
  i_m_Hcount
  i_m_atom_chirality
  i_m_bond_stereo
  i_sd_original_parity
  b_st_NoSrcChirality
  :::
  1 16 2.890621 -2.530346 2.745060 900 70 -0.51580 -0.51580 8 FF2F2F  0 0 10 <> <>
  2 3 2.605588 -1.125343 2.673261 900 2 0.25790 0.25790 6 A0A0A0  2 0 10 <> <>
  3 3 1.264086 -1.351706 1.912178 900 2 0.25790 0.25790 6 A0A0A0  0 2 10 2 1
  4 3 1.612644 -2.872154 2.158832 900 2 0.25790 0.25790 6 A0A0A0  1 1 10 1 1
  5 3 1.813614 -3.850606 1.012720 900 2 0.00000 0.00000 6 A0A0A0  2 0 10 <> <>
  6 3 1.363588 -3.271688 -0.321048 900 2 0.28000 0.28000 6 A0A0A0  1 1 10 1 1
  7 3 1.835110 -1.814366 -0.593931 900 2 0.06100 0.06100 6 A0A0A0  0 2 10 2 1
  8 3 1.135279 -0.824666 0.432719 900 2 0.00000 0.00000 6 A0A0A0  1 1 10 2 1
  9 3 1.495998 0.715412 0.310568 900 2 0.28000 0.28000 6 A0A0A0  1 2 10 1 1
  10 3 0.525425 1.662581 -0.553982 900 2 0.28000 0.28000 6 A0A0A0  0 2 10 2 1
  11 3 -0.865513 1.850086 0.126243 900 2 0.00000 0.00000 6 A0A0A0  2 0 10 <> <>
  12 3 -2.061968 1.109807 -0.508374 900 2 0.41820 0.41820 6 A0A0A0  1 2 10 1 1
  13 2 -1.645141 -0.067732 -1.376372 900 2 -0.27640 -0.27640 6 A0A0A0  0 0 11 <> <>
  14 2 -0.450260 -0.059038 -2.032141 900 2 -0.27640 -0.27640 6 A0A0A0  0 0 11 <> <>
  15 3 0.381545 1.241751 -2.051677 900 2 0.13820 0.13820 6 A0A0A0  0 0 10 <> <>
  16 2 1.540346 -1.625017 -2.124069 900 2 0.44800 0.44800 6 A0A0A0  0 0 10 <> <>
  17 3 0.120582 -1.308873 -2.657857 900 2 0.47920 0.47920 6 A0A0A0  1 1 10 2 1
  18 16 0.118154 -0.866548 2.689113 900 70 -0.40790 -0.40790 8 FF2F2F  0 0 10 <> <>
  19 2 -1.024533 -1.605558 2.605834 900 2 0.65900 0.65900 6 A0A0A0  0 0 10 <> <>
  20 15 -1.190340 -2.538661 1.831557 900 70 -0.57000 -0.57000 8 FF2F2F  0 0 10 <> <>
  21 16 -0.056695 -3.360584 -0.443451 900 70 -0.68000 -0.68000 8 FF2F2F  1 0 10 <> <>
  22 3 3.387055 -1.754256 -0.487042 900 2 0.00000 0.00000 6 A0A0A0  3 0 10 <> <>
  23 16 1.508896 1.320960 1.646034 900 70 -0.43000 -0.43000 8 FF2F2F  0 0 10 <> <>
  24 2 2.605181 2.024006 2.031744 900 2 0.63380 0.63380 6 A0A0A0  0 0 10 <> <>
  25 15 3.626996 2.159083 1.381419 900 70 -0.57000 -0.57000 8 FF2F2F  0 0 10 <> <>
  26 16 1.140942 2.975064 -0.552459 900 70 -0.68000 -0.68000 8 FF2F2F  1 0 10 <> <>
  27 16 -2.922480 0.646752 0.554825 900 70 -0.43000 -0.43000 8 FF2F2F  0 0 10 <> <>
  28 2 -3.767850 1.591518 1.071062 900 2 0.65900 0.65900 6 A0A0A0  0 0 10 <> <>
  29 15 -3.707706 2.789702 0.819513 900 70 -0.57000 -0.57000 8 FF2F2F  0 0 10 <> <>
  30 3 -2.651755 -1.192917 -1.445419 900 2 0.13820 0.13820 6 A0A0A0  3 0 10 <> <>
  31 3 -0.379391 2.309277 -2.904204 900 2 0.00000 0.00000 6 A0A0A0  3 0 10 <> <>
  32 3 1.775919 1.222204 -2.742322 900 2 0.00000 0.00000 6 A0A0A0  3 0 10 <> <>
  33 15 2.444358 -1.835719 -2.949485 900 70 -0.57000 -0.57000 8 FF2F2F  0 0 10 <> <>
  34 16 0.103582 -1.082372 -4.079461 900 70 -0.43000 -0.43000 8 FF2F2F  0 0 10 <> <>
  35 2 0.147562 -2.079620 -4.991794 900 2 0.65900 0.65900 6 A0A0A0  0 0 10 <> <>
  36 15 0.227554 -1.823940 -6.191521 900 70 -0.57000 -0.57000 8 FF2F2F  0 0 10 <> <>
  37 3 -2.012428 -1.143685 3.629220 900 2 0.06100 0.06100 6 A0A0A0  3 0 10 <> <>
  38 2 2.401158 2.610812 3.383622 900 2 0.08620 0.08620 6 A0A0A0  0 0 10 <> <>
  39 2 1.208514 2.449175 4.103387 900 2 -0.15000 -0.15000 6 A0A0A0  1 0 10 <> <>
  40 2 1.072415 3.020091 5.371098 900 2 -0.15000 -0.15000 6 A0A0A0  1 0 10 <> <>
  41 2 2.122046 3.753144 5.924330 900 2 -0.15000 -0.15000 6 A0A0A0  1 0 10 <> <>
  42 2 3.310354 3.918823 5.213918 900 2 -0.15000 -0.15000 6 A0A0A0  1 0 10 <> <>
  43 2 3.450943 3.349962 3.946557 900 2 -0.15000 -0.15000 6 A0A0A0  1 0 10 <> <>
  44 3 -4.754810 0.965481 2.068464 900 2 0.34100 0.34100 6 A0A0A0  1 1 10 2 1
  45 16 -4.792236 -0.465746 2.048169 900 70 -0.68000 -0.68000 8 FF2F2F  1 0 10 <> <>
  46 3 0.035345 -3.494458 -4.503258 900 2 0.06100 0.06100 6 A0A0A0  3 0 10 <> <>
  47 3 -6.175327 1.590010 1.899242 900 2 0.44360 0.44360 6 A0A0A0  1 2 10 1 1
  48 25 -7.131289 0.794995 1.119113 900 43 -0.73010 -0.73010 7 5757FF  1 0 10 <> <>
  49 2 -6.875235 0.351047 -0.153740 900 2 0.54380 0.54380 6 A0A0A0  0 0 10 <> <>
  50 15 -5.776408 0.479345 -0.681838 900 70 -0.57000 -0.57000 8 FF2F2F  0 0 10 <> <>
  51 2 -6.803738 1.878078 3.260228 900 2 -0.14350 -0.14350 6 A0A0A0  0 0 10 <> <>
  52 2 -7.177410 3.187265 3.602232 900 2 -0.15000 -0.15000 6 A0A0A0  1 0 10 <> <>
  53 2 -7.762941 3.456566 4.840924 900 2 -0.15000 -0.15000 6 A0A0A0  1 0 10 <> <>
  54 2 -7.985014 2.422950 5.749250 900 2 -0.15000 -0.15000 6 A0A0A0  1 0 10 <> <>
  55 2 -7.623962 1.117665 5.421261 900 2 -0.15000 -0.15000 6 A0A0A0  1 0 10 <> <>
  56 2 -7.038724 0.844926 4.183951 900 2 -0.15000 -0.15000 6 A0A0A0  1 0 10 <> <>
  57 2 -7.992105 -0.313999 -0.877758 900 2 0.08620 0.08620 6 A0A0A0  0 0 10 <> <>
  58 2 -7.990678 -0.270465 -2.278493 900 2 -0.15000 -0.15000 6 A0A0A0  1 0 10 <> <>
  59 2 -9.014771 -0.885048 -3.001490 900 2 -0.15000 -0.15000 6 A0A0A0  1 0 10 <> <>
  60 2 -10.038027 -1.552686 -2.329238 900 2 -0.15000 -0.15000 6 A0A0A0  1 0 10 <> <>
  61 2 -10.036668 -1.613181 -0.935353 900 2 -0.15000 -0.15000 6 A0A0A0  1 0 10 <> <>
  62 2 -9.014437 -0.998701 -0.207089 900 2 -0.15000 -0.15000 6 A0A0A0  1 0 10 <> <>
  63 41 0.069611 -0.900523 0.233289 900 21 0.00000 0.00000 1 FFFFFF  0 0 10 <> <>
  64 41 3.397182 -0.586749 2.149353 900 21 0.00000 0.00000 1 FFFFFF  0 0 10 <> <>
  65 41 2.502496 -0.699013 3.676978 900 21 0.00000 0.00000 1 FFFFFF  0 0 10 <> <>
  66 41 0.999781 -3.342553 2.939736 900 21 0.00000 0.00000 1 FFFFFF  0 0 10 <> <>
  67 41 1.251614 -4.769394 1.222001 900 21 0.00000 0.00000 1 FFFFFF  0 0 10 <> <>
  68 41 2.867947 -4.145802 0.945923 900 21 0.00000 0.00000 1 FFFFFF  0 0 10 <> <>
  69 41 1.753071 -3.932999 -1.106224 900 21 0.00000 0.00000 1 FFFFFF  0 0 10 <> <>
  70 41 2.504423 0.801908 -0.096763 900 21 0.00000 0.00000 1 FFFFFF  0 0 10 <> <>
  71 41 -1.118508 2.919932 0.135536 900 21 0.00000 0.00000 1 FFFFFF  0 0 10 <> <>
  72 41 -0.806482 1.591056 1.190233 900 21 0.00000 0.00000 1 FFFFFF  0 0 10 <> <>
  73 41 -2.654072 1.780437 -1.142464 900 21 0.00000 0.00000 1 FFFFFF  0 0 10 <> <>
  74 41 -0.490334 -2.181140 -2.439966 900 21 0.00000 0.00000 1 FFFFFF  0 0 10 <> <>
  75 42 -0.489978 -3.267801 0.435563 900 21 0.40000 0.40000 1 FFFFFF  0 0 10 <> <>
  76 41 3.772418 -1.932525 0.512954 900 21 0.00000 0.00000 1 FFFFFF  0 0 10 <> <>
  77 41 3.856735 -2.522267 -1.115268 900 21 0.00000 0.00000 1 FFFFFF  0 0 10 <> <>
  78 41 3.781380 -0.791122 -0.824646 900 21 0.00000 0.00000 1 FFFFFF  0 0 10 <> <>
  79 42 1.158295 3.303705 0.362911 900 21 0.40000 0.40000 1 FFFFFF  0 0 10 <> <>
  80 41 -3.659845 -0.786558 -1.572678 900 21 0.00000 0.00000 1 FFFFFF  0 0 10 <> <>
  81 41 -2.499992 -1.858378 -2.298480 900 21 0.00000 0.00000 1 FFFFFF  0 0 10 <> <>
  82 41 -2.628431 -1.788615 -0.528432 900 21 0.00000 0.00000 1 FFFFFF  0 0 10 <> <>
  83 41 -1.364993 2.576542 -2.525061 900 21 0.00000 0.00000 1 FFFFFF  0 0 10 <> <>
  84 41 0.182611 3.249135 -2.965212 900 21 0.00000 0.00000 1 FFFFFF  0 0 10 <> <>
  85 41 -0.521772 1.949671 -3.931174 900 21 0.00000 0.00000 1 FFFFFF  0 0 10 <> <>
  86 41 1.714067 0.857955 -3.773187 900 21 0.00000 0.00000 1 FFFFFF  0 0 10 <> <>
  87 41 2.202434 2.231937 -2.798478 900 21 0.00000 0.00000 1 FFFFFF  0 0 10 <> <>
  88 41 2.522069 0.629126 -2.218132 900 21 0.00000 0.00000 1 FFFFFF  0 0 10 <> <>
  89 41 -2.233174 -0.084824 3.479467 900 21 0.00000 0.00000 1 FFFFFF  0 0 10 <> <>
  90 41 -2.935623 -1.719451 3.527848 900 21 0.00000 0.00000 1 FFFFFF  0 0 10 <> <>
  91 41 -1.607973 -1.309877 4.630865 900 21 0.00000 0.00000 1 FFFFFF  0 0 10 <> <>
  92 41 0.375712 1.882363 3.696473 900 21 0.15000 0.15000 1 FFFFFF  0 0 10 <> <>
  93 41 0.147481 2.894153 5.929576 900 21 0.15000 0.15000 1 FFFFFF  0 0 10 <> <>
  94 41 2.013832 4.196955 6.911696 900 21 0.15000 0.15000 1 FFFFFF  0 0 10 <> <>
  95 41 4.127571 4.491222 5.647149 900 21 0.15000 0.15000 1 FFFFFF  0 0 10 <> <>
  96 41 4.384015 3.486761 3.402541 900 21 0.15000 0.15000 1 FFFFFF  0 0 10 <> <>
  97 41 -4.339220 1.239976 3.046688 900 21 0.00000 0.00000 1 FFFFFF  0 0 10 <> <>
  98 42 -4.996006 -0.698887 1.120209 900 21 0.40000 0.40000 1 FFFFFF  0 0 10 <> <>
  99 41 0.845149 -3.745600 -3.817294 900 21 0.00000 0.00000 1 FFFFFF  0 0 10 <> <>
  100 41 -0.942136 -3.659563 -4.044009 900 21 0.00000 0.00000 1 FFFFFF  0 0 10 <> <>
  101 41 0.116246 -4.170223 -5.361227 900 21 0.00000 0.00000 1 FFFFFF  0 0 10 <> <>
  102 41 -6.094401 2.544240 1.364193 900 21 0.00000 0.00000 1 FFFFFF  0 0 10 <> <>
  103 43 -8.076852 0.750665 1.477333 900 21 0.37000 0.37000 1 FFFFFF  0 0 10 <> <>
  104 41 -7.017003 4.009911 2.907573 900 21 0.15000 0.15000 1 FFFFFF  0 0 10 <> <>
  105 41 -8.047835 4.474247 5.097440 900 21 0.15000 0.15000 1 FFFFFF  0 0 10 <> <>
  106 41 -8.441428 2.635040 6.713030 900 21 0.15000 0.15000 1 FFFFFF  0 0 10 <> <>
  107 41 -7.798996 0.311409 6.129508 900 21 0.15000 0.15000 1 FFFFFF  0 0 10 <> <>
  108 41 -6.764578 -0.181484 3.943590 900 21 0.15000 0.15000 1 FFFFFF  0 0 10 <> <>
  109 41 -7.194482 0.246058 -2.810890 900 21 0.15000 0.15000 1 FFFFFF  0 0 10 <> <>
  110 41 -9.013216 -0.844867 -4.088217 900 21 0.15000 0.15000 1 FFFFFF  0 0 10 <> <>
  111 41 -10.834397 -2.033495 -2.893021 900 21 0.15000 0.15000 1 FFFFFF  0 0 10 <> <>
  112 41 -10.829430 -2.147330 -0.416211 900 21 0.15000 0.15000 1 FFFFFF  0 0 10 <> <>
  113 41 -9.021446 -1.089737 0.875168 900 21 0.15000 0.15000 1 FFFFFF  0 0 10 <> <>
  :::
 } 
 m_bond[130] { 
  # First column is bond index #
  i_m_from
  i_m_to
  i_m_order
  i_sd_original_parity
  :::
  1 1 4 1 1
  2 1 2 1 <>
  3 2 3 1 <>
  4 2 64 1 <>
  5 2 65 1 <>
  6 3 8 1 <>
  7 3 4 1 <>
  8 3 18 1 6
  9 4 1 1 1
  10 4 5 1 <>
  11 4 66 1 <>
  12 5 6 1 <>
  13 5 67 1 <>
  14 5 68 1 <>
  15 6 7 1 <>
  16 6 21 1 1
  17 6 69 1 <>
  18 7 16 1 <>
  19 7 8 1 <>
  20 7 22 1 1
  21 8 9 1 <>
  22 8 63 1 6
  23 9 10 1 <>
  24 9 23 1 6
  25 9 70 1 <>
  26 10 15 1 1
  27 10 11 1 <>
  28 10 26 1 <>
  29 11 12 1 <>
  30 11 71 1 <>
  31 11 72 1 <>
  32 12 13 1 <>
  33 12 27 1 6
  34 12 73 1 <>
  35 13 14 2 <>
  36 13 30 1 <>
  37 14 15 1 <>
  38 14 17 1 <>
  39 15 10 1 1
  40 15 31 1 <>
  41 15 32 1 <>
  42 16 17 1 <>
  43 16 33 2 <>
  44 17 34 1 1
  45 17 74 1 <>
  46 18 3 1 6
  47 18 19 1 <>
  48 19 20 2 <>
  49 19 37 1 <>
  50 21 6 1 1
  51 21 75 1 <>
  52 22 7 1 1
  53 22 76 1 <>
  54 22 77 1 <>
  55 22 78 1 <>
  56 23 9 1 6
  57 23 24 1 <>
  58 24 25 2 <>
  59 24 38 1 <>
  60 26 79 1 <>
  61 27 12 1 6
  62 27 28 1 <>
  63 28 44 1 <>
  64 28 29 2 <>
  65 30 80 1 <>
  66 30 81 1 <>
  67 30 82 1 <>
  68 31 83 1 <>
  69 31 84 1 <>
  70 31 85 1 <>
  71 32 86 1 <>
  72 32 87 1 <>
  73 32 88 1 <>
  74 34 17 1 1
  75 34 35 1 <>
  76 35 36 2 <>
  77 35 46 1 <>
  78 37 89 1 <>
  79 37 90 1 <>
  80 37 91 1 <>
  81 38 43 2 <>
  82 38 39 1 <>
  83 39 40 2 <>
  84 39 92 1 <>
  85 40 41 1 <>
  86 40 93 1 <>
  87 41 42 2 <>
  88 41 94 1 <>
  89 42 43 1 <>
  90 42 95 1 <>
  91 43 96 1 <>
  92 44 47 1 <>
  93 44 45 1 1
  94 44 97 1 <>
  95 45 44 1 1
  96 45 98 1 <>
  97 46 99 1 <>
  98 46 100 1 <>
  99 46 101 1 <>
  100 47 48 1 6
  101 47 51 1 <>
  102 47 102 1 <>
  103 48 47 1 6
  104 48 49 1 <>
  105 48 103 1 <>
  106 49 50 2 <>
  107 49 57 1 <>
  108 51 52 2 <>
  109 51 56 1 <>
  110 52 53 1 <>
  111 52 104 1 <>
  112 53 54 2 <>
  113 53 105 1 <>
  114 54 55 1 <>
  115 54 106 1 <>
  116 55 56 2 <>
  117 55 107 1 <>
  118 56 108 1 <>
  119 57 62 2 <>
  120 57 58 1 <>
  121 58 59 2 <>
  122 58 109 1 <>
  123 59 60 1 <>
  124 59 110 1 <>
  125 60 61 2 <>
  126 60 111 1 <>
  127 61 62 1 <>
  128 61 112 1 <>
  129 62 113 1 <>
  130 63 8 1 6
  :::
 } 
} 
