# Supplementary material for: Reference-free NOE NMR analysis
Source: Chem Sci. 2020 Aug 31;11(36):9930–6. doi: 10.1039/d0sc02970j (PMC8162118; doi:10.1039/d0sc02970j)
Supplement: SC-011-D0SC02970J-s006 [file SC-011-D0SC02970J-s006.piz › taxol_structures/7epi_structures/7epi_conformation_4]

113
Taxol
O          2.49270       -1.60700        3.24880
C          1.84600       -0.38200        2.86680
C          0.79510       -1.12230        1.98320
C          1.46940       -2.40460        2.60560
C          2.10950       -3.47930        1.74230
C          1.82190       -3.27790        0.26090
C          1.96760       -1.81400       -0.24360
C          0.84830       -0.90230        0.42120
C          0.85270        0.64250        0.04710
C         -0.10410        1.13800       -1.15230
C         -1.60810        0.98940       -0.74100
C         -2.44570       -0.00330       -1.56710
C         -1.60490       -1.19100       -2.00980
C         -0.31180       -0.98940       -2.39600
C          0.20630        0.46450       -2.53190
C          1.95720       -1.98090       -1.80260
C          0.64470       -2.13840       -2.61000
O         -0.56730       -0.87940        2.46270
C         -1.44100       -1.91510        2.35340
O         -1.21510       -2.95280        1.74400
O          0.52540       -3.78000       -0.06750
C          3.40300       -1.30650        0.08490
O          0.44340        1.40870        1.22270
C          0.99500        2.63630        1.39650
O          1.85090        3.12410        0.67350
O          0.08620        2.56250       -1.33720
O         -3.57700       -0.43920       -0.78020
C         -4.66990        0.37270       -0.87780
O         -4.70690        1.44990       -1.46750
C         -2.30720       -2.52690       -1.99180
C         -0.52110        1.16780       -3.72710
C          1.69760        0.68530       -2.91840
O          3.03650       -2.09130       -2.40800
O          0.88660       -2.18090       -4.02970
C          1.33710       -3.28100       -4.67470
O          1.61550       -3.23170       -5.87090
C         -2.67360       -1.65430        3.15640
C          0.43950        3.29980        2.60280
C         -0.71140        2.83070        3.24980
C         -1.19630        3.49150        4.38060
C         -0.53880        4.62120        4.86670
C          0.60360        5.09640        4.22330
C          1.09190        4.43960        3.09190
C         -5.90960       -0.24650       -0.23640
O         -7.07810        0.46550       -0.69750
C          1.42750       -4.56710       -3.90610
C         -5.82100       -0.21620        1.30600
N         -5.98300        1.14050        1.82710
C         -4.90750        1.96350        2.06480
O         -3.75150        1.61880        1.84260
C         -6.79680       -1.12800        2.04620
C         -6.52990       -1.44550        3.39240
C         -7.38970       -2.26580        4.12570
C         -8.53780       -2.77770        3.52900
C         -8.82850       -2.46280        2.20410
C         -7.96840       -1.64080        1.46930
C         -5.20570        3.32320        2.58720
C         -4.31030        4.35880        2.28980
C         -4.54670        5.64930        2.76620
C         -5.67390        5.90820        3.54570
C         -6.56230        4.87810        3.85620
C         -6.32950        3.58440        3.38230
H         -0.10300       -1.29800        0.07010
H          2.53810        0.29690        2.36300
H          1.43610        0.13190        3.74330
H          0.86590       -2.87790        3.39240
H          1.73700       -4.46220        2.05670
H          3.19430       -3.49700        1.90470
H          2.51710       -3.92480       -0.29040
H          1.88200        0.93380       -0.17250
H         -2.10790        1.96700       -0.77260
H         -1.68200        0.69000        0.31150
H         -2.84420        0.44990       -2.47840
H          0.20500       -3.08410       -2.30330
H         -0.09010       -3.67440        0.69330
H          3.60180       -1.18150        1.14510
H          4.16310       -2.01570       -0.26790
H          3.62050       -0.35090       -0.40070
H          0.98660        2.81500       -1.04680
H         -3.31260       -2.43060       -2.41710
H         -1.80760       -3.28800       -2.59540
H         -2.39600       -2.89750       -0.96620
H         -1.55690        1.44030       -3.53580
H         -0.03500        2.11410       -3.99650
H         -0.50160        0.53230       -4.62090
H          1.95400        0.16860       -3.84960
H          1.91120        1.74920       -3.08350
H          2.40680        0.37970       -2.15490
H         -2.94910       -0.59960        3.09600
H         -3.49610       -2.24920        2.75170
H         -2.49630       -1.93220        4.19780
H         -1.25370        1.96460        2.87700
H         -2.09600        3.13120        4.87440
H         -0.92210        5.13620        5.74470
H          1.11220        5.98040        4.60120
H          1.98180        4.82160        2.59550
H         -5.99360       -1.27150       -0.61540
H         -6.79340        1.39580       -0.80960
H          2.10480       -4.47770       -3.05590
H          0.43240       -4.88990       -3.59100
H          1.83420       -5.34230       -4.56400
H         -4.81790       -0.56800        1.57200
H         -6.93150        1.47570        1.94000
H         -5.64570       -1.04320        3.88360
H         -7.16540       -2.50100        5.16310
H         -9.21000       -3.41560        4.09730
H         -9.73120       -2.85350        1.73990
H         -8.24460       -1.40830        0.44320
H         -3.42740        4.16470        1.68370
H         -3.85020        6.45070        2.53150
H         -5.85650        6.91370        3.91810
H         -7.43270        5.08250        4.47580
H         -7.01870        2.79430        3.66630
