# Supplementary material for: Reference-free NOE NMR analysis
Source: Chem Sci. 2020 Aug 31;11(36):9930–6. doi: 10.1039/d0sc02970j (PMC8162118; doi:10.1039/d0sc02970j)
Supplement: SC-011-D0SC02970J-s006 [file SC-011-D0SC02970J-s006.piz › taxol_structures/7epi_structures/7epi_conformation_3]

113
Taxol
O          2.84550       -2.40260        2.81900
C          2.38520       -1.04260        2.77210
C          1.14960       -1.40960        1.89100
C          1.63740       -2.88250        2.18180
C          1.98110       -3.85040        1.06290
C          1.60490       -3.30400       -0.30710
C          1.98220       -1.81410       -0.54790
C          1.11790       -0.87380        0.40230
C          1.41580        0.68890        0.34230
C          0.63370        1.65090       -0.69760
C         -0.82090        1.96450       -0.24810
C         -1.93380        1.07450       -0.83110
C         -1.43240       -0.12050       -1.62820
C         -0.19130       -0.12690       -2.19310
C          0.64120        1.17170       -2.18350
C          1.80370       -1.66720       -2.09680
C          0.42430       -1.39150       -2.74110
O         -0.10800       -1.05860        2.55950
C         -1.13990       -1.93530        2.40460
O         -1.14600       -2.86200        1.60500
O          0.21340       -3.49990       -0.56180
C          3.51140       -1.63730       -0.31110
O          1.14700        1.24450        1.67130
C          1.93210        2.25990        2.11120
O          2.88590        2.71320        1.49770
O          1.28000        2.95330       -0.67640
O         -2.75590        0.61090        0.25990
C         -3.65820        1.53030        0.72790
O         -3.71480        2.69700        0.35710
C         -2.42770       -1.25400       -1.73700
C         -0.04350        2.18740       -3.15570
C          2.09970        1.14570       -2.71580
O          2.77480       -1.87510       -2.84280
O          0.50820       -1.20830       -4.16570
C          0.64560       -2.23430       -5.03660
O          0.81770       -2.01680       -6.23410
C         -2.20400       -1.67050        3.42130
C          1.48090        2.74270        3.44300
C          0.31480        2.26590        4.05850
C         -0.06670        2.75260        5.31090
C          0.70970        3.71720        5.95180
C          1.86870        4.19890        5.34380
C          2.25440        3.71440        4.09200
C         -4.51650        0.92750        1.84940
O         -4.63620       -0.49770        1.79480
C          0.52190       -3.63450       -4.50950
C         -5.90500        1.63540        1.93010
N         -7.03360        0.95970        1.27900
C         -6.97730        0.39060        0.03150
O         -5.92610        0.25410       -0.58590
C         -6.28590        1.88400        3.38850
C         -6.44040        3.19470        3.86670
C         -6.78500        3.42610        5.19990
C         -6.98130        2.35350        6.06820
C         -6.83630        1.04700        5.60580
C         -6.49230        0.81190        4.27380
C         -8.26520       -0.07730       -0.54840
C         -8.40310       -0.07870       -1.94240
C         -9.59740       -0.50330       -2.52790
C        -10.65210       -0.93700       -1.72470
C        -10.51390       -0.95470       -0.33660
C         -9.32150       -0.52930        0.25440
H          0.07880       -1.00650        0.11170
H          3.13770       -0.38260        2.33460
H          2.14650       -0.67670        3.77680
H          1.04070       -3.40160        2.94460
H          1.45760       -4.79930        1.23400
H          3.05270       -4.08410        1.08260
H          2.11270       -3.93400       -1.04940
H          2.48900        0.80200        0.16540
H         -1.06000        2.99790       -0.54230
H         -0.89140        2.00110        0.84460
H         -2.57170        1.65470       -1.51150
H         -0.19790       -2.25970       -2.53680
H         -0.30020       -3.47290        0.27770
H          3.81780       -1.73840        0.72570
H          4.08630       -2.39510       -0.85910
H          3.87150       -0.66530       -0.65880
H          2.13790        2.90270       -0.20720
H         -3.43800       -0.85680       -1.88680
H         -2.23940       -1.90710       -2.59300
H         -2.42370       -1.85750       -0.82460
H         -1.09970        2.36860       -2.94920
H          0.45130        3.16530       -3.12860
H          0.01080        1.82340       -4.18980
H          2.16540        0.69560       -3.71150
H          2.50240        2.16210       -2.81380
H          2.79230        0.62980       -2.05510
H         -2.42080       -0.60140        3.46720
H         -3.11540       -2.20360        3.13990
H         -1.86940       -2.02660        4.39860
H         -0.31220        1.52160        3.57600
H         -0.97300        2.38360        5.78620
H          0.40910        4.09710        6.92580
H          2.47090        4.95360        5.84450
H          3.15970        4.10060        3.62730
H         -3.93950        1.14990        2.75650
H         -4.99020       -0.68240        0.89900
H          1.28310       -3.84750       -3.75820
H         -0.48380       -3.80380       -4.11760
H          0.67710       -4.33630       -5.33580
H         -5.85070        2.61410        1.43890
H         -7.93990        1.11690        1.70120
H         -6.29190        4.04800        3.20730
H         -6.89990        4.44500        5.56240
H         -7.24840        2.53640        7.10620
H         -6.99040        0.21060        6.28320
H         -6.38100       -0.21510        3.92840
H         -7.58460        0.25760       -2.57550
H         -9.70500       -0.49670       -3.61000
H        -11.58160       -1.26910       -2.18190
H        -11.33400       -1.30730        0.28500
H         -9.22870       -0.58260        1.33540
