# Supplementary material for: Reference-free NOE NMR analysis
Source: Chem Sci. 2020 Aug 31;11(36):9930–6. doi: 10.1039/d0sc02970j (PMC8162118; doi:10.1039/d0sc02970j)
Supplement: SC-011-D0SC02970J-s006 [file SC-011-D0SC02970J-s006.piz › taxol_structures/7epi_structures/7epi_conformation_14]

113
Taxol
O          2.81780       -1.10140        3.31020
C          2.03310        0.02130        2.87770
C          1.03660       -0.88080        2.08650
C          1.86590       -2.04210        2.75780
C          2.59150       -3.09480        1.93550
C          2.22120       -3.03140        0.46000
C          2.18560       -1.59960       -0.14550
C          1.00760       -0.76340        0.51430
C          0.83700        0.74100        0.03620
C         -0.21510        1.06580       -1.14210
C         -1.68260        0.84750       -0.65590
C         -2.43180       -0.36690       -1.23320
C         -1.49540       -1.47600       -1.68640
C         -0.26830       -1.17010       -2.19830
C          0.07420        0.31180       -2.48170
C          2.11890       -1.87060       -1.68880
C          0.79250       -2.22560       -2.40840
O         -0.32970       -0.74910        2.60060
C         -1.09310       -1.87490        2.58680
O         -0.76160       -2.93480        2.07190
O          0.97440       -3.68910        0.23090
C          3.57070       -0.92350        0.07470
O          0.41890        1.55120        1.17880
C          0.88330        2.82540        1.24730
O          1.66130        3.32940        0.45180
O         -0.14150        2.48400       -1.43550
O         -3.32570       -0.84130       -0.19710
C         -4.65680       -0.67380       -0.44860
O         -5.14420       -0.22880       -1.48410
C         -2.04350       -2.87580       -1.54220
C         -0.80990        0.82070       -3.66730
C          1.50220        0.65980       -2.99310
O          3.17220       -1.90040       -2.34620
O          0.95740       -2.33920       -3.83410
C          1.50230       -3.42200       -4.43440
O          1.71300       -3.42340       -5.64540
C         -2.36360       -1.66380        3.34430
C          0.35480        3.50960        2.45320
C         -0.77940        3.04680        3.13400
C         -1.23570        3.72090        4.26880
C         -0.56590        4.85660        4.72410
C          0.55830        5.32610        4.04490
C          1.01760        4.65680        2.90880
C         -5.52220       -1.16000        0.71180
O         -6.87200       -1.35190        0.24050
C          1.78250       -4.63370       -3.59380
C         -5.48530       -0.14860        1.88380
N         -6.24190        1.06420        1.58120
C         -5.63710        2.17270        1.03450
O         -4.44500        2.19310        0.74640
C         -5.96190       -0.68190        3.23170
C         -5.53450       -0.02520        4.40230
C         -5.94460       -0.46000        5.66390
C         -6.79810       -1.55330        5.77790
C         -7.24610       -2.20500        4.63140
C         -6.83620       -1.77030        3.36730
C         -6.50230        3.35410        0.77350
C         -6.13070        4.23210       -0.25380
C         -6.90890        5.35700       -0.53260
C         -8.05560        5.61350        0.21840
C         -8.42270        4.75150        1.25240
C         -7.64720        3.62370        1.53490
H          0.09000       -1.27700        0.23980
H          2.63390        0.73100        2.30420
H          1.60110        0.54850        3.73540
H          1.34350       -2.52530        3.59500
H          2.34990       -4.08930        2.33100
H          3.67670       -2.97750        2.04490
H          2.95870       -3.63800       -0.08190
H          1.82120        1.10740       -0.26250
H         -2.28490        1.73680       -0.88970
H         -1.71740        0.79620        0.43920
H         -3.01260       -0.06510       -2.10800
H          0.47690       -3.19010       -2.01850
H          0.39140       -3.61090        1.02000
H          3.79460       -0.69350        1.11250
H          4.38640       -1.57770       -0.25990
H          3.66680        0.00670       -0.49290
H          0.74680        2.82540       -1.20570
H         -3.09000       -2.90620       -1.86560
H         -1.52530       -3.60890       -2.16480
H         -1.99180       -3.20250       -0.49960
H         -1.88030        0.82810       -3.47170
H         -0.55620        1.85130       -3.94450
H         -0.65230        0.19870       -4.55760
H          1.76380        0.08660       -3.88890
H          1.57450        1.71870       -3.27310
H          2.28620        0.51210       -2.25480
H         -2.62900       -0.60380        3.34500
H         -3.16880       -2.21810        2.85620
H         -2.23730       -2.00840        4.37300
H         -1.32650        2.17510        2.78360
H         -2.11970        3.36620        4.79360
H         -0.92530        5.38170        5.60640
H          1.07490        6.21540        4.39880
H          1.89360        5.03310        2.38420
H         -5.14740       -2.14450        1.01390
H         -7.02930       -0.63270       -0.40530
H          2.49040       -4.41060       -2.79470
H          0.85020       -5.04310       -3.19790
H          2.23920       -5.40240       -4.22600
H         -4.43490        0.13620        2.02580
H         -7.24120        1.03690        1.73960
H         -4.87790        0.84110        4.33390
H         -5.60310        0.05810        6.55670
H         -7.12170       -1.89270        6.75870
H         -7.92270       -3.05210        4.71930
H         -7.22400       -2.29780        2.49860
H         -5.23490        4.04010       -0.84150
H         -6.61890        6.03360       -1.33280
H         -8.66000        6.49180        0.00280
H         -9.30990        4.96410        1.84470
H         -7.93730        2.98830        2.36660
