# Supplementary material for: Reference-free NOE NMR analysis
Source: Chem Sci. 2020 Aug 31;11(36):9930–6. doi: 10.1039/d0sc02970j (PMC8162118; doi:10.1039/d0sc02970j)
Supplement: SC-011-D0SC02970J-s006 [file SC-011-D0SC02970J-s006.piz › taxol_structures/7epi_structures/7epi_conformation_13]

113
Taxol
O          2.65150       -3.16730        2.10220
C          2.47370       -1.77720        2.41680
C          1.12020       -1.69560        1.64600
C          1.33490       -3.25160        1.50440
C          1.42250       -3.93330        0.14740
C          1.04920       -2.99830       -0.99550
C          1.66680       -1.57430       -0.90490
C          1.05120       -0.81070        0.34380
C          1.56160        0.66640        0.60700
C          0.67680        1.88400        0.03620
C         -0.70680        1.94870        0.76140
C         -1.94830        1.60940       -0.08580
C         -1.63280        0.65430       -1.22520
C         -0.42060        0.70650       -1.84490
C          0.52940        1.88230       -1.52200
C          1.41640       -0.97610       -2.33490
C          0.04450       -0.39840       -2.76310
O          0.02390       -1.31770        2.54160
C         -1.18190       -1.90550        2.30680
O         -1.43910       -2.58790        1.32410
O         -0.37140       -2.90680       -1.11520
C          3.21640       -1.69570       -0.80740
O          1.66180        0.88310        2.04910
C          2.66730        1.68180        2.49170
O          3.50780        2.20520        1.77590
O          1.33020        3.12640        0.39630
O         -2.94790        1.01190        0.76630
C         -3.74360        1.89170        1.44480
O         -3.54740        3.09800        1.51180
C         -2.74110       -0.31020       -1.58310
C         -0.09840        3.20740       -2.06740
C          1.93040        1.90450       -2.19920
O          2.31320       -1.05100       -3.19120
O          0.08200        0.17980       -4.08140
C          0.04840       -0.55420       -5.21690
O          0.17950       -0.01290       -6.31260
C         -2.11370       -1.63500        3.44490
C          2.62810        1.81310        3.97090
C          1.53860        1.36960        4.73360
C          1.55370        1.51090        6.12320
C          2.65140        2.09580        6.75470
C          3.73530        2.54500        6.00070
C          3.72440        2.40650        4.61140
C         -4.96000        1.18050        2.04170
O         -4.66160       -0.18500        2.36240
C         -0.21220       -2.02790       -5.10190
C         -6.13340        1.32160        1.02310
N         -7.15890        0.28500        1.15920
C         -6.95740       -0.99180        0.68510
O         -5.87510       -1.34610        0.22300
C         -6.80960        2.68370        1.07190
C         -6.88050        3.47210       -0.08840
C         -7.51590        4.71530       -0.06700
C         -8.09390        5.18420        1.11060
C         -8.04010        4.41040        2.26790
C         -7.40520        3.16670        2.25000
C         -8.09070       -1.94830        0.80790
C         -9.42640       -1.52430        0.81720
C        -10.45560       -2.46240        0.93480
C        -10.15690       -3.82150        1.03520
C         -8.82990       -4.24970        1.01020
C         -7.79830       -3.31630        0.89190
H         -0.01520       -0.73290        0.14420
H          3.30230       -1.17050        2.04400
H          2.40020       -1.63040        3.50000
H          0.69800       -3.84570        2.17390
H          0.75580       -4.80460        0.13970
H          2.43540       -4.32200       -0.01500
H          1.37720       -3.47950       -1.92620
H          2.57500        0.74640        0.20930
H         -0.85850        2.95350        1.17980
H         -0.70110        1.30050        1.64630
H         -2.39210        2.50650       -0.53020
H         -0.65180       -1.23360       -2.76990
H         -0.80370       -3.00650       -0.23630
H          3.57460       -2.14470        0.11410
H          3.61320       -2.33290       -1.60850
H          3.70820       -0.72350       -0.90930
H          2.29920        2.98880        0.43380
H         -3.70610        0.20920       -1.58700
H         -2.63590       -0.73460       -2.58450
H         -2.78800       -1.12800       -0.85790
H         -1.02380        3.50900       -1.58020
H          0.58490        4.05670       -1.94390
H         -0.31210        3.11890       -3.14000
H          1.85380        1.84300       -3.29010
H          2.46060        2.83990       -1.97900
H          2.60060        1.11670       -1.86440
H         -3.07220       -2.12330        3.25110
H         -1.69730       -2.04880        4.36690
H         -2.27000       -0.55880        3.54790
H          0.66880        0.91940        4.26290
H          0.70800        1.16770        6.71500
H          2.66060        2.20560        7.83690
H          4.58820        3.00440        6.49520
H          4.57530        2.76240        4.03350
H         -5.18160        1.65960        3.00040
H         -4.70840       -0.68500        1.51700
H          0.55310       -2.52330       -4.50340
H         -1.21150       -2.20440       -4.69710
H         -0.17750       -2.47040       -6.10300
H         -5.71450        1.18260        0.01620
H         -8.01810        0.52190        1.63710
H         -6.44250        3.12570       -1.02260
H         -7.56060        5.31830       -0.97080
H         -8.58760        6.15270        1.12570
H         -8.49450        4.77660        3.18550
H         -7.38570        2.57960        3.16610
H         -9.68920       -0.47620        0.70790
H        -11.49270       -2.13440        0.94000
H        -10.96040       -4.54910        1.12530
H         -8.59870       -5.30990        1.08080
H         -6.76580       -3.65920        0.87100
